# Supplementary material for: Comparative transcriptome analysis of Rheum australe, an endangered medicinal herb, growing in its natural habitat and those grown in controlled growth chambers
Source: Sci Rep. 2021 Feb 12;11:3702. doi: 10.1038/s41598-020-79020-8 (PMC7881009; doi:10.1038/s41598-020-79020-8)
Supplement: Supplementary file 3 — Supplementary Table 1. [file 41598_2020_79020_MOESM3_ESM.xls]

## Sheet: Known functions
Table S1: Unigenes identified with known functions in Rheum australe transcriptome
Contig_id	GI id	Genbank accession	Description
C100040	747049172	XP_011070622.1	PREDICTED: 10 kDa chaperonin-like [Sesamum indicum]
C100046	731371411	XP_010666034.1	PREDICTED: phosphatidylinositol transfer protein 1-like isoform X4 [Beta vulgaris subsp. vulgaris]
C100048	694326295	XP_009354067.1	PREDICTED: cytochrome b-c1 complex subunit 6-like [Pyrus x bretschneideri]
C100052	729347259	XP_010542197.1	PREDICTED: cysteine proteinase inhibitor 5 [Tarenaya hassleriana]
C100144	694400462	XP_009375322.1	PREDICTED: RING-H2 finger protein ATL65-like [Pyrus x bretschneideri]
C100168	698548052	XP_009768210.1	PREDICTED: polyadenylate-binding protein 8-like [Nicotiana sylvestris]
C100174	645237167	XP_008225081.1	PREDICTED: DNA mismatch repair protein msh2 [Prunus mume]
C100216	255576115	XP_002528952.1	Dual specificity protein phosphatase, putative [Ricinus communis]
C100232	731322376	XP_010671855.1	PREDICTED: receptor-like protein 12 [Beta vulgaris subsp. vulgaris]
C100264	697147216	XP_009627760.1	PREDICTED: 60S ribosomal protein L37 [Nicotiana tomentosiformis]
C100270	747074724	XP_011084365.1	PREDICTED: caffeoylshikimate esterase [Sesamum indicum]
C10029	695010030	XP_009391671.1	PREDICTED: eukaryotic translation initiation factor 2 subunit beta-like [Musa acuminata subsp. malaccensis]
C100344	743922716	XP_011005431.1	PREDICTED: putative 12-oxophytodienoate reductase 11 [Populus euphratica]
C100406	747077244	XP_011085734.1	PREDICTED: 40S ribosomal protein S19-3 [Sesamum indicum]
C100414	449470451	XP_004152930.1	PREDICTED: protein translation factor SUI1 homolog 2-like [Cucumis sativus]
C100434	743796304	XP_010924693.1	PREDICTED: HVA22-like protein f [Elaeis guineensis]
C100466	149391085	ABR25560.1	DNA-binding protein hexbp [Oryza sativa Indica Group]
C100474	694314580	XP_009371785.1	PREDICTED: protein XRI1-like isoform X2 [Pyrus x bretschneideri]
C100506	225441702	XP_002282897.1	PREDICTED: transcription factor bHLH60 [Vitis vinifera]
C100530	657943183	XP_008358559.1	PREDICTED: serine/threonine-protein kinase ULK3-like [Malus domestica]
C100630	731347812	XP_010685175.1	PREDICTED: probable xyloglucan glycosyltransferase 5 [Beta vulgaris subsp. vulgaris]
C100680	720073438	XP_010278704.1	PREDICTED: heat shock 70 kDa protein 16 [Nelumbo nucifera]
C100684	731365155	XP_010694372.1	PREDICTED: mediator of RNA polymerase II transcription subunit 11 [Beta vulgaris subsp. vulgaris]
C100690	694405512	XP_009377603.1	PREDICTED: putative septum site-determining protein minD homolog, chloroplastic [Pyrus x bretschneideri]
C100752	659074402	XP_008437585.1	PREDICTED: cyclic nucleotide-gated ion channel 1 [Cucumis melo]
C100762	645271074	XP_008240742.1	PREDICTED: protein GAST1 [Prunus mume]
C100858	719967416	XP_010261797.1	PREDICTED: H/ACA ribonucleoprotein complex subunit 2-like protein [Nelumbo nucifera]
C100862	3901014	CAA10232.1	metallothionein-like protein class II [Fagus sylvatica]
C100874	731361980	XP_010692650.1	PREDICTED: 50S ribosomal protein 6, chloroplastic [Beta vulgaris subsp. vulgaris]
C100878	719997037	XP_010254967.1	PREDICTED: E3 ubiquitin-protein ligase RNF185-like [Nelumbo nucifera]
C100886	747050373	XP_011071254.1	PREDICTED: probable receptor-like protein kinase At1g67000 [Sesamum indicum]
C100898	255570003	XP_002525964.1	Proteasome maturation protein, putative [Ricinus communis]
C100926	731330852	XP_010676354.1	PREDICTED: probable inactive receptor kinase At4g23740 [Beta vulgaris subsp. vulgaris]
C100944	568867345	XP_006486998.1	PREDICTED: UDP-glycosyltransferase 84B2-like [Citrus sinensis]
C100990	356512693	XP_003525051.1	PREDICTED: formin-like protein 5-like [Glycine max]
C101022	731405305	XP_010655732.1	PREDICTED: 187-kDa microtubule-associated protein AIR9 isoform X5 [Vitis vinifera]
C101034	224090013	XP_002308906.1	dehydration-responsive family protein [Populus trichocarpa]
C101060	694393679	XP_009372267.1	PREDICTED: stress-associated endoplasmic reticulum protein 2 [Pyrus x bretschneideri]
C101062	371491773	AEX31542.1	putative steroid 5beta-reductase [Vitis vinifera]
C101066	731360871	XP_010692051.1	PREDICTED: serine/threonine-protein kinase D6PKL1 [Beta vulgaris subsp. vulgaris]
C101068	731356724	XP_010689829.1	PREDICTED: trihelix transcription factor ASIL2-like [Beta vulgaris subsp. vulgaris]
C101072	658014789	XP_008342720.1	PREDICTED: coatomer subunit beta'-2 [Malus domestica]
C101090	697096380	XP_009616174.1	PREDICTED: guanylate kinase 2-like [Nicotiana tomentosiformis]
C101118	512749853	AGO04438.1	SCL13 [Halostachys caspica]
C101120	460387273	XP_004239305.1	PREDICTED: serine/threonine-protein kinase PBS1-like [Solanum lycopersicum]
C101126	685355000	XP_009112561.1	PREDICTED: gibberellin-regulated protein 1-like [Brassica rapa]
C101134	460378268	XP_004234895.1	PREDICTED: G-type lectin S-receptor-like serine/threonine-protein kinase SD3-1-like [Solanum lycopersicum]
C101140	731344768	XP_010683591.1	PREDICTED: mitochondrial thiamine pyrophosphate carrier-like [Beta vulgaris subsp. vulgaris]
C101194	590594484	XP_007017864.1	SBP family protein, putative [Theobroma cacao]
C101222	731334905	XP_010678459.1	PREDICTED: putative glycosyltransferase 5 [Beta vulgaris subsp. vulgaris]
C101252	697121462	XP_009614705.1	PREDICTED: ATP-dependent DNA helicase DDM1-like isoform X2 [Nicotiana tomentosiformis]
C101296	697150476	XP_009629445.1	PREDICTED: cysteine proteinase inhibitor 1 {ECO:0000303|PubMed:14697268}-like [Nicotiana tomentosiformis]
C101310	731364886	XP_010694222.1	PREDICTED: SNF1-related protein kinase regulatory subunit gamma-1-like [Beta vulgaris subsp. vulgaris]
C101320	731335400	XP_010678709.1	PREDICTED: nucleobase-ascorbate transporter 6 [Beta vulgaris subsp. vulgaris]
C101322	590694753	XP_007044696.1	RNA polymerases N / 8 kDa subunit [Theobroma cacao]
C101324	225462048	XP_002268936.1	PREDICTED: probable amino acid permease 7 [Vitis vinifera]
C10137	255577809	XP_002529778.1	oligopeptide transporter, putative [Ricinus communis]
C101372	674961493	CDX71899.1	BnaC08g29750D [Brassica napus]
C101394	747102198	XP_011099255.1	PREDICTED: CASP-like protein 5C1 [Sesamum indicum]
C101404	359496950	XP_003635381.1	PREDICTED: stress-associated endoplasmic reticulum protein 2-like isoform 1 [Vitis vinifera]
C101410	697175441	XP_009596662.1	PREDICTED: serine/arginine-rich splicing factor SR34A-like [Nicotiana tomentosiformis]
C101430	901800372	KMZ60580.1	histone H3 [Zostera marina]
C10143	734350507	KHN12454.1	Peroxisomal (S)-2-hydroxy-acid oxidase GLO1 [Glycine soja]
C101442	568835725	XP_006471911.1	PREDICTED: putative phytosulfokines 6-like isoform X1 [Citrus sinensis]
C101452	731358042	XP_010690522.1	PREDICTED: lysine-specific histone demethylase 1 homolog 1 [Beta vulgaris subsp. vulgaris]
C101454	590644886	XP_007031206.1	Clathrin adaptor complexes medium subunit family protein isoform 2 [Theobroma cacao]
C101518	225433001	XP_002284547.1	PREDICTED: carnitinyl-CoA dehydratase-like [Vitis vinifera]
C101524	731342370	XP_010682363.1	PREDICTED: probable E3 ubiquitin-protein ligase HERC4 [Beta vulgaris subsp. vulgaris]
C101526	703087605	XP_010093316.1	40S ribosomal protein S28 [Morus notabilis]
C101538	645232847	XP_008223058.1	PREDICTED: putative E3 ubiquitin-protein ligase RF298 isoform X2 [Prunus mume]
C101552	255543058	XP_002512592.1	flap endonuclease-1, putative [Ricinus communis]
C101558	460368931	XP_004230318.1	PREDICTED: transcription factor bHLH149-like [Solanum lycopersicum]
C101574	747082401	XP_011088519.1	PREDICTED: auxin-induced protein 15A-like [Sesamum indicum]
C101598	731382053	XP_010665449.1	PREDICTED: urea-proton symporter DUR3 isoform X2 [Vitis vinifera]
C101618	734393543	KHN28237.1	Protein TRANSPORT INHIBITOR RESPONSE 1 [Glycine soja]
C101702	731353168	XP_010687919.1	PREDICTED: CCR4-NOT transcription complex subunit 10 [Beta vulgaris subsp. vulgaris]
C101708	590579644	XP_007013844.1	Alba DNA/RNA-binding protein [Theobroma cacao]
C101716	590670355	XP_007038033.1	HVA22 E isoform 1 [Theobroma cacao]
C101722	731356397	XP_010689656.1	PREDICTED: zinc finger CCCH domain-containing protein 13 isoform X2 [Beta vulgaris subsp. vulgaris]
C101724	571546056	XP_006602434.1	PREDICTED: EPIDERMAL PATTERNING FACTOR-like protein 9-like [Glycine max]
C101750	719993716	XP_010253963.1	PREDICTED: SNF1-related protein kinase regulatory subunit beta-3 [Nelumbo nucifera]
C10177	470143206	XP_004307272.1	PREDICTED: ras-related protein RABH1b-like [Fragaria vesca subsp. vesca]
C101804	697163932	XP_009590787.1	PREDICTED: transmembrane protein 258-like [Nicotiana tomentosiformis]
C101818	731346486	XP_010684481.1	PREDICTED: monothiol glutaredoxin-S1-like [Beta vulgaris subsp. vulgaris]
C101850	645259248	XP_008235271.1	PREDICTED: basic helix-loop-helix protein A [Prunus mume]
C101862	694398282	XP_009374324.1	PREDICTED: mitochondrial import inner membrane translocase subunit TIM10 isoform X1 [Pyrus x bretschneideri]
C10189	922421790	XP_013616752.1	PREDICTED: deoxyhypusine synthase-like [Brassica oleracea var. oleracea]
C101912	225438339	XP_002272614.1	PREDICTED: auxin-induced protein 6B-like [Vitis vinifera]
C101940	731313963	XP_010683399.1	PREDICTED: acetyl-CoA carboxylase 1-like isoform X2 [Beta vulgaris subsp. vulgaris]
C101956	720021350	XP_010262701.1	PREDICTED: mitochondrial import inner membrane translocase subunit TIM10 [Nelumbo nucifera]
C101966	971533947	ALV82478.1	transcription factor HsfA1a [Vitis pseudoreticulata]
C101988	923817187	XP_013692874.1	PREDICTED: 14 kDa proline-rich protein DC2.15-like [Brassica napus]
C102016	802756837	XP_012089081.1	PREDICTED: mevalonate kinase-like [Jatropha curcas]
C102054	906394341	AKS40112.1	autophagy-related protein 8c [Nicotiana tabacum]
C102058	747060657	XP_011076769.1	PREDICTED: protein DA1-related 2 isoform X4 [Sesamum indicum]
C102074	731343738	XP_010683040.1	PREDICTED: CSC1-like protein At4g35870 [Beta vulgaris subsp. vulgaris]
C102094	731310585	XP_010686261.1	PREDICTED: selenoprotein K [Beta vulgaris subsp. vulgaris]
C10209	590683815	XP_007041687.1	SAUR auxin-responsive family protein [Theobroma cacao]
C102120	695037280	XP_009406127.1	PREDICTED: abscisic stress-ripening protein 1-like [Musa acuminata subsp. malaccensis]
C102128	731332454	XP_010677215.1	PREDICTED: ATP synthase subunit epsilon, mitochondrial [Beta vulgaris subsp. vulgaris]
C102130	356525628	XP_003531426.1	PREDICTED: thioredoxin-like protein Clot-like [Glycine max]
C102154	731370980	XP_010665895.1	PREDICTED: MMS19 nucleotide excision repair protein homolog isoform X2 [Beta vulgaris subsp. vulgaris]
C102172	659115007	XP_008457340.1	PREDICTED: ataxin-7-like protein 3 [Cucumis melo]
C10217	747080528	XP_011087516.1	PREDICTED: trafficking protein particle complex subunit 4 [Sesamum indicum]
C102178	694326295	XP_009354067.1	PREDICTED: cytochrome b-c1 complex subunit 6-like [Pyrus x bretschneideri]
C102186	224082910	XP_002306888.1	bZIP transcription factor family protein [Populus trichocarpa]
C102204	731319181	XP_010670122.1	PREDICTED: 15.7 kDa heat shock protein, peroxisomal [Beta vulgaris subsp. vulgaris]
C102218	731334573	XP_010678289.1	PREDICTED: mitochondrial import inner membrane translocase subunit TIM8 [Beta vulgaris subsp. vulgaris]
C102250	720038732	XP_010268075.1	PREDICTED: GATA transcription factor 16-like [Nelumbo nucifera]
C102266	225449126	XP_002277282.1	PREDICTED: protein IQ-DOMAIN 1-like [Vitis vinifera]
C102274	731365523	XP_010694571.1	PREDICTED: polyadenylate-binding protein-interacting protein 9-like isoform X2 [Beta vulgaris subsp. vulgaris]
C102282	674961452	CDX71858.1	BnaC08g30160D [Brassica napus]
C102310	590651192	XP_007032835.1	CC-NBS-LRR class disease resistance protein, putative isoform 1 [Theobroma cacao]
C102326	697093809	XP_009628580.1	PREDICTED: copper transport protein CCH-like isoform X2 [Nicotiana tomentosiformis]
C102328	743787091	XP_010922334.1	PREDICTED: mitochondrial import inner membrane translocase subunit Tim9 [Elaeis guineensis]
C102348	225448568	XP_002277808.1	PREDICTED: glu S.griseus protease inhibitor [Vitis vinifera]
C102380	970028669	XP_015075661.1	PREDICTED: basic leucine zipper 43-like [Solanum pennellii]
C102386	969995927	XP_015084912.1	PREDICTED: dol-P-Man:Man(7)GlcNAc(2)-PP-Dol alpha-1,6-mannosyltransferase isoform X2 [Solanum pennellii]
C102420	698494823	XP_009793584.1	PREDICTED: amino acid permease 6-like [Nicotiana sylvestris]
C102436	514801336	XP_004975577.1	PREDICTED: 40S ribosomal protein S14-like [Setaria italica]
C10245	18413570	CAD21856.1	putative ribulose 1,5 biphosphate carboxylase small subunit percursor [Rumex obtusifolius]
C102474	224088174	XP_002308355.1	kinesin motor family protein [Populus trichocarpa]
C102480	720027448	XP_010264576.1	PREDICTED: LOW QUALITY PROTEIN: omega-hydroxypalmitate O-feruloyl transferase [Nelumbo nucifera]
C102494	659127692	XP_008463838.1	PREDICTED: mitoferrin-like [Cucumis melo]
C10249	697177892	XP_009597924.1	PREDICTED: RNA-binding protein pno1 [Nicotiana tomentosiformis]
C102508	620989934	AHY23248.1	putative ubiquitin-conjugating enzyme [Fallopia multiflora]
C102514	731347555	XP_010685046.1	PREDICTED: ankyrin repeat and SAM domain-containing protein 6 [Beta vulgaris subsp. vulgaris]
C102516	572152947	NP_001275878.1	tonoplast dicarboxylate transporter-like [Citrus sinensis]
C102564	723713994	XP_010323477.1	PREDICTED: stellacyanin-like [Solanum lycopersicum]
C102570	697126710	XP_009617389.1	PREDICTED: probable isoleucine--tRNA ligase, cytoplasmic isoform X2 [Nicotiana tomentosiformis]
C102590	731363300	XP_010693360.1	PREDICTED: dirigent protein 2-like [Beta vulgaris subsp. vulgaris]
C102610	470102824	XP_004287851.1	PREDICTED: thioredoxin H-type-like [Fragaria vesca subsp. vesca]
C102696	12231315	AAG49038.1	phytochrome B, partial [Eucryphia lucida]
C102698	71535092	AAZ32938.1	putative 60S ribosomal protein L35 [Rheum australe]
C102722	357444321	XP_003592438.1	Paired amphipathic helix protein Sin3 [Medicago truncatula]
C102746	356521815	XP_003529546.1	PREDICTED: two-component response regulator ARR2-like [Glycine max]
C102752	743810957	XP_011018881.1	PREDICTED: protein ROS1 isoform X2 [Populus euphratica]
C102754	731363300	XP_010693360.1	PREDICTED: dirigent protein 2-like [Beta vulgaris subsp. vulgaris]
C102758	731342370	XP_010682363.1	PREDICTED: probable E3 ubiquitin-protein ligase HERC4 [Beta vulgaris subsp. vulgaris]
C102790	719962983	XP_010248375.1	PREDICTED: NADH dehydrogenase [ubiquinone] 1 beta subcomplex subunit 3-B-like [Nelumbo nucifera]
C102816	734350439	KHN12386.1	Glutamate-rich WD repeat-containing protein 1 [Glycine soja]
C102828	731328310	XP_010674976.1	PREDICTED: cyclin-L1-1 [Beta vulgaris subsp. vulgaris]
C102836	695019618	XP_009396827.1	PREDICTED: RING-box protein 1a [Musa acuminata subsp. malaccensis]
C102892	590586597	XP_007015749.1	Leucine-rich repeat family protein, putative [Theobroma cacao]
C102914	330318660	AEC10990.1	b12d-like protein [Camellia sinensis]
C102930	658047294	XP_008359327.1	PREDICTED: MATE efflux family protein ALF5-like [Malus domestica]
C102932	731416975	XP_010660117.1	PREDICTED: C-Myc-binding protein homolog [Vitis vinifera]
C102944	731346488	XP_010684482.1	PREDICTED: monothiol glutaredoxin-S1-like [Beta vulgaris subsp. vulgaris]
C102954	645235564	XP_008224330.1	PREDICTED: dCTP pyrophosphatase 1-like [Prunus mume]
C102964	731334063	XP_010678048.1	PREDICTED: probable serine/threonine-protein kinase NAK isoform X2 [Beta vulgaris subsp. vulgaris]
C103004	743838601	XP_010936748.1	PREDICTED: deoxynucleoside triphosphate triphosphohydrolase SAMHD1 homolog isoform X1 [Elaeis guineensis]
C103024	645229434	XP_008221466.1	PREDICTED: histone-lysine N-methyltransferase setd3-like isoform X1 [Prunus mume]
C103054	658016235	XP_008343457.1	PREDICTED: dmX-like protein 1 [Malus domestica]
C103088	731342763	XP_010682558.1	PREDICTED: probable polygalacturonase non-catalytic subunit JP650 [Beta vulgaris subsp. vulgaris]
C10309	694416397	XP_009336323.1	PREDICTED: calcineurin subunit B-like [Pyrus x bretschneideri]
C103098	720091288	XP_010245367.1	PREDICTED: tubby-like F-box protein 3 [Nelumbo nucifera]
C103156	11577	CAA30522.1	ORF 143 [Glycine max]
C103162	566179811	XP_006380435.1	L-ascorbate oxidase family protein [Populus trichocarpa]
C103176	731325245	XP_010673411.1	PREDICTED: RPM1-interacting protein 4 [Beta vulgaris subsp. vulgaris]
C103180	731337125	XP_010679621.1	PREDICTED: BTB/POZ domain-containing protein NPY4 [Beta vulgaris subsp. vulgaris]
C103196	590583620	XP_007014950.1	DNA binding protein, putative isoform 2 [Theobroma cacao]
C103222	255547275	XP_002514695.1	Protein C6orf149, putative [Ricinus communis]
C103228	225427738	XP_002266150.1	PREDICTED: squalene synthase [Vitis vinifera]
C103254	255565599	XP_002523789.1	bile acid:sodium symporter, putative [Ricinus communis]
C103270	255538894	XP_002510512.1	Myosin heavy chain, striated muscle, putative [Ricinus communis]
C103290	590694753	XP_007044696.1	RNA polymerases N / 8 kDa subunit [Theobroma cacao]
C103292	195617694	ACG30677.1	histone H4 [Zea mays]
C103328	496142465	WP_008866972.1	hydrolase [Flavobacteria bacterium MS024-3C]
C103330	731352353	XP_010687503.1	PREDICTED: E3 ubiquitin-protein ligase MBR1 [Beta vulgaris subsp. vulgaris]
C103336	2243158	CAA69646.1	ethylene response sensor protein [Rumex palustris]
C103338	590721005	XP_007051487.1	Calcium-binding EF-hand family protein [Theobroma cacao]
C103342	225443425	XP_002269243.1	PREDICTED: mitochondrial import receptor subunit TOM7-1 [Vitis vinifera]
C103372	571451523	XP_006578762.1	PREDICTED: auxin-induced protein 6B-like [Glycine max]
C103400	731357585	XP_010690289.1	PREDICTED: rop guanine nucleotide exchange factor 1 [Beta vulgaris subsp. vulgaris]
C103402	731333156	XP_010677582.1	PREDICTED: protein WVD2-like 1 [Beta vulgaris subsp. vulgaris]
C103422	658063073	XP_008367449.1	PREDICTED: mitochondrial import inner membrane translocase subunit Tim13-like [Malus domestica]
C103492	731372917	XP_010666488.1	PREDICTED: glutaredoxin-C11-like [Beta vulgaris subsp. vulgaris]
C103500	743903978	XP_011045350.1	PREDICTED: auxin-induced protein AUX22 [Populus euphratica]
C103524	225452570	XP_002280653.1	PREDICTED: ferredoxin-thioredoxin reductase catalytic chain, chloroplastic [Vitis vinifera]
C103532	731324348	XP_010672924.1	PREDICTED: cytokinin dehydrogenase 1-like [Beta vulgaris subsp. vulgaris]
C10355	658035287	XP_008353166.1	PREDICTED: calmodulin-binding transcription activator 5-like [Malus domestica]
C103558	151425907	BAF73404.1	autophagy-related protein 8 [Fagopyrum esculentum]
C103574	356550791	XP_003543767.1	PREDICTED: transcription factor bHLH135 [Glycine max]
C103618	15217996	NP_175576.1	ATP synthase subunit epsilon [Arabidopsis thaliana]
C103648	460412285	XP_004251532.1	PREDICTED: small ubiquitin-related modifier 1-like [Solanum lycopersicum]
C103670	731319984	XP_010670562.1	PREDICTED: probable carboxylesterase 17 [Beta vulgaris subsp. vulgaris]
C103704	225440672	XP_002279805.1	PREDICTED: mitochondrial inner membrane protease subunit 2 [Vitis vinifera]
C103730	731366999	XP_010695374.1	PREDICTED: putative nuclease HARBI1 [Beta vulgaris subsp. vulgaris]
C103746	747061686	XP_011077321.1	PREDICTED: zinc finger protein 593 [Sesamum indicum]
C103760	802611049	XP_012074278.1	PREDICTED: dihydroneopterin aldolase 2-like [Jatropha curcas]
C103766	645236755	XP_008224890.1	PREDICTED: pentatricopeptide repeat-containing protein At3g13160, mitochondrial-like [Prunus mume]
C103774	590637193	XP_007029049.1	P-loop containing nucleoside triphosphate hydrolases superfamily protein isoform 2, partial [Theobroma cacao]
C103782	357466155	XP_003603362.1	Proline-rich protein [Medicago truncatula]
C103790	297598116	NP_001045090.2	Os01g0897700 [Oryza sativa Japonica Group]
C103794	731310840	XP_010678309.1	PREDICTED: calcium-dependent protein kinase 11 [Beta vulgaris subsp. vulgaris]
C103806	731355040	XP_010688928.1	PREDICTED: centromere/kinetochore protein zw10 homolog isoform X2 [Beta vulgaris subsp. vulgaris]
C103812	802592041	XP_012071362.1	PREDICTED: basic blue protein-like [Jatropha curcas]
C103816	802540073	XP_012074447.1	PREDICTED: nuclear pore complex protein NUP160 isoform X4 [Jatropha curcas]
C103830	703090967	XP_010094225.1	Protein VERNALIZATION INSENSITIVE 3 [Morus notabilis]
C103856	590625884	XP_007026009.1	PCF11P-similar protein 4, putative isoform 2 [Theobroma cacao]
C10385	720099564	XP_010247970.1	PREDICTED: wall-associated receptor kinase 5-like [Nelumbo nucifera]
C103868	698495558	XP_009793885.1	PREDICTED: CBL-interacting serine/threonine-protein kinase 25-like [Nicotiana sylvestris]
C103876	282848216	ADB02889.1	small nuclear ribonucleoprotein polypeptide [Jatropha curcas]
C103890	747051706	XP_011071943.1	PREDICTED: transcription termination factor 4, mitochondrial [Sesamum indicum]
C103900	731348511	XP_010685523.1	PREDICTED: probable protein phosphatase 2C 25 [Beta vulgaris subsp. vulgaris]
C103902	734544164	KHN73022.1	putative mitochondrial import inner membrane translocase subunit Tim17 [Toxocara canis]
C104012	747064818	XP_011079012.1	PREDICTED: glutamate receptor 3.4 [Sesamum indicum]
C104052	694447153	XP_009349766.1	PREDICTED: PCI domain-containing protein 2-like [Pyrus x bretschneideri]
C104058	743813724	XP_010929803.1	PREDICTED: small ubiquitin-related modifier 2-like [Elaeis guineensis]
C104088	743910272	XP_011048642.1	PREDICTED: protein STRUBBELIG-RECEPTOR FAMILY 6 [Populus euphratica]
C104112	674915110	CDY18124.1	BnaA01g23850D [Brassica napus]
C104116	743910272	XP_011048642.1	PREDICTED: protein STRUBBELIG-RECEPTOR FAMILY 6 [Populus euphratica]
C104140	568846961	XP_006477310.1	PREDICTED: MATE efflux family protein DTX1-like [Citrus sinensis]
C104184	729360955	XP_010546071.1	PREDICTED: 40S ribosomal protein S20-1 [Tarenaya hassleriana]
C104202	356549934	XP_003543345.1	PREDICTED: photosystem II repair protein PSB27-H1, chloroplastic-like [Glycine max]
C104232	694428431	XP_009341786.1	PREDICTED: phytosulfokines 3-like [Pyrus x bretschneideri]
C104252	225459042	XP_002285630.1	PREDICTED: transcription initiation factor IIA subunit 2 isoform 1 [Vitis vinifera]
C104256	731365535	XP_010694577.1	PREDICTED: probable sugar phosphate/phosphate translocator At3g14410 [Beta vulgaris subsp. vulgaris]
C104268	720040417	XP_010268598.1	PREDICTED: S-adenosylmethionine carrier 1, chloroplastic/mitochondrial-like isoform X4 [Nelumbo nucifera]
C104352	970045971	XP_015084477.1	PREDICTED: glutaredoxin-C6 [Solanum pennellii]
C104378	590605942	XP_007020620.1	WRKY family transcription factor family protein [Theobroma cacao]
C104390	225455163	XP_002268478.1	PREDICTED: probable ribonuclease P/MRP protein subunit POP5 [Vitis vinifera]
C104394	802594433	XP_012071901.1	PREDICTED: 50S ribosomal protein L31, chloroplastic [Jatropha curcas]
C104442	225453871	XP_002278537.1	PREDICTED: ubiquitin-related modifier 1 homolog 2 isoform 1 [Vitis vinifera]
C104456	731356102	XP_010689494.1	PREDICTED: transmembrane 9 superfamily member 12 [Beta vulgaris subsp. vulgaris]
C104466	197312875	ACH63218.1	ribosomal protein L36 [Rheum australe]
C104490	3064039	AAC14179.1	major latex protein homolog [Mesembryanthemum crystallinum]
C104500	695012998	XP_009393273.1	PREDICTED: protein PXR1 [Musa acuminata subsp. malaccensis]
C104548	743782117	XP_011011698.1	PREDICTED: protease Do-like 10, mitochondrial [Populus euphratica]
C104552	148807205	ABR13312.1	putative wound-induced protein [Prunus dulcis]
C104598	697153832	XP_009631169.1	PREDICTED: ras-related protein RABB1b [Nicotiana tomentosiformis]
C104636	590643808	XP_007030904.1	Glycosyltransferase family protein 28 isoform 1 [Theobroma cacao]
C104652	703125473	XP_010103314.1	Expansin-like A1 [Morus notabilis]
C104686	719988458	XP_010252338.1	PREDICTED: WD-40 repeat-containing protein MSI1 [Nelumbo nucifera]
C104704	697094771	XP_009608017.1	PREDICTED: cx9C motif-containing protein 4 [Nicotiana tomentosiformis]
C104706	702442897	XP_010023996.1	PREDICTED: putative disease resistance protein RGA3 [Eucalyptus grandis]
C10471	970041834	XP_015082307.1	PREDICTED: protein SPA1-RELATED 4-like [Solanum pennellii]
C104746	590678162	XP_007040223.1	Kinase protein with tetratricopeptide repeat domain isoform 4 [Theobroma cacao]
C104766	460393568	XP_004242381.1	PREDICTED: GDSL esterase/lipase At5g33370-like [Solanum lycopersicum]
C104774	806981495	AKC32652.1	LOL1 [Fagopyrum tataricum]
C104790	645220700	XP_008241409.1	PREDICTED: glycine-rich RNA-binding protein 6, mitochondrial [Prunus mume]
C104876	731363081	XP_010693235.1	PREDICTED: 60S ribosomal protein L34 [Beta vulgaris subsp. vulgaris]
C104906	502083103	XP_004487360.1	PREDICTED: xyloglucan endotransglucosylase/hydrolase protein 9-like [Cicer arietinum]
C104932	657973959	XP_008378799.1	PREDICTED: cytochrome b-c1 complex subunit 6-like [Malus domestica]
C104948	720008816	XP_010258739.1	PREDICTED: nucleoside diphosphate kinase B [Nelumbo nucifera]
C10495	743768141	XP_010914347.1	PREDICTED: nuclear pore complex protein NUP107 [Elaeis guineensis]
C104960	951021355	XP_014512650.1	PREDICTED: probable prefoldin subunit 4 [Vigna radiata var. radiata]
C104982	568869906	XP_006488155.1	PREDICTED: hydroxyacyl-thioester dehydratase type 2, mitochondrial-like isoform X1 [Citrus sinensis]
C104988	155242187	ABT18099.1	FERONIA receptor-like kinase [Cardamine flexuosa]
C104996	565402295	XP_006366617.1	PREDICTED: dirigent protein 21-like [Solanum tuberosum]
C105000	729385588	XP_010551069.1	PREDICTED: heat shock factor-binding protein 1-like isoform X2 [Tarenaya hassleriana]
C105018	71535092	AAZ32938.1	putative 60S ribosomal protein L35 [Rheum australe]
C105056	731353979	XP_010688338.1	PREDICTED: cytochrome B5-like protein [Beta vulgaris subsp. vulgaris]
C105060	590638635	XP_007029447.1	N-terminal [Theobroma cacao]
C10509	393702101	AFN16239.1	1-deoxy-D-xylulose-5-phosphate reductoisomerase, partial [Micromeria inodora]
C105112	698485998	XP_009789754.1	PREDICTED: UDP-arabinose 4-epimerase 1 [Nicotiana sylvestris]
C105116	197312859	ACH63210.1	translationally controlled tumor protein [Rheum australe]
C105158	469402881	BAN04690.1	ribosomal protein S19 [Beta vulgaris]
C105174	727446842	XP_010505000.1	PREDICTED: bifunctional purine biosynthesis protein purH-like isoform X2 [Camelina sativa]
C105242	719970784	XP_010272325.1	PREDICTED: probable N-acetyltransferase HLS1, partial [Nelumbo nucifera]
C105274	731312889	XP_010676938.1	PREDICTED: probable beta-D-xylosidase 7 [Beta vulgaris subsp. vulgaris]
C105296	225429199	XP_002276272.1	PREDICTED: phytosulfokines 3 [Vitis vinifera]
C105302	747086595	XP_011090804.1	PREDICTED: glycine-rich RNA-binding protein 3, mitochondrial [Sesamum indicum]
C105314	590620727	XP_007024613.1	Ubiquitin-like superfamily protein isoform 1 [Theobroma cacao]
C105334	356497151	XP_003517426.1	PREDICTED: L-lactate dehydrogenase A-like [Glycine max]
C105344	731337893	XP_010680033.1	PREDICTED: 37S ribosomal protein S16, mitochondrial [Beta vulgaris subsp. vulgaris]
C105352	470133223	XP_004302471.1	PREDICTED: probable histone H2AXa-like [Fragaria vesca subsp. vesca]
C105380	731353417	XP_010688056.1	PREDICTED: glutaredoxin domain-containing cysteine-rich protein 1-like [Beta vulgaris subsp. vulgaris]
C105392	747091464	XP_011093462.1	PREDICTED: NADH dehydrogenase [ubiquinone] 1 alpha subcomplex assembly factor 3-like [Sesamum indicum]
C10539	3403236	AAC29137.1	ribulose-1,5-bisphosphate carboxylase/oxygenase small subunit N-methyltransferase I (chloroplast) [Spinacia oleracea]
C105400	743880727	XP_010908714.1	PREDICTED: 60S ribosomal protein L21-1 [Elaeis guineensis]
C105422	24817248	CAD56216.1	transportin-like protein [Cicer arietinum]
C10543	197312925	ACH63243.1	low-temperature inducible [Rheum australe]
C105434	731324084	XP_010672777.1	PREDICTED: zinc finger CCCH domain-containing protein 30 [Beta vulgaris subsp. vulgaris]
C105464	728826607	KHG06812.1	Lipase 3 [Gossypium arboreum]
C105473	728829912	KHG09355.1	40S ribosomal S13 [Gossypium arboreum]
C105505	731354896	XP_010688849.1	PREDICTED: bis(5'-adenosyl)-triphosphatase isoform X1 [Beta vulgaris subsp. vulgaris]
C105521	470124123	XP_004298066.1	PREDICTED: pentatricopeptide repeat-containing protein At4g14820-like [Fragaria vesca subsp. vesca]
C105537	350540060	NP_001234630.1	autophagy 8a [Solanum lycopersicum]
C105543	731366450	XP_010695078.1	PREDICTED: 40S ribosomal protein S17 [Beta vulgaris subsp. vulgaris]
C105563	131178	P12354.1	RecName: Full=Photosystem I reaction center subunit IV, chloroplastic; Short=PSI-E; Flags: Precursor
C105591	698528435	XP_009761049.1	PREDICTED: thioredoxin H-type 1 [Nicotiana sylvestris]
C105605	694368827	XP_009362558.1	PREDICTED: 60S ribosomal protein L26-1 [Pyrus x bretschneideri]
C105631	225451128	XP_002269176.1	PREDICTED: acyl carrier protein 1, chloroplastic isoform 1 [Vitis vinifera]
C105633	590698515	XP_007045737.1	Phosphoinositide 4-kinase gamma 7, gamma 7,ubdk gamma 7,pi4k gamma 7 isoform 1 [Theobroma cacao]
C105651	764591119	XP_011465218.1	PREDICTED: cationic amino acid transporter 6, chloroplastic-like isoform X1 [Fragaria vesca subsp. vesca]
C105657	470137083	XP_004304307.1	PREDICTED: 60S ribosomal protein L34-like [Fragaria vesca subsp. vesca]
C105659	295311665	YP_003587265.1	ribosomal protein S10 [Citrullus lanatus]
C105669	225438527	XP_002279361.1	PREDICTED: UPF0202 protein At1g10490 [Vitis vinifera]
C105701	568885289	XP_006495223.1	PREDICTED: tyrosine-sulfated glycopeptide receptor 1-like [Citrus sinensis]
C105731	590571775	XP_007011687.1	Major facilitator superfamily protein isoform 1 [Theobroma cacao]
C105751	21592809	AAM64758.1	heat shock protein, putative [Arabidopsis thaliana]
C105757	697107805	XP_009607744.1	PREDICTED: adrenodoxin, mitochondrial-like [Nicotiana tomentosiformis]
C105759	728828408	KHG07851.1	60S ribosomal L35a-1 -like protein [Gossypium arboreum]
C105763	225462765	XP_002271222.1	PREDICTED: laccase-14 [Vitis vinifera]
C105793	703074888	XP_010089935.1	putative disease resistance protein [Morus notabilis]
C105799	449443099	XP_004139318.1	PREDICTED: NHP2-like protein 1-like [Cucumis sativus]
C105831	747098866	XP_011097465.1	PREDICTED: RNA-binding protein pno1 [Sesamum indicum]
C105839	297814281	XP_002875024.1	beta-amylase 9 [Arabidopsis lyrata subsp. lyrata]
C105845	225430947	XP_002271427.1	PREDICTED: auxin-induced protein 15A [Vitis vinifera]
C105851	658014289	XP_008342465.1	PREDICTED: cysteine-rich repeat secretory protein 38-like [Malus domestica]
C10585	694426494	XP_009340924.1	PREDICTED: cysteine-rich receptor-like protein kinase 10 isoform X2 [Pyrus x bretschneideri]
C105879	329750603	AEC03317.1	thioredoxin H-type 3 [Hevea brasiliensis]
C105941	697136446	XP_009622301.1	PREDICTED: protein kish isoform X2 [Nicotiana tomentosiformis]
C105955	590682528	XP_007041367.1	CSL zinc finger domain-containing protein isoform 1 [Theobroma cacao]
C105973	731365476	XP_010694547.1	PREDICTED: cytochrome P450 72A15-like [Beta vulgaris subsp. vulgaris]
C105999	225451128	XP_002269176.1	PREDICTED: acyl carrier protein 1, chloroplastic isoform 1 [Vitis vinifera]
C106009	703105786	XP_010098332.1	Monothiol glutaredoxin-S2 [Morus notabilis]
C106019	657991153	XP_008387800.1	PREDICTED: high-light-induced protein, chloroplastic [Malus domestica]
C106039	225430754	XP_002267044.1	PREDICTED: 60S ribosomal protein L6, mitochondrial [Vitis vinifera]
C106067	731359634	XP_010691385.1	PREDICTED: costars family protein [Beta vulgaris subsp. vulgaris]
C106071	225459042	XP_002285630.1	PREDICTED: transcription initiation factor IIA subunit 2 isoform 1 [Vitis vinifera]
C106103	449455158	XP_004145320.1	PREDICTED: pentatricopeptide repeat-containing protein At2g29760, chloroplastic-like [Cucumis sativus]
C106109	731357196	XP_010690079.1	PREDICTED: 60S ribosomal protein L28-1-like [Beta vulgaris subsp. vulgaris]
C106125	292384296	ADE21401.1	amino acid permease-like protein, partial [Helianthus neglectus]
C106173	698475996	XP_009785352.1	PREDICTED: pentatricopeptide repeat-containing protein At2g17670 [Nicotiana sylvestris]
C106191	470126039	XP_004299001.1	PREDICTED: cysteine-rich receptor-like protein kinase 2-like [Fragaria vesca subsp. vesca]
C106207	731333021	XP_010677513.1	PREDICTED: UBP1-associated protein 2C-like [Beta vulgaris subsp. vulgaris]
C106217	698578848	XP_009776861.1	PREDICTED: abscisic acid receptor PYR1-like [Nicotiana sylvestris]
C106239	731348708	XP_010685625.1	PREDICTED: putative esterase C31F10.02 [Beta vulgaris subsp. vulgaris]
C106251	645235530	XP_008224314.1	PREDICTED: 40S ribosomal protein S18 [Prunus mume]
C106291	15237029	NP_195274.1	mitochondrial ribosomal protein L11 [Arabidopsis thaliana]
C106323	719965726	XP_010257380.1	PREDICTED: zinc-finger homeodomain protein 9 [Nelumbo nucifera]
C106373	743773142	XP_010916904.1	PREDICTED: zinc finger CCCH domain-containing protein 15 homolog [Elaeis guineensis]
C106375	697174163	XP_009596023.1	PREDICTED: pectinesterase 31 [Nicotiana tomentosiformis]
C106387	731330951	XP_010676406.1	PREDICTED: splicing factor 3B subunit 6-like protein [Beta vulgaris subsp. vulgaris]
C106403	502120289	XP_004496912.1	PREDICTED: zinc finger protein 7-like isoform X1 [Cicer arietinum]
C106415	657973389	XP_008378491.1	PREDICTED: ubiquitin-fold modifier 1 [Malus domestica]
C106455	719965556	XP_010256800.1	PREDICTED: UDP-galactose/UDP-glucose transporter 3 [Nelumbo nucifera]
C106465	731326978	XP_010674290.1	PREDICTED: peroxidase 47 [Beta vulgaris subsp. vulgaris]
C106479	702425036	XP_010067578.1	PREDICTED: transcription factor SCREAM2 isoform X2 [Eucalyptus grandis]
C106495	658039280	XP_008355210.1	PREDICTED: coiled-coil domain-containing protein 132-like [Malus domestica]
C106497	731330148	XP_010675968.1	PREDICTED: RPM1-interacting protein 4 [Beta vulgaris subsp. vulgaris]
C106505	460397921	XP_004244513.1	PREDICTED: enhancer of rudimentary homolog isoform 2 [Solanum lycopersicum]
C106511	743768293	XP_010914424.1	PREDICTED: 40S ribosomal protein S21 [Elaeis guineensis]
C106515	697122875	XP_009615426.1	PREDICTED: RING-H2 finger protein ATL52-like [Nicotiana tomentosiformis]
C106519	747071461	XP_011082600.1	PREDICTED: auxin-induced protein 22D-like [Sesamum indicum]
C106529	731354706	XP_010688742.1	PREDICTED: delta(24)-sterol reductase [Beta vulgaris subsp. vulgaris]
C106535	802694694	XP_012083240.1	PREDICTED: transcription factor TRY-like [Jatropha curcas]
C106553	703076778	XP_010090421.1	40S ribosomal protein S18 [Morus notabilis]
C106559	970052660	XP_015087945.1	PREDICTED: mavicyanin [Solanum pennellii]
C106561	729334174	XP_010537740.1	PREDICTED: protein FAM32A [Tarenaya hassleriana]
C106603	729303253	XP_010527146.1	PREDICTED: subtilisin-like protease [Tarenaya hassleriana]
C106615	359481188	XP_003632589.1	PREDICTED: wound-induced protein 1-like [Vitis vinifera]
C106617	225464142	XP_002265566.1	PREDICTED: protein YIPF5 [Vitis vinifera]
C106677	255558696	XP_002520372.1	Coiled-coil domain-containing protein, putative [Ricinus communis]
C106685	220702733	ACL81165.1	aspartyl protease [Mirabilis jalapa]
C106695	225428853	XP_002285101.1	PREDICTED: 40S ribosomal protein S16 [Vitis vinifera]
C106697	729309067	XP_010529469.1	PREDICTED: mitochondrial pyruvate carrier 2-like [Tarenaya hassleriana]
C106719	255570845	XP_002526375.1	Protein transport protein Sec61 subunit beta, putative [Ricinus communis]
C106733	802554773	XP_012065075.1	PREDICTED: signal recognition particle 14 kDa protein [Jatropha curcas]
C106741	590579644	XP_007013844.1	Alba DNA/RNA-binding protein [Theobroma cacao]
C106753	731350267	XP_010686417.1	PREDICTED: protein yippee-like At5g53940 [Beta vulgaris subsp. vulgaris]
C106759	225446577	XP_002280074.1	PREDICTED: transcription factor bHLH30 [Vitis vinifera]
C106797	255555503	XP_002518788.1	zinc metalloprotease, putative [Ricinus communis]
C106819	731360223	XP_010691694.1	PREDICTED: protein RALF-like 33 [Beta vulgaris subsp. vulgaris]
C106887	861263983	AKO82461.1	calcium-dependent protein kinase 3 [Vitis pseudoreticulata]
C106907	197312861	ACH63211.1	nitrilase-associated protein [Rheum australe]
C106919	460389604	XP_004240441.1	PREDICTED: adrenodoxin-like protein, mitochondrial-like [Solanum lycopersicum]
C10693	63192028	AAY34911.1	inosine-5'-monophosphate dehydrogenase [Prunus armeniaca]
C106945	590658647	XP_007034913.1	G-protein gamma subunit 2 [Theobroma cacao]
C106967	802780532	XP_012091453.1	PREDICTED: G-type lectin S-receptor-like serine/threonine-protein kinase At1g11330 isoform X2 [Jatropha curcas]
C106981	255549341	XP_002515724.1	DNA binding protein, putative [Ricinus communis]
C106985	449525339	XP_004169675.1	PREDICTED: indole-3-acetic acid-induced protein ARG7-like [Cucumis sativus]
C107031	658047012	XP_008359177.1	PREDICTED: RNA polymerase II transcriptional coactivator KIWI-like [Malus domestica]
C107033	590689617	XP_007043277.1	Nicotinamidase 2 [Theobroma cacao]
C107035	743912004	XP_010999873.1	PREDICTED: F-box/kelch-repeat protein At5g43190-like [Populus euphratica]
C107039	731348427	XP_010685482.1	PREDICTED: protein disulfide-isomerase LQY1 [Beta vulgaris subsp. vulgaris]
C107051	694368827	XP_009362558.1	PREDICTED: 60S ribosomal protein L26-1 [Pyrus x bretschneideri]
C107107	529484856	AGT02260.1	geranylgeranyl pyrophosphate synthase [Ipomoea batatas]
C10711	110456084	ABG74583.1	pectate lyase [Musa acuminata AAA Group]
C107113	731321470	XP_010671371.1	PREDICTED: RNA demethylase ALKBH5-like [Beta vulgaris subsp. vulgaris]
C107121	657404268	KEH43013.1	Chitinase / Hevein / PR-4 / Wheatwin2 [Medicago truncatula]
C107133	743803049	XP_010926819.1	PREDICTED: 50S ribosomal protein L27, chloroplastic isoform X2 [Elaeis guineensis]
C10713	657993711	XP_008389152.1	PREDICTED: vacuolar fusion protein CCZ1 homolog B-like isoform X2 [Malus domestica]
C107151	565362742	XP_006348104.1	PREDICTED: mediator of RNA polymerase II transcription subunit 21-like [Solanum tuberosum]
C107165	698513003	XP_009801484.1	PREDICTED: reticulon-like protein B11 [Nicotiana sylvestris]
C107175	787035412	BAR13255.1	PR4-like protein, partial [Drosera adelae]
C107195	743804473	XP_010927200.1	PREDICTED: 60S acidic ribosomal protein P3-like [Elaeis guineensis]
C107203	731360074	XP_010691620.1	PREDICTED: DCN1-like protein 4 [Beta vulgaris subsp. vulgaris]
C107213	356501584	XP_003519604.1	PREDICTED: V-type proton ATPase subunit e [Glycine max]
C107241	731326938	XP_010674272.1	PREDICTED: acyl-coenzyme A thioesterase 13 [Beta vulgaris subsp. vulgaris]
C107251	731322678	XP_010672026.1	PREDICTED: beta-fructofuranosidase, soluble isoenzyme I-like [Beta vulgaris subsp. vulgaris]
C107261	359494617	XP_002265730.2	PREDICTED: nuclear-pore anchor-like [Vitis vinifera]
C107289	720084077	XP_010243094.1	PREDICTED: oligosaccharyltransferase complex subunit ostc-like [Nelumbo nucifera]
C107309	731339845	XP_010681077.1	PREDICTED: mitochondrial import inner membrane translocase subunit tim16-like [Beta vulgaris subsp. vulgaris]
C107311	731330510	XP_010676170.1	PREDICTED: xyloglucan galactosyltransferase KATAMARI1 [Beta vulgaris subsp. vulgaris]
C107331	731311226	XP_010695329.1	PREDICTED: pyridoxine/pyridoxamine 5'-phosphate oxidase 2 [Beta vulgaris subsp. vulgaris]
C107341	566156230	XP_002300804.2	auxin-induced protein 22B [Populus trichocarpa]
C107349	224136782	XP_002322414.1	ribosomal protein S13 [Populus trichocarpa]
C107401	470110058	XP_004291304.1	PREDICTED: mitochondrial pyruvate carrier 2-like [Fragaria vesca subsp. vesca]
C107407	731353992	XP_010688343.1	PREDICTED: pentatricopeptide repeat-containing protein At4g18975, chloroplastic [Beta vulgaris subsp. vulgaris]
C107425	225432912	XP_002284210.1	PREDICTED: PRA1 family protein D-like [Vitis vinifera]
C107427	225434861	XP_002280641.1	PREDICTED: L-type lectin-domain containing receptor kinase IV.2 [Vitis vinifera]
C107435	657375531	KEH20853.1	PLAT-plant-stress protein [Medicago truncatula]
C107445	18307510	CAD21441.1	putative cysteine proteinase inhibitor [Rumex obtusifolius]
C107447	731321899	XP_010671595.1	PREDICTED: ketimine reductase mu-crystallin [Beta vulgaris subsp. vulgaris]
C107453	720063600	XP_010275692.1	PREDICTED: E3 ubiquitin-protein ligase RHA1B-like [Nelumbo nucifera]
C107485	225441339	XP_002276510.1	PREDICTED: polyadenylate-binding protein-interacting protein 2 [Vitis vinifera]
C107543	697123423	XP_009615705.1	PREDICTED: putative receptor-like protein kinase At1g80870 [Nicotiana tomentosiformis]
C107551	255570268	XP_002526094.1	40S ribosomal protein S19, putative [Ricinus communis]
C107561	731357649	XP_010690324.1	PREDICTED: INO80 complex subunit C [Beta vulgaris subsp. vulgaris]
C107605	720038529	XP_010268008.1	PREDICTED: DNA-directed RNA polymerases II, IV and V subunit 9A [Nelumbo nucifera]
C107615	645228617	XP_008221081.1	PREDICTED: GEM-like protein 4 [Prunus mume]
C107635	449446283	XP_004140901.1	PREDICTED: ferredoxin-3, chloroplastic-like isoform 1 [Cucumis sativus]
C107665	731339845	XP_010681077.1	PREDICTED: mitochondrial import inner membrane translocase subunit tim16-like [Beta vulgaris subsp. vulgaris]
C107671	731384839	XP_002274966.2	PREDICTED: profilin-1 [Vitis vinifera]
C107685	359496637	XP_003635287.1	PREDICTED: U-box domain-containing protein 8-like [Vitis vinifera]
C107703	731358755	XP_010690918.1	PREDICTED: thioredoxin M3, chloroplastic [Beta vulgaris subsp. vulgaris]
C107715	728847565	KHG27008.1	putative ubiquitin-conjugating enzyme E2 18 -like protein [Gossypium arboreum]
C107737	719995699	XP_010254584.1	PREDICTED: hemiasterlin resistant protein 1-like [Nelumbo nucifera]
C107785	255555063	XP_002518569.1	Thioredoxin H-type, putative [Ricinus communis]
C107801	731335506	XP_010678759.1	PREDICTED: putative exosome complex component rrp40 [Beta vulgaris subsp. vulgaris]
C107817	743873317	XP_011034366.1	PREDICTED: putative H/ACA ribonucleoprotein complex subunit 1-like protein 1 [Populus euphratica]
C107821	731357196	XP_010690079.1	PREDICTED: 60S ribosomal protein L28-1-like [Beta vulgaris subsp. vulgaris]
C107839	922424084	XP_013618113.1	PREDICTED: 60S ribosomal protein L10a-3-like [Brassica oleracea var. oleracea]
C107843	731312188	XP_010672983.1	PREDICTED: protein PHLOEM PROTEIN 2-LIKE A1-like [Beta vulgaris subsp. vulgaris]
C107863	225446034	XP_002270335.1	PREDICTED: protein VERNALIZATION INSENSITIVE 3-like [Vitis vinifera]
C107877	731329270	XP_010675500.1	PREDICTED: squamosa promoter-binding-like protein 4 [Beta vulgaris subsp. vulgaris]
C107879	731325066	XP_010673311.1	PREDICTED: dCTP pyrophosphatase 1-like [Beta vulgaris subsp. vulgaris]
C107891	731350062	XP_010686315.1	PREDICTED: 50S ribosomal protein L34, chloroplastic [Beta vulgaris subsp. vulgaris]
C107899	848875903	XP_012838419.1	PREDICTED: LRR receptor-like serine/threonine-protein kinase ERL1 [Erythranthe guttata]
C107909	255538200	XP_002510165.1	skip-2, putative [Ricinus communis]
C107925	731328880	XP_010675296.1	PREDICTED: universal stress protein A-like protein [Beta vulgaris subsp. vulgaris]
C107927	658014704	XP_008342676.1	PREDICTED: 30S ribosomal protein S17, chloroplastic [Malus domestica]
C107935	1531674	AAC49652.1	actin [Striga asiatica]
C107941	747096387	XP_011096112.1	PREDICTED: protein translation factor SUI1 homolog [Sesamum indicum]
C107955	731364890	XP_010694224.1	PREDICTED: anaphase-promoting complex subunit 10 isoform X1 [Beta vulgaris subsp. vulgaris]
C108059	731312522	XP_010675243.1	PREDICTED: universal stress protein A-like protein [Beta vulgaris subsp. vulgaris]
C108125	698477787	XP_009786090.1	PREDICTED: subtilisin-like protease [Nicotiana sylvestris]
C108159	720049486	XP_010271462.1	PREDICTED: NADH dehydrogenase [ubiquinone] 1 beta subcomplex subunit 9-like [Nelumbo nucifera]
C108165	731318017	XP_010669495.1	PREDICTED: protein AIG2-like [Beta vulgaris subsp. vulgaris]
C108167	802633286	XP_012077395.1	PREDICTED: histidine-containing phosphotransfer protein 4-like [Jatropha curcas]
C108173	747075053	XP_011084546.1	PREDICTED: cytochrome b5 isoform E-like [Sesamum indicum]
C108247	731311473	XP_010669704.1	PREDICTED: U11/U12 small nuclear ribonucleoprotein 59 kDa protein [Beta vulgaris subsp. vulgaris]
C108325	340002459	AEK26372.1	chloroplast photosystem II chlorophyll a/b binding protein [Sedum alfredii]
C108331	729327498	XP_010535507.1	PREDICTED: ubiquitin-conjugating enzyme E2 7 [Tarenaya hassleriana]
C108337	731344890	XP_010683646.1	PREDICTED: probable F-box protein At1g60180 [Beta vulgaris subsp. vulgaris]
C108355	747042315	XP_011077776.1	PREDICTED: basic leucine zipper 43-like [Sesamum indicum]
C108365	703097587	XP_010096155.1	putative N-acetyltransferase p20 [Morus notabilis]
C108377	590668276	XP_007037448.1	Eukaryotic elongation factor 5A-1 isoform 1 [Theobroma cacao]
C108401	731329691	XP_010675729.1	PREDICTED: CASP-like protein 2D1 [Beta vulgaris subsp. vulgaris]
C108407	951043200	XP_014518315.1	PREDICTED: ferredoxin-like [Vigna radiata var. radiata]
C108415	747087538	XP_011091315.1	PREDICTED: myb-related protein Myb4-like [Sesamum indicum]
C108485	225459429	XP_002284321.1	PREDICTED: pentatricopeptide repeat-containing protein At1g20230-like [Vitis vinifera]
C108533	255587037	XP_002534109.1	receptor protein kinase, putative [Ricinus communis]
C108551	731367023	XP_010695387.1	PREDICTED: probable WRKY transcription factor 75 [Beta vulgaris subsp. vulgaris]
C108625	731361360	XP_010692312.1	PREDICTED: splicing factor 3B subunit 1 [Beta vulgaris subsp. vulgaris]
C108643	359497244	XP_003635462.1	PREDICTED: 15.4 kDa class V heat shock protein-like [Vitis vinifera]
C108649	449446478	XP_004140998.1	PREDICTED: protein phosphatase 1 regulatory subunit 11-like [Cucumis sativus]
C108657	731310917	XP_010681734.1	PREDICTED: chaperone protein dnaJ 8, chloroplastic [Beta vulgaris subsp. vulgaris]
C108677	659107152	XP_008453547.1	PREDICTED: transmembrane protein 230-like [Cucumis melo]
C108693	1389640	BAA12982.1	PNDKN1 [Pisum sativum]
C108699	719994183	XP_010254101.1	PREDICTED: protein disulfide isomerase-like 1-6 [Nelumbo nucifera]
C108701	226510660	ACO59905.1	geranylgeranyl pyrophosphate synthase [Elaeagnus umbellata]
C108707	694376275	XP_009364628.1	PREDICTED: pirin-like protein [Pyrus x bretschneideri]
C108751	571473966	XP_006586085.1	PREDICTED: protein translation factor SUI1 homolog 2 [Glycine max]
C10875	731334842	XP_010678425.1	PREDICTED: heparanase-like protein 2 [Beta vulgaris subsp. vulgaris]
C108767	590674269	XP_007039121.1	Yippee family zinc-binding protein, putative isoform 1 [Theobroma cacao]
C108789	731348205	XP_010685378.1	PREDICTED: cell wall / vacuolar inhibitor of fructosidase 1-like [Beta vulgaris subsp. vulgaris]
C10881	414885978	DAA61992.1	TPA: putative heat shock protein 90 family protein, partial [Zea mays]
C108815	720005174	XP_010257571.1	PREDICTED: protein YLS3 [Nelumbo nucifera]
C108843	674912387	CDY20739.1	BnaA02g08790D [Brassica napus]
C108911	224103313	XP_002313006.1	Vacuolar ATP synthase 16 kDa proteolipid subunit 1/3/5 family protein [Populus trichocarpa]
C108935	674897047	CDY35829.1	BnaC09g37610D [Brassica napus]
C108961	747077244	XP_011085734.1	PREDICTED: 40S ribosomal protein S19-3 [Sesamum indicum]
C108963	698547366	XP_009768012.1	PREDICTED: F-box protein At1g61340-like [Nicotiana sylvestris]
C108975	731311168	XP_010692750.1	PREDICTED: cytochrome b5-like [Beta vulgaris subsp. vulgaris]
C108981	86156028	ABC86745.1	pollen-specific protein [Vitis pseudoreticulata]
C108987	743852098	XP_010940308.1	PREDICTED: 60S ribosomal protein L23A-like isoform X2 [Elaeis guineensis]
C109019	728847246	KHG26689.1	Phytosulfokines 3 -like protein [Gossypium arboreum]
C109029	778204126	AJY59056.1	anthocyanidin 3-O-glucosyltransferase-like protein [Amaranthus tricolor]
C109051	731437796	XP_002262974.3	PREDICTED: probable 2-carboxy-D-arabinitol-1-phosphatase [Vitis vinifera]
C109059	645259914	XP_008235587.1	PREDICTED: photosystem II reaction center PSB28 protein, chloroplastic [Prunus mume]
C109079	330318596	AEC10965.1	50S ribosomal protein L29 [Camellia sinensis]
C109101	255550203	XP_002516152.1	GTP-binding protein (p) alpha subunit, gpa1, putative [Ricinus communis]
C109115	225441597	XP_002281571.1	PREDICTED: superoxide dismutase [Cu-Zn] 2 isoform 1 [Vitis vinifera]
C109131	148278101	ABQ53933.1	lipid transfer protein [Sesamum indicum]
C109149	731331452	XP_010676669.1	PREDICTED: zinc finger CCCH domain-containing protein 39 [Beta vulgaris subsp. vulgaris]
C109165	255586787	XP_002534010.1	ARF GTPase activator, putative [Ricinus communis]
C109167	674892765	CDY40025.1	BnaC05g12900D [Brassica napus]
C109169	731344209	XP_010683289.1	PREDICTED: thioredoxin H1-like [Beta vulgaris subsp. vulgaris]
C109191	694434875	XP_009344639.1	PREDICTED: 60S ribosomal protein L18a-like protein [Pyrus x bretschneideri]
C109195	819320229	AKG50112.1	ribosomal protein S24 [Betula luminifera]
C109199	557798872	AHA36967.1	granule bound starch synthase I [Fagopyrum tataricum]
C109203	698553097	XP_009769847.1	PREDICTED: extensin-like [Nicotiana sylvestris]
C109205	731343882	XP_010683116.1	PREDICTED: transmembrane emp24 domain-containing protein p24delta9 [Beta vulgaris subsp. vulgaris]
C109207	731331049	XP_010676456.1	PREDICTED: E3 ubiquitin-protein ligase At3g02290 [Beta vulgaris subsp. vulgaris]
C109211	697097487	XP_009621777.1	PREDICTED: putative calcium-binding protein CML19 [Nicotiana tomentosiformis]
C109219	731360743	XP_010691984.1	PREDICTED: 20 kDa chaperonin, chloroplastic [Beta vulgaris subsp. vulgaris]
C109249	703127308	XP_010103797.1	30S ribosomal protein 3 [Morus notabilis]
C109251	747068678	XP_011081105.1	PREDICTED: protein cornichon homolog 4 [Sesamum indicum]
C109255	339716034	AEJ88264.1	putative macrophage migration inhibitory factor family protein [Wolffia arrhiza]
C10925	703145846	XP_010108639.1	Tubby-like F-box protein 8 [Morus notabilis]
C109257	407731642	AFU25705.1	gag-pol precursor [Castanea mollissima]
C109281	225440928	XP_002282913.1	PREDICTED: zinc finger A20 and AN1 domain-containing stress-associated protein 4 isoform 1 [Vitis vinifera]
C109301	720061326	XP_010275131.1	PREDICTED: jmjC domain-containing protein 7 [Nelumbo nucifera]
C109309	731312026	XP_010672275.1	PREDICTED: DNA-binding protein HEXBP [Beta vulgaris subsp. vulgaris]
C109325	356568895	XP_003552643.1	PREDICTED: N-alpha-acetyltransferase MAK3-like [Glycine max]
C109343	356575833	XP_003556041.1	PREDICTED: photosystem I reaction center subunit II, chloroplastic-like [Glycine max]
C109355	449499138	XP_004160733.1	PREDICTED: wound-induced protein 1-like [Cucumis sativus]
C109359	731325247	XP_010673413.1	PREDICTED: methyltransferase-like protein 13 [Beta vulgaris subsp. vulgaris]
C109377	698559143	XP_009771488.1	PREDICTED: SUMO-conjugating enzyme SCE1-like [Nicotiana sylvestris]
C109397	565379156	XP_006356003.1	PREDICTED: splicing factor 3B subunit 4-like isoform X1 [Solanum tuberosum]
C109441	731312121	XP_010672694.1	PREDICTED: probable ubiquitin-conjugating enzyme E2 18 isoform X2 [Beta vulgaris subsp. vulgaris]
C109449	731339853	XP_010681082.1	PREDICTED: F-box/kelch-repeat protein SKIP6 [Beta vulgaris subsp. vulgaris]
C109469	357464167	XP_003602365.1	RNA-binding protein [Medicago truncatula]
C109477	728816294	KHG02111.1	Histidine triad nucleotide-binding 3 [Gossypium arboreum]
C109481	470122587	XP_004297322.1	PREDICTED: homeobox-leucine zipper protein ATHB-13-like [Fragaria vesca subsp. vesca]
C109485	731311858	XP_010671432.1	PREDICTED: calcium-binding allergen Ole e 8-like [Beta vulgaris subsp. vulgaris]
C109487	731340843	XP_010681611.1	PREDICTED: caffeoylshikimate esterase isoform X2 [Beta vulgaris subsp. vulgaris]
C109495	225453160	XP_002274476.1	PREDICTED: calcium-binding allergen Ole e 8 [Vitis vinifera]
C10949	571447027	XP_003521719.2	PREDICTED: glutathione synthetase, chloroplastic-like [Glycine max]
C109501	310780836	ADP23916.1	late embryogenesis abundant protein [Sesuvium portulacastrum]
C109509	255556430	XP_002519249.1	prefoldin subunit, putative [Ricinus communis]
C109513	731319793	XP_010670463.1	PREDICTED: 39S ribosomal protein L54, mitochondrial [Beta vulgaris subsp. vulgaris]
C109523	731360035	XP_010691599.1	PREDICTED: 40S ribosomal protein S12 [Beta vulgaris subsp. vulgaris]
C109529	731346904	XP_010684703.1	PREDICTED: probable LRR receptor-like serine/threonine-protein kinase At4g08850 [Beta vulgaris subsp. vulgaris]
C109533	565372277	XP_006352722.1	PREDICTED: glutaredoxin-C5, chloroplastic-like [Solanum tuberosum]
C109545	703078453	XP_010090894.1	GTPase-activating protein GYP7 [Morus notabilis]
C109565	731366687	XP_010695204.1	PREDICTED: cancer-related nucleoside-triphosphatase homolog [Beta vulgaris subsp. vulgaris]
C109577	566212207	XP_006373086.1	glycine-rich RNA-binding family protein [Populus trichocarpa]
C109595	157674549	ABV60370.1	lectin [Limonium bicolor]
C109605	694411460	XP_009334092.1	PREDICTED: 50S ribosomal protein L12, chloroplastic-like [Pyrus x bretschneideri]
C109609	747062145	XP_011077567.1	PREDICTED: protein yippee-like [Sesamum indicum]
C109613	460365162	XP_004228473.1	PREDICTED: 60S ribosomal protein L30-like [Solanum lycopersicum]
C109633	731321280	XP_010671266.1	PREDICTED: autophagy-related protein 13 [Beta vulgaris subsp. vulgaris]
C109659	568837376	XP_006472700.1	PREDICTED: transmembrane protein 50 homolog [Citrus sinensis]
C109685	731360825	XP_010692027.1	PREDICTED: iron-sulfur assembly protein IscA-like 1, mitochondrial [Beta vulgaris subsp. vulgaris]
C109695	590700989	XP_007046287.1	Ribosomal protein L12/ ATP-dependent Clp protease adaptor protein ClpS family protein isoform 1 [Theobroma cacao]
C10969	695079971	XP_009387421.1	PREDICTED: phytosulfokine receptor 1-like [Musa acuminata subsp. malaccensis]
C109717	727503691	XP_010427894.1	PREDICTED: MLP-like protein 43 [Camelina sativa]
C109725	728819689	KHG03322.1	Putative phosphatidylglycerol/phosphatidylinositol transfer [Gossypium arboreum]
C109735	719999887	XP_010255859.1	PREDICTED: BTB/POZ and MATH domain-containing protein 1 isoform X1 [Nelumbo nucifera]
C109737	747093313	XP_011094456.1	PREDICTED: peptidyl-prolyl cis-trans isomerase FKBP16-4, chloroplastic [Sesamum indicum]
C109741	568839919	XP_006473923.1	PREDICTED: outer envelope pore protein 21, chloroplastic-like [Citrus sinensis]
C109745	197312861	ACH63211.1	nitrilase-associated protein [Rheum australe]
C109753	225423730	XP_002278252.1	PREDICTED: glycine cleavage system H protein, mitochondrial [Vitis vinifera]
C109761	333398906	AEF32109.1	flowering locus T [Guzmania hybrid cultivar]
C109780	659121978	XP_008460913.1	PREDICTED: trihelix transcription factor GT-2-like [Cucumis melo]
C109782	731360464	XP_010691837.1	PREDICTED: ubiquitin-fold modifier-conjugating enzyme 1 [Beta vulgaris subsp. vulgaris]
C109790	802696477	XP_012083460.1	PREDICTED: acyl-coenzyme A thioesterase 13-like isoform X1 [Jatropha curcas]
C109806	224106281	XP_002314112.1	Pleckstrin homology domain-containing protein 1 [Populus trichocarpa]
C109810	720045809	XP_010270322.1	PREDICTED: transcription factor BTF3 homolog 4-like isoform X1 [Nelumbo nucifera]
C109812	224106281	XP_002314112.1	Pleckstrin homology domain-containing protein 1 [Populus trichocarpa]
C10981	224074373	XP_002304360.1	26S proteasome regulatory subunit family protein [Populus trichocarpa]
C109816	218664717	ACK99529.1	LEA [Knorringia sibirica]
C109836	186688078	ACC86120.1	glutathione S-transferase [Knorringia sibirica]
C109838	731338602	XP_010680409.1	PREDICTED: SKP1-like protein 1B [Beta vulgaris subsp. vulgaris]
C109854	937916353	BAS91272.1	Os04g0642000, partial [Oryza sativa Japonica Group]
C109878	449449595	XP_004142550.1	PREDICTED: probable plastid-lipid-associated protein 4, chloroplastic-like [Cucumis sativus]
C109880	186688078	ACC86120.1	glutathione S-transferase [Knorringia sibirica]
C109882	702320066	XP_010052541.1	PREDICTED: monothiol glutaredoxin-S15, mitochondrial-like isoform X1 [Eucalyptus grandis]
C109892	731335441	XP_010678729.1	PREDICTED: ubiquitin-conjugating enzyme E2-23 kDa-like [Beta vulgaris subsp. vulgaris]
C109956	802567341	XP_012067708.1	PREDICTED: CSC1-like protein At1g69450 isoform X2 [Jatropha curcas]
C109982	255548393	XP_002515253.1	transcription factor, putative [Ricinus communis]
C109984	527205405	EPS71281.1	salt tolerance protein 3, partial [Genlisea aurea]
C110032	719992923	XP_010253724.1	PREDICTED: exosome complex component MTR3 isoform X1 [Nelumbo nucifera]
C110040	197312859	ACH63210.1	translationally controlled tumor protein [Rheum australe]
C110048	350540060	NP_001234630.1	autophagy 8a [Solanum lycopersicum]
C110052	731365261	XP_010694428.1	PREDICTED: chlorophyll a-b binding protein 13, chloroplastic [Beta vulgaris subsp. vulgaris]
C110066	733387047	AIZ97491.1	R2R3-MYB transcription factor subgroup 7 [Fagopyrum tataricum]
C110068	514762251	XP_004964986.1	PREDICTED: 40S ribosomal protein S15a-1-like isoform X1 [Setaria italica]
C11007	357462035	XP_003601299.1	Alcohol dehydrogenase ADH [Medicago truncatula]
C110082	731315732	XP_010692733.1	PREDICTED: protein PLANT CADMIUM RESISTANCE 2-like [Beta vulgaris subsp. vulgaris]
C110098	731326754	XP_010674179.1	PREDICTED: universal stress protein A-like protein [Beta vulgaris subsp. vulgaris]
C110102	728836237	KHG15680.1	Copper transporter 6 -like protein [Gossypium arboreum]
C110112	255566991	XP_002524478.1	ribosomal protein l7ae, putative [Ricinus communis]
C110116	356572765	XP_003554536.1	PREDICTED: probable galacturonosyltransferase-like 7-like [Glycine max]
C110120	330688590	AEC32973.1	transcription factor MYB1 [Fagopyrum tataricum]
C110176	731371345	XP_002276516.2	PREDICTED: peptidyl-prolyl cis-trans isomerase FKBP17-1, chloroplastic [Vitis vinifera]
C110178	225460644	XP_002266350.1	PREDICTED: thioredoxin Y1, chloroplastic [Vitis vinifera]
C110208	197312915	ACH63238.1	glutathione-S-transferase 2 [Rheum australe]
C110210	197312899	ACH63230.1	thaumatin-like protein [Rheum australe]
C110214	743838511	XP_010936718.1	PREDICTED: 60S ribosomal protein L11 [Elaeis guineensis]
C110226	590647317	XP_007031867.1	Enhancer of yellow 2 isoform 1 [Theobroma cacao]
C110228	703144523	XP_010108308.1	Transcription initiation factor TFIID subunit 10 [Morus notabilis]
C110232	590686786	XP_007042481.1	UDP-glycosyltransferase 73B4, putative [Theobroma cacao]
C110234	470102440	XP_004287662.1	PREDICTED: ethylene-responsive transcription factor ERF017-like [Fragaria vesca subsp. vesca]
C11023	685358352	XP_009113852.1	PREDICTED: cyclin-L1-1-like [Brassica rapa]
C110254	695010536	XP_009391941.1	PREDICTED: peptidyl-prolyl cis-trans isomerase CYP18-1 [Musa acuminata subsp. malaccensis]
C110258	970006001	XP_015063846.1	PREDICTED: thioredoxin H2 [Solanum pennellii]
C110278	225460644	XP_002266350.1	PREDICTED: thioredoxin Y1, chloroplastic [Vitis vinifera]
C110308	197312889	ACH63225.1	pathogenesis-related protein 10a [Rheum australe]
C110312	255562369	XP_002522191.1	RING-H2 finger protein ATL1L, putative [Ricinus communis]
C110316	747066221	XP_011079787.1	PREDICTED: tubulin-folding cofactor B isoform X2 [Sesamum indicum]
C110348	743822730	XP_011021769.1	PREDICTED: E3 ubiquitin protein ligase RIE1-like isoform X1 [Populus euphratica]
C110350	720042317	XP_010269200.1	PREDICTED: pollen-specific protein C13-like [Nelumbo nucifera]
C110358	747053124	XP_011072711.1	PREDICTED: protein STRUBBELIG-RECEPTOR FAMILY 7 [Sesamum indicum]
C110364	590702440	XP_007046627.1	S phase kinase-associated protein 1 [Theobroma cacao]
C110380	225437910	XP_002267052.1	PREDICTED: glutaredoxin-C5, chloroplastic-like [Vitis vinifera]
C110412	731367640	XP_010695718.1	PREDICTED: 60S ribosomal protein L2, mitochondrial [Beta vulgaris subsp. vulgaris]
C110416	255553127	XP_002517606.1	lactoylglutathione lyase, putative [Ricinus communis]
C110424	502086120	XP_004488115.1	PREDICTED: DEAD-box ATP-dependent RNA helicase 17-like isoform X2 [Cicer arietinum]
C110442	970054690	XP_015088986.1	PREDICTED: L-2-hydroxyglutarate dehydrogenase, mitochondrial [Solanum pennellii]
C110470	731353071	XP_010687869.1	PREDICTED: acidic leucine-rich nuclear phosphoprotein 32 family member B [Beta vulgaris subsp. vulgaris]
C110474	502110313	XP_004493851.1	PREDICTED: photosystem I reaction center subunit IV A, chloroplastic-like [Cicer arietinum]
C110478	590696615	XP_007045213.1	HMG-Y-related protein B [Theobroma cacao]
C110480	568823129	XP_006465973.1	PREDICTED: 60S ribosomal protein L18a-like protein-like isoform X2 [Citrus sinensis]
C110482	731348487	XP_010685510.1	PREDICTED: F-box/WD-40 repeat-containing protein At5g21040 [Beta vulgaris subsp. vulgaris]
C110484	225462060	XP_002275924.1	PREDICTED: chaperone protein dnaJ 11, chloroplastic [Vitis vinifera]
C110494	571533902	XP_006600461.1	PREDICTED: signal peptidase complex catalytic subunit SEC11C-like isoform X2 [Glycine max]
C110526	731324282	XP_010672889.1	PREDICTED: UPF0136 membrane protein At2g26240 isoform X1 [Beta vulgaris subsp. vulgaris]
C110554	697155521	XP_009632005.1	PREDICTED: cytochrome c oxidase subunit 6b-1-like [Nicotiana tomentosiformis]
C110560	743852098	XP_010940308.1	PREDICTED: 60S ribosomal protein L23A-like isoform X2 [Elaeis guineensis]
C110620	657968510	XP_008375956.1	PREDICTED: protein FAM210B [Malus domestica]
C110638	802596497	XP_012072283.1	PREDICTED: mediator of RNA polymerase II transcription subunit 23 isoform X1 [Jatropha curcas]
C110640	590669673	XP_007037842.1	Pentatricopeptide repeat superfamily protein isoform 1 [Theobroma cacao]
C110682	351637705	AEQ58799.1	ethylene response factor [Rumex palustris]
C110714	702495591	XP_010037015.1	PREDICTED: transcription factor BTF3 homolog 4 [Eucalyptus grandis]
C110738	590658291	XP_007034810.1	20S proteasome beta subunit D1 [Theobroma cacao]
C110768	225424144	XP_002283966.1	PREDICTED: fruit protein pKIWI502 [Vitis vinifera]
C110784	590586734	XP_007015786.1	Late embryogenesis abundant (LEA) hydroxyproline-rich glycoprotein family [Theobroma cacao]
C110810	747103024	XP_011099697.1	PREDICTED: cyclin-dependent kinase E-1 [Sesamum indicum]
C110814	115487800	NP_001066387.1	Os12g0207300 [Oryza sativa Japonica Group]
C11081	720084396	XP_010243195.1	PREDICTED: NAC domain-containing protein 78-like isoform X1 [Nelumbo nucifera]
C110826	731347969	XP_010685256.1	PREDICTED: auxin-repressed 12.5 kDa protein [Beta vulgaris subsp. vulgaris]
C110832	590722750	XP_007051984.1	SIN3 associated polypeptide P18 [Theobroma cacao]
C110836	747089602	XP_011092447.1	PREDICTED: peptidyl-prolyl cis-trans isomerase FKBP12 [Sesamum indicum]
C110842	728848330	KHG27773.1	ORM1-like protein 2 [Gossypium arboreum]
C110852	731359329	XP_010691224.1	PREDICTED: probable histone H2A variant 3 [Beta vulgaris subsp. vulgaris]
C110860	719972708	XP_010278286.1	PREDICTED: signal peptidase complex subunit 3B-like [Nelumbo nucifera]
C110872	731314876	XP_010688817.1	PREDICTED: coiled-coil domain-containing protein 86-like [Beta vulgaris subsp. vulgaris]
C110890	470120661	XP_004296416.1	PREDICTED: 40S ribosomal protein S7-1-like [Fragaria vesca subsp. vesca]
C110892	590718937	XP_007050926.1	Plant invertase/pectin methylesterase inhibitor superfamily protein, putative [Theobroma cacao]
C110896	449431954	XP_004133765.1	PREDICTED: blue copper protein-like [Cucumis sativus]
C110912	720016147	XP_010261063.1	PREDICTED: iron-sulfur assembly protein IscA, chloroplastic [Nelumbo nucifera]
C110918	731315456	XP_010691554.1	PREDICTED: U6 snRNA-associated Sm-like protein LSm2 [Beta vulgaris subsp. vulgaris]
C110926	702446663	XP_010024718.1	PREDICTED: dynein light chain 1, cytoplasmic [Eucalyptus grandis]
C110952	747068678	XP_011081105.1	PREDICTED: protein cornichon homolog 4 [Sesamum indicum]
C110966	743832755	XP_011024361.1	PREDICTED: glycine-rich RNA-binding protein RZ1C-like isoform X1 [Populus euphratica]
C110974	3064039	AAC14179.1	major latex protein homolog [Mesembryanthemum crystallinum]
C111008	225436777	XP_002268050.1	PREDICTED: glutaredoxin-C13 [Vitis vinifera]
C111014	719971472	XP_010274774.1	PREDICTED: heme-binding protein 2-like [Nelumbo nucifera]
C111018	698547035	XP_009767908.1	PREDICTED: ras-related protein RABA5b-like [Nicotiana sylvestris]
C111034	731315936	XP_010693560.1	PREDICTED: nucleolin isoform X2 [Beta vulgaris subsp. vulgaris]
C111074	565400788	XP_006365901.1	PREDICTED: bet1-like SNARE 1-1-like isoform X2 [Solanum tuberosum]
C111094	645257367	XP_008234382.1	PREDICTED: 21 kDa protein [Prunus mume]
C111102	225452196	XP_002266527.1	PREDICTED: glucose-6-phosphate 1-dehydrogenase, cytoplasmic isoform [Vitis vinifera]
C111108	225458850	XP_002285355.1	PREDICTED: pollen-specific protein SF3 [Vitis vinifera]
C111128	970038872	XP_015080768.1	PREDICTED: CASP-like protein 2C1 [Solanum pennellii]
C111130	731340948	XP_010681667.1	PREDICTED: AP2/ERF and B3 domain-containing transcription factor RAV1-like [Beta vulgaris subsp. vulgaris]
C111156	731315846	XP_010693181.1	PREDICTED: 40S ribosomal protein S7 [Beta vulgaris subsp. vulgaris]
C111192	590584653	XP_007015235.1	Methyltransferase family protein isoform 3 [Theobroma cacao]
C111194	731373554	XP_010666680.1	PREDICTED: putative chromatin-remodeling complex ATPase chain [Beta vulgaris subsp. vulgaris]
C111206	719972308	XP_010277153.1	PREDICTED: lactoylglutathione lyase [Nelumbo nucifera]
C111216	731351428	XP_010687033.1	PREDICTED: DNA damage-binding protein 1 [Beta vulgaris subsp. vulgaris]
C111228	698492917	XP_009792768.1	PREDICTED: ER membrane protein complex subunit 6-like [Nicotiana sylvestris]
C111234	703109193	XP_010099228.1	60S ribosome subunit biogenesis protein NIP7-like protein [Morus notabilis]
C111248	951027808	XP_014514265.1	PREDICTED: ras-related protein Rab7 [Vigna radiata var. radiata]
C111256	2493148	Q40585.1	RecName: Full=V-type proton ATPase 16 kDa proteolipid subunit; Short=V-ATPase 16 kDa proteolipid subunit; AltName: Full=Vacuolar proton pump 16 kDa proteolipid subunit
C111260	590653549	XP_007033453.1	Calmodulin like 42 [Theobroma cacao]
C111268	502116391	XP_004495408.1	PREDICTED: chromatin modification-related protein MEAF6-like isoform X1 [Cicer arietinum]
C111272	719975521	XP_010247836.1	PREDICTED: mitochondrial acidic protein MAM33-like [Nelumbo nucifera]
C111274	583830774	AHI54568.1	acyl carrier protein [Camellia japonica]
C111282	460411061	XP_004250933.1	PREDICTED: 60S ribosomal protein L12-like [Solanum lycopersicum]
C111290	731376385	XP_010667549.1	PREDICTED: NADH dehydrogenase [ubiquinone] 1 alpha subcomplex subunit 13-B [Beta vulgaris subsp. vulgaris]
C111294	529273320	AGS78042.1	cyclophilin 1 [Aeschynomene indica]
C111320	657977738	XP_008380788.1	PREDICTED: probable U6 snRNA-associated Sm-like protein LSm1 [Malus domestica]
C111338	590641743	XP_007030316.1	Nucleic acid-binding, OB-fold-like protein isoform 1 [Theobroma cacao]
C111340	387600326	AFJ92671.1	ERD protein [Vitis amurensis]
C111346	590568247	XP_007010737.1	Alpha chain of nascent polypeptide associated complex [Theobroma cacao]
C111358	728841444	KHG20887.1	NADH-ubiquinone oxidoreductase chain 5 [Gossypium arboreum]
C111360	470104520	XP_004288646.1	PREDICTED: vesicle transport protein SFT2B-like isoform 1 [Fragaria vesca subsp. vesca]
C11137	697130645	XP_009619379.1	PREDICTED: pyruvate kinase, cytosolic isozyme isoform X1 [Nicotiana tomentosiformis]
C111406	694441591	XP_009347534.1	PREDICTED: MIP18 family protein At1g68310-like [Pyrus x bretschneideri]
C111436	971539341	XP_015161168.1	PREDICTED: thiosulfate sulfurtransferase 18 isoform X2 [Solanum tuberosum]
C111440	731313612	XP_010681101.1	PREDICTED: polypyrimidine tract-binding protein homolog 3-like [Beta vulgaris subsp. vulgaris]
C111444	719991443	XP_010253266.1	PREDICTED: actin-depolymerizing factor 2 [Nelumbo nucifera]
C111446	720084077	XP_010243094.1	PREDICTED: oligosaccharyltransferase complex subunit ostc-like [Nelumbo nucifera]
C111458	255542414	XP_002512270.1	nucleotide binding protein, putative [Ricinus communis]
C111472	502121143	XP_004497202.1	PREDICTED: DDB1- and CUL4-associated factor 8-like isoform X1 [Cicer arietinum]
C111480	225428721	XP_002284992.1	PREDICTED: sodium channel modifier 1 [Vitis vinifera]
C111496	728828158	KHG07601.1	Photosystem I reaction center subunit XI, chloroplastic -like protein [Gossypium arboreum]
C11149	728830862	KHG10305.1	Cullin-1 -like protein [Gossypium arboreum]
C111514	731318664	XP_010669847.1	PREDICTED: pentatricopeptide repeat-containing protein At2g37230 [Beta vulgaris subsp. vulgaris]
C111522	225427310	XP_002282053.1	PREDICTED: vacuolar protein sorting-associated protein 55 homolog [Vitis vinifera]
C111528	697118914	XP_009613398.1	PREDICTED: E3 ubiquitin-protein ligase RNF170-like isoform X2 [Nicotiana tomentosiformis]
C111538	697155749	XP_009586618.1	PREDICTED: protein yippee-like At5g53940 [Nicotiana tomentosiformis]
C111550	568878242	XP_006492110.1	PREDICTED: leucine-rich repeat receptor-like serine/threonine-protein kinase BAM3-like isoform X4 [Citrus sinensis]
C111566	743831219	XP_011023991.1	PREDICTED: thylakoid lumenal 17.9 kDa protein, chloroplastic [Populus euphratica]
C111572	154721452	ABS84825.1	thioredoxin [Limonium bicolor]
C111576	743935440	XP_011012089.1	PREDICTED: probable NAD(P)H dehydrogenase (quinone) FQR1-like 1 [Populus euphratica]
C111604	731363630	XP_010693529.1	PREDICTED: protein phosphatase inhibitor 2 isoform X1 [Beta vulgaris subsp. vulgaris]
C111614	645237762	XP_008225358.1	PREDICTED: DNA-binding protein DDB_G0278111 [Prunus mume]
C111626	645243800	XP_008228140.1	PREDICTED: dnaJ homolog subfamily B member 8 [Prunus mume]
C111628	731332775	XP_010677385.1	PREDICTED: MIP18 family protein At1g68310 [Beta vulgaris subsp. vulgaris]
C111640	225464623	XP_002274318.1	PREDICTED: pentatricopeptide repeat-containing protein At4g21190 [Vitis vinifera]
C111654	731348225	XP_010685387.1	PREDICTED: beta-galactosidase 17 isoform X1 [Beta vulgaris subsp. vulgaris]
C111662	694332572	XP_009356916.1	PREDICTED: lactoylglutathione lyase isoform X1 [Pyrus x bretschneideri]
C111666	731334536	XP_010678276.1	PREDICTED: protein DEK-like [Beta vulgaris subsp. vulgaris]
C111686	747047646	XP_011069801.1	PREDICTED: 60S ribosomal protein L15 [Sesamum indicum]
C111718	720000920	XP_010256185.1	PREDICTED: 1,2-dihydroxy-3-keto-5-methylthiopentene dioxygenase 1 [Nelumbo nucifera]
C111726	743767343	XP_010913931.1	PREDICTED: ras-related protein RGP1-like [Elaeis guineensis]
C111734	731314611	XP_010687538.1	PREDICTED: squalene monooxygenase [Beta vulgaris subsp. vulgaris]
C111736	720011753	XP_010259660.1	PREDICTED: glutathione S-transferase-like [Nelumbo nucifera]
C111738	698497446	XP_009794701.1	PREDICTED: rRNA-processing protein fcf2-like [Nicotiana sylvestris]
C111744	743865945	XP_011032321.1	PREDICTED: putative oxidoreductase TDA3 [Populus euphratica]
C111762	731364708	XP_010694122.1	PREDICTED: mediator of RNA polymerase II transcription subunit 18 [Beta vulgaris subsp. vulgaris]
C111764	731357795	XP_010690398.1	PREDICTED: glycine-rich protein 2 [Beta vulgaris subsp. vulgaris]
C111774	694431427	XP_009343134.1	PREDICTED: probable WRKY transcription factor 75 [Pyrus x bretschneideri]
C111780	590610427	XP_007021811.1	MRNA splicing factor, thioredoxin-like U5 snRNP [Theobroma cacao]
C111788	449441354	XP_004138447.1	PREDICTED: GRF1-interacting factor 3-like [Cucumis sativus]
C111804	590693295	XP_007044293.1	Adenine nucleotide alpha hydrolases-like superfamily protein [Theobroma cacao]
C111808	731333510	XP_010677773.1	PREDICTED: cationic amino acid transporter 2, vacuolar-like isoform X2 [Beta vulgaris subsp. vulgaris]
C111832	720056526	XP_010273703.1	PREDICTED: 17.3 kDa class I heat shock protein-like [Nelumbo nucifera]
C111844	729469191	XP_010526962.1	PREDICTED: caffeoyl-CoA O-methyltransferase 5 [Tarenaya hassleriana]
C111854	720082113	XP_010242492.1	PREDICTED: DNA-directed RNA polymerase II subunit RPB7 [Nelumbo nucifera]
C111862	731367422	XP_010695602.1	PREDICTED: bidirectional sugar transporter SWEET4-like [Beta vulgaris subsp. vulgaris]
C111870	971564804	XP_015167872.1	PREDICTED: chaperone protein dnaJ 13 isoform X2 [Solanum tuberosum]
C111878	698493009	XP_009792805.1	PREDICTED: ornithine carbamoyltransferase, chloroplastic-like [Nicotiana sylvestris]
C111884	731364138	XP_010693811.1	PREDICTED: RING-H2 finger protein ATL33-like [Beta vulgaris subsp. vulgaris]
C111888	731377630	XP_010667930.1	PREDICTED: mitochondrial import inner membrane translocase subunit TIM14-1-like [Beta vulgaris subsp. vulgaris]
C111894	470141328	XP_004306386.1	PREDICTED: aluminum-activated malate transporter 2-like [Fragaria vesca subsp. vesca]
C111896	720076138	XP_010279535.1	PREDICTED: RNA-binding protein 8A-like [Nelumbo nucifera]
C111912	743914036	XP_011000942.1	PREDICTED: profilin-3 [Populus euphratica]
C111914	731321778	XP_010671535.1	PREDICTED: probable inactive receptor kinase At4g23740 [Beta vulgaris subsp. vulgaris]
C111918	729327498	XP_010535507.1	PREDICTED: ubiquitin-conjugating enzyme E2 7 [Tarenaya hassleriana]
C111928	731338204	XP_010680202.1	PREDICTED: 50S ribosomal protein L10, chloroplastic-like [Beta vulgaris subsp. vulgaris]
C111938	747074869	XP_011084445.1	PREDICTED: mediator of RNA polymerase II transcription subunit 36a-like [Sesamum indicum]
C111942	731433271	XP_010644579.1	PREDICTED: nicotinamide mononucleotide adenylyltransferase isoform X2 [Vitis vinifera]
C111948	225445170	XP_002284107.1	PREDICTED: DNA-directed RNA polymerases I, II, and III subunit RPABC1 isoform 1 [Vitis vinifera]
C111962	743779162	XP_010920046.1	PREDICTED: probable NADH dehydrogenase [ubiquinone] 1 alpha subcomplex subunit 12 [Elaeis guineensis]
C111980	731350966	XP_010686785.1	PREDICTED: vacuolar iron transporter 1 [Beta vulgaris subsp. vulgaris]
C112004	590687671	XP_007042730.1	RUB1 conjugating enzyme 1 isoform 1 [Theobroma cacao]
C112014	743898484	XP_011042532.1	PREDICTED: F-box protein At5g06550 [Populus euphratica]
C112020	731338098	XP_010680144.1	PREDICTED: oxygen-evolving enhancer protein 2, chloroplastic [Beta vulgaris subsp. vulgaris]
C112032	590681409	XP_007041080.1	Histidine triad nucleotide-binding 2, 2 isoform 1 [Theobroma cacao]
C112066	470133157	XP_004302439.1	PREDICTED: mevalonate kinase-like [Fragaria vesca subsp. vesca]
C112088	197312917	ACH63239.1	harpin-induced protein [Rheum australe]
C112094	802720503	XP_012085407.1	PREDICTED: UDP-N-acetylglucosamine transferase subunit ALG14 [Jatropha curcas]
C11209	703110166	XP_010099510.1	putative methyltransferase [Morus notabilis]
C112124	645256353	XP_008233913.1	PREDICTED: 30S ribosomal protein S13, chloroplastic-like [Prunus mume]
C112134	225430910	XP_002276795.1	PREDICTED: protein TIC 20-II, chloroplastic [Vitis vinifera]
C112140	225440302	XP_002269591.1	PREDICTED: cation/H(+) antiporter 20-like [Vitis vinifera]
C112144	225436699	XP_002263386.1	PREDICTED: glutathione S-transferase F13 [Vitis vinifera]
C112154	225430293	XP_002282677.1	PREDICTED: putative L-ascorbate peroxidase 6 [Vitis vinifera]
C112156	590589232	XP_007016390.1	Rab5-interacting family protein [Theobroma cacao]
C112194	658003077	XP_008394041.1	PREDICTED: V-type proton ATPase subunit c''-like [Malus domestica]
C112226	590616277	XP_007023461.1	Magnesium transporter isoform 1 [Theobroma cacao]
C112238	731391398	XP_002275789.3	PREDICTED: probable thiol methyltransferase 2 [Vitis vinifera]
C112252	697098884	XP_009629007.1	PREDICTED: MLP-like protein 423 [Nicotiana tomentosiformis]
C112258	731326938	XP_010674272.1	PREDICTED: acyl-coenzyme A thioesterase 13 [Beta vulgaris subsp. vulgaris]
C112262	565367901	XP_006350593.1	PREDICTED: cytochrome c oxidase assembly protein COX16 homolog, mitochondrial-like isoform X1 [Solanum tuberosum]
C112266	731434494	XP_010645085.1	PREDICTED: general transcription factor 3C polypeptide 3 [Vitis vinifera]
C112284	720000154	XP_010255937.1	PREDICTED: preprotein translocase subunit SCY2, chloroplastic [Nelumbo nucifera]
C112288	694351834	XP_009357653.1	PREDICTED: glutathione S-transferase DHAR2-like [Pyrus x bretschneideri]
C112292	720079341	XP_010241634.1	PREDICTED: dnaJ homolog subfamily C member 28-like [Nelumbo nucifera]
C112296	225451561	XP_002274525.1	PREDICTED: translocon-associated protein subunit beta isoform 1 [Vitis vinifera]
C112336	728837741	KHG17184.1	Auxin response factor 19 [Gossypium arboreum]
C112342	197312883	ACH63222.1	actin depolymerizing factor [Rheum australe]
C112370	727415687	XP_010511795.1	PREDICTED: transmembrane emp24 domain-containing protein p24beta3 [Camelina sativa]
C112374	157674549	ABV60370.1	lectin [Limonium bicolor]
C112380	460412180	XP_004251480.1	PREDICTED: probable histone H2A.1-like [Solanum lycopersicum]
C112402	225452126	XP_002284288.1	PREDICTED: putative germin-like protein 2-1 [Vitis vinifera]
C112444	685336048	XP_009105371.1	PREDICTED: protein GPR107-like [Brassica rapa]
C112450	685290262	XP_009136093.1	PREDICTED: 60S ribosomal protein L13a-2 [Brassica rapa]
C112464	225433001	XP_002284547.1	PREDICTED: carnitinyl-CoA dehydratase-like [Vitis vinifera]
C112470	731360950	XP_010692095.1	PREDICTED: trafficking protein particle complex subunit 1 [Beta vulgaris subsp. vulgaris]
C112484	590598887	XP_007019028.1	ChaC-like family protein isoform 1 [Theobroma cacao]
C112486	734366614	KHN18077.1	Imidazole glycerol phosphate synthase hisHF, chloroplastic [Glycine soja]
C112506	590608740	XP_007021346.1	Ribosome biogenesis protein brix, putative [Theobroma cacao]
C112518	731352594	XP_010687625.1	PREDICTED: QWRF motif-containing protein 8-like [Beta vulgaris subsp. vulgaris]
C112526	568826342	XP_006467532.1	PREDICTED: C-terminal processing peptidase, chloroplastic-like [Citrus sinensis]
C112536	590696372	XP_007045147.1	P-loop containing nucleoside triphosphate hydrolases superfamily protein isoform 2 [Theobroma cacao]
C112546	731345692	XP_010684052.1	PREDICTED: thylakoid lumenal 15.0 kDa protein 2, chloroplastic [Beta vulgaris subsp. vulgaris]
C112548	703147688	XP_010109139.1	Peptide methionine sulfoxide reductase A4 [Morus notabilis]
C112554	734368381	KHN18795.1	Peptidyl-prolyl cis-trans isomerase-like 1 [Glycine soja]
C112558	659074917	XP_008437865.1	PREDICTED: ORM1-like protein 3 [Cucumis melo]
C112564	590708841	XP_007048390.1	NAD(P)H:plastoquinone dehydrogenase complex subunit O isoform 1 [Theobroma cacao]
C112566	255543174	XP_002512650.1	RNA polymerase II ctd phosphatase, putative [Ricinus communis]
C112572	703082881	XP_010092067.1	DPH4-like protein [Morus notabilis]
C112622	255553458	XP_002517770.1	structural maintenance of chromosomes 5 smc5, putative [Ricinus communis]
C112656	3023436	Q43095.1	RecName: Full=Caffeoyl-CoA O-methyltransferase; AltName: Full=Trans-caffeoyl-CoA 3-O-methyltransferase; Short=CCoAMT; Short=CCoAOMT [Populus tremuloides]
C112674	698460922	XP_009781657.1	PREDICTED: zinc finger CCCH domain-containing protein 18-like isoform X2 [Nicotiana sylvestris]
C112684	694352130	XP_009357750.1	PREDICTED: peptidyl-prolyl cis-trans isomerase FKBP20-1 [Pyrus x bretschneideri]
C112688	694310020	XP_009347452.1	PREDICTED: nudix hydrolase 15, mitochondrial-like isoform X2 [Pyrus x bretschneideri]
C112700	731348698	XP_010685620.1	PREDICTED: acyl-coenzyme A thioesterase 13-like [Beta vulgaris subsp. vulgaris]
C112704	115441271	NP_001044915.1	Os01g0867700 [Oryza sativa Japonica Group]
C112722	823124732	XP_012481252.1	PREDICTED: probable indole-3-acetic acid-amido synthetase GH3.5 isoform X2 [Gossypium raimondii]
C112738	115446173	NP_001046866.1	Os02g0489400 [Oryza sativa Japonica Group]
C112756	731356201	XP_010689546.1	PREDICTED: CASP-like protein 5A2 [Beta vulgaris subsp. vulgaris]
C112780	194466253	ACF74357.1	N-acetyltransferase [Arachis hypogaea]
C112794	747102874	XP_011099615.1	PREDICTED: ADP-ribosylation factor-like protein 2 [Sesamum indicum]
C112824	694434459	XP_009344452.1	PREDICTED: polyadenylate-binding protein 2 isoform X2 [Pyrus x bretschneideri]
C112832	7339534	CAB82852.1	protein kinase MK6 [Mesembryanthemum crystallinum]
C112842	590668637	XP_007037550.1	Transmembrane protein adipocyte-associated 1 isoform 2 [Theobroma cacao]
C112848	731343954	XP_010683153.1	PREDICTED: pathogen-related protein-like [Beta vulgaris subsp. vulgaris]
C112870	731355727	XP_010689291.1	PREDICTED: GPI-anchored protein LORELEI-like [Beta vulgaris subsp. vulgaris]
C112872	731327218	XP_010674410.1	PREDICTED: psbP domain-containing protein 2, chloroplastic [Beta vulgaris subsp. vulgaris]
C112916	359476816	XP_002265844.2	PREDICTED: chaperone protein dnaJ 11, chloroplastic-like [Vitis vinifera]
C112922	731352259	XP_010687451.1	PREDICTED: chitinase 6-like [Beta vulgaris subsp. vulgaris]
C112924	197312899	ACH63230.1	thaumatin-like protein [Rheum australe]
C112928	747049778	XP_011070943.1	PREDICTED: PLASMODESMATA CALLOSE-BINDING PROTEIN 3 [Sesamum indicum]
C112936	698551037	XP_009769178.1	PREDICTED: 1,2-dihydroxy-3-keto-5-methylthiopentene dioxygenase 2 [Nicotiana sylvestris]
C112940	225429464	XP_002277483.1	PREDICTED: NADH dehydrogenase [ubiquinone] iron-sulfur protein 7, mitochondrial [Vitis vinifera]
C112962	729412013	XP_010556584.1	PREDICTED: ubiquitin-conjugating enzyme E2-17 kDa-like [Tarenaya hassleriana]
C112968	728848458	KHG27901.1	ADP-ribosylation factor GTPase-activating AGD7 -like protein [Gossypium arboreum]
C112974	731336966	XP_010679539.1	PREDICTED: F-box protein SKIP2 [Beta vulgaris subsp. vulgaris]
C112978	731314139	XP_010684361.1	PREDICTED: outer envelope pore protein 24B, chloroplastic-like [Beta vulgaris subsp. vulgaris]
C112998	225464848	XP_002271636.1	PREDICTED: probable CCR4-associated factor 1 homolog 9-like [Vitis vinifera]
C113012	702337118	XP_010055667.1	PREDICTED: ubiquitin-conjugating enzyme E2 4-like [Eucalyptus grandis]
C113014	157674549	ABV60370.1	lectin [Limonium bicolor]
C11301	731351174	XP_010686902.1	PREDICTED: putative receptor-like protein kinase At4g00960 [Beta vulgaris subsp. vulgaris]
C113030	950969406	XP_014499817.1	PREDICTED: methylesterase 17-like [Vigna radiata var. radiata]
C113032	743808396	XP_010928329.1	PREDICTED: signal peptidase complex subunit 3B-like [Elaeis guineensis]
C113048	134683	P11964.1	RecName: Full=Superoxide dismutase [Cu-Zn], chloroplastic; Flags: Precursor [Pisum sativum]
C113058	225425744	XP_002276441.1	PREDICTED: probable peptidyl-prolyl cis-trans isomerase isoform 1 [Vitis vinifera]
C113060	731334369	XP_010678193.1	PREDICTED: protein CMSS1 [Beta vulgaris subsp. vulgaris]
C11307	731333738	XP_010677885.1	PREDICTED: SNF1-related protein kinase regulatory subunit gamma-1 [Beta vulgaris subsp. vulgaris]
C113080	698485631	XP_009789588.1	PREDICTED: adrenodoxin homolog, mitochondrial-like isoform X2 [Nicotiana sylvestris]
C113090	470133878	XP_004302786.1	PREDICTED: RING-H2 finger protein ATL33-like [Fragaria vesca subsp. vesca]
C113108	731361020	XP_010692132.1	PREDICTED: probable plastid-lipid-associated protein 11 isoform X1 [Beta vulgaris subsp. vulgaris]
C113128	697093913	XP_009588733.1	PREDICTED: transcription-associated protein 1-like, partial [Nicotiana tomentosiformis]
C113132	731361102	XP_010692175.1	PREDICTED: spindle and kinetochore-associated protein 1 homolog [Beta vulgaris subsp. vulgaris]
C113134	731343819	XP_010683082.1	PREDICTED: cell division topological specificity factor homolog, chloroplastic [Beta vulgaris subsp. vulgaris]
C11313	698567354	XP_009773751.1	PREDICTED: wall-associated receptor kinase-like 1 [Nicotiana sylvestris]
C113144	731363630	XP_010693529.1	PREDICTED: protein phosphatase inhibitor 2 isoform X1 [Beta vulgaris subsp. vulgaris]
C113156	658009898	XP_008340175.1	PREDICTED: probable 37S ribosomal protein S28, mitochondrial isoform X2 [Malus domestica]
C113158	22328784	NP_680720.1	vacuolar protein sorting-associated protein 25 [Arabidopsis thaliana]
C113168	731345948	XP_010684190.1	PREDICTED: plasma membrane-associated cation-binding protein 1 [Beta vulgaris subsp. vulgaris]
C113186	731385403	XP_010648489.1	PREDICTED: peptidyl-tRNA hydrolase 2, mitochondrial isoform X2 [Vitis vinifera]
C113188	694416104	XP_009336186.1	PREDICTED: VIN3-like protein 2 isoform X1 [Pyrus x bretschneideri]
C113192	731358050	XP_010690525.1	PREDICTED: polyadenylate-binding protein 3-like isoform X1 [Beta vulgaris subsp. vulgaris]
C113194	470120661	XP_004296416.1	PREDICTED: 40S ribosomal protein S7-1-like [Fragaria vesca subsp. vesca]
C113196	470107227	XP_004289950.1	PREDICTED: mitochondrial inner membrane protease subunit 1-like [Fragaria vesca subsp. vesca]
C113214	731311455	XP_010669629.1	PREDICTED: rRNA-processing protein FCF1 homolog [Beta vulgaris subsp. vulgaris]
C113220	731315314	XP_010690800.1	PREDICTED: rRNA methyltransferase 2, mitochondrial [Beta vulgaris subsp. vulgaris]
C113224	573965737	XP_006664974.1	PREDICTED: probable calcium-binding protein CML49-like [Oryza brachyantha]
C113228	727455822	XP_010509818.1	PREDICTED: protein E6-like isoform X1 [Camelina sativa]
C113274	731328641	XP_010675162.1	PREDICTED: methyl-CpG-binding domain-containing protein 4-like [Beta vulgaris subsp. vulgaris]
C113276	154721452	ABS84825.1	thioredoxin [Limonium bicolor]
C113278	731342702	XP_010682529.1	PREDICTED: RNA-binding protein 48 [Beta vulgaris subsp. vulgaris]
C113290	89276297	ABD66505.1	actin depolymerizing factor 3 [Gossypium hirsutum]
C113302	806981493	AKC32651.1	LSD1 [Fagopyrum tataricum]
C113314	351637699	AEQ58796.1	ethylene response factor [Rumex acetosa]
C113324	731357773	XP_010690387.1	PREDICTED: peptidyl-prolyl cis-trans isomerase CYP21-1 [Beta vulgaris subsp. vulgaris]
C113326	720015927	XP_010260990.1	PREDICTED: COP9 signalosome complex subunit 8 [Nelumbo nucifera]
C113344	460369786	XP_004230738.1	PREDICTED: reticulon-like protein B11-like [Solanum lycopersicum]
C113362	731347679	XP_010685110.1	PREDICTED: transmembrane protein 208-like [Beta vulgaris subsp. vulgaris]
C113364	568824069	XP_006466428.1	PREDICTED: ocs element-binding factor 1-like [Citrus sinensis]
C113366	743882753	XP_011036841.1	PREDICTED: psbP domain-containing protein 7, chloroplastic-like [Populus euphratica]
C113370	731323500	XP_010672464.1	PREDICTED: protein FAM133-like isoform X1 [Beta vulgaris subsp. vulgaris]
C113380	590632708	XP_007027916.1	Ubiquitin E2 variant 1D-4 [Theobroma cacao]
C113388	731356582	XP_010689752.1	PREDICTED: DNA-directed RNA polymerase V subunit 7 [Beta vulgaris subsp. vulgaris]
C113390	731312585	XP_010675479.1	PREDICTED: GEM-like protein 1 [Beta vulgaris subsp. vulgaris]
C113400	698518639	XP_009804189.1	PREDICTED: subtilisin-like protease SBT5.3 [Nicotiana sylvestris]
C113402	731344826	XP_010683615.1	PREDICTED: 2-Cys peroxiredoxin BAS1, chloroplastic [Beta vulgaris subsp. vulgaris]
C113404	720052927	XP_010272564.1	PREDICTED: nifU-like protein 2, chloroplastic [Nelumbo nucifera]
C113414	225442227	XP_002278010.1	PREDICTED: mitochondrial import inner membrane translocase subunit tim23-like [Vitis vinifera]
C113416	731340796	XP_010681584.1	PREDICTED: homologous-pairing protein 2 homolog [Beta vulgaris subsp. vulgaris]
C113418	568839460	XP_006473701.1	PREDICTED: protein FD-like [Citrus sinensis]
C113444	255564597	XP_002523293.1	ATP synthase delta chain, putative [Ricinus communis]
C113446	225423722	XP_002278126.1	PREDICTED: proteasome subunit alpha type-2-B [Vitis vinifera]
C113482	731367394	XP_010695587.1	PREDICTED: 30S ribosomal protein S6 alpha, chloroplastic [Beta vulgaris subsp. vulgaris]
C11349	731357070	XP_010690013.1	PREDICTED: U-box domain-containing protein 9 [Beta vulgaris subsp. vulgaris]
C113516	640938559	AIA57511.1	NAC domain-containing protein [Boehmeria nivea]
C113536	950957453	XP_014497066.1	PREDICTED: ras-related protein RABA5e-like [Vigna radiata var. radiata]
C113542	731352867	XP_010687764.1	PREDICTED: peptidyl-prolyl cis-trans isomerase CYP28, chloroplastic [Beta vulgaris subsp. vulgaris]
C113550	657961588	XP_008372388.1	PREDICTED: glutathione S-transferase omega-like 2 [Malus domestica]
C113552	731349526	XP_010686037.1	PREDICTED: 50S ribosomal protein L21, mitochondrial [Beta vulgaris subsp. vulgaris]
C113568	565388974	XP_006360241.1	PREDICTED: salicylic acid-binding protein 2-like [Solanum tuberosum]
C113572	165292436	BAF98916.1	thaumatin like protein [Nepenthes alata]
C113574	719995956	XP_010254665.1	PREDICTED: protein spt2-like [Nelumbo nucifera]
C113576	356576237	XP_003556240.1	PREDICTED: DNL-type zinc finger protein-like [Glycine max]
C113584	255553127	XP_002517606.1	lactoylglutathione lyase, putative [Ricinus communis]
C113600	729406463	XP_010555459.1	PREDICTED: chorismate mutase 2 [Tarenaya hassleriana]
C113608	731330643	XP_010676242.1	PREDICTED: kinesin light chain [Beta vulgaris subsp. vulgaris]
C113616	731357415	XP_010690199.1	PREDICTED: protein SAWADEE HOMEODOMAIN HOMOLOG 1 [Beta vulgaris subsp. vulgaris]
C113622	645235322	XP_008224211.1	PREDICTED: ADP-ribosylation factor-like protein 5 [Prunus mume]
C113630	698521588	XP_009757600.1	PREDICTED: RNA polymerase II subunit A C-terminal domain phosphatase SSU72 [Nicotiana sylvestris]
C113632	731341151	XP_010681762.1	PREDICTED: ras-related protein RABA2a [Beta vulgaris subsp. vulgaris]
C113682	731312522	XP_010675243.1	PREDICTED: universal stress protein A-like protein [Beta vulgaris subsp. vulgaris]
C113686	225465821	XP_002263648.1	PREDICTED: DNA-directed RNA polymerase III subunit RPC9 [Vitis vinifera]
C113694	731313631	XP_010681187.1	PREDICTED: leucine-rich repeat receptor protein kinase EXS [Beta vulgaris subsp. vulgaris]
C113700	731353828	XP_010688262.1	PREDICTED: methyltransferase-like protein 5 [Beta vulgaris subsp. vulgaris]
C113704	731381202	XP_010664025.1	PREDICTED: tobamovirus multiplication protein 2B isoform X1 [Vitis vinifera]
C113716	197312913	ACH63237.1	pathogen-induced protein-like protein [Rheum australe]
C113722	731341355	XP_010681861.1	PREDICTED: surfeit locus protein 2-like [Beta vulgaris subsp. vulgaris]
C113742	568820965	XP_006464969.1	PREDICTED: CBS domain-containing protein CBSX3, mitochondrial-like [Citrus sinensis]
C113748	255590530	XP_002535293.1	Protein MSF1, putative [Ricinus communis]
C113754	590567402	XP_007010507.1	Prefoldin 1 [Theobroma cacao]
C11375	502147382	XP_004506762.1	PREDICTED: probable leucine-rich repeat receptor-like protein kinase At1g35710-like [Cicer arietinum]
C113798	731317158	XP_010667941.1	PREDICTED: coiled-coil domain-containing protein 25 [Beta vulgaris subsp. vulgaris]
C113804	951049272	XP_014519917.1	PREDICTED: MADS-box protein JOINTLESS [Vigna radiata var. radiata]
C113810	255538160	XP_002510145.1	F-box protein GID2, putative [Ricinus communis]
C113812	590696272	XP_007045120.1	Chaperone DnaJ-domain superfamily protein, putative [Theobroma cacao]
C113824	113472840	ABI35908.1	manganese superoxide dismutase [Rheum australe]
C113844	225445565	XP_002285328.1	PREDICTED: axial regulator YABBY 5 [Vitis vinifera]
C113846	703133467	XP_010105399.1	60S ribosomal protein L7-4 [Morus notabilis]
C113858	225430458	XP_002285487.1	PREDICTED: UPF0480 protein At4g32130 [Vitis vinifera]
C113898	645277990	XP_008244029.1	PREDICTED: protein DENND6A [Prunus mume]
C113904	568856115	XP_006481634.1	PREDICTED: neurofilament heavy polypeptide-like isoform X2 [Citrus sinensis]
C113916	731313893	XP_010683079.1	PREDICTED: transducin beta-like protein 3 [Beta vulgaris subsp. vulgaris]
C113964	674885888	CDY46663.1	BnaA03g48450D [Brassica napus]
C113966	698488257	XP_009790738.1	PREDICTED: CASP-like protein 2A1 [Nicotiana sylvestris]
C113974	731390344	XP_010650327.1	PREDICTED: small subunit processome component 20 homolog isoform X1 [Vitis vinifera]
C113982	697131459	XP_009619787.1	PREDICTED: nudix hydrolase 17, mitochondrial-like [Nicotiana tomentosiformis]
C113984	719991357	XP_010253243.1	PREDICTED: THO complex subunit 4A-like isoform X1 [Nelumbo nucifera]
C113994	255564262	XP_002523128.1	60S ribosomal protein L19, putative [Ricinus communis]
C114000	743785243	XP_010921860.1	PREDICTED: nascent polypeptide-associated complex subunit alpha-like protein 1 [Elaeis guineensis]
C114004	743924716	XP_011006486.1	PREDICTED: EKC/KEOPS complex subunit Tprkb-like [Populus euphratica]
C114006	731366784	XP_010695256.1	PREDICTED: psbP-like protein 1, chloroplastic [Beta vulgaris subsp. vulgaris]
C114012	731368727	XP_010696305.1	PREDICTED: alpha carbonic anhydrase 7-like [Beta vulgaris subsp. vulgaris]
C114022	197312917	ACH63239.1	harpin-induced protein [Rheum australe]
C114036	747094516	XP_011095098.1	PREDICTED: protein LURP-one-related 15-like [Sesamum indicum]
C114042	731356592	XP_010689757.1	PREDICTED: ras-related protein RABA1f-like [Beta vulgaris subsp. vulgaris]
C114062	728812314	KHG00760.1	Ubiquitin thioesterase OTU1 [Gossypium arboreum]
C114066	590635872	XP_007028728.1	N-terminal glutamine amidohydrolase isoform 1 [Theobroma cacao]
C114082	802552792	XP_012064975.1	PREDICTED: transcription factor MYB59 isoform X2 [Jatropha curcas]
C11409	197306170	ACH59436.1	heat shock protein 70 kDa [Pseudotsuga menziesii]
C114104	470117531	XP_004294911.1	PREDICTED: protein transport protein SFT2-like [Fragaria vesca subsp. vesca]
C114108	734413116	KHN36561.1	Cysteine-rich repeat secretory protein 38 [Glycine soja]
C114126	731332499	XP_010677239.1	PREDICTED: abscisic acid receptor PYR1 [Beta vulgaris subsp. vulgaris]
C114136	590639991	XP_007029830.1	LRR receptor-like serine/threonine-protein kinase, putative [Theobroma cacao]
C114140	731334408	XP_010678209.1	PREDICTED: chaperone protein dnaJ 72 isoform X1 [Beta vulgaris subsp. vulgaris]
C114144	657980018	XP_008381986.1	PREDICTED: polyadenylate-binding protein 2 isoform X1 [Malus domestica]
C114152	950936086	XP_014517999.1	PREDICTED: vesicle transport v-SNARE 13 [Vigna radiata var. radiata]
C114174	731343626	XP_010682984.1	PREDICTED: pheromone-processing carboxypeptidase KEX1 [Beta vulgaris subsp. vulgaris]
C114184	734335914	KHN08032.1	Protein PHLOEM PROTEIN 2-LIKE A1 [Glycine soja]
C114202	729342299	XP_010540531.1	PREDICTED: cold-regulated 413 inner membrane protein 1, chloroplastic-like [Tarenaya hassleriana]
C114204	731325983	XP_010673792.1	PREDICTED: blue copper protein-like [Beta vulgaris subsp. vulgaris]
C114220	659095328	XP_008448523.1	PREDICTED: SKP1-like protein 1B [Cucumis melo]
C114224	255550892	XP_002516494.1	Serine/threonine-protein kinase, putative [Ricinus communis]
C114226	747043455	XP_011083873.1	PREDICTED: adenylate kinase 4 [Sesamum indicum]
C114234	408784807	AFU91386.1	small GTP binding protein [Arachis hypogaea]
C114244	731357799	XP_010690400.1	PREDICTED: MADS-box protein AGL24-like [Beta vulgaris subsp. vulgaris]
C114254	731324447	XP_010672974.1	PREDICTED: ganglioside-induced differentiation-associated protein 2 [Beta vulgaris subsp. vulgaris]
C114256	703131263	XP_010104839.1	Vesicle-associated protein 2-1 [Morus notabilis]
C114264	225438789	XP_002283130.1	PREDICTED: SUMO-conjugating enzyme SCE1 [Vitis vinifera]
C114272	743803356	XP_011017102.1	PREDICTED: U3 small nucleolar RNA-associated protein 4-like isoform X2 [Populus euphratica]
C114290	659116964	XP_008458352.1	PREDICTED: probable enoyl-CoA hydratase, mitochondrial [Cucumis melo]
C114300	802607960	XP_012074049.1	PREDICTED: afadin- and alpha-actinin-binding protein isoform X2 [Jatropha curcas]
C114306	720061791	XP_010275285.1	PREDICTED: glycine cleavage system H protein, mitochondrial [Nelumbo nucifera]
C114314	729318203	XP_010532516.1	PREDICTED: OTU domain-containing protein DDB_G0284757 [Tarenaya hassleriana]
C114326	566202365	XP_006375056.1	zinc finger family protein [Populus trichocarpa]
C114328	225448385	XP_002269465.1	PREDICTED: clathrin light chain 2-like [Vitis vinifera]
C114334	225440888	XP_002282626.1	PREDICTED: iron-sulfur assembly protein IscA-like 2, mitochondrial [Vitis vinifera]
C114336	747073200	XP_011083557.1	PREDICTED: transcriptional regulator ATRX homolog isoform X1 [Sesamum indicum]
C114344	731374123	XP_010666866.1	PREDICTED: tetratricopeptide repeat protein 27 homolog [Beta vulgaris subsp. vulgaris]
C114350	731367015	XP_010695383.1	PREDICTED: gamma carbonic anhydrase-like 2, mitochondrial [Beta vulgaris subsp. vulgaris]
C114352	225441601	XP_002281697.1	PREDICTED: eukaryotic translation initiation factor 4E type 3 [Vitis vinifera]
C114356	225432890	XP_002284121.1	PREDICTED: auxin-induced protein 22D [Vitis vinifera]
C114366	731320027	XP_010670585.1	PREDICTED: vacuolar protein sorting-associated protein 2 homolog 1 [Beta vulgaris subsp. vulgaris]
C114394	470117435	XP_004294863.1	PREDICTED: CBS domain-containing protein CBSX3, mitochondrial-like [Fragaria vesca subsp. vesca]
C114400	659115075	XP_008457374.1	PREDICTED: nudC domain-containing protein 2 [Cucumis melo]
C114402	590590792	XP_007016835.1	ABC-2 type transporter family protein isoform 1 [Theobroma cacao]
C114406	590608521	XP_007021287.1	U3 small nucleolar RNA-associated protein 14 B isoform 1 [Theobroma cacao]
C114430	225457925	XP_002279563.1	PREDICTED: receptor protein kinase CLAVATA1-like [Vitis vinifera]
C114434	731355727	XP_010689291.1	PREDICTED: GPI-anchored protein LORELEI-like [Beta vulgaris subsp. vulgaris]
C114436	743888854	XP_011038568.1	PREDICTED: auxin-responsive protein IAA16-like [Populus euphratica]
C114442	731314076	XP_010684125.1	PREDICTED: protein BRASSINAZOLE-RESISTANT 1-like [Beta vulgaris subsp. vulgaris]
C114446	590657224	XP_007034503.1	GATA transcription factor 1, putative [Theobroma cacao]
C114452	743912361	XP_011000057.1	PREDICTED: probable glutathione S-transferase [Populus euphratica]
C114454	731368761	XP_010696323.1	PREDICTED: tankyrase [Beta vulgaris subsp. vulgaris]
C114508	747059127	XP_011075929.1	PREDICTED: rhodanese-like domain-containing protein 14, chloroplastic [Sesamum indicum]
C114526	731348491	XP_010685512.1	PREDICTED: homoserine dehydrogenase [Beta vulgaris subsp. vulgaris]
C114540	731355287	XP_010689059.1	PREDICTED: probable protein phosphatase 2C 39 [Beta vulgaris subsp. vulgaris]
C114554	645268954	XP_008239774.1	PREDICTED: GDSL esterase/lipase At5g62930 [Prunus mume]
C114560	694383235	XP_009367582.1	PREDICTED: BI1-like protein [Pyrus x bretschneideri]
C114568	743850934	XP_011028859.1	PREDICTED: protein RER1B-like [Populus euphratica]
C114576	743879261	XP_011035876.1	PREDICTED: ferritin-3, chloroplastic-like [Populus euphratica]
C114600	590593106	XP_007017468.1	Peroxin 11A isoform 1 [Theobroma cacao]
C114606	645240061	XP_008226428.1	PREDICTED: E3 SUMO-protein ligase MMS21 isoform X2 [Prunus mume]
C114608	731346845	XP_010684668.1	PREDICTED: DAG protein, chloroplastic [Beta vulgaris subsp. vulgaris]
C114628	359472684	XP_003631185.1	PREDICTED: CRAL-TRIO domain-containing protein YKL091C-like [Vitis vinifera]
C114634	225430097	XP_002284586.1	PREDICTED: psbP domain-containing protein 5, chloroplastic [Vitis vinifera]
C114664	828304134	XP_012569982.1	PREDICTED: beta-carotene isomerase D27, chloroplastic isoform X1 [Cicer arietinum]
C114672	658052360	XP_008361916.1	PREDICTED: ATP-dependent Clp protease proteolytic subunit 2, mitochondrial-like [Malus domestica]
C114686	698532011	XP_009762831.1	PREDICTED: probable calcium-binding protein CML49 [Nicotiana sylvestris]
C114690	659078019	XP_008439506.1	PREDICTED: coatomer subunit epsilon-1-like [Cucumis melo]
C114694	731345389	XP_010683895.1	PREDICTED: ubiquitin-like domain-containing CTD phosphatase 1 [Beta vulgaris subsp. vulgaris]
C114708	225424683	XP_002263287.1	PREDICTED: equilibrative nucleoside transporter 4-like [Vitis vinifera]
C114710	719995218	XP_010254420.1	PREDICTED: eukaryotic translation initiation factor NCBP-like [Nelumbo nucifera]
C114722	731320882	XP_010671049.1	PREDICTED: activating signal cointegrator 1-like [Beta vulgaris subsp. vulgaris]
C11473	645218432	XP_008230583.1	PREDICTED: E3 ubiquitin-protein ligase RHF2A [Prunus mume]
C114740	720003612	XP_010257048.1	PREDICTED: protein FLX-like 1 [Nelumbo nucifera]
C114774	720011291	XP_010259517.1	PREDICTED: U1 small nuclear ribonucleoprotein A isoform X2 [Nelumbo nucifera]
C114786	590723282	XP_007052143.1	Plant VAP [Theobroma cacao]
C114798	731350824	XP_010686710.1	PREDICTED: inositol monophosphatase [Beta vulgaris subsp. vulgaris]
C114802	731355725	XP_010689290.1	PREDICTED: riboflavin synthase [Beta vulgaris subsp. vulgaris]
C114834	568834933	XP_006471542.1	PREDICTED: thaumatin-like protein 1-like [Citrus sinensis]
C114848	659074917	XP_008437865.1	PREDICTED: ORM1-like protein 3 [Cucumis melo]
C114890	950951285	XP_014495626.1	PREDICTED: PLASMODESMATA CALLOSE-BINDING PROTEIN 3-like [Vigna radiata var. radiata]
C114898	469469468	AGH32912.1	biotin carboxyl carrier protein subunit [Camellia chekiangoleosa]
C114914	225448984	XP_002270699.1	PREDICTED: ras-related protein RABF1 [Vitis vinifera]
C114920	568824184	XP_006466482.1	PREDICTED: LOB domain-containing protein 38-like [Citrus sinensis]
C114924	747105716	XP_011101132.1	PREDICTED: probable calcium-binding protein CML13 [Sesamum indicum]
C114942	731338944	XP_010680586.1	PREDICTED: peptidyl-prolyl cis-trans isomerase FKBP16-2, chloroplastic [Beta vulgaris subsp. vulgaris]
C114954	731357460	XP_010690221.1	PREDICTED: probable serine/threonine-protein kinase Cx32, chloroplastic [Beta vulgaris subsp. vulgaris]
C114974	657381942	KEH25895.1	3-oxo-5-alpha-steroid 4-dehydrogenase family protein [Medicago truncatula]
C114978	698439978	XP_009759380.1	PREDICTED: mavicyanin-like isoform X1 [Nicotiana sylvestris]
C114990	145332595	NP_001078163.1	threonyl and alanyl tRNA synthetase second additional domain-containing protein [Arabidopsis thaliana]
C114992	731370886	XP_010665867.1	PREDICTED: probable ribosome-binding factor A, chloroplastic [Beta vulgaris subsp. vulgaris]
C115004	645221079	XP_008243461.1	PREDICTED: monothiol glutaredoxin-S16, chloroplastic [Prunus mume]
C115010	731362837	XP_010693102.1	PREDICTED: elongator complex protein 6 [Beta vulgaris subsp. vulgaris]
C115012	89953328	ABD83274.1	Fgenesh protein 2 [Beta vulgaris]
C115018	720076138	XP_010279535.1	PREDICTED: RNA-binding protein 8A-like [Nelumbo nucifera]
C115022	225433856	XP_002264306.1	PREDICTED: gamma-secretase subunit APH1-like [Vitis vinifera]
C115024	728811780	KHG00445.1	E3 ubiquitin-protein ligase mib1 [Gossypium arboreum]
C115026	731317134	XP_010667858.1	PREDICTED: ras-related protein RABG3c [Beta vulgaris subsp. vulgaris]
C115028	449332082	AGE97358.1	ethylene response factor 3 [Tamarix hispida]
C115030	568880710	XP_006493253.1	PREDICTED: bidirectional sugar transporter SWEET13-like isoform X2 [Citrus sinensis]
C115032	590715776	XP_007050285.1	Peptidase S24/S26A/S26B/S26C family protein isoform 1 [Theobroma cacao]
C115038	728839972	KHG19415.1	60S ribosomal L7a [Gossypium arboreum]
C115040	502091745	XP_004489624.1	PREDICTED: mitochondrial import receptor subunit TOM20-like [Cicer arietinum]
C115044	225462464	XP_002269484.1	PREDICTED: bidirectional sugar transporter SWEET2a [Vitis vinifera]
C115046	694401851	XP_009375951.1	PREDICTED: tropinone reductase homolog At1g07440-like [Pyrus x bretschneideri]
C115062	719983005	XP_010250635.1	PREDICTED: peptidyl-prolyl cis-trans isomerase CYP20-2, chloroplastic [Nelumbo nucifera]
C115066	719971472	XP_010274774.1	PREDICTED: heme-binding protein 2-like [Nelumbo nucifera]
C115072	657953452	XP_008362755.1	PREDICTED: U-box domain-containing protein 4-like [Malus domestica]
C115078	449461367	XP_004148413.1	PREDICTED: 14-3-3 protein 10-like [Cucumis sativus]
C115080	449476294	XP_004154697.1	PREDICTED: fasciclin-like arabinogalactan protein 17-like, partial [Cucumis sativus]
C115092	590695975	XP_007045040.1	ATP binding protein, putative [Theobroma cacao]
C115100	225423749	XP_002277069.1	PREDICTED: ATP-dependent Clp protease proteolytic subunit 2, mitochondrial-like [Vitis vinifera]
C115102	823130118	XP_012452018.1	PREDICTED: 26S proteasome non-ATPase regulatory subunit 2 homolog A isoform X3 [Gossypium raimondii]
C115110	747069435	XP_011081511.1	PREDICTED: calcium uptake protein 1, mitochondrial [Sesamum indicum]
C115116	595333702	AHM26862.1	dehydroascorbate reductase [Siraitia grosvenorii]
C115122	225452422	XP_002276964.1	PREDICTED: peptide deformylase 1B, chloroplastic [Vitis vinifera]
C115128	157674549	ABV60370.1	lectin [Limonium bicolor]
C115132	224924202	ACN69082.1	squalene synthase [Diospyros kaki]
C115136	731347224	XP_010684877.1	PREDICTED: cysteine-rich repeat secretory protein 11 [Beta vulgaris subsp. vulgaris]
C115142	743877730	XP_011035482.1	PREDICTED: urease accessory protein D [Populus euphratica]
C115156	731315256	XP_010690611.1	PREDICTED: DNA replication complex GINS protein PSF2 [Beta vulgaris subsp. vulgaris]
C115178	590677559	XP_007040052.1	Nudix hydrolase [Theobroma cacao]
C115186	731424987	XP_010663090.1	PREDICTED: protein DEHYDRATION-INDUCED 19 homolog 5 isoform X1 [Vitis vinifera]
C115200	743842898	XP_011026819.1	PREDICTED: ORM1-like protein 1 [Populus euphratica]
C115206	697176941	XP_009597420.1	PREDICTED: psbQ-like protein 2, chloroplastic [Nicotiana tomentosiformis]
C115222	225425420	XP_002277906.1	PREDICTED: chlorophyll a-b binding protein, chloroplastic [Vitis vinifera]
C115228	645230500	XP_008221964.1	PREDICTED: very-long-chain 3-oxoacyl-CoA reductase 1-like [Prunus mume]
C115234	590628450	XP_007026722.1	High mobility group B1 isoform 2, partial [Theobroma cacao]
C115248	590627681	XP_007026506.1	Kinase interacting family protein, putative [Theobroma cacao]
C115256	731353085	XP_010687876.1	PREDICTED: probable histone chaperone ASF1A isoform X2 [Beta vulgaris subsp. vulgaris]
C115258	731360059	XP_010691613.1	PREDICTED: 60S ribosomal protein L7-2 [Beta vulgaris subsp. vulgaris]
C115262	590571151	XP_007011513.1	N-terminal nucleophile aminohydrolases (Ntn hydrolases) superfamily protein isoform 1 [Theobroma cacao]
C115270	731327401	XP_010674504.1	PREDICTED: coiled-coil domain-containing protein 115 isoform X1 [Beta vulgaris subsp. vulgaris]
C115284	731365169	XP_010694378.1	PREDICTED: 20 kDa chaperonin, chloroplastic [Beta vulgaris subsp. vulgaris]
C115292	743755510	XP_010911919.1	PREDICTED: ras-related protein RIC1 [Elaeis guineensis]
C115304	514809031	XP_004979346.1	PREDICTED: somatic embryogenesis receptor kinase 1-like [Setaria italica]
C115308	731339631	XP_010680961.1	PREDICTED: BTB/POZ domain-containing protein At5g66560-like [Beta vulgaris subsp. vulgaris]
C115318	657986766	XP_008385520.1	PREDICTED: vacuolar protein sorting-associated protein 24 homolog 1-like [Malus domestica]
C115348	734364070	KHN17053.1	Ras-related protein Rab7 [Glycine soja]
C115408	731332255	XP_010677105.1	PREDICTED: ubiquitin carboxyl-terminal hydrolase isozyme L3 [Beta vulgaris subsp. vulgaris]
C115418	731348668	XP_010685604.1	PREDICTED: superoxide dismutase [Fe] 3, chloroplastic isoform X1 [Beta vulgaris subsp. vulgaris]
C115420	731343882	XP_010683116.1	PREDICTED: transmembrane emp24 domain-containing protein p24delta9 [Beta vulgaris subsp. vulgaris]
C115442	731314786	XP_010688443.1	PREDICTED: nuclear cap-binding protein subunit 2 [Beta vulgaris subsp. vulgaris]
C115446	310892562	ADP37423.1	ethylene-responsive-element-binding factor 8 [Petunia x hybrida]
C11545	209967437	ACJ02347.1	60S ribosomal protein L17 [Vernicia fordii]
C115458	731347473	XP_010685004.1	PREDICTED: BTB/POZ domain-containing protein At5g48800 [Beta vulgaris subsp. vulgaris]
C115468	659100942	XP_008451347.1	PREDICTED: WD repeat-containing protein 5 [Cucumis melo]
C115472	743771755	XP_010916166.1	PREDICTED: 14-3-3-like protein [Elaeis guineensis]
C115474	731420246	XP_010661318.1	PREDICTED: protein transport protein SEC16B homolog [Vitis vinifera]
C11549	729357370	XP_010545536.1	PREDICTED: purple acid phosphatase 18 isoform X2 [Tarenaya hassleriana]
C115498	357476213	XP_003608392.1	Isochorismatase family protein pncA, putative [Medicago truncatula]
C115514	659071308	XP_008459153.1	PREDICTED: vacuolar protein sorting-associated protein 32 homolog 2 [Cucumis melo]
C115516	743786849	XP_011029361.1	PREDICTED: mannose-P-dolichol utilization defect 1 protein homolog 2 [Populus euphratica]
C115526	731369890	XP_010665558.1	PREDICTED: derlin-2.2 [Beta vulgaris subsp. vulgaris]
C115530	731370177	XP_010665640.1	PREDICTED: eukaryotic translation initiation factor 4E-1 [Beta vulgaris subsp. vulgaris]
C115532	731377612	XP_010667922.1	PREDICTED: probable serine/threonine-protein kinase WNK11 [Beta vulgaris subsp. vulgaris]
C115540	747066360	XP_011079862.1	PREDICTED: fatty-acid-binding protein 1 [Sesamum indicum]
C115554	645276301	XP_008243222.1	PREDICTED: tetraketide alpha-pyrone reductase 2 [Prunus mume]
C115560	731349123	XP_010685835.1	PREDICTED: very-long-chain (3R)-3-hydroxyacyl-CoA dehydratase 2 [Beta vulgaris subsp. vulgaris]
C115564	802604333	XP_012073565.1	PREDICTED: cinnamoyl-CoA reductase 1-like [Jatropha curcas]
C115616	225440474	XP_002272505.1	PREDICTED: CASP-like protein At3g53850 [Vitis vinifera]
C115624	697136478	XP_009622317.1	PREDICTED: vesicle-associated membrane protein 727 [Nicotiana tomentosiformis]
C115626	703123279	XP_010102783.1	Ran-binding protein 1-b-like protein [Morus notabilis]
C115642	731368707	XP_010696295.1	PREDICTED: glycine-rich RNA-binding protein RZ1C [Beta vulgaris subsp. vulgaris]
C115662	220702737	ACL81167.1	auxin-responsive protein IAA1, partial [Mirabilis jalapa]
C115664	731428105	XP_002284465.2	PREDICTED: general transcription factor IIH subunit 3 [Vitis vinifera]
C115678	747085682	XP_011090312.1	PREDICTED: protein YLS9 [Sesamum indicum]
C115730	590702017	XP_007046532.1	Golgi-localized GRIP domain-containing protein isoform 3 [Theobroma cacao]
C115732	731316674	XP_010696453.1	PREDICTED: adenine phosphoribosyltransferase 5 [Beta vulgaris subsp. vulgaris]
C115760	645220000	XP_008238299.1	PREDICTED: protein PHLOEM PROTEIN 2-LIKE A1-like [Prunus mume]
C115790	359478641	XP_003632149.1	PREDICTED: U-box domain-containing protein 33-like [Vitis vinifera]
C115796	697154802	XP_009631638.1	PREDICTED: proteasome subunit alpha type-6 [Nicotiana tomentosiformis]
C115810	728849298	KHG28741.1	Reticulon-like protein B8 [Gossypium arboreum]
C115816	720009502	XP_010258955.1	PREDICTED: vesicle-associated protein 1-2 [Nelumbo nucifera]
C115850	731324498	XP_010673001.1	PREDICTED: DNA-directed RNA polymerase V subunit 5A [Beta vulgaris subsp. vulgaris]
C115860	698486072	XP_009789786.1	PREDICTED: CASP-like protein 2B1 [Nicotiana sylvestris]
C115870	590579973	XP_007013937.1	Tetratricopeptide repeat (TPR)-like superfamily protein [Theobroma cacao]
C115912	731366385	XP_010695041.1	PREDICTED: RNA-binding protein 42 [Beta vulgaris subsp. vulgaris]
C115946	590571151	XP_007011513.1	N-terminal nucleophile aminohydrolases (Ntn hydrolases) superfamily protein isoform 1 [Theobroma cacao]
C115958	470117934	XP_004295101.1	PREDICTED: GTP-binding protein SAR1A-like [Fragaria vesca subsp. vesca]
C115970	970025575	XP_015074099.1	PREDICTED: protein SPA, chloroplastic [Solanum pennellii]
C115984	731368322	XP_010696084.1	PREDICTED: CDP-diacylglycerol--inositol 3-phosphatidyltransferase 1-like [Beta vulgaris subsp. vulgaris]
C115998	697192204	XP_009605184.1	PREDICTED: protein EXORDIUM-like [Nicotiana tomentosiformis]
C116000	731350466	XP_010686517.1	PREDICTED: sphingolipid delta(4)-desaturase DES1-like [Beta vulgaris subsp. vulgaris]
C116002	950965254	XP_014498807.1	PREDICTED: trihelix transcription factor ASIL2-like [Vigna radiata var. radiata]
C116024	747085682	XP_011090312.1	PREDICTED: protein YLS9 [Sesamum indicum]
C116028	731349916	XP_010686242.1	PREDICTED: ras-related protein RIC2 [Beta vulgaris subsp. vulgaris]
C116044	731345056	XP_010683725.1	PREDICTED: alpha carbonic anhydrase 1, chloroplastic [Beta vulgaris subsp. vulgaris]
C11605	823154528	XP_012477141.1	PREDICTED: EIN3-binding F-box protein 1-like isoform X3 [Gossypium raimondii]
C116062	823651249	AKI33683.1	4,5-dioxygenase-like protein, partial [Antigonon leptopus]
C116066	731338657	XP_010680437.1	PREDICTED: phosphoglycerate mutase-like protein 4 [Beta vulgaris subsp. vulgaris]
C116076	225449863	XP_002265279.1	PREDICTED: U3 small nucleolar ribonucleoprotein protein IMP4 [Vitis vinifera]
C116090	720011411	XP_010259554.1	PREDICTED: peter Pan-like protein isoform X1 [Nelumbo nucifera]
C116098	225447342	XP_002280596.1	PREDICTED: cyclin-U1-1 [Vitis vinifera]
C116126	658057620	XP_008364590.1	PREDICTED: probable 3-hydroxyisobutyrate dehydrogenase-like 2, mitochondrial [Malus domestica]
C116132	698519482	XP_009804609.1	PREDICTED: probable dimethyladenosine transferase [Nicotiana sylvestris]
C116138	731347356	XP_010684945.1	PREDICTED: probable pectate lyase 4 [Beta vulgaris subsp. vulgaris]
C116142	590683115	XP_007041515.1	RHOMBOID-like protein 10, putative [Theobroma cacao]
C116144	747101032	XP_011098628.1	PREDICTED: aquaporin NIP2-1-like [Sesamum indicum]
C116148	747102228	XP_011099271.1	PREDICTED: UPF0603 protein At1g54780, chloroplastic [Sesamum indicum]
C116152	270308992	BAI52949.1	light-harvesting complex II protein [Citrullus lanatus subsp. vulgaris]
C116158	720012783	XP_010259971.1	PREDICTED: chitinase 2-like [Nelumbo nucifera]
C116160	806981495	AKC32652.1	LOL1 [Fagopyrum tataricum]
C116164	20502778	AAM22622.1	expansin 8 precursor [Rumex palustris]
C116170	731336207	XP_010679131.1	PREDICTED: stem-specific protein TSJT1-like [Beta vulgaris subsp. vulgaris]
C116178	731329515	XP_010675631.1	PREDICTED: stem-specific protein TSJT1 [Beta vulgaris subsp. vulgaris]
C116194	731416338	XP_010659865.1	PREDICTED: sucrose nonfermenting 4-like protein isoform X2 [Vitis vinifera]
C11619	848893820	XP_012846953.1	PREDICTED: wall-associated receptor kinase-like 1 [Erythranthe guttata]
C116208	565400160	XP_006365600.1	PREDICTED: PHD finger protein ALFIN-LIKE 1-like [Solanum tuberosum]
C116232	731357843	XP_010690424.1	PREDICTED: tetraspanin-2 [Beta vulgaris subsp. vulgaris]
C116246	255568954	XP_002525447.1	endonuclease, putative [Ricinus communis]
C116252	731322585	XP_010671977.1	PREDICTED: putative DNA-binding protein ESCAROLA [Beta vulgaris subsp. vulgaris]
C116264	698443519	XP_009764644.1	PREDICTED: zinc transporter 11 [Nicotiana sylvestris]
C116268	728832514	KHG11957.1	Perilipin-3 [Gossypium arboreum]
C116272	645246176	XP_008229231.1	PREDICTED: myb-related protein 308-like [Prunus mume]
C116274	225439327	XP_002269188.1	PREDICTED: protein LURP-one-related 8 [Vitis vinifera]
C116280	255564764	XP_002523376.1	14-3-3 protein, putative [Ricinus communis]
C116282	719965693	XP_010257252.1	PREDICTED: sphinganine C(4)-monooxygenase 1 [Nelumbo nucifera]
C116290	703133797	XP_010105477.1	Arginine N-methyltransferase 2 [Morus notabilis]
C116300	357437525	XP_003589038.1	26S proteasome non-ATPase regulatory subunit [Medicago truncatula]
C116322	731323030	XP_010672213.1	PREDICTED: protein FAR1-RELATED SEQUENCE 5-like [Beta vulgaris subsp. vulgaris]
C116328	694314609	XP_009371908.1	PREDICTED: E3 ubiquitin-protein ligase RNF4 isoform X2 [Pyrus x bretschneideri]
C116352	731320984	XP_010671104.1	PREDICTED: syntaxin-22 [Beta vulgaris subsp. vulgaris]
C116374	565369655	XP_006351450.1	PREDICTED: haloacid dehalogenase-like hydrolase domain-containing protein At3g48420-like [Solanum tuberosum]
C116390	720003323	XP_010256954.1	PREDICTED: cationic peroxidase 1-like [Nelumbo nucifera]
C116394	731346759	XP_010684625.1	PREDICTED: GATA transcription factor 15-like isoform X1 [Beta vulgaris subsp. vulgaris]
C116396	747081830	XP_011088208.1	PREDICTED: protein TIC 21, chloroplastic [Sesamum indicum]
C116426	728839972	KHG19415.1	60S ribosomal L7a [Gossypium arboreum]
C116428	731359644	XP_010691391.1	PREDICTED: carboxymethylenebutenolidase homolog [Beta vulgaris subsp. vulgaris]
C116456	357443753	XP_003592154.1	Chitinase [Medicago truncatula]
C116474	645268792	XP_008239698.1	PREDICTED: pentatricopeptide repeat-containing protein At1g74900, mitochondrial [Prunus mume]
C116486	225436100	XP_002277937.1	PREDICTED: putative axial regulator YABBY 2 [Vitis vinifera]
C116516	225441325	XP_002276334.1	PREDICTED: probable calcium-binding protein CML35 [Vitis vinifera]
C116528	733215608	NP_001290016.1	ras-related protein Rab2BV [Beta vulgaris subsp. vulgaris]
C116556	720021615	XP_010262780.1	PREDICTED: 50S ribosomal protein L4, chloroplastic-like [Nelumbo nucifera]
C116566	568853989	XP_006480618.1	PREDICTED: syntaxin-71-like [Citrus sinensis]
C116568	731325850	XP_010673723.1	PREDICTED: protein CHROMATIN REMODELING 5 [Beta vulgaris subsp. vulgaris]
C11657	720011212	XP_010259492.1	PREDICTED: 60S ribosomal protein L18-3 [Nelumbo nucifera]
C116578	187372960	ACD03214.1	xyloglucan endotransglucosylase/hydrolase 4 [Actinidia deliciosa]
C116584	731353621	XP_010688158.1	PREDICTED: probable strigolactone esterase D14 [Beta vulgaris subsp. vulgaris]
C116600	590685442	XP_007042103.1	Bifunctional phosphatase IMPL2, chloroplastic isoform 1 [Theobroma cacao]
C116602	731347455	XP_010684996.1	PREDICTED: desumoylating isopeptidase 1 [Beta vulgaris subsp. vulgaris]
C116604	225431998	XP_002279307.1	PREDICTED: transcription factor bHLH147 [Vitis vinifera]
C116608	496405716	AGL44364.1	Rop1 [Hevea brasiliensis]
C116612	731316049	XP_010694013.1	PREDICTED: putative receptor-like protein kinase At5g39000 isoform X2 [Beta vulgaris subsp. vulgaris]
C116616	731353754	XP_010688222.1	PREDICTED: chloroplast processing peptidase [Beta vulgaris subsp. vulgaris]
C116630	747066122	XP_011079733.1	PREDICTED: RING finger and CHY zinc finger domain-containing protein 1 [Sesamum indicum]
C116646	351727989	NP_001235388.1	NAK-like ser/thr protein kinase [Glycine max]
C116650	731329861	XP_010675821.1	PREDICTED: syntaxin-52-like [Beta vulgaris subsp. vulgaris]
C116652	659078019	XP_008439506.1	PREDICTED: coatomer subunit epsilon-1-like [Cucumis melo]
C11665	695006689	XP_009389856.1	PREDICTED: ATP synthase subunit beta, mitochondrial-like, partial [Musa acuminata subsp. malaccensis]
C116660	659123230	XP_008461557.1	PREDICTED: chloroplastic group IIB intron splicing facilitator CRS2-B, chloroplastic [Cucumis melo]
C116668	731330158	XP_010675974.1	PREDICTED: calcineurin B-like protein 2 [Beta vulgaris subsp. vulgaris]
C116672	729303194	XP_010526954.1	PREDICTED: 6,7-dimethyl-8-ribityllumazine synthase, chloroplastic [Tarenaya hassleriana]
C116682	590676462	XP_007039743.1	PPPDE thiol peptidase family protein, putative [Theobroma cacao]
C116684	734348852	KHN12035.1	Foldase protein prsA 1 [Glycine soja]
C116686	731331403	XP_010676644.1	PREDICTED: ATP-dependent Clp protease proteolytic subunit-related protein 2, chloroplastic [Beta vulgaris subsp. vulgaris]
C116696	720090329	XP_010245060.1	PREDICTED: grpE protein homolog, mitochondrial isoform X1 [Nelumbo nucifera]
C116704	380719865	AFD63133.1	senescence-associated protein [Vitis quinquangularis]
C116706	747094844	XP_011095277.1	PREDICTED: zinc finger protein CONSTANS-LIKE 4-like [Sesamum indicum]
C116708	698585854	XP_009778764.1	PREDICTED: proliferating cell nuclear antigen [Nicotiana sylvestris]
C116724	729344837	XP_010541383.1	PREDICTED: ras-related protein RABE1c [Tarenaya hassleriana]
C116726	734342641	KHN10097.1	Acylamino-acid-releasing enzyme [Glycine soja]
C116728	731421811	XP_010661881.1	PREDICTED: mitochondrial carrier protein MTM1 isoform X3 [Vitis vinifera]
C116734	802643550	XP_012079274.1	PREDICTED: floral homeotic protein APETALA 2 isoform X3 [Jatropha curcas]
C116742	225460702	XP_002267236.1	PREDICTED: 5'-3' exonuclease-like [Vitis vinifera]
C116752	565395201	XP_006363232.1	PREDICTED: ribulose-phosphate 3-epimerase, cytoplasmic isoform-like isoform X1 [Solanum tuberosum]
C116760	731330927	XP_010676393.1	PREDICTED: reticulon-like protein B2 [Beta vulgaris subsp. vulgaris]
C116762	731385018	XP_010648356.1	PREDICTED: zinc transporter 4, chloroplastic isoform X2 [Vitis vinifera]
C116768	590608008	XP_007021148.1	MRNA capping enzyme family protein isoform 1 [Theobroma cacao]
C116774	747081081	XP_011087814.1	PREDICTED: G-box-binding factor 4-like [Sesamum indicum]
C116780	728831678	KHG11121.1	RWD domain-containing 1 [Gossypium arboreum]
C116784	62286957	Q9XGA1.1	RecName: Full=Ribose-phosphate pyrophosphokinase 4; AltName: Full=Phosphoribosyl pyrophosphate synthase 4 [Spinacia oleracea]
C116800	731316435	XP_010695521.1	PREDICTED: alpha-soluble NSF attachment protein 2-like [Beta vulgaris subsp. vulgaris]
C116808	645258936	XP_008235121.1	PREDICTED: pectinesterase-like [Prunus mume]
C116822	224114716	XP_002316837.1	GDSL-motif lipase/hydrolase family protein [Populus trichocarpa]
C116836	694441149	XP_009347346.1	PREDICTED: PGR5-like protein 1B, chloroplastic [Pyrus x bretschneideri]
C116840	731350328	XP_010686448.1	PREDICTED: 30S ribosomal protein S5, chloroplastic [Beta vulgaris subsp. vulgaris]
C116844	502153620	XP_004509406.1	PREDICTED: transformer-2 protein homolog alpha-like [Cicer arietinum]
C116868	731362743	XP_010693049.1	PREDICTED: bifunctional protein FolD 2 [Beta vulgaris subsp. vulgaris]
C116872	225435979	XP_002271597.1	PREDICTED: protein SENSITIVITY TO RED LIGHT REDUCED 1 [Vitis vinifera]
C116874	731348652	XP_010685597.1	PREDICTED: eukaryotic translation initiation factor 3 subunit F [Beta vulgaris subsp. vulgaris]
C116880	333696835	AEF79998.1	PHD finger family protein [Corylus heterophylla]
C116884	731409599	XP_010657253.1	PREDICTED: GDSL esterase/lipase At4g26790-like [Vitis vinifera]
C116888	565378024	XP_006355463.1	PREDICTED: leukocyte receptor cluster member 1 homolog [Solanum tuberosum]
C116890	590716535	XP_007050428.1	NADH-ubiquinone oxidoreductase 24 kDa subunit, putative [Theobroma cacao]
C116892	449459194	XP_004147331.1	PREDICTED: cyclin-C1-1-like [Cucumis sativus]
C116898	731352563	XP_010687610.1	PREDICTED: vacuolar protein sorting-associated protein 27 [Beta vulgaris subsp. vulgaris]
C116906	225428005	XP_002278162.1	PREDICTED: proteasome subunit alpha type-7 [Vitis vinifera]
C116914	255575283	XP_002528545.1	nucleic acid binding protein, putative [Ricinus communis]
C116916	255586521	XP_002533899.1	TGF-beta-inducible nuclear protein, putative [Ricinus communis]
C116942	731345762	XP_010684086.1	PREDICTED: proteasome subunit alpha type-1-A-like [Beta vulgaris subsp. vulgaris]
C116956	731364011	XP_010693740.1	PREDICTED: ubiquinol-cytochrome-c reductase complex assembly factor 1 [Beta vulgaris subsp. vulgaris]
C116960	731358481	XP_010690773.1	PREDICTED: endophilin-A1 [Beta vulgaris subsp. vulgaris]
C116962	529276134	AGS79169.1	beta-ring carotene hydroxylase [Fagopyrum tataricum]
C116972	731416053	XP_010659761.1	PREDICTED: G patch domain-containing protein 8 [Vitis vinifera]
C116974	731366444	XP_010695074.1	PREDICTED: transcription factor DIVARICATA [Beta vulgaris subsp. vulgaris]
C116976	731329156	XP_010675444.1	PREDICTED: probable E3 ubiquitin-protein ligase HIP1 [Beta vulgaris subsp. vulgaris]
C116980	225423722	XP_002278126.1	PREDICTED: proteasome subunit alpha type-2-B [Vitis vinifera]
C116988	568826902	XP_006467807.1	PREDICTED: E3 ubiquitin-protein ligase RMA1H1-like [Citrus sinensis]
C116998	657396007	KEH36154.1	leucine carboxyl methyltransferase [Medicago truncatula]
C117002	568874278	XP_006490243.1	PREDICTED: hypersensitive-induced response protein 4-like [Citrus sinensis]
C117006	788945503	AKA44587.1	UGTPg35 [Panax ginseng]
C117016	645275988	XP_008243078.1	PREDICTED: probable uridine nucleosidase 2 [Prunus mume]
C117024	568860316	XP_006483663.1	PREDICTED: protein arginine N-methyltransferase 1.5-like isoform X1 [Citrus sinensis]
C117058	728847565	KHG27008.1	putative ubiquitin-conjugating enzyme E2 18 -like protein [Gossypium arboreum]
C117066	657942395	XP_008374154.1	PREDICTED: serine/arginine-rich splicing factor 2-like [Malus domestica]
C117068	645278667	XP_008244334.1	PREDICTED: probable U3 small nucleolar RNA-associated protein 11 [Prunus mume]
C117076	225458346	XP_002281672.1	PREDICTED: probable protein phosphatase 2C 55-like [Vitis vinifera]
C117092	731365398	XP_010694505.1	PREDICTED: probable arabinose 5-phosphate isomerase [Beta vulgaris subsp. vulgaris]
C117094	225443624	XP_002279692.1	PREDICTED: ethylene-responsive transcription factor 4 [Vitis vinifera]
C117110	590592501	XP_007017298.1	Alpha/beta-Hydrolases superfamily protein [Theobroma cacao]
C117116	802741395	XP_012087075.1	PREDICTED: MATE efflux family protein DTX1 [Jatropha curcas]
C117118	502100408	XP_004491710.1	PREDICTED: B-cell receptor-associated protein 31-like [Cicer arietinum]
C117124	255564764	XP_002523376.1	14-3-3 protein, putative [Ricinus communis]
C117136	729315248	XP_010531499.1	PREDICTED: protein XAP5 CIRCADIAN TIMEKEEPER isoform X1 [Tarenaya hassleriana]
C117140	731368587	XP_010696229.1	PREDICTED: quinone-oxidoreductase homolog, chloroplastic [Beta vulgaris subsp. vulgaris]
C117152	225433049	XP_002280977.1	PREDICTED: auxin-induced protein 5NG4 [Vitis vinifera]
C117166	590613281	XP_007022619.1	Short-chain dehydrogenase-reductase B [Theobroma cacao]
C117172	590675873	XP_007039573.1	Type I inositol polyphosphate 5-phosphatase, putative isoform 3 [Theobroma cacao]
C117174	731321604	XP_010671441.1	PREDICTED: E3 ubiquitin-protein ligase SINAT5-like [Beta vulgaris subsp. vulgaris]
C117194	359491363	XP_002265397.2	PREDICTED: pentatricopeptide repeat-containing protein At5g60960, mitochondrial-like [Vitis vinifera]
C117196	731356100	XP_010689493.1	PREDICTED: B-cell receptor-associated protein 31 [Beta vulgaris subsp. vulgaris]
C117200	925170217	ALC79025.1	NAC transcription factors 48 [Manihot esculenta]
C117206	703069729	XP_010088577.1	Uracil phosphoribosyltransferase [Morus notabilis]
C117226	731341857	XP_010682107.1	PREDICTED: squamous cell carcinoma antigen recognized by T-cells 3 [Beta vulgaris subsp. vulgaris]
C117234	566202009	XP_006374883.1	Mannose-P-dolichol utilization defect 1 family protein [Populus trichocarpa]
C117240	731335307	XP_010678660.1	PREDICTED: lipase-like PAD4 [Beta vulgaris subsp. vulgaris]
C117242	703147788	XP_010109176.1	Hydroxyacylglutathione hydrolase cytoplasmic [Morus notabilis]
C117246	225424343	XP_002284860.1	PREDICTED: protein TIFY 6B isoform 2 [Vitis vinifera]
C117266	703137315	XP_010106398.1	Xanthoxin dehydrogenase [Morus notabilis]
C117276	255551493	XP_002516792.1	endo-1,3-1,4-beta-d-glucanase, putative [Ricinus communis]
C117314	645252040	XP_008231942.1	PREDICTED: ubiquinone biosynthesis protein COQ9, mitochondrial [Prunus mume]
C11731	747101779	XP_011099029.1	PREDICTED: receptor-like protein kinase FERONIA [Sesamum indicum]
C117322	659108378	XP_008454168.1	PREDICTED: Golgi SNAP receptor complex member 1-1 [Cucumis melo]
C117328	568846182	XP_006476936.1	PREDICTED: BTB/POZ and TAZ domain-containing protein 1-like [Citrus sinensis]
C117334	397746447	AFO63291.1	bZIP12 [Tamarix hispida]
C117342	308756027	ADO51068.1	vacuolar malate transmembrane transporter [Malus domestica]
C117352	731360221	XP_010691693.1	PREDICTED: REF/SRPP-like protein At3g05500 [Beta vulgaris subsp. vulgaris]
C117354	703078670	XP_010090953.1	Dehydrogenase/reductase SDR family member 4 [Morus notabilis]
C117370	590569967	XP_007011215.1	Peroxidase superfamily protein isoform 1 [Theobroma cacao]
C117376	314910734	ADT63058.1	phenylalanine ammonia-lyase [Fagopyrum esculentum]
C117396	731369404	XP_010696540.1	PREDICTED: telomere repeat-binding factor 4 [Beta vulgaris subsp. vulgaris]
C117400	731337139	XP_010679629.1	PREDICTED: OTU domain-containing protein DDB_G0284757-like [Beta vulgaris subsp. vulgaris]
C117404	719980233	XP_010249730.1	PREDICTED: GTP-binding protein At2g22870 [Nelumbo nucifera]
C117412	728811883	KHG00511.1	Tetraspanin-5 [Gossypium arboreum]
C117414	449503788	XP_004162177.1	PREDICTED: 40S ribosomal protein S2-4-like [Cucumis sativus]
C117418	590658134	XP_007034764.1	Cysteine synthase [Theobroma cacao]
C117422	802756759	XP_012089070.1	PREDICTED: protein YIPF1 homolog [Jatropha curcas]
C117424	731377179	XP_010667801.1	PREDICTED: endophilin-A1 [Beta vulgaris subsp. vulgaris]
C117430	747107378	XP_011101988.1	PREDICTED: RPM1-interacting protein 4-like [Sesamum indicum]
C117434	359472534	XP_002274321.2	PREDICTED: pentatricopeptide repeat-containing protein At1g26460, mitochondrial-like [Vitis vinifera]
C117440	731359714	XP_010691429.1	PREDICTED: nuclear pore complex protein NUP35 [Beta vulgaris subsp. vulgaris]
C117442	719974272	XP_010244455.1	PREDICTED: zinc finger A20 and AN1 domain-containing stress-associated protein 4-like [Nelumbo nucifera]
C117456	731339752	XP_010681026.1	PREDICTED: RING-H2 finger protein ATL52-like [Beta vulgaris subsp. vulgaris]
C117466	225457899	XP_002279381.1	PREDICTED: GDSL esterase/lipase EXL3 [Vitis vinifera]
C117478	590647506	XP_007031920.1	Non-intrinsic ABC protein 14 [Theobroma cacao]
C117486	731319238	XP_010670153.1	PREDICTED: ABC transporter I family member 19-like isoform X1 [Beta vulgaris subsp. vulgaris]
C117490	445065121	AGE13752.1	flavonol synthase [Fagopyrum tataricum]
C117492	731362533	XP_010692937.1	PREDICTED: ferritin-3, chloroplastic [Beta vulgaris subsp. vulgaris]
C117500	743784722	XP_011023193.1	PREDICTED: nicotinate-nucleotide pyrophosphorylase [carboxylating], chloroplastic isoform X2 [Populus euphratica]
C117504	728821384	KHG04309.1	DNA-directed RNA polymerase II subunit RPB3-A -like protein [Gossypium arboreum]
C117512	731367430	XP_010695608.1	PREDICTED: peptidyl-prolyl cis-trans isomerase CYP26-2, chloroplastic [Beta vulgaris subsp. vulgaris]
C117516	590679905	XP_007040713.1	Phospholipid/glycerol acyltransferase family protein isoform 1 [Theobroma cacao]
C117524	731338882	XP_010680554.1	PREDICTED: annexin D2-like [Beta vulgaris subsp. vulgaris]
C117530	743851808	XP_011029090.1	PREDICTED: myeloid leukemia factor 1-like isoform X2 [Populus euphratica]
C117532	719967126	XP_010260908.1	PREDICTED: vegetative cell wall protein gp1 [Nelumbo nucifera]
C117538	659080817	XP_008440996.1	PREDICTED: WD repeat domain-containing protein 83 [Cucumis melo]
C117548	697117419	XP_009612647.1	PREDICTED: 26S proteasome non-ATPase regulatory subunit 14 homolog [Nicotiana tomentosiformis]
C117550	269838874	ACZ48697.1	dihydroflavonol-4-reductase [Fagopyrum tataricum]
C117552	1743374	CAA71140.1	1-aminocyclopropane-1-carboxylic acid oxidase [Rumex palustris]
C117564	720072905	XP_010278532.1	PREDICTED: serine/arginine-rich splicing factor RS41 isoform X1 [Nelumbo nucifera]
C117574	225459000	XP_002285595.1	PREDICTED: transcription factor bHLH93 [Vitis vinifera]
C117578	703156192	XP_010111401.1	Polygalacturonase inhibitor [Morus notabilis]
C117582	731352672	XP_010687658.1	PREDICTED: putative GDP-L-fucose synthase 2 [Beta vulgaris subsp. vulgaris]
C117588	731366497	XP_010695103.1	PREDICTED: charged multivesicular body protein 5 isoform X2 [Beta vulgaris subsp. vulgaris]
C117592	731341618	XP_010681985.1	PREDICTED: homeobox-leucine zipper protein ATHB-13-like [Beta vulgaris subsp. vulgaris]
C117614	186976048	ACD01043.1	polygalacturonase-inhibiting protein [Knorringia sibirica]
C117616	590696734	XP_007045245.1	Plant UBX domain-containing protein 2, putative [Theobroma cacao]
C117626	731367879	XP_010695843.1	PREDICTED: THO complex subunit 4D-like [Beta vulgaris subsp. vulgaris]
C117632	743784601	XP_011022897.1	PREDICTED: CAX-interacting protein 4 [Populus euphratica]
C117634	731366844	XP_010695290.1	PREDICTED: chlorophyllase-2, chloroplastic [Beta vulgaris subsp. vulgaris]
C117642	565358183	XP_006345907.1	PREDICTED: serine/arginine-rich splicing factor RS2Z33-like isoform X1 [Solanum tuberosum]
C117644	657402289	KEH41187.1	haloacid dehalogenase superfamily protein [Medicago truncatula]
C117658	731338098	XP_010680144.1	PREDICTED: oxygen-evolving enhancer protein 2, chloroplastic [Beta vulgaris subsp. vulgaris]
C117670	728830994	KHG10437.1	dna-directed rna polymerase i subunit rpa2 [Gossypium arboreum]
C117672	460392607	XP_004241907.1	PREDICTED: 25.3 kDa vesicle transport protein-like [Solanum lycopersicum]
C117674	731382763	XP_010646466.1	PREDICTED: probable serine/threonine-protein kinase drkC isoform X2 [Vitis vinifera]
C117680	747069027	XP_011081291.1	PREDICTED: homeobox-leucine zipper protein HAT4-like [Sesamum indicum]
C117684	723711372	XP_004242386.2	PREDICTED: protein YIF1B isoform X1 [Solanum lycopersicum]
C117688	731327095	XP_010674351.1	PREDICTED: NAC domain-containing protein 2-like [Beta vulgaris subsp. vulgaris]
C117706	731333099	XP_010677551.1	PREDICTED: putative deoxyribonuclease TATDN1 [Beta vulgaris subsp. vulgaris]
C117714	728830696	KHG10139.1	Magnesium-protoporphyrin O-methyltransferase [Gossypium arboreum]
C117716	731331735	XP_010676818.1	PREDICTED: protein trichome birefringence-like 34 [Beta vulgaris subsp. vulgaris]
C117718	731366864	XP_010695302.1	PREDICTED: 50S ribosomal protein L12, cyanelle [Beta vulgaris subsp. vulgaris]
C117720	720064177	XP_010275872.1	PREDICTED: protease Do-like 5, chloroplastic isoform X1 [Nelumbo nucifera]
C117734	731360074	XP_010691620.1	PREDICTED: DCN1-like protein 4 [Beta vulgaris subsp. vulgaris]
C117742	590723282	XP_007052143.1	Plant VAP [Theobroma cacao]
C117744	225434488	XP_002275195.1	PREDICTED: dihydroflavonol-4-reductase [Vitis vinifera]
C11775	747054708	XP_011073574.1	PREDICTED: protein DEK [Sesamum indicum]
C117764	731345762	XP_010684086.1	PREDICTED: proteasome subunit alpha type-1-A-like [Beta vulgaris subsp. vulgaris]
C11777	502098177	XP_004491172.1	PREDICTED: alcohol dehydrogenase-like 7-like isoform X1 [Cicer arietinum]
C117776	698485549	XP_009789545.1	PREDICTED: crt homolog 3 [Nicotiana sylvestris]
C117792	822549480	AKH80293.1	annexin [Fagopyrum tataricum]
C117798	225425754	XP_002276889.1	PREDICTED: homeobox-leucine zipper protein ATHB-13-like [Vitis vinifera]
C117802	720034766	XP_010266823.1	PREDICTED: rac-like GTP-binding protein 5 [Nelumbo nucifera]
C117814	225458725	XP_002285015.1	PREDICTED: transcription factor MYB44-like [Vitis vinifera]
C117816	225444830	XP_002280723.1	PREDICTED: WD repeat-containing protein 61 [Vitis vinifera]
C117822	731370171	XP_010665637.1	PREDICTED: protein SRG1-like [Beta vulgaris subsp. vulgaris]
C117832	645270465	XP_008240469.1	PREDICTED: dnaJ homolog subfamily C member 11 [Prunus mume]
C117840	225424993	XP_002266979.1	PREDICTED: chlorophyll(ide) b reductase NOL, chloroplastic [Vitis vinifera]
C117852	743763848	XP_010912124.1	PREDICTED: U11/U12 small nuclear ribonucleoprotein 35 kDa protein isoform X2 [Elaeis guineensis]
C117858	645240165	XP_008226480.1	PREDICTED: probable 3-hydroxyacyl-CoA dehydrogenase B0272.3 [Prunus mume]
C117866	731338484	XP_010680354.1	PREDICTED: artemisinic aldehyde Delta(11(13)) reductase-like [Beta vulgaris subsp. vulgaris]
C117910	255560824	XP_002521425.1	Nuclease PA3, putative [Ricinus communis]
C117916	645257845	XP_008234601.1	PREDICTED: SWR1 complex subunit 2 isoform X1 [Prunus mume]
C117920	747071453	XP_011082596.1	PREDICTED: histone acetyltransferase GCN5 isoform X1 [Sesamum indicum]
C117934	590640682	XP_007030019.1	Potassium channel tetramerisation domain-containing protein / pentapeptide repeat-containing protein [Theobroma cacao]
C117936	657999371	XP_008392122.1	PREDICTED: chaperone protein dnaJ 6-like [Malus domestica]
C117944	731338979	XP_010680605.1	PREDICTED: WUSCHEL-related homeobox 8 [Beta vulgaris subsp. vulgaris]
C117946	731346855	XP_010684674.1	PREDICTED: mitochondrial amidoxime reducing component 2-like [Beta vulgaris subsp. vulgaris]
C117964	731339960	XP_010681135.1	PREDICTED: translin-associated protein X [Beta vulgaris subsp. vulgaris]
C117966	731336040	XP_010679043.1	PREDICTED: glyoxylate/succinic semialdehyde reductase 1 [Beta vulgaris subsp. vulgaris]
C117968	225453096	XP_002271492.1	PREDICTED: ell-associated factor Eaf isoform 1 [Vitis vinifera]
C117978	731334515	XP_010678265.1	PREDICTED: ataxin-3 homolog [Beta vulgaris subsp. vulgaris]
C117980	590702956	XP_007046745.1	B-box type zinc finger family protein [Theobroma cacao]
C117986	720052623	XP_010272471.1	PREDICTED: riboflavin synthase-like [Nelumbo nucifera]
C118006	731338108	XP_010680150.1	PREDICTED: tobamovirus multiplication protein 3 [Beta vulgaris subsp. vulgaris]
C118010	359495984	XP_003635126.1	PREDICTED: formyltetrahydrofolate deformylase-like [Vitis vinifera]
C118016	703078563	XP_010090924.1	Cytochrome b-c1 complex subunit Rieske-2 [Morus notabilis]
C118028	255551575	XP_002516833.1	prolyl 4-hydroxylase alpha subunit, putative [Ricinus communis]
C118030	731369614	XP_010696614.1	PREDICTED: vacuolar protein sorting-associated protein 28 homolog 2 [Beta vulgaris subsp. vulgaris]
C118038	731317136	XP_010667863.1	PREDICTED: protein sym-1 [Beta vulgaris subsp. vulgaris]
C118042	731331686	XP_010676791.1	PREDICTED: BAG family molecular chaperone regulator 4 [Beta vulgaris subsp. vulgaris]
C118050	694313489	XP_009366965.1	PREDICTED: methionine aminopeptidase 1D, chloroplastic/mitochondrial isoform X2 [Pyrus x bretschneideri]
C118056	657942455	XP_008376792.1	PREDICTED: serine/threonine-protein kinase rio2-like isoform X1 [Malus domestica]
C118058	657984182	XP_008384176.1	PREDICTED: SNF1-related protein kinase regulatory subunit beta-2 isoform X1 [Malus domestica]
C118060	225437219	XP_002281875.1	PREDICTED: putative uridine kinase C227.14 [Vitis vinifera]
C118066	225450494	XP_002280759.1	PREDICTED: pyrrolidone-carboxylate peptidase isoform 1 [Vitis vinifera]
C118068	568845055	XP_006476394.1	PREDICTED: ethylene-responsive transcription factor ERF061-like [Citrus sinensis]
C118074	747067339	XP_011080386.1	PREDICTED: protein TIC 62, chloroplastic [Sesamum indicum]
C118076	225455455	XP_002274702.1	PREDICTED: putative dihydrodipicolinate reductase 3, chloroplastic [Vitis vinifera]
C118094	719968072	XP_010263703.1	PREDICTED: protein FLX-like 3 [Nelumbo nucifera]
C118112	255577858	XP_002529802.1	geranyl geranyl pyrophosphate synthase, putative [Ricinus communis]
C118114	731336707	XP_010679404.1	PREDICTED: peptidyl-prolyl cis-trans isomerase CYP21-4 [Beta vulgaris subsp. vulgaris]
C118134	590621107	XP_007024711.1	2-oxoglutarate-dependent dioxygenase family protein, putative isoform 1 [Theobroma cacao]
C118146	568846609	XP_006477142.1	PREDICTED: 1-aminocyclopropane-1-carboxylate oxidase-like isoform X1 [Citrus sinensis]
C118148	720008847	XP_010258750.1	PREDICTED: 50S ribosomal protein L19-2, chloroplastic-like [Nelumbo nucifera]
C118168	731319368	XP_010670218.1	PREDICTED: probable WRKY transcription factor 4 [Beta vulgaris subsp. vulgaris]
C118172	747064482	XP_011078824.1	PREDICTED: probable plastid-lipid-associated protein 13, chloroplastic [Sesamum indicum]
C118182	470116809	XP_004294568.1	PREDICTED: pentatricopeptide repeat-containing protein At4g18975, chloroplastic-like [Fragaria vesca subsp. vesca]
C118192	255564164	XP_002523079.1	arginine/serine-rich splicing factor, putative [Ricinus communis]
C118198	720049466	XP_010271455.1	PREDICTED: NADP-dependent D-sorbitol-6-phosphate dehydrogenase-like [Nelumbo nucifera]
C118212	359497110	XP_002266298.2	PREDICTED: thymidine kinase-like [Vitis vinifera]
C118214	731360074	XP_010691620.1	PREDICTED: DCN1-like protein 4 [Beta vulgaris subsp. vulgaris]
C118218	719988507	XP_010252356.1	PREDICTED: probable mediator of RNA polymerase II transcription subunit 26c [Nelumbo nucifera]
C118228	720062146	XP_010275409.1	PREDICTED: palmitoyl-protein thioesterase 1 isoform X1 [Nelumbo nucifera]
C118246	731354024	XP_010688360.1	PREDICTED: derlin-1 [Beta vulgaris subsp. vulgaris]
C118254	359490916	XP_002274302.2	PREDICTED: 2-aminoethanethiol dioxygenase-like [Vitis vinifera]
C118256	731313945	XP_010683346.1	PREDICTED: protein AIG1-like [Beta vulgaris subsp. vulgaris]
C118258	731361689	XP_010692498.1	PREDICTED: rac-like GTP-binding protein 5 [Beta vulgaris subsp. vulgaris]
C118272	731363821	XP_010693639.1	PREDICTED: carboxylesterase 1-like [Beta vulgaris subsp. vulgaris]
C118276	731331225	XP_010676552.1	PREDICTED: BAG family molecular chaperone regulator 1-like [Beta vulgaris subsp. vulgaris]
C118282	747075620	XP_011084853.1	PREDICTED: alpha-soluble NSF attachment protein-like [Sesamum indicum]
C118284	731321970	XP_010671635.1	PREDICTED: deSI-like protein At4g17486 [Beta vulgaris subsp. vulgaris]
C118302	568832219	XP_006470339.1	PREDICTED: GDSL esterase/lipase At3g27950-like [Citrus sinensis]
C118326	731331354	XP_010676619.1	PREDICTED: geraniol 8-hydroxylase-like [Beta vulgaris subsp. vulgaris]
C118328	731334568	XP_010678287.1	PREDICTED: bidirectional sugar transporter SWEET12 [Beta vulgaris subsp. vulgaris]
C118330	590645622	XP_007031395.1	Nodulin MtN21 /EamA-like transporter family protein isoform 1 [Theobroma cacao]
C118332	225460496	XP_002274963.1	PREDICTED: ATP synthase delta chain, chloroplastic [Vitis vinifera]
C118342	731405473	XP_010655787.1	PREDICTED: alpha N-terminal protein methyltransferase 1 [Vitis vinifera]
C118344	460407772	XP_004249324.1	PREDICTED: putative two-component response regulator ARR13-like [Solanum lycopersicum]
C118346	720067305	XP_010276767.1	PREDICTED: secretory carrier-associated membrane protein 4-like isoform X1 [Nelumbo nucifera]
C118354	731345509	XP_010683956.1	PREDICTED: carbonyl reductase [NADPH] 1-like [Beta vulgaris subsp. vulgaris]
C118356	731360033	XP_010691598.1	PREDICTED: protein transport protein Sec61 subunit alpha-like [Beta vulgaris subsp. vulgaris]
C118362	747098603	XP_011097321.1	PREDICTED: prohibitin-3, mitochondrial-like [Sesamum indicum]
C118370	590563592	XP_007009415.1	Ras-related small GTP-binding family protein [Theobroma cacao]
C118380	731350685	XP_010686631.1	PREDICTED: pentatricopeptide repeat-containing protein At4g16390, chloroplastic [Beta vulgaris subsp. vulgaris]
C118388	731357299	XP_010690130.1	PREDICTED: GDSL esterase/lipase APG-like [Beta vulgaris subsp. vulgaris]
C118396	731313663	XP_010681294.1	PREDICTED: probable choline kinase 1 [Beta vulgaris subsp. vulgaris]
C118402	719965426	XP_010256425.1	PREDICTED: hypersensitive-induced response protein 1-like [Nelumbo nucifera]
C118416	702351650	XP_010057888.1	PREDICTED: UBA and UBX domain-containing protein At4g15410 [Eucalyptus grandis]
C118422	747098827	XP_011097444.1	PREDICTED: mitochondrial carnitine/acylcarnitine carrier-like protein [Sesamum indicum]
C118424	359477721	XP_002280987.2	PREDICTED: transcription factor bHLH104-like [Vitis vinifera]
C118428	225427387	XP_002262674.1	PREDICTED: protein ACCUMULATION AND REPLICATION OF CHLOROPLASTS 6, chloroplastic [Vitis vinifera]
C118436	697166022	XP_009591822.1	PREDICTED: zinc finger protein-like 1 homolog [Nicotiana tomentosiformis]
C118440	731359538	XP_010691338.1	PREDICTED: hydroxyphenylpyruvate reductase isoform X1 [Beta vulgaris subsp. vulgaris]
C118448	731330909	XP_010676383.1	PREDICTED: GDT1-like protein 1, chloroplastic isoform X2 [Beta vulgaris subsp. vulgaris]
C118456	526117956	NP_001267901.1	calcineurin B-like protein 01 [Vitis vinifera]
C118458	590593742	XP_007017655.1	ATP-dependent protease La domain protein [Theobroma cacao]
C118498	731343405	XP_010682875.1	PREDICTED: trihelix transcription factor GT-1 isoform X1 [Beta vulgaris subsp. vulgaris]
C118516	720010661	XP_010259317.1	PREDICTED: zinc finger CCHC domain-containing protein 10-like [Nelumbo nucifera]
C118518	729417088	XP_010557557.1	PREDICTED: arginase 1, mitochondrial [Tarenaya hassleriana]
C118530	565391445	XP_006361433.1	PREDICTED: ABC transporter B family member 20-like, partial [Solanum tuberosum]
C118540	731320481	XP_010670829.1	PREDICTED: inositol polyphosphate multikinase beta-like [Beta vulgaris subsp. vulgaris]
C118556	720024578	XP_010263672.1	PREDICTED: random slug protein 5-like [Nelumbo nucifera]
C118560	970001222	XP_015057223.1	PREDICTED: reticulon-like protein B1 [Solanum pennellii]
C118562	731377521	XP_010667895.1	PREDICTED: putative UDP-sugar transporter DDB_G0278631 [Beta vulgaris subsp. vulgaris]
C118570	731324705	XP_010673109.1	PREDICTED: putative lipoate-protein ligase A isoform X1 [Beta vulgaris subsp. vulgaris]
C118582	359489660	XP_003633960.1	PREDICTED: protein BPS1, chloroplastic-like [Vitis vinifera]
C118586	225444607	XP_002277404.1	PREDICTED: polyphosphoinositide phosphatase [Vitis vinifera]
C118608	590645761	XP_007031433.1	Homeobox-leucine zipper protein HAT5 [Theobroma cacao]
C118610	731311481	XP_010669728.1	PREDICTED: reticulon-like protein B4 [Beta vulgaris subsp. vulgaris]
C118612	731365523	XP_010694571.1	PREDICTED: polyadenylate-binding protein-interacting protein 9-like isoform X2 [Beta vulgaris subsp. vulgaris]
C118620	743910098	XP_011048549.1	PREDICTED: aquaporin PIP2-1-like [Populus euphratica]
C118632	731328749	XP_010675223.1	PREDICTED: protein DJ-1 homolog D [Beta vulgaris subsp. vulgaris]
C118640	731362199	XP_010692766.1	PREDICTED: 5'-3' exoribonuclease 2-like isoform X1 [Beta vulgaris subsp. vulgaris]
C118642	590630758	XP_007027368.1	Translin family protein isoform 1 [Theobroma cacao]
C118648	111124995	AAY90125.2	ascorbate peroxidase [Rheum australe]
C118652	565357878	XP_006345757.1	PREDICTED: SAL1 phosphatase-like [Solanum tuberosum]
C118660	359491329	XP_003634267.1	PREDICTED: SEC14 cytosolic factor-like [Vitis vinifera]
C118672	186469891	ACC85598.1	aquaporin [Knorringia sibirica]
C118680	255544818	XP_002513470.1	integral membrane protein, putative [Ricinus communis]
C118684	731327237	XP_010674419.1	PREDICTED: farnesylcysteine lyase [Beta vulgaris subsp. vulgaris]
C118704	970025990	XP_015074298.1	PREDICTED: annexin D5-like [Solanum pennellii]
C118710	703133224	XP_010105317.1	Quinone oxidoreductase [Morus notabilis]
C118712	747060509	XP_011076687.1	PREDICTED: GDSL esterase/lipase CPRD49-like [Sesamum indicum]
C118714	731358832	XP_010690960.1	PREDICTED: plastid division protein PDV2 [Beta vulgaris subsp. vulgaris]
C118720	720098241	XP_010247570.1	PREDICTED: 50S ribosomal protein L3-2, chloroplastic [Nelumbo nucifera]
C118722	747104341	XP_011100400.1	PREDICTED: choline-phosphate cytidylyltransferase 2-like isoform X2 [Sesamum indicum]
C118732	731334818	XP_010678414.1	PREDICTED: plant intracellular Ras-group-related LRR protein 7 [Beta vulgaris subsp. vulgaris]
C118736	731355641	XP_010689248.1	PREDICTED: pheophorbide a oxygenase, chloroplastic [Beta vulgaris subsp. vulgaris]
C118744	703105985	XP_010098386.1	Glutelin type-A 1 [Morus notabilis]
C118752	225435969	XP_002270683.1	PREDICTED: SNF1-related protein kinase regulatory subunit beta-1 [Vitis vinifera]
C118758	743866989	XP_011032618.1	PREDICTED: 2-methyl-6-phytyl-1,4-hydroquinone methyltransferase, chloroplastic [Populus euphratica]
C118764	731350516	XP_010686544.1	PREDICTED: clathrin light chain 2 [Beta vulgaris subsp. vulgaris]
C118784	720072051	XP_010278242.1	PREDICTED: splicing factor U2af small subunit B-like [Nelumbo nucifera]
C118804	255543280	XP_002512703.1	Xyloglucan endotransglucosylase/hydrolase protein A precursor, putative [Ricinus communis]
C118808	731321592	XP_010671435.1	PREDICTED: probable VAMP-like protein At1g33475 [Beta vulgaris subsp. vulgaris]
C118810	728838219	KHG17662.1	Zinc finger CONSTANS-LIKE 16 -like protein [Gossypium arboreum]
C118822	731353054	XP_010687861.1	PREDICTED: protein SRG1-like [Beta vulgaris subsp. vulgaris]
C118824	695007370	XP_009390230.1	PREDICTED: lipid phosphate phosphatase 2-like [Musa acuminata subsp. malaccensis]
C118828	731349859	XP_010686214.1	PREDICTED: 2-aminoethanethiol dioxygenase-like [Beta vulgaris subsp. vulgaris]
C118834	225452140	XP_002263142.1	PREDICTED: probable adenylate kinase 1, chloroplastic [Vitis vinifera]
C118836	731323808	XP_010672633.1	PREDICTED: activator of 90 kDa heat shock protein ATPase homolog [Beta vulgaris subsp. vulgaris]
C118838	657960908	XP_008372035.1	PREDICTED: probable BOI-related E3 ubiquitin-protein ligase 3 [Malus domestica]
C118842	731315967	XP_010693678.1	PREDICTED: ATP-dependent Clp protease proteolytic subunit 3, chloroplastic [Beta vulgaris subsp. vulgaris]
C118862	590618927	XP_007024177.1	PDI-like 1-6 isoform 1 [Theobroma cacao]
C118866	731365847	XP_010694748.1	PREDICTED: ribokinase [Beta vulgaris subsp. vulgaris]
C118890	734394586	KHN28630.1	Protein LST8 like [Glycine soja]
C118902	470126730	XP_004299336.1	PREDICTED: ribulose-phosphate 3-epimerase, chloroplastic-like [Fragaria vesca subsp. vesca]
C118904	590680691	XP_007040930.1	Ankyrin repeat family protein [Theobroma cacao]
C118906	747103681	XP_011100039.1	PREDICTED: serine/threonine-protein kinase SAPK2 [Sesamum indicum]
C118908	731322901	XP_010672146.1	PREDICTED: protein farnesyltransferase/geranylgeranyltransferase type-1 subunit alpha [Beta vulgaris subsp. vulgaris]
C118912	720078248	XP_010241292.1	PREDICTED: urease accessory protein G isoform X2 [Nelumbo nucifera]
C118918	702351650	XP_010057888.1	PREDICTED: UBA and UBX domain-containing protein At4g15410 [Eucalyptus grandis]
C118922	645270880	XP_008240657.1	PREDICTED: ubiquitin-conjugating enzyme E2 22 [Prunus mume]
C118924	590673950	XP_007039030.1	CCT motif family protein [Theobroma cacao]
C118932	731348312	XP_010685433.1	PREDICTED: histone deacetylase 8 [Beta vulgaris subsp. vulgaris]
C118940	658035494	XP_008353278.1	PREDICTED: probable E3 ubiquitin-protein ligase LUL4, partial [Malus domestica]
C118952	694332291	XP_009356787.1	PREDICTED: MATE efflux family protein ALF5-like [Pyrus x bretschneideri]
C118958	731342682	XP_010682519.1	PREDICTED: F-box/kelch-repeat protein At1g23390 [Beta vulgaris subsp. vulgaris]
C118960	743937297	XP_011013053.1	PREDICTED: polyadenylate-binding protein RBP47-like [Populus euphratica]
C118966	731374344	XP_010666937.1	PREDICTED: E3 ubiquitin-protein ligase CHIP [Beta vulgaris subsp. vulgaris]
C118970	225444940	XP_002282326.1	PREDICTED: thioredoxin-like 2, chloroplastic [Vitis vinifera]
C118976	731319935	XP_010670537.1	PREDICTED: porphobilinogen deaminase, chloroplastic [Beta vulgaris subsp. vulgaris]
C118978	645235731	XP_008224404.1	PREDICTED: MATH domain-containing protein At5g43560-like isoform X3 [Prunus mume]
C118980	225424343	XP_002284860.1	PREDICTED: protein TIFY 6B isoform 2 [Vitis vinifera]
C118988	731343823	XP_010683084.1	PREDICTED: mitotic checkpoint protein BUB3.3 [Beta vulgaris subsp. vulgaris]
C118990	731376236	XP_010667501.1	PREDICTED: manganese-dependent ADP-ribose/CDP-alcohol diphosphatase [Beta vulgaris subsp. vulgaris]
C119000	720006812	XP_010258102.1	PREDICTED: F-box protein At5g39250-like [Nelumbo nucifera]
C119004	703083360	XP_010092193.1	Bifunctional dihydroflavonol 4-reductase/flavanone 4-reductase [Morus notabilis]
C119010	356571923	XP_003554120.1	PREDICTED: DSC E3 ubiquitin ligase complex subunit 2-like isoform 1 [Glycine max]
C119018	731325691	XP_010673645.1	PREDICTED: nuclear transcription factor Y subunit A-1-like [Beta vulgaris subsp. vulgaris]
C119028	731310943	XP_010682704.1	PREDICTED: transcription factor bHLH81-like [Beta vulgaris subsp. vulgaris]
C119034	698553097	XP_009769847.1	PREDICTED: extensin-like [Nicotiana sylvestris]
C119040	731326543	XP_010674072.1	PREDICTED: serine/threonine-protein phosphatase PP1 isozyme 9 [Beta vulgaris subsp. vulgaris]
C119044	731336134	XP_010679093.1	PREDICTED: aldose 1-epimerase [Beta vulgaris subsp. vulgaris]
C119056	255579212	XP_002530452.1	3-isopropylmalate dehydrogenase, putative [Ricinus communis]
C119060	731332610	XP_010677296.1	PREDICTED: tobamovirus multiplication protein 2A [Beta vulgaris subsp. vulgaris]
C119068	590628167	XP_007026646.1	Metallopeptidase M24 family protein isoform 1 [Theobroma cacao]
C119070	731325241	XP_010673409.1	PREDICTED: beta-galactosidase 9 isoform X2 [Beta vulgaris subsp. vulgaris]
C119074	300079022	ADJ67442.1	ethylene response factor 13 [Actinidia deliciosa]
C119076	719993882	XP_010254010.1	PREDICTED: F-box/LRR-repeat protein 20-like [Nelumbo nucifera]
C119082	225435907	XP_002266954.1	PREDICTED: pseudouridine-5'-phosphate glycosidase [Vitis vinifera]
C119086	731367442	XP_010695614.1	PREDICTED: conserved oligomeric Golgi complex subunit 6 [Beta vulgaris subsp. vulgaris]
C119094	728832379	KHG11822.1	putative tartrate dehydrogenase/decarboxylase ttuC [Gossypium arboreum]
C119098	747081779	XP_011088180.1	PREDICTED: WD repeat-containing protein 55 homolog [Sesamum indicum]
C119100	731326694	XP_010674148.1	PREDICTED: probable ribose-5-phosphate isomerase 2 [Beta vulgaris subsp. vulgaris]
C119110	731311581	XP_010670142.1	PREDICTED: bifunctional L-3-cyanoalanine synthase/cysteine synthase, mitochondrial [Beta vulgaris subsp. vulgaris]
C119118	731310900	XP_010681062.1	PREDICTED: actin-related protein 7-like [Beta vulgaris subsp. vulgaris]
C119120	572152866	NP_001275857.1	structural maintenance of chromosomes domain-containing protein [Citrus sinensis]
C119122	225432880	XP_002284047.1	PREDICTED: transcription factor UNE12 [Vitis vinifera]
C119124	658063302	XP_008367568.1	PREDICTED: serine/threonine-protein kinase 16-like [Malus domestica]
C119130	731322354	XP_010671842.1	PREDICTED: short-chain dehydrogenase TIC 32, chloroplastic-like [Beta vulgaris subsp. vulgaris]
C119138	731423907	XP_010662669.1	PREDICTED: protein SGT1 homolog isoform X1 [Vitis vinifera]
C119154	695071308	XP_009382721.1	PREDICTED: putative ER lumen protein-retaining receptor C28H8.4 [Musa acuminata subsp. malaccensis]
C119158	729347560	XP_010542305.1	PREDICTED: malate dehydrogenase 1, mitochondrial [Tarenaya hassleriana]
C119160	731334392	XP_010678203.1	PREDICTED: nifU-like protein 4, mitochondrial [Beta vulgaris subsp. vulgaris]
C119164	731316753	XP_010665633.1	PREDICTED: protein MEMO1 [Beta vulgaris subsp. vulgaris]
C119188	728850563	KHG30006.1	General transcription factor IIE subunit 2 [Gossypium arboreum]
C119190	731353894	XP_010688297.1	PREDICTED: ankyrin repeat domain-containing protein EMB506, chloroplastic [Beta vulgaris subsp. vulgaris]
C119194	731326053	XP_010673828.1	PREDICTED: E3 ubiquitin-protein ligase RING1-like [Beta vulgaris subsp. vulgaris]
C119196	225425823	XP_002264918.1	PREDICTED: U-box domain-containing protein 6-like [Vitis vinifera]
C119210	357437493	XP_003589022.1	Histone deacetylase [Medicago truncatula]
C119216	658054412	XP_008362956.1	PREDICTED: E3 ubiquitin-protein ligase CIP8-like [Malus domestica]
C119218	731337805	XP_010679986.1	PREDICTED: actin-related protein 2 [Beta vulgaris subsp. vulgaris]
C119222	731334432	XP_010678220.1	PREDICTED: pirin-like protein [Beta vulgaris subsp. vulgaris]
C119230	255546439	XP_002514279.1	3-hydroxyacyl-CoA dehyrogenase, putative [Ricinus communis]
C119248	731315023	XP_010689599.1	PREDICTED: flavonol synthase/flavanone 3-hydroxylase-like [Beta vulgaris subsp. vulgaris]
C119254	460378493	XP_004235005.1	PREDICTED: pyridoxal reductase,chloroplastic-like [Solanum lycopersicum]
C119266	659070576	XP_008455731.1	PREDICTED: cysteine synthase isoform X2 [Cucumis melo]
C119284	703084456	XP_010092480.1	Myb family transcription factor APL [Morus notabilis]
C119290	225424343	XP_002284860.1	PREDICTED: protein TIFY 6B isoform 2 [Vitis vinifera]
C119292	255575604	XP_002528702.1	ribosomal protein S6 kinase, putative [Ricinus communis]
C119294	731362811	XP_010693087.1	PREDICTED: sporulation protein RMD1 [Beta vulgaris subsp. vulgaris]
C119310	731318220	XP_010669603.1	PREDICTED: 26S proteasome regulatory subunit RPN13 [Beta vulgaris subsp. vulgaris]
C119322	225442013	XP_002268150.1	PREDICTED: GDSL esterase/lipase 1-like [Vitis vinifera]
C119326	224137918	XP_002322684.1	polygalacturonase inhibiting family protein [Populus trichocarpa]
C119328	719986454	XP_010251701.1	PREDICTED: somatic embryogenesis receptor kinase 1 [Nelumbo nucifera]
C119332	731353061	XP_010687863.1	PREDICTED: codeine O-demethylase-like [Beta vulgaris subsp. vulgaris]
C119340	728848095	KHG27538.1	Sec-independent translocase protein TatC [Gossypium arboreum]
C119346	731341839	XP_010682098.1	PREDICTED: methionine S-methyltransferase [Beta vulgaris subsp. vulgaris]
C119350	731346703	XP_010684594.1	PREDICTED: syntaxin-41-like isoform X1 [Beta vulgaris subsp. vulgaris]
C119360	731362904	XP_010693140.1	PREDICTED: caffeoylshikimate esterase-like [Beta vulgaris subsp. vulgaris]
C119374	728836899	KHG16342.1	Protein ApaG [Gossypium arboreum]
C119378	697148023	XP_009628181.1	PREDICTED: cullin-1-like isoform X1 [Nicotiana tomentosiformis]
C119380	731312725	XP_010676067.1	PREDICTED: F-box protein FBW2-like [Beta vulgaris subsp. vulgaris]
C119384	20502788	AAM22627.1	expansin 13 precursor [Rumex palustris]
C119386	694389653	XP_009370437.1	PREDICTED: probable isoaspartyl peptidase/L-asparaginase 3 isoform X1 [Pyrus x bretschneideri]
C119392	731337311	XP_010679718.1	PREDICTED: random slug protein 5 [Beta vulgaris subsp. vulgaris]
C119394	731334184	XP_010678095.1	PREDICTED: adenosine kinase 2-like [Beta vulgaris subsp. vulgaris]
C119396	731316515	XP_010695838.1	PREDICTED: pseudouridine-5'-monophosphatase [Beta vulgaris subsp. vulgaris]
C119400	731348511	XP_010685523.1	PREDICTED: probable protein phosphatase 2C 25 [Beta vulgaris subsp. vulgaris]
C119404	314910746	ADT63064.1	flavones 3-hydroxylase [Fagopyrum esculentum]
C119406	703143076	XP_010107920.1	U-box domain-containing protein 26 [Morus notabilis]
C119416	255566853	XP_002524410.1	Plastid-lipid-associated protein, chloroplast precursor, putative [Ricinus communis]
C11941	720053723	XP_010272819.1	PREDICTED: threonine--tRNA ligase, mitochondrial-like [Nelumbo nucifera]
C119426	703106701	XP_010098566.1	ADP-ribosylation factor GTPase-activating protein AGD12 [Morus notabilis]
C119432	225469372	XP_002263193.1	PREDICTED: homeobox-leucine zipper protein HAT4-like isoform 1 [Vitis vinifera]
C119442	743940695	XP_011014824.1	PREDICTED: post-GPI attachment to proteins factor 3 [Populus euphratica]
C119452	731350872	XP_010686735.1	PREDICTED: fumarylacetoacetase [Beta vulgaris subsp. vulgaris]
C119454	720091501	XP_010245433.1	PREDICTED: protein DEHYDRATION-INDUCED 19 homolog 3-like isoform X1 [Nelumbo nucifera]
C119460	225431649	XP_002263626.1	PREDICTED: diacylglycerol O-acyltransferase 2 [Vitis vinifera]
C119462	225453070	XP_002269621.1	PREDICTED: methyltransferase-like protein 10 isoform 1 [Vitis vinifera]
C119464	743783619	XP_011020133.1	PREDICTED: ubiquitin-conjugating enzyme E2 32-like [Populus euphratica]
C119470	255547434	XP_002514774.1	cohesin subunit rad21, putative [Ricinus communis]
C119474	747073511	XP_011083718.1	PREDICTED: formin-1 isoform X1 [Sesamum indicum]
C119478	731319597	XP_010670355.1	PREDICTED: probable prolyl 4-hydroxylase 6 [Beta vulgaris subsp. vulgaris]
C119482	645238717	XP_008225806.1	PREDICTED: phosphatase IMPL1, chloroplastic isoform X2 [Prunus mume]
C119484	747075009	XP_011084521.1	PREDICTED: protein phosphatase 2C 57 [Sesamum indicum]
C119494	720091393	XP_010245401.1	PREDICTED: transmembrane protein 184B isoform X2 [Nelumbo nucifera]
C119522	255574887	XP_002528350.1	ribonucleoprotein, chloroplast, putative [Ricinus communis]
C119526	697134898	XP_009621495.1	PREDICTED: serine/threonine-protein phosphatase PP1-like isoform X2 [Nicotiana tomentosiformis]
C119530	225439256	XP_002263213.1	PREDICTED: probable replication factor C subunit 3 [Vitis vinifera]
C119542	743925947	XP_011007123.1	PREDICTED: probable iron/ascorbate oxidoreductase DDB_G0283291 isoform X2 [Populus euphratica]
C119550	571466154	XP_006583579.1	PREDICTED: methyl-CpG-binding domain-containing protein 2 isoform X1 [Glycine max]
C119554	731367123	XP_010695439.1	PREDICTED: sucrose transport protein SUC4 [Beta vulgaris subsp. vulgaris]
C119564	590568759	XP_007010887.1	Cyclic nucleotide-binding transporter 1 isoform 8 [Theobroma cacao]
C119592	566182300	XP_002311109.2	DNA-binding bromodomain-containing family protein [Populus trichocarpa]
C119594	697178889	XP_009598425.1	PREDICTED: mRNA-decapping enzyme subunit 2 [Nicotiana tomentosiformis]
C119600	728833613	KHG13056.1	THO complex subunit 4 [Gossypium arboreum]
C119602	590595842	XP_007018170.1	WD and tetratricopeptide repeat protein, putative isoform 2 [Theobroma cacao]
C119610	658063564	XP_008367702.1	PREDICTED: basic leucine zipper 9-like [Malus domestica]
C119612	225447856	XP_002271645.1	PREDICTED: rae1-like protein At1g80670 [Vitis vinifera]
C119616	731321402	XP_010671332.1	PREDICTED: caffeic acid 3-O-methyltransferase [Beta vulgaris subsp. vulgaris]
C119622	731310676	XP_010671270.1	PREDICTED: mitogen-activated protein kinase kinase kinase 1-like [Beta vulgaris subsp. vulgaris]
C119624	731356174	XP_010689534.1	PREDICTED: protein-tyrosine sulfotransferase isoform X3 [Beta vulgaris subsp. vulgaris]
C119626	75172323	Q9FSF0.1	RecName: Full=Malate dehydrogenase; Short=NtRed-2
C119628	729430411	XP_010519394.1	PREDICTED: alcohol dehydrogenase class-P-like [Tarenaya hassleriana]
C119634	568822606	XP_006465721.1	PREDICTED: inositol oxygenase 1-like isoform X1 [Citrus sinensis]
C119648	731326787	XP_010674196.1	PREDICTED: putative F-box protein PP2-B12 [Beta vulgaris subsp. vulgaris]
C119652	703121898	XP_010102451.1	Ubiquitin-like domain-containing CTD phosphatase [Morus notabilis]
C119658	731329450	XP_010675597.1	PREDICTED: PAP-specific phosphatase HAL2-like [Beta vulgaris subsp. vulgaris]
C119660	731323167	XP_010672283.1	PREDICTED: TBC1 domain family member 22B [Beta vulgaris subsp. vulgaris]
C119670	731325693	XP_010673646.1	PREDICTED: translocation protein SEC62 [Beta vulgaris subsp. vulgaris]
C119672	728847847	KHG27290.1	Auxin-induced 5NG4 [Gossypium arboreum]
C119674	747045715	XP_011095618.1	PREDICTED: protein phosphatase methylesterase 1 [Sesamum indicum]
C119676	697134719	XP_009621406.1	PREDICTED: protein bem46 [Nicotiana tomentosiformis]
C119682	7839252	AAB63199.2	acetyl-CoA carboxylase, partial [Phaseolus vulgaris]
C119690	225460935	XP_002277934.1	PREDICTED: GDSL esterase/lipase At5g55050 [Vitis vinifera]
C119692	590724057	XP_007052358.1	Tetratricopeptide repeat (TPR)-like superfamily protein isoform 2 [Theobroma cacao]
C119698	731316410	XP_010695420.1	PREDICTED: staphylococcal-like nuclease CAN2 isoform X1 [Beta vulgaris subsp. vulgaris]
C119706	731332830	XP_010677416.1	PREDICTED: protein BASIC PENTACYSTEINE7 [Beta vulgaris subsp. vulgaris]
C119714	568864179	XP_006485485.1	PREDICTED: dnaJ protein homolog [Citrus sinensis]
C119716	571032303	AHF21584.1	late embryogenesis abundant protein [Tamarix hispida]
C119724	197312897	ACH63229.1	14-3-3 protein [Rheum australe]
C119726	743915197	XP_011001546.1	PREDICTED: aspartic proteinase PCS1-like [Populus euphratica]
C119728	731376147	XP_010667471.1	PREDICTED: thioredoxin-like protein CDSP32, chloroplastic [Beta vulgaris subsp. vulgaris]
C119736	731365476	XP_010694547.1	PREDICTED: cytochrome P450 72A15-like [Beta vulgaris subsp. vulgaris]
C119744	659066961	XP_008467310.1	PREDICTED: probable succinyl-CoA ligase [ADP-forming] subunit alpha, mitochondrial [Cucumis melo]
C119752	694442306	XP_009347844.1	PREDICTED: SUMO-activating enzyme subunit 2-like isoform X2 [Pyrus x bretschneideri]
C119754	728846181	KHG25624.1	Putative oxidoreductase GLYR1 [Gossypium arboreum]
C119758	731334963	XP_010678488.1	PREDICTED: thioredoxin-like 1-2, chloroplastic [Beta vulgaris subsp. vulgaris]
C119760	470106769	XP_004289732.1	PREDICTED: probable protein phosphatase 2C 63-like [Fragaria vesca subsp. vesca]
C119770	802563927	XP_012067148.1	PREDICTED: lysM domain-containing GPI-anchored protein 2 isoform X1 [Jatropha curcas]
C119780	731323599	XP_010672516.1	PREDICTED: outer envelope pore protein 37, chloroplastic [Beta vulgaris subsp. vulgaris]
C119784	731331766	XP_010676834.1	PREDICTED: AP-4 complex subunit epsilon [Beta vulgaris subsp. vulgaris]
C119786	225434488	XP_002275195.1	PREDICTED: dihydroflavonol-4-reductase [Vitis vinifera]
C119806	720043933	XP_010269723.1	PREDICTED: PHD finger protein ING2 [Nelumbo nucifera]
C119810	157673580	ABV60089.1	trans-2-enoyl-CoA reductase [Gossypium hirsutum]
C119812	300433285	ADK13088.1	hydroxyacylglutathione hydrolase [Knorringia sibirica]
C119814	731316347	XP_010695132.1	PREDICTED: tRNA-dihydrouridine(47) synthase [NAD(P)(+)]-like isoform X1 [Beta vulgaris subsp. vulgaris]
C119822	590711937	XP_007049247.1	Lipid-binding serum glycoprotein family protein isoform 1 [Theobroma cacao]
C119832	645261617	XP_008236378.1	PREDICTED: probable cinnamyl alcohol dehydrogenase 1 [Prunus mume]
C11985	359483101	XP_002269212.2	PREDICTED: probable LRR receptor-like serine/threonine-protein kinase At4g36180-like [Vitis vinifera]
C119854	225440081	XP_002282532.1	PREDICTED: dual specificity protein phosphatase 12 [Vitis vinifera]
C119860	747059031	XP_011075876.1	PREDICTED: IAA-amino acid hydrolase ILR1-like 5 [Sesamum indicum]
C119866	731344053	XP_010683205.1	PREDICTED: protein HGH1 homolog [Beta vulgaris subsp. vulgaris]
C119872	719999391	XP_010255703.1	PREDICTED: isoflavone reductase homolog [Nelumbo nucifera]
C119880	731312717	XP_010676031.1	PREDICTED: serine/threonine-protein kinase SAPK2 [Beta vulgaris subsp. vulgaris]
C119882	731364343	XP_010693919.1	PREDICTED: UPF0613 protein PB24D3.06c [Beta vulgaris subsp. vulgaris]
C119898	720044316	XP_010269851.1	PREDICTED: casein kinase II subunit beta-like isoform X1 [Nelumbo nucifera]
C119902	731360532	XP_010691872.1	PREDICTED: BRCA1-A complex subunit BRE [Beta vulgaris subsp. vulgaris]
C119908	224612179	ACN60161.1	peroxidase [Tamarix hispida]
C119912	225447502	XP_002265275.1	PREDICTED: indole-3-glycerol phosphate synthase, chloroplastic [Vitis vinifera]
C119920	731336287	XP_010679175.1	PREDICTED: magnesium transporter MRS2-I-like [Beta vulgaris subsp. vulgaris]
C119924	731362811	XP_010693087.1	PREDICTED: sporulation protein RMD1 [Beta vulgaris subsp. vulgaris]
C119926	329741907	AEB98601.1	alpha-galactosidase [Nicotiana tabacum]
C119930	727642166	XP_010492439.1	PREDICTED: isoprenylcysteine alpha-carbonyl methylesterase ICME-like [Camelina sativa]
C119946	645244823	XP_008228595.1	PREDICTED: DNA repair protein XRCC1 isoform X2 [Prunus mume]
C119950	698531397	XP_009762530.1	PREDICTED: GDP-mannose transporter GONST4 [Nicotiana sylvestris]
C119952	731319290	XP_010670180.1	PREDICTED: probable galacturonosyltransferase 14 isoform X2 [Beta vulgaris subsp. vulgaris]
C119959	529276144	AGS79174.1	actin [Fagopyrum tataricum]
C119963	720033231	XP_010266367.1	PREDICTED: pre-mRNA-splicing factor syf2-like [Nelumbo nucifera]
C119965	255553625	XP_002517853.1	Protein SIS1, putative [Ricinus communis]
C119971	568827308	XP_006468006.1	PREDICTED: adenosine deaminase-like protein-like isoform X1 [Citrus sinensis]
C119973	731355946	XP_010689409.1	PREDICTED: charged multivesicular body protein 7 isoform X4 [Beta vulgaris subsp. vulgaris]
C119979	719963416	XP_010249658.1	PREDICTED: E3 ubiquitin-protein ligase RING1-like [Nelumbo nucifera]
C119995	970068986	XP_015061621.1	PREDICTED: novel plant SNARE 13-like [Solanum pennellii]
C120003	698420317	XP_009757753.1	PREDICTED: importin-5-like [Nicotiana sylvestris]
C120005	720026113	XP_010264155.1	PREDICTED: glycosyltransferase family 64 protein C4-like isoform X1 [Nelumbo nucifera]
C120007	225440081	XP_002282532.1	PREDICTED: dual specificity protein phosphatase 12 [Vitis vinifera]
C120019	731353061	XP_010687863.1	PREDICTED: codeine O-demethylase-like [Beta vulgaris subsp. vulgaris]
C120021	359489082	XP_002264736.2	PREDICTED: xylulose 5-phosphate/phosphate translocator, chloroplastic-like [Vitis vinifera]
C120031	731325687	XP_010673643.1	PREDICTED: heterogeneous nuclear ribonucleoprotein H [Beta vulgaris subsp. vulgaris]
C12003	698445150	XP_009767384.1	PREDICTED: pheophytinase, chloroplastic isoform X1 [Nicotiana sylvestris]
C120037	590594728	XP_007017933.1	High mobility group family isoform 1 [Theobroma cacao]
C120043	694399460	XP_009374858.1	PREDICTED: SNF1-related protein kinase regulatory subunit beta-2-like [Pyrus x bretschneideri]
C120047	731361963	XP_010692640.1	PREDICTED: ribosome maturation protein SBDS-like [Beta vulgaris subsp. vulgaris]
C120061	823258719	XP_012462056.1	PREDICTED: ubiquitin receptor RAD23c-like isoform X1 [Gossypium raimondii]
C120065	720073403	XP_010278692.1	PREDICTED: peroxidase 42-like [Nelumbo nucifera]
C120069	302398803	ADL36696.1	GATA domain class transcription factor [Malus domestica]
C120071	747069678	XP_011081642.1	PREDICTED: (S)-coclaurine N-methyltransferase isoform X1 [Sesamum indicum]
C120073	747093224	XP_011094409.1	PREDICTED: fructose-bisphosphate aldolase cytoplasmic isozyme [Sesamum indicum]
C120089	698501755	XP_009796567.1	PREDICTED: probable uridine nucleosidase 1 [Nicotiana sylvestris]
C120091	225442119	XP_002274016.1	PREDICTED: mitochondrial ubiquitin ligase activator of nfkb 1 [Vitis vinifera]
C120093	731345520	XP_010683962.1	PREDICTED: protein CHUP1, chloroplastic [Beta vulgaris subsp. vulgaris]
C120101	743814460	XP_011019719.1	PREDICTED: high mobility group nucleosome-binding domain-containing protein 5 [Populus euphratica]
C120103	590675119	XP_007039357.1	CTC-interacting domain 11 isoform 1 [Theobroma cacao]
C120107	146215994	ABQ10199.1	cysteine protease Cp1 [Actinidia deliciosa]
C120111	731318367	XP_010669680.1	PREDICTED: Golgi to ER traffic protein 4 homolog [Beta vulgaris subsp. vulgaris]
C120113	645254255	XP_008232956.1	PREDICTED: protein ABIL1 [Prunus mume]
C120115	728849394	KHG28837.1	Syntaxin-81 -like protein [Gossypium arboreum]
C120129	731430611	XP_002267510.3	PREDICTED: protease Do-like 1, chloroplastic [Vitis vinifera]
C120135	356514451	XP_003525919.1	PREDICTED: 3-oxo-Delta(4,5)-steroid 5-beta-reductase-like [Glycine max]
C12013	731362906	XP_010693141.1	PREDICTED: long-chain-alcohol O-fatty-acyltransferase-like [Beta vulgaris subsp. vulgaris]
C120139	590635313	XP_007028600.1	Peptide chain release factor 2 isoform 1 [Theobroma cacao]
C120141	703115047	XP_010100804.1	Auxin-induced in root cultures protein 12 [Morus notabilis]
C120143	255583385	XP_002532453.1	acyl-CoA thioesterase, putative [Ricinus communis]
C120155	225464346	XP_002272090.1	PREDICTED: probable sarcosine oxidase-like [Vitis vinifera]
C12015	731367755	XP_010695782.1	PREDICTED: probable acyl-activating enzyme 17, peroxisomal [Beta vulgaris subsp. vulgaris]
C120157	951020220	XP_014512334.1	PREDICTED: coiled-coil domain-containing protein 94 homolog [Vigna radiata var. radiata]
C120159	731329513	XP_010675629.1	PREDICTED: lanC-like protein GCR2 [Beta vulgaris subsp. vulgaris]
C120163	473826804	EMS47149.1	DNA-directed RNA polymerase II subunit RPB1 [Triticum urartu]
C120171	731365402	XP_010694507.1	PREDICTED: NAC domain-containing protein 2 [Beta vulgaris subsp. vulgaris]
C120181	728820408	KHG03745.1	Serine/threonine-protein phosphatase PP-X isozyme 2 -like protein [Gossypium arboreum]
C120231	731350224	XP_010686396.1	PREDICTED: receptor-like protein kinase HSL1 [Beta vulgaris subsp. vulgaris]
C120237	723697294	XP_010320657.1	PREDICTED: ultraviolet-B receptor UVR8 isoform X1 [Solanum lycopersicum]
C120241	225444999	XP_002282931.1	PREDICTED: histone acetyltransferase type B catalytic subunit [Vitis vinifera]
C120259	731349289	XP_010685917.1	PREDICTED: eukaryotic translation initiation factor 2 subunit alpha-like [Beta vulgaris subsp. vulgaris]
C120265	743926584	XP_011007460.1	PREDICTED: adenosine kinase 2-like [Populus euphratica]
C120269	719967798	XP_010262942.1	PREDICTED: AP2/ERF and B3 domain-containing transcription factor RAV1-like [Nelumbo nucifera]
C120271	225428691	XP_002284953.1	PREDICTED: probable N-acetyl-gamma-glutamyl-phosphate reductase, chloroplastic [Vitis vinifera]
C120301	359474335	XP_003631434.1	PREDICTED: transaldolase isoform 1 [Vitis vinifera]
C120307	359481615	XP_002282010.2	PREDICTED: sorting nexin-1 [Vitis vinifera]
C120315	731335404	XP_010678711.1	PREDICTED: cytochrome c1-2, heme protein, mitochondrial [Beta vulgaris subsp. vulgaris]
C120335	731361479	XP_010692376.1	PREDICTED: F-box protein At4g00755 [Beta vulgaris subsp. vulgaris]
C120337	731347565	XP_010685052.1	PREDICTED: RPM1-interacting protein 4-like [Beta vulgaris subsp. vulgaris]
C120347	731348967	XP_010685759.1	PREDICTED: bifunctional protein FolD 2-like isoform X1 [Beta vulgaris subsp. vulgaris]
C120361	731355952	XP_010689413.1	PREDICTED: mitogen-activated protein kinase homolog NTF6 [Beta vulgaris subsp. vulgaris]
C120371	769805552	XP_011625383.1	PREDICTED: splicing factor 3A subunit 2 [Amborella trichopoda]
C120381	731334617	XP_010678312.1	PREDICTED: pyruvate dehydrogenase E1 component subunit beta-1, mitochondrial [Beta vulgaris subsp. vulgaris]
C120391	357476359	XP_003608465.1	Casein kinase 2 alpha subunit [Medicago truncatula]
C120393	970003326	XP_015062440.1	PREDICTED: protein disulfide-isomerase like 2-1 [Solanum pennellii]
C120421	731321884	XP_010671588.1	PREDICTED: protein SGT1 homolog B-like [Beta vulgaris subsp. vulgaris]
C120423	698439274	XP_009758279.1	PREDICTED: peroxisome biogenesis protein 2 isoform X1 [Nicotiana sylvestris]
C120435	571494520	XP_006592867.1	PREDICTED: pseudouridine-5'-monophosphatase-like isoform X1 [Glycine max]
C120445	590642651	XP_007030576.1	GDP-mannose 3,5-epimerase 1 [Theobroma cacao]
C120449	237506875	ACQ99190.1	flavanone-3-hydroxylase [Fagopyrum tataricum]
C120467	225432906	XP_002284181.1	PREDICTED: magnesium transporter MRS2-I isoform 1 [Vitis vinifera]
C120477	590624199	XP_007025539.1	Glucose-6-phosphate/phosphate translocator-related [Theobroma cacao]
C120481	731335548	XP_010678782.1	PREDICTED: triose phosphate/phosphate translocator, non-green plastid, chloroplastic [Beta vulgaris subsp. vulgaris]
C120493	698480901	XP_009787473.1	PREDICTED: F-box protein SKIP16 [Nicotiana sylvestris]
C120495	568214483	NP_001274931.1	5'-aminoimidazole ribonucleotide synthetase [Solanum tuberosum]
C120501	720027609	XP_010264628.1	PREDICTED: dnaJ homolog subfamily B member 13-like [Nelumbo nucifera]
C120503	359496719	XP_002268954.2	PREDICTED: transmembrane protein 184C-like [Vitis vinifera]
C120507	731350661	XP_010686618.1	PREDICTED: ankyrin repeat domain-containing protein 2-like [Beta vulgaris subsp. vulgaris]
C120519	720005373	XP_010257633.1	PREDICTED: mitochondrial dicarboxylate/tricarboxylate transporter DTC [Nelumbo nucifera]
C120525	568862575	XP_006484755.1	PREDICTED: RNA polymerase sigma factor sigB-like isoform X2 [Citrus sinensis]
C120527	685292701	XP_009137282.1	PREDICTED: zinc finger A20 and AN1 domain-containing stress-associated protein 9 [Brassica rapa]
C120529	255552604	XP_002517345.1	peptidyl-prolyl cis-trans isomerase, putative [Ricinus communis]
C120533	970029437	XP_015076047.1	PREDICTED: pto-interacting protein 1-like [Solanum pennellii]
C120539	731347368	XP_010684951.1	PREDICTED: alcohol dehydrogenase 3-like isoform X1 [Beta vulgaris subsp. vulgaris]
C120541	731318564	XP_010669795.1	PREDICTED: 3-ketoacyl-CoA synthase 21 [Beta vulgaris subsp. vulgaris]
C120543	590689599	XP_007043272.1	DNAJ heat shock N-terminal domain-containing protein, putative [Theobroma cacao]
C120545	731346841	XP_010684666.1	PREDICTED: phosphatidylinositol:ceramide inositolphosphotransferase 1-like [Beta vulgaris subsp. vulgaris]
C120547	743809191	XP_011018451.1	PREDICTED: phosphoribulokinase, chloroplastic-like [Populus euphratica]
C120553	731372169	XP_010666265.1	PREDICTED: 12-oxophytodienoate reductase 3-like [Beta vulgaris subsp. vulgaris]
C120571	703066507	XP_010087730.1	CCR4-NOT transcription complex subunit 4 [Morus notabilis]
C120575	225428163	XP_002281458.1	PREDICTED: glycerol-3-phosphate acyltransferase 3 [Vitis vinifera]
C120577	255540259	XP_002511194.1	AMP-activated protein kinase, gamma regulatory subunit, putative [Ricinus communis]
C12059	197312885	ACH63223.1	catalase [Rheum australe]
C120595	225445416	XP_002285026.1	PREDICTED: probable protein arginine N-methyltransferase 4.2 [Vitis vinifera]
C120607	645244755	XP_008228566.1	PREDICTED: golgin candidate 5 isoform X2 [Prunus mume]
C120617	703163671	XP_010113410.1	Salicylate O-methyltransferase [Morus notabilis]
C120627	743934780	XP_011011738.1	PREDICTED: pheophytinase, chloroplastic [Populus euphratica]
C120629	698488243	XP_009790731.1	PREDICTED: ATP-citrate synthase alpha chain protein 2-like [Nicotiana sylvestris]
C120635	802570194	XP_012068048.1	PREDICTED: GATA transcription factor 24-like isoform X8 [Jatropha curcas]
C120639	590642651	XP_007030576.1	GDP-mannose 3,5-epimerase 1 [Theobroma cacao]
C120647	731326726	XP_010674165.1	PREDICTED: protein disulfide-isomerase like 2-1 [Beta vulgaris subsp. vulgaris]
C120649	731343719	XP_010683030.1	PREDICTED: ankyrin repeat domain-containing protein, chloroplastic [Beta vulgaris subsp. vulgaris]
C120651	731349322	XP_010685934.1	PREDICTED: probable trans-2-enoyl-CoA reductase, mitochondrial [Beta vulgaris subsp. vulgaris]
C120657	449437022	XP_004136291.1	PREDICTED: aspartate aminotransferase, chloroplastic-like [Cucumis sativus]
C120667	731371565	XP_010666078.1	PREDICTED: tyrosine aminotransferase-like [Beta vulgaris subsp. vulgaris]
C120671	747064476	XP_011078821.1	PREDICTED: actin [Sesamum indicum]
C120675	225453778	XP_002270462.1	PREDICTED: serine/threonine-protein kinase Aurora-3 [Vitis vinifera]
C120679	731358066	XP_010690535.1	PREDICTED: 1,4-dihydroxy-2-naphthoate polyprenyltransferase, chloroplastic [Beta vulgaris subsp. vulgaris]
C120683	697158624	XP_009588073.1	PREDICTED: hydroxymethylglutaryl-CoA lyase, mitochondrial-like [Nicotiana tomentosiformis]
C120685	731350872	XP_010686735.1	PREDICTED: fumarylacetoacetase [Beta vulgaris subsp. vulgaris]
C120693	731336940	XP_010679525.1	PREDICTED: tRNA-dihydrouridine(16/17) synthase [NAD(P)(+)]-like isoform X1 [Beta vulgaris subsp. vulgaris]
C120707	590614394	XP_007022927.1	Chitinase family protein [Theobroma cacao]
C120719	225429930	XP_002283798.1	PREDICTED: nuclear pore complex protein Nup85 [Vitis vinifera]
C120725	255584043	XP_002532766.1	fructose-1,6-bisphosphatase, putative [Ricinus communis]
C120727	731374169	XP_010666880.1	PREDICTED: serine/arginine-rich splicing factor SR45 [Beta vulgaris subsp. vulgaris]
C120731	747081081	XP_011087814.1	PREDICTED: G-box-binding factor 4-like [Sesamum indicum]
C120733	659133052	XP_008466528.1	PREDICTED: bifunctional nuclease 1 [Cucumis melo]
C120739	731377608	XP_010667921.1	PREDICTED: protein DGCR14 [Beta vulgaris subsp. vulgaris]
C120755	224080173	XP_002306041.1	circadian clock coupling factor family protein [Populus trichocarpa]
C120757	225453947	XP_002274056.1	PREDICTED: pentatricopeptide repeat-containing protein At2g45350, chloroplastic-like [Vitis vinifera]
C120761	694400497	XP_009375338.1	PREDICTED: heat shock 70 kDa protein 17-like [Pyrus x bretschneideri]
C120771	731336581	XP_010679340.1	PREDICTED: rho-N domain-containing protein 1, chloroplastic [Beta vulgaris subsp. vulgaris]
C120789	720059879	XP_010274699.1	PREDICTED: SEC12-like protein 2 [Nelumbo nucifera]
C120799	658002437	XP_008393709.1	PREDICTED: lecithin-cholesterol acyltransferase-like 1 [Malus domestica]
C120805	698472127	XP_009784195.1	PREDICTED: zinc finger CCCH domain-containing protein 20-like [Nicotiana sylvestris]
C120811	77994624	ABB13608.1	chalcone synthase 2 [Rheum palmatum]
C120813	731311747	XP_010670883.1	PREDICTED: protein BASIC PENTACYSTEINE6-like [Beta vulgaris subsp. vulgaris]
C120817	697162111	XP_009589856.1	PREDICTED: S-adenosylmethionine synthase 1 [Nicotiana tomentosiformis]
C120819	731329511	XP_010675628.1	PREDICTED: protochlorophyllide reductase, chloroplastic [Beta vulgaris subsp. vulgaris]
C120825	568826184	XP_006467453.1	PREDICTED: pyruvate dehydrogenase E1 component subunit beta-3, chloroplastic-like [Citrus sinensis]
C120829	703136254	XP_010106105.1	UDP-glycosyltransferase 76F1 [Morus notabilis]
C120833	590663374	XP_007036199.1	Serine/threonine-protein kinase HT1 [Theobroma cacao]
C120839	731336940	XP_010679525.1	PREDICTED: tRNA-dihydrouridine(16/17) synthase [NAD(P)(+)]-like isoform X1 [Beta vulgaris subsp. vulgaris]
C120851	747088976	XP_011092105.1	PREDICTED: probable protein phosphatase 2C 34 [Sesamum indicum]
C120883	731356556	XP_010689737.1	PREDICTED: aspartate aminotransferase, mitochondrial [Beta vulgaris subsp. vulgaris]
C120895	694317447	XP_009338312.1	PREDICTED: ATP synthase subunit gamma, mitochondrial-like [Pyrus x bretschneideri]
C120897	719985645	XP_010251457.1	PREDICTED: F-box/kelch-repeat protein SKIP20-like [Nelumbo nucifera]
C120899	460367084	XP_004229405.1	PREDICTED: dnaJ homolog subfamily B member 11-like [Solanum lycopersicum]
C120921	836713037	AKM76570.1	AT3G11945-like protein [Monsonia marlothii]
C120929	697098987	XP_009629528.1	PREDICTED: crocetin glucoside glucosyltransferase-like [Nicotiana tomentosiformis]
C120933	225465455	XP_002267492.1	PREDICTED: solute carrier family 35 member F5 [Vitis vinifera]
C120939	449457502	XP_004146487.1	PREDICTED: transmembrane and coiled-coil domain-containing protein 4-like [Cucumis sativus]
C120941	720045954	XP_010270361.1	PREDICTED: F-box protein SKP2A-like [Nelumbo nucifera]
C120943	742256065	AJB28501.1	WD40 [Prunus avium]
C120947	731429824	XP_010664782.1	PREDICTED: protein IQ-DOMAIN 32 isoform X2 [Vitis vinifera]
C120953	590673007	XP_007038770.1	HXXXD-type acyl-transferase family protein [Theobroma cacao]
C120963	743826903	XP_011022896.1	PREDICTED: probable leucine-rich repeat receptor-like serine/threonine-protein kinase At5g15730 [Populus euphratica]
C120971	747070636	XP_011082149.1	PREDICTED: protein notum homolog isoform X1 [Sesamum indicum]
C120975	225464884	XP_002273425.1	PREDICTED: mRNA-decapping enzyme-like protein [Vitis vinifera]
C120987	731405017	XP_010655638.1	PREDICTED: probable purine permease 10 isoform X2 [Vitis vinifera]
C120989	731327631	XP_010674624.1	PREDICTED: transmembrane emp24 domain-containing protein p24delta3-like [Beta vulgaris subsp. vulgaris]
C120993	359479295	XP_003632252.1	PREDICTED: nuclear cap-binding protein subunit 1-like isoform 2 [Vitis vinifera]
C121001	743836258	XP_011025228.1	PREDICTED: enoyl-[acyl-carrier-protein] reductase [NADH], chloroplastic-like [Populus euphratica]
C121005	734416567	KHN38446.1	UDP-glycosyltransferase 92A1 [Glycine soja]
C121007	698557380	XP_009771009.1	PREDICTED: endoplasmic reticulum-Golgi intermediate compartment protein 3-like [Nicotiana sylvestris]
C121011	565378420	XP_006355654.1	PREDICTED: sedoheptulose-1,7-bisphosphatase, chloroplastic-like [Solanum tuberosum]
C121019	590663554	XP_007036253.1	U3 small nucleolar ribonucleoprotein mpp10 isoform 2 [Theobroma cacao]
C121021	225436896	XP_002274008.1	PREDICTED: mitochondrial ubiquitin ligase activator of nfkb 1 [Vitis vinifera]
C121039	527203530	EPS69960.1	actin-97 [Genlisea aurea]
C121049	719970624	XP_010271837.1	PREDICTED: probable protein phosphatase 2C 63 [Nelumbo nucifera]
C12105	2462741	AAB71960.1	Highly similar to auxin-induced protein (aldo/keto reductase family) [Arabidopsis thaliana]
C121061	225425762	XP_002277256.1	PREDICTED: protein kinase 2B, chloroplastic [Vitis vinifera]
C121065	743853239	XP_011029461.1	PREDICTED: splicing regulatory glutamine/lysine-rich protein 1 [Populus euphratica]
C121069	645238096	XP_008225517.1	PREDICTED: putative ALA-interacting subunit 2 [Prunus mume]
C121085	731363650	XP_010693540.1	PREDICTED: V-type proton ATPase subunit C [Beta vulgaris subsp. vulgaris]
C121091	731361487	XP_010692380.1	PREDICTED: probable methyltransferase PMT15 [Beta vulgaris subsp. vulgaris]
C121097	590632150	XP_007027760.1	F-box/kelch-repeat protein isoform 1 [Theobroma cacao]
C121101	731320638	XP_010670919.1	PREDICTED: heat shock protein DDB_G0288861-like [Beta vulgaris subsp. vulgaris]
C121105	743804981	XP_011017505.1	PREDICTED: 4-hydroxy-tetrahydrodipicolinate synthase 2, chloroplastic-like [Populus euphratica]
C121109	731328550	XP_010675113.1	PREDICTED: protein WVD2-like 1 isoform X1 [Beta vulgaris subsp. vulgaris]
C121113	460400395	XP_004245720.1	PREDICTED: cytochrome P450 93A1-like [Solanum lycopersicum]
C121117	731351944	XP_010687287.1	PREDICTED: ribulose bisphosphate carboxylase/oxygenase activase, chloroplastic [Beta vulgaris subsp. vulgaris]
C121119	747050487	XP_011071319.1	PREDICTED: pyruvate dehydrogenase (acetyl-transferring) kinase, mitochondrial [Sesamum indicum]
C121125	702378213	XP_010062976.1	PREDICTED: thiamine thiazole synthase 1, chloroplastic [Eucalyptus grandis]
C121133	731314442	XP_010686625.1	PREDICTED: SWI/SNF complex subunit SWI3B [Beta vulgaris subsp. vulgaris]
C121145	734419983	KHN40489.1	Calreticulin-3 [Glycine soja]
C121161	674880808	CDY51452.1	BnaA05g36690D [Brassica napus]
C121163	723586582	BAP90369.1	UDP-glycose: glycosyltransferase UGT71U1 [Fagopyrum esculentum]
C121165	731330414	XP_010676120.1	PREDICTED: DNA damage-inducible protein 1 [Beta vulgaris subsp. vulgaris]
C121171	731326694	XP_010674148.1	PREDICTED: probable ribose-5-phosphate isomerase 2 [Beta vulgaris subsp. vulgaris]
C121181	225464481	XP_002268346.1	PREDICTED: signal peptide peptidase-like 3 [Vitis vinifera]
C121193	78714412	ABB51133.1	mitogen-activated protein kinase 2 [Rheum australe]
C121209	823263102	XP_012464314.1	PREDICTED: 26S protease regulatory subunit 6A homolog [Gossypium raimondii]
C121215	731338240	XP_010680222.1	PREDICTED: 2-oxoisovalerate dehydrogenase subunit alpha 1, mitochondrial-like [Beta vulgaris subsp. vulgaris]
C121219	590627706	XP_007026515.1	Radical SAM superfamily protein [Theobroma cacao]
C121221	697095253	XP_009610437.1	PREDICTED: tyrosine aminotransferase-like [Nicotiana tomentosiformis]
C121223	224091513	XP_002309277.1	rhomboid family protein [Populus trichocarpa]
C121225	565399960	XP_006365507.1	PREDICTED: tyrosine--tRNA ligase, cytoplasmic-like [Solanum tuberosum]
C121227	645265690	XP_008238268.1	PREDICTED: acetylornithine deacetylase [Prunus mume]
C121231	590561105	XP_007008717.1	Phosphoribosyltransferase family protein isoform 1 [Theobroma cacao]
C121233	729434680	XP_010520142.1	PREDICTED: zinc finger CCCH domain-containing protein 21 isoform X2 [Tarenaya hassleriana]
C121245	111380168	ABH09493.1	RD22-like protein [Knorringia sibirica]
C121253	255544119	XP_002513122.1	glucose regulated repressor protein, putative [Ricinus communis]
C121267	720064435	XP_010275951.1	PREDICTED: CTP synthase-like isoform X2 [Nelumbo nucifera]
C121271	68342446	AAY90121.1	mitogen-activated protein kinase [Rheum australe]
C121275	225423802	XP_002277905.1	PREDICTED: proline-rich receptor-like protein kinase PERK9 [Vitis vinifera]
C121285	442539516	AGC54441.1	26S proteasome ATPase regulatory subunit 6 [Capsicum annuum]
C121287	658002016	XP_008393481.1	PREDICTED: probable 1-aminocyclopropane-1-carboxylate deaminase [Malus domestica]
C121293	590593182	XP_007017491.1	Proteasome component (PCI) domain protein [Theobroma cacao]
C121307	225429289	XP_002269154.1	PREDICTED: methylthioribose kinase [Vitis vinifera]
C121309	697143172	XP_009625698.1	PREDICTED: serine--tRNA ligase [Nicotiana tomentosiformis]
C121317	731356590	XP_010689756.1	PREDICTED: translation factor GUF1 homolog, organellar chromatophore [Beta vulgaris subsp. vulgaris]
C121319	359478621	XP_002274420.2	PREDICTED: UDP-glycosyltransferase 87A2-like [Vitis vinifera]
C121327	225429906	XP_002283676.1	PREDICTED: monoglyceride lipase [Vitis vinifera]
C121331	728830407	KHG09850.1	Putative DNA repair RAD23-1 -like protein [Gossypium arboreum]
C12133	914293746	AKV57243.1	2-oxoglutarate dehydrogenase, partial (mitochondrion) [Zostera marina]
C121341	731344970	XP_010683678.1	PREDICTED: sorting nexin 1 [Beta vulgaris subsp. vulgaris]
C121349	731351647	XP_010687143.1	PREDICTED: serine/threonine-protein kinase MHK-like isoform X2 [Beta vulgaris subsp. vulgaris]
C121355	133872	P29344.1	RecName: Full=30S ribosomal protein S1, chloroplastic; AltName: Full=CS1; Flags: Precursor
C121365	731371030	XP_010665911.1	PREDICTED: transcription factor MYB1R1 [Beta vulgaris subsp. vulgaris]
C121367	703088310	XP_010093501.1	Lysine histidine transporter 1 [Morus notabilis]
C121371	694447103	XP_009349751.1	PREDICTED: BES1/BZR1 homolog protein 2-like [Pyrus x bretschneideri]
C121373	697100146	XP_009589721.1	PREDICTED: WD-40 repeat-containing protein MSI1 [Nicotiana tomentosiformis]
C121381	225427591	XP_002268531.1	PREDICTED: auxin-induced protein 5NG4 [Vitis vinifera]
C121383	703077028	XP_010090486.1	DnaJ-like protein [Morus notabilis]
C121393	225457285	XP_002284441.1	PREDICTED: transcription factor UNE10-like [Vitis vinifera]
C121399	111379078	ABH09326.1	putative aquaporin [Vitis vinifera]
C121407	225458187	XP_002281307.1	PREDICTED: AP-4 complex subunit mu-1 [Vitis vinifera]
C121417	731330815	XP_010676334.1	PREDICTED: mitochondrial adenine nucleotide transporter ADNT1-like [Beta vulgaris subsp. vulgaris]
C121429	731375576	XP_010654714.1	PREDICTED: zinc finger CCCH domain-containing protein 17 [Vitis vinifera]
C121439	731373048	XP_010666529.1	PREDICTED: pollen-specific protein SF21-like [Beta vulgaris subsp. vulgaris]
C121445	731368326	XP_010696086.1	PREDICTED: GATA transcription factor 28 [Beta vulgaris subsp. vulgaris]
C121461	225437963	XP_002271401.1	PREDICTED: NADH dehydrogenase [ubiquinone] 1 alpha subcomplex subunit 9, mitochondrial [Vitis vinifera]
C121471	731327757	XP_010674688.1	PREDICTED: protein PELOTA 1 [Beta vulgaris subsp. vulgaris]
C121475	225464186	XP_002263334.1	PREDICTED: 26S proteasome regulatory subunit 4 homolog A [Vitis vinifera]
C121481	731339297	XP_010680775.1	PREDICTED: APO protein 2, chloroplastic [Beta vulgaris subsp. vulgaris]
C121485	731312883	XP_010676904.1	PREDICTED: endoplasmic reticulum-Golgi intermediate compartment protein 3-like [Beta vulgaris subsp. vulgaris]
C121505	225430700	XP_002264259.1	PREDICTED: GTPase Era-like [Vitis vinifera]
C121507	197312909	ACH63235.1	alcohol dehydrogenase [Rheum australe]
C121511	225436851	XP_002271734.1	PREDICTED: LEC14B homolog [Vitis vinifera]
C121525	459021321	AGG39692.1	ERF transcription factor ERF1 [Camellia sinensis]
C121529	359476646	XP_003631875.1	PREDICTED: UPF0183 protein At3g51130-like [Vitis vinifera]
C121531	225454328	XP_002277525.1	PREDICTED: CAAX prenyl protease 1 homolog [Vitis vinifera]
C121533	225436339	XP_002268701.1	PREDICTED: arogenate dehydratase/prephenate dehydratase 6, chloroplastic [Vitis vinifera]
C121535	731338561	XP_010680388.1	PREDICTED: dynamin-related protein 3B-like [Beta vulgaris subsp. vulgaris]
C121537	568883186	XP_006494366.1	PREDICTED: ATP phosphoribosyltransferase 2, chloroplastic-like [Citrus sinensis]
C121539	590583933	XP_007015034.1	RNA-binding family protein isoform 2 [Theobroma cacao]
C121543	359478145	XP_002272428.2	PREDICTED: protein TRIGALACTOSYLDIACYLGLYCEROL 2, chloroplastic-like [Vitis vinifera]
C121559	15223262	NP_172333.1	atypical CYS HIS rich thioredoxin 4 [Arabidopsis thaliana]
C121561	731338956	XP_010680593.1	PREDICTED: MICOS complex subunit mic60 isoform X1 [Beta vulgaris subsp. vulgaris]
C121577	526117715	NP_001268096.1	3-deoxy-D-arabino-heptulosonate 7-phosphate synthase 02 [Vitis vinifera]
C121595	743856362	XP_011029888.1	PREDICTED: magnesium transporter MRS2-2 [Populus euphratica]
C121599	731331284	XP_010676583.1	PREDICTED: pto-interacting protein 1-like [Beta vulgaris subsp. vulgaris]
C121613	566198643	XP_002319454.2	aspartic proteinase 2 [Populus trichocarpa]
C121615	351637701	AEQ58797.1	ethylene response factor [Rumex palustris]
C121621	225446410	XP_002275626.1	PREDICTED: tryptophanyl-tRNA synthetase, cytoplasmic [Vitis vinifera]
C121635	731338911	XP_010680570.1	PREDICTED: probable trehalose-phosphate phosphatase I [Beta vulgaris subsp. vulgaris]
C121641	193290696	ACF17656.1	putative glutamine synthase 2 [Capsicum annuum]
C121663	359473684	XP_003631347.1	PREDICTED: UBX domain-containing protein 2-like isoform 2 [Vitis vinifera]
C121667	731312678	XP_010675857.1	PREDICTED: E3 ubiquitin-protein ligase BRE1-like 2 isoform X2 [Beta vulgaris subsp. vulgaris]
C121669	720025806	XP_010264062.1	PREDICTED: F-box/kelch-repeat protein At3g24760 [Nelumbo nucifera]
C121675	720030482	XP_010265530.1	PREDICTED: probable protein phosphatase 2C 60 isoform X1 [Nelumbo nucifera]
C121681	823166580	XP_012483246.1	PREDICTED: putative F-box protein At3g23970 [Gossypium raimondii]
C121687	731386142	XP_010648761.1	PREDICTED: U2 snRNP-associated SURP motif-containing protein isoform X1 [Vitis vinifera]
C121689	225454194	XP_002273844.1	PREDICTED: UPF0187 protein At3g61320, chloroplastic [Vitis vinifera]
C121693	719972888	XP_010278817.1	PREDICTED: BTB/POZ and MATH domain-containing protein 1-like [Nelumbo nucifera]
C121697	645229914	XP_008221684.1	PREDICTED: protein TWIN LOV 1 [Prunus mume]
C121699	702494482	XP_010036742.1	PREDICTED: probable sodium/metabolite cotransporter BASS3, chloroplastic isoform X1 [Eucalyptus grandis]
C121707	731326141	XP_010673869.1	PREDICTED: acyl-[acyl-carrier-protein] desaturase, chloroplastic [Beta vulgaris subsp. vulgaris]
C121721	719972888	XP_010278817.1	PREDICTED: BTB/POZ and MATH domain-containing protein 1-like [Nelumbo nucifera]
C121727	590595566	XP_007018092.1	Phosphatase 2C family protein isoform 1 [Theobroma cacao]
C121733	731382564	XP_010645690.1	PREDICTED: aminoacylase-1 isoform X2 [Vitis vinifera]
C121737	747043457	XP_011083884.1	PREDICTED: probable aspartyl aminopeptidase [Sesamum indicum]
C121753	57282863	CAF74835.1	putative WD repeat protein [Silene diclinis]
C121757	731347210	XP_010684869.1	PREDICTED: auxin-responsive protein IAA13-like [Beta vulgaris subsp. vulgaris]
C121769	743803585	XP_011017157.1	PREDICTED: cyclin-D3-1-like [Populus euphratica]
C121775	719976952	XP_010248698.1	PREDICTED: E3 ubiquitin-protein ligase RGLG2 [Nelumbo nucifera]
C121777	590572263	XP_007011805.1	Galactosyltransferase family protein [Theobroma cacao]
C121785	225436405	XP_002271797.1	PREDICTED: lysosomal Pro-X carboxypeptidase [Vitis vinifera]
C121791	731313612	XP_010681101.1	PREDICTED: polypyrimidine tract-binding protein homolog 3-like [Beta vulgaris subsp. vulgaris]
C121793	731342700	XP_010682528.1	PREDICTED: E3 ubiquitin-protein ligase BOI-like [Beta vulgaris subsp. vulgaris]
C121795	747049011	XP_011070536.1	PREDICTED: probable xyloglucan endotransglucosylase/hydrolase protein 28 [Sesamum indicum]
C121799	743066323	AJB84620.1	phytoene synthase [Camellia sinensis]
C121805	702298556	XP_010048512.1	PREDICTED: chloroplast envelope membrane protein [Eucalyptus grandis]
C121809	971548295	XP_015163655.1	PREDICTED: serine acetyltransferase 1, chloroplastic [Solanum tuberosum]
C121819	731335548	XP_010678782.1	PREDICTED: triose phosphate/phosphate translocator, non-green plastid, chloroplastic [Beta vulgaris subsp. vulgaris]
C121821	747084607	XP_011089722.1	PREDICTED: tubulin alpha-3 chain [Sesamum indicum]
C121827	802596125	XP_012072073.1	PREDICTED: transcription factor bHLH144-like [Jatropha curcas]
C12183	21593447	AAM65414.1	40S ribosomal protein S17-like [Arabidopsis thaliana]
C121833	59275987	BAD89561.1	NGMTP1 [Nicotiana glauca]
C121835	731345775	XP_010684093.1	PREDICTED: probable receptor-like protein kinase At5g47070 [Beta vulgaris subsp. vulgaris]
C121847	848894872	XP_012847473.1	PREDICTED: putative F-box protein At3g23970 [Erythranthe guttata]
C121849	731361489	XP_010692381.1	PREDICTED: COP9 signalosome complex subunit 1 [Beta vulgaris subsp. vulgaris]
C121851	255575724	XP_002528761.1	isocitrate dehydrogenase, putative [Ricinus communis]
C121855	225435578	XP_002283186.1	PREDICTED: G-type lectin S-receptor-like serine/threonine-protein kinase RLK1 [Vitis vinifera]
C121865	225431100	XP_002264558.1	PREDICTED: 26S proteasome non-ATPase regulatory subunit 4 [Vitis vinifera]
C121867	557640001	AHA14500.1	hydroxycinnamoyl-coenzyme A quinate transperase [Fagopyrum tataricum]
C121869	743897461	XP_011042021.1	PREDICTED: probable peptide/nitrate transporter At3g43790 [Populus euphratica]
C121873	590661117	XP_007035585.1	Arginine methyltransferase 4A isoform 1 [Theobroma cacao]
C121875	568874916	XP_006490558.1	PREDICTED: polypyrimidine tract-binding protein homolog 2-like isoform X1 [Citrus sinensis]
C121885	566206343	XP_002321786.2	phytochelatin synthetase family protein [Populus trichocarpa]
C121891	764608731	XP_011467318.1	PREDICTED: transcription factor HBP-1b(c38)-like isoform X3 [Fragaria vesca subsp. vesca]
C121903	972821585	BAU24783.1	CYP74B24 [Camellia sinensis]
C121915	951044819	XP_014518754.1	PREDICTED: 5'-adenylylsulfate reductase 3, chloroplastic-like [Vigna radiata var. radiata]
C121917	113472842	ABI35909.1	monodehydroascorbate reductase [Rheum australe]
C121919	359490232	XP_002270630.2	PREDICTED: alpha-L-fucosidase 1-like [Vitis vinifera]
C121921	764610757	XP_011467539.1	PREDICTED: 7-dehydrocholesterol reductase [Fragaria vesca subsp. vesca]
C121923	255536823	XP_002509478.1	guanine nucleotide-binding protein beta, putative [Ricinus communis]
C121925	657384658	AES96561.2	SNF1-related kinase regulatory subunit gamma 1 [Medicago truncatula]
C121931	590566717	XP_007010314.1	GHMP kinase family protein isoform 1 [Theobroma cacao]
C121933	731375151	XP_010667163.1	PREDICTED: WD-40 repeat-containing protein MSI4-like [Beta vulgaris subsp. vulgaris]
C12193	475625925	EMT33132.1	Glycylpeptide N-tetradecanoyltransferase 1 [Aegilops tauschii]
C121935	729367190	XP_010547508.1	PREDICTED: serine/threonine-protein kinase SRK2I-like [Tarenaya hassleriana]
C121949	590658902	XP_007034982.1	P-loop containing nucleoside triphosphate hydrolases superfamily protein isoform 1 [Theobroma cacao]
C121957	566183532	XP_002311458.2	zinc finger family protein [Populus trichocarpa]
C121961	731368179	XP_010695999.1	PREDICTED: cytochrome P450 71A1-like [Beta vulgaris subsp. vulgaris]
C121965	502098788	XP_004491317.1	PREDICTED: 4-hydroxyphenylpyruvate dioxygenase-like [Cicer arietinum]
C121971	197312909	ACH63235.1	alcohol dehydrogenase [Rheum australe]
C121977	57157621	BAD83779.1	tryptophan synthase beta subunit [Polygonum tinctorium]
C121985	731319020	XP_010670035.1	PREDICTED: autophagy-related protein 18d-like [Beta vulgaris subsp. vulgaris]
C121997	731390551	XP_010650404.1	PREDICTED: protein TRIGALACTOSYLDIACYLGLYCEROL 1, chloroplastic [Vitis vinifera]
C122001	731344223	XP_010683297.1	PREDICTED: tetratricopeptide repeat protein 38 [Beta vulgaris subsp. vulgaris]
C122019	731365476	XP_010694547.1	PREDICTED: cytochrome P450 72A15-like [Beta vulgaris subsp. vulgaris]
C122021	720050314	XP_010271731.1	PREDICTED: cytochrome P450 94C1-like [Nelumbo nucifera]
C122027	731338025	XP_010680105.1	PREDICTED: cytochrome P450 89A2-like [Beta vulgaris subsp. vulgaris]
C122043	590589400	XP_007016440.1	XB3 in [Theobroma cacao]
C122045	75266081	Q9SM43.2	RecName: Full=Violaxanthin de-epoxidase, chloroplastic; Flags: Precursor [Spinacia oleracea]
C122047	77808087	AAS48510.2	aspartic protease [Fagopyrum esculentum]
C122051	731425430	XP_010663245.1	PREDICTED: histone deacetylase 5 isoform X1 [Vitis vinifera]
C122059	731367019	XP_010695385.1	PREDICTED: F-box/LRR-repeat protein At5g63520 [Beta vulgaris subsp. vulgaris]
C122075	720065260	XP_010276220.1	PREDICTED: glyceraldehyde-3-phosphate dehydrogenase GAPCP2, chloroplastic-like [Nelumbo nucifera]
C122077	731326581	XP_010674092.1	PREDICTED: probable protein phosphatase 2C 34 [Beta vulgaris subsp. vulgaris]
C122083	698429786	XP_009792015.1	PREDICTED: vicianin hydrolase-like isoform X1 [Nicotiana sylvestris]
C122093	720008975	XP_010258792.1	PREDICTED: dihydrolipoyllysine-residue succinyltransferase component of 2-oxoglutarate dehydrogenase complex 2, mitochondrial-like [Nelumbo nucifera]
C122097	224113389	XP_002316479.1	DnaJ family protein [Populus trichocarpa]
C122107	731376831	XP_010667688.1	PREDICTED: cytochrome P450 71A4-like [Beta vulgaris subsp. vulgaris]
C122117	255548828	XP_002515470.1	calcium ion binding protein, putative [Ricinus communis]
C122125	224113389	XP_002316479.1	DnaJ family protein [Populus trichocarpa]
C122129	481048321	AGJ98225.1	BIN2-like protein PSK8 [Petunia x hybrida]
C122131	565364595	XP_006349006.1	PREDICTED: inner membrane protein PPF-1, chloroplastic-like isoform X1 [Solanum tuberosum]
C122139	731373459	XP_010666653.1	PREDICTED: vacuolar protein sorting-associated protein 36 isoform X1 [Beta vulgaris subsp. vulgaris]
C122161	802542207	XP_012081175.1	PREDICTED: isocitrate dehydrogenase [NADP] [Jatropha curcas]
C122173	225451381	XP_002264144.1	PREDICTED: nicastrin [Vitis vinifera]
C122175	731348263	XP_010685407.1	PREDICTED: mitochondrial fission protein ELM1 [Beta vulgaris subsp. vulgaris]
C122179	470135764	XP_004303679.1	PREDICTED: developmentally regulated G-protein 2-like [Fragaria vesca subsp. vesca]
C122181	731395471	XP_010652186.1	PREDICTED: beta-glucosidase 11-like isoform X1 [Vitis vinifera]
C122183	566190426	XP_002314810.2	PIN1-like family protein [Populus trichocarpa]
C122185	197312905	ACH63233.1	WRKY protein [Rheum australe]
C122187	720039204	XP_010268227.1	PREDICTED: protein kinase 2B, chloroplastic-like [Nelumbo nucifera]
C122191	702367462	XP_010060980.1	PREDICTED: bifunctional nuclease 2-like [Eucalyptus grandis]
C122193	731336331	XP_010679200.1	PREDICTED: cytochrome P450 94A1-like [Beta vulgaris subsp. vulgaris]
C122197	731345370	XP_010683886.1	PREDICTED: enolase [Beta vulgaris subsp. vulgaris]
C122207	697185052	XP_009601546.1	PREDICTED: F-box/kelch-repeat protein At3g23880-like [Nicotiana tomentosiformis]
C122209	590655546	XP_007034019.1	Phosphoenolpyruvate carboxylase family protein isoform 2 [Theobroma cacao]
C122211	225459515	XP_002285843.1	PREDICTED: aminoacylase-1 isoform 1 [Vitis vinifera]
C122213	731352644	XP_010687643.1	PREDICTED: serine carboxypeptidase II-2 [Beta vulgaris subsp. vulgaris]
C122217	728841520	KHG20963.1	Amino acid permease 3 -like protein [Gossypium arboreum]
C122221	590564441	XP_007009661.1	Kinase superfamily protein [Theobroma cacao]
C122235	731366015	XP_010694837.1	PREDICTED: endoplasmic reticulum oxidoreductin-1-like [Beta vulgaris subsp. vulgaris]
C122237	703121475	XP_010102335.1	Aldehyde dehydrogenase family 3 member F1 [Morus notabilis]
C122261	731334556	XP_010678281.1	PREDICTED: glutamate-1-semialdehyde 2,1-aminomutase, chloroplastic-like [Beta vulgaris subsp. vulgaris]
C122285	225439840	XP_002277802.1	PREDICTED: UDP-glucuronic acid decarboxylase 1-like isoform 1 [Vitis vinifera]
C122287	225448083	XP_002276310.1	PREDICTED: transmembrane protein 87B [Vitis vinifera]
C122295	731431241	XP_010665362.1	PREDICTED: protein TIC 40, chloroplastic isoform X2 [Vitis vinifera]
C122299	396924951	AFN89139.1	RING-type ubiquitin ligase [Mesembryanthemum crystallinum]
C122301	460404306	XP_004247624.1	PREDICTED: 3-ketoacyl-CoA synthase 11-like [Solanum lycopersicum]
C122303	225449736	XP_002270736.1	PREDICTED: cytochrome P450 77A2 [Vitis vinifera]
C122307	731311905	XP_010671687.1	PREDICTED: probable methyltransferase PMT13 isoform X1 [Beta vulgaris subsp. vulgaris]
C122313	731324064	XP_010672766.1	PREDICTED: adenylosuccinate synthetase 2, chloroplastic [Beta vulgaris subsp. vulgaris]
C122325	225442104	XP_002273390.1	PREDICTED: flavonoid 3'-monooxygenase-like [Vitis vinifera]
C122339	731331624	XP_010676757.1	PREDICTED: acyl-coenzyme A oxidase 4, peroxisomal [Beta vulgaris subsp. vulgaris]
C122349	802688465	XP_012082666.1	PREDICTED: protein TRANSPORT INHIBITOR RESPONSE 1 [Jatropha curcas]
C122353	449446604	XP_004141061.1	PREDICTED: T-complex protein 1 subunit beta-like [Cucumis sativus]
C122371	590712412	XP_007049378.1	Acetoacetyl-CoA thiolase 2 isoform 1 [Theobroma cacao]
C122375	731315462	XP_010691591.1	PREDICTED: serine/threonine-protein phosphatase PP1 isozyme 4 [Beta vulgaris subsp. vulgaris]
C122391	526117930	NP_001267894.1	CBL-interacting protein kinase 16 [Vitis vinifera]
C122397	731376831	XP_010667688.1	PREDICTED: cytochrome P450 71A4-like [Beta vulgaris subsp. vulgaris]
C122403	731348067	XP_010685306.1	PREDICTED: putative receptor-like protein kinase At1g72540 [Beta vulgaris subsp. vulgaris]
C122411	743870980	XP_011033731.1	PREDICTED: serine/threonine-protein phosphatase 5 isoform X2 [Populus euphratica]
C122417	225438483	XP_002278249.1	PREDICTED: 26S proteasome non-ATPase regulatory subunit 12-like [Vitis vinifera]
C122421	731353846	XP_010688272.1	PREDICTED: casein kinase I [Beta vulgaris subsp. vulgaris]
C122423	359488915	XP_002278099.2	PREDICTED: protease Do-like 8, chloroplastic-like [Vitis vinifera]
C122433	731421017	XP_010661587.1	PREDICTED: geraniol 8-hydroxylase-like isoform X1 [Vitis vinifera]
C122461	731329969	XP_010675875.1	PREDICTED: probable beta-1,4-xylosyltransferase IRX10L [Beta vulgaris subsp. vulgaris]
C122463	225452280	XP_002270990.1	PREDICTED: pentatricopeptide repeat-containing protein At4g35850, mitochondrial [Vitis vinifera]
C122469	698555164	XP_009770416.1	PREDICTED: monothiol glutaredoxin-S17 [Nicotiana sylvestris]
C122473	356558769	XP_003547675.1	PREDICTED: lysine histidine transporter 1-like [Glycine max]
C122475	731326251	XP_010673925.1	PREDICTED: zinc finger CCCH domain-containing protein ZFN-like isoform X1 [Beta vulgaris subsp. vulgaris]
C122477	731422381	XP_010662098.1	PREDICTED: V-type proton ATPase subunit H [Vitis vinifera]
C122489	731345102	XP_010683748.1	PREDICTED: tyrosine--tRNA ligase, mitochondrial [Beta vulgaris subsp. vulgaris]
C122491	398330370	AFO83614.1	papain-like cysteine protease [Fagopyrum esculentum]
C122499	703137503	XP_010106460.1	Putative E3 ubiquitin-protein ligase XBAT31 [Morus notabilis]
C122501	449449994	XP_004142749.1	PREDICTED: heat shock cognate 70 kDa protein-like isoform 1 [Cucumis sativus]
C122503	731395473	XP_010652187.1	PREDICTED: beta-glucosidase 11-like isoform X2 [Vitis vinifera]
C122505	703158432	XP_010111988.1	Transmembrane protein 87A [Morus notabilis]
[truncated: 10,398 more rows]

## Sheet: Unknown functions
Table S1: Unigenes with unknown functions in Rheum australe transcriptome
Contig_id	GI id	Genbank accession	Description
C100006	719994171	XP_010254097.1	PREDICTED: uncharacterized protein LOC104595181 [Nelumbo nucifera]
C100008	902224504	KNA19806.1	hypothetical protein SOVF_058070 [Spinacia oleracea]
C100056	302842530	XP_002952808.1	hypothetical protein VOLCADRAFT_105703 [Volvox carteri f. nagariensis]
C100068	731328918	XP_010675313.1	PREDICTED: uncharacterized protein LOC104891332 [Beta vulgaris subsp. vulgaris]
C100076	702299335	XP_010048656.1	PREDICTED: uncharacterized protein C6G9.01c [Eucalyptus grandis]
C100080	641831712	KDO50763.1	hypothetical protein CISIN_1g022548mg [Citrus sinensis]
C100182	604340896	EYU40305.1	hypothetical protein MIMGU_mgv1a002098mg [Erythranthe guttata]
C100212	902173612	KNA08288.1	hypothetical protein SOVF_163890 [Spinacia oleracea]
C100250	902213297	KNA17232.1	hypothetical protein SOVF_081990 [Spinacia oleracea]
C10027	566201702	XP_006374788.1	hypothetical protein POPTR_0014s00860g [Populus trichocarpa]
C100278	902195196	KNA12772.1	hypothetical protein SOVF_122920 [Spinacia oleracea]
C100282	502157269	XP_004510814.1	PREDICTED: uncharacterized protein LOC101489244 isoform X1 [Cicer arietinum]
C100362	674241471	KFK34236.1	hypothetical protein AALP_AA5G118800 [Arabis alpina]
C100378	567917226	XP_006450619.1	hypothetical protein CICLE_v10010027mg [Citrus clementina]
C100412	870850026	KMT02182.1	hypothetical protein BVRB_9g206980 isoform B [Beta vulgaris subsp. vulgaris]
C100428	567905154	XP_006445065.1	hypothetical protein CICLE_v10023145mg [Citrus clementina]
C100436	255566872	XP_002524419.1	conserved hypothetical protein [Ricinus communis]
C100458	297734108	CBI15355.3	unnamed protein product [Vitis vinifera]
C100462	567878651	XP_006431884.1	hypothetical protein CICLE_v10001432mg [Citrus clementina]
C100464	743862389	XP_010943521.1	PREDICTED: uncharacterized protein LOC105061234 isoform X1 [Elaeis guineensis]
C100472	720045001	XP_010270070.1	PREDICTED: uncharacterized protein LOC104606519 [Nelumbo nucifera]
C100476	902231792	KNA22410.1	hypothetical protein SOVF_034290 isoform A [Spinacia oleracea]
C100488	902213014	KNA17155.1	hypothetical protein SOVF_082760 [Spinacia oleracea]
C100516	566184592	XP_002311728.2	hypothetical protein POPTR_0008s17890g [Populus trichocarpa]
C100518	147784784	CAN66283.1	hypothetical protein VITISV_003049 [Vitis vinifera]
C100538	255632464	ACU16582.1	unknown [Glycine max]
C100570	225444355	XP_002266186.1	PREDICTED: uncharacterized protein LOC100265882 [Vitis vinifera]
C100574	225454821	XP_002274363.1	PREDICTED: uncharacterized protein LOC100247726 [Vitis vinifera]
C100582	593328470	XP_007137662.1	hypothetical protein PHAVU_009G145200g [Phaseolus vulgaris]
C100590	902194459	KNA12561.1	hypothetical protein SOVF_124850 [Spinacia oleracea]
C100622	720094680	XP_010246440.1	PREDICTED: uncharacterized protein LOC104589726 [Nelumbo nucifera]
C100624	902202894	KNA14409.1	hypothetical protein SOVF_107750 [Spinacia oleracea]
C100640	734363596	KHN16657.1	hypothetical protein glysoja_002754 [Glycine soja]
C100644	502080286	XP_004486516.1	PREDICTED: uncharacterized protein LOC101489333 isoform X1 [Cicer arietinum]
C100650	902228005	KNA20920.1	hypothetical protein SOVF_047860 [Spinacia oleracea]
C100660	297737498	CBI26699.3	unnamed protein product [Vitis vinifera]
C100662	15235246	NP_194558.1	uncharacterized protein [Arabidopsis thaliana]
C100674	920679701	KOM26590.1	hypothetical protein LR48_Vigan303s001200 [Vigna angularis]
C100676	902231533	KNA22307.1	hypothetical protein SOVF_035470 [Spinacia oleracea]
C100724	643738425	KDP44378.1	hypothetical protein JCGZ_20058 [Jatropha curcas]
C100736	296081658	CBI20663.3	unnamed protein product [Vitis vinifera]
C100770	902225201	KNA19983.1	hypothetical protein SOVF_056450 [Spinacia oleracea]
C100786	629116471	KCW81146.1	hypothetical protein EUGRSUZ_C02516 [Eucalyptus grandis]
C100788	657964298	XP_008373775.1	PREDICTED: uncharacterized protein LOC103437097 isoform X1 [Malus domestica]
C100806	604299836	EYU19679.1	hypothetical protein MIMGU_mgv1a015002mg [Erythranthe guttata]
C100814	595823521	XP_007205082.1	hypothetical protein PRUPE_ppa014373mg [Prunus persica]
C100824	359485819	XP_002269946.2	PREDICTED: uncharacterized protein LOC100240890 [Vitis vinifera]
C100860	731347086	XP_010684800.1	PREDICTED: uncharacterized protein LOC104899325 [Beta vulgaris subsp. vulgaris]
C100892	731344177	XP_010683272.1	PREDICTED: uncharacterized protein LOC104897985 [Beta vulgaris subsp. vulgaris]
C100904	763740535	KJB08034.1	hypothetical protein B456_001G060500 [Gossypium raimondii]
C100934	629106376	KCW71522.1	hypothetical protein EUGRSUZ_E00069 [Eucalyptus grandis]
C100936	645224469	XP_008219124.1	PREDICTED: uncharacterized protein LOC103319370 [Prunus mume]
C100968	694407187	XP_009378348.1	PREDICTED: uncharacterized protein LOC103966857 isoform X3 [Pyrus x bretschneideri]
C100972	566188967	XP_006378145.1	hypothetical protein POPTR_0010s03980g [Populus trichocarpa]
C100984	567892413	XP_006438727.1	hypothetical protein CICLE_v10032304mg [Citrus clementina]
C101044	902208366	KNA15931.1	hypothetical protein SOVF_093830 [Spinacia oleracea]
C101092	731319912	XP_010670524.1	PREDICTED: uncharacterized protein LOC104887566 [Beta vulgaris subsp. vulgaris]
C101108	685371625	XP_009119466.1	PREDICTED: uncharacterized protein LOC103844431 [Brassica rapa]
C101110	902209349	KNA16188.1	hypothetical protein SOVF_091420, partial [Spinacia oleracea]
C101116	567904776	XP_006444876.1	hypothetical protein CICLE_v10020744mg [Citrus clementina]
C101124	567905808	XP_006445392.1	hypothetical protein CICLE_v10021057mg [Citrus clementina]
C101128	242079561	XP_002444549.1	hypothetical protein SORBIDRAFT_07g023620 [Sorghum bicolor]
C101142	902176640	KNA08806.1	hypothetical protein SOVF_159390, partial [Spinacia oleracea]
C101164	902240496	KNA26003.1	hypothetical protein SOVF_001480 [Spinacia oleracea]
C101184	902167911	KNA07438.1	hypothetical protein SOVF_171890 [Spinacia oleracea]
C101198	902201948	KNA14131.1	hypothetical protein SOVF_110410 [Spinacia oleracea]
C101216	255572288	XP_002527083.1	conserved hypothetical protein [Ricinus communis]
C101218	225458808	XP_002285235.1	PREDICTED: uncharacterized protein LOC100260909 [Vitis vinifera]
C101226	255560021	XP_002521029.1	conserved hypothetical protein [Ricinus communis]
C101268	902236119	KNA24224.1	hypothetical protein SOVF_017710 [Spinacia oleracea]
C101312	703093589	XP_010094979.1	hypothetical protein L484_006851 [Morus notabilis]
C101316	225447887	XP_002273325.1	PREDICTED: uncharacterized protein LOC100257164 [Vitis vinifera]
C101330	604342799	EYU41823.1	hypothetical protein MIMGU_mgv1a015450mg [Erythranthe guttata]
C101374	902217056	KNA17607.1	hypothetical protein SOVF_078650 [Spinacia oleracea]
C101376	641827149	KDO46345.1	hypothetical protein CISIN_1g010050mg [Citrus sinensis]
C101378	902189506	KNA11385.1	hypothetical protein SOVF_135670 [Spinacia oleracea]
C101384	52077016	BAD46049.1	unknown protein [Oryza sativa Japonica Group]
C101388	297734729	CBI16963.3	unnamed protein product [Vitis vinifera]
C101396	586667787	XP_006833288.1	hypothetical protein AMTR_s00109p00029660 [Amborella trichopoda]
C101512	641830587	KDO49672.1	hypothetical protein CISIN_1g002779mg [Citrus sinensis]
C101514	902238878	KNA25364.1	hypothetical protein SOVF_007310 [Spinacia oleracea]
C101520	870843326	KMS96523.1	hypothetical protein BVRB_8g202160 [Beta vulgaris subsp. vulgaris]
C101528	629104588	KCW70057.1	hypothetical protein EUGRSUZ_F03359 [Eucalyptus grandis]
C101554	731385296	XP_002283165.2	PREDICTED: uncharacterized protein LOC100249288 isoform X1 [Vitis vinifera]
C101556	697165328	XP_009591472.1	PREDICTED: uncharacterized protein At3g61260 [Nicotiana tomentosiformis]
C101578	763806204	KJB73142.1	hypothetical protein B456_011G217200 [Gossypium raimondii]
C101594	629086354	KCW52711.1	hypothetical protein EUGRSUZ_J02073 [Eucalyptus grandis]
C101612	870847436	KMS99801.1	hypothetical protein BVRB_1g020540 [Beta vulgaris subsp. vulgaris]
C101686	763813011	KJB79863.1	hypothetical protein B456_013G070100 [Gossypium raimondii]
C101744	947054217	KRH03670.1	hypothetical protein GLYMA_17G112500 [Glycine max]
C101770	902159838	KNA06357.1	hypothetical protein SOVF_181740 [Spinacia oleracea]
C101778	769794589	XP_011628717.1	PREDICTED: uncharacterized protein LOC105421757 isoform X2 [Amborella trichopoda]
C101790	595849622	XP_007209764.1	hypothetical protein PRUPE_ppa013350mg [Prunus persica]
C101806	703095776	XP_010095628.1	hypothetical protein L484_003729 [Morus notabilis]
C101808	629080991	KCW47436.1	hypothetical protein EUGRSUZ_K01226 [Eucalyptus grandis]
C101824	870854949	KMT06697.1	hypothetical protein BVRB_7g158600 [Beta vulgaris subsp. vulgaris]
C101826	902162983	KNA06760.1	hypothetical protein SOVF_177980 [Spinacia oleracea]
C101840	763742268	KJB09767.1	hypothetical protein B456_001G163400 [Gossypium raimondii]
C101888	731339843	XP_010681076.1	PREDICTED: uncharacterized protein LOC104896080 [Beta vulgaris subsp. vulgaris]
C101904	567151298	XP_006416888.1	hypothetical protein EUTSA_v10007892mg [Eutrema salsugineum]
C101906	225424462	XP_002285151.1	PREDICTED: uncharacterized protein LOC100256078 isoform 1 [Vitis vinifera]
C101926	719998622	XP_010255458.1	PREDICTED: uncharacterized protein LOC104596128 [Nelumbo nucifera]
C101980	593791082	XP_007158580.1	hypothetical protein PHAVU_002G164400g [Phaseolus vulgaris]
C101986	255579608	XP_002530645.1	conserved hypothetical protein [Ricinus communis]
C102004	473731444	EMS45160.1	hypothetical protein TRIUR3_28212 [Triticum urartu]
C102012	902210276	KNA16378.1	hypothetical protein SOVF_089620 [Spinacia oleracea]
C102026	902169093	KNA07604.1	hypothetical protein SOVF_170300 [Spinacia oleracea]
C102060	763752041	KJB19429.1	hypothetical protein B456_003G101600 [Gossypium raimondii]
C10207	870863573	KMT14737.1	hypothetical protein BVRB_4g075030 [Beta vulgaris subsp. vulgaris]
C102084	731330046	XP_010675917.1	PREDICTED: uncharacterized protein LOC104891846 [Beta vulgaris subsp. vulgaris]
C102088	950973825	XP_014500803.1	PREDICTED: uncharacterized protein LOC106761744 [Vigna radiata var. radiata]
C102184	703152668	XP_010110481.1	hypothetical protein L484_003527 [Morus notabilis]
C102202	902229236	KNA21429.1	hypothetical protein SOVF_043300, partial [Spinacia oleracea]
C102208	296086590	CBI32225.3	unnamed protein product [Vitis vinifera]
C102230	720078387	XP_010241333.1	PREDICTED: uncharacterized protein LOC104585966 [Nelumbo nucifera]
C102252	902236388	KNA24356.1	hypothetical protein SOVF_016550 [Spinacia oleracea]
C102256	870863325	KMT14489.1	hypothetical protein BVRB_4g072610 [Beta vulgaris subsp. vulgaris]
C102264	703108319	XP_010098992.1	hypothetical protein L484_025652 [Morus notabilis]
C102268	697170557	XP_009594196.1	PREDICTED: uncharacterized protein At4g14450, chloroplastic-like [Nicotiana tomentosiformis]
C102298	902156529	KNA06022.1	hypothetical protein SOVF_184910 [Spinacia oleracea]
C102346	388496176	AFK36154.1	unknown [Lotus japonicus]
C102356	870847436	KMS99801.1	hypothetical protein BVRB_1g020540 [Beta vulgaris subsp. vulgaris]
C102374	734332144	KHN07238.1	hypothetical protein glysoja_045027 [Glycine soja]
C102414	902234736	KNA23570.1	hypothetical protein SOVF_023760 isoform A [Spinacia oleracea]
C102462	902102504	KNA03558.1	hypothetical protein SOVF_207890 [Spinacia oleracea]
C102472	703151307	XP_010110085.1	hypothetical protein L484_013260 [Morus notabilis]
C102520	702289403	XP_010047001.1	PREDICTED: uncharacterized protein LOC104435975 [Eucalyptus grandis]
C102546	566208832	XP_002323311.2	hypothetical protein POPTR_0016s05380g [Populus trichocarpa]
C102550	470144659	XP_004307966.1	PREDICTED: uncharacterized protein LOC101306760 [Fragaria vesca subsp. vesca]
C102574	731367989	XP_010695904.1	PREDICTED: uncharacterized protein LOC104908484 [Beta vulgaris subsp. vulgaris]
C102600	351726890	NP_001236374.1	uncharacterized protein LOC100527716 [Glycine max]
C102616	641855422	KDO74208.1	hypothetical protein CISIN_1g009702mg [Citrus sinensis]
C102620	731374673	XP_010667033.1	PREDICTED: uncharacterized protein LOC104884135 [Beta vulgaris subsp. vulgaris]
C102632	629124654	KCW89079.1	hypothetical protein EUGRSUZ_A01408 [Eucalyptus grandis]
C102646	643718448	KDP29663.1	hypothetical protein JCGZ_18825 [Jatropha curcas]
C102662	595821587	XP_007204834.1	hypothetical protein PRUPE_ppa026980mg [Prunus persica]
C102664	870858831	KMT10319.1	hypothetical protein BVRB_5g120700 [Beta vulgaris subsp. vulgaris]
C102674	902233440	KNA23059.1	hypothetical protein SOVF_028300 [Spinacia oleracea]
C102700	902113711	KNA03834.1	hypothetical protein SOVF_205350 [Spinacia oleracea]
C102714	870844316	KMS97322.1	hypothetical protein BVRB_6g156190 [Beta vulgaris subsp. vulgaris]
C102718	449442323	XP_004138931.1	PREDICTED: uncharacterized protein LOC101207229 [Cucumis sativus]
C102736	643732463	KDP39559.1	hypothetical protein JCGZ_02579 [Jatropha curcas]
C102774	567922850	XP_006453431.1	hypothetical protein CICLE_v10010082mg [Citrus clementina]
C102788	147781094	CAN73841.1	hypothetical protein VITISV_007562 [Vitis vinifera]
C102838	568846694	XP_006477180.1	PREDICTED: uncharacterized protein LOC102628427 isoform X3 [Citrus sinensis]
C102852	703070008	XP_010088668.1	hypothetical protein L484_003219 [Morus notabilis]
C102884	902235997	KNA24170.1	hypothetical protein SOVF_018200 [Spinacia oleracea]
C102888	731371959	XP_010666203.1	PREDICTED: uncharacterized protein LOC104883384 [Beta vulgaris subsp. vulgaris]
C102902	226501594	NP_001142893.1	uncharacterized protein LOC100275314 [Zea mays]
C102906	902155853	KNA05955.1	hypothetical protein SOVF_185550 [Spinacia oleracea]
C102934	902209697	KNA16262.1	hypothetical protein SOVF_090670 [Spinacia oleracea]
C102966	763815033	KJB81885.1	hypothetical protein B456_013G168800 [Gossypium raimondii]
C102980	566171000	XP_006383186.1	hypothetical protein POPTR_0005s12390g [Populus trichocarpa]
C103032	763794429	KJB61425.1	hypothetical protein B456_009G358100 [Gossypium raimondii]
C103034	567222698	XP_006414978.1	hypothetical protein EUTSA_v10026728mg [Eutrema salsugineum]
C103036	643722558	KDP32308.1	hypothetical protein JCGZ_13233 [Jatropha curcas]
C103090	643724295	KDP33496.1	hypothetical protein JCGZ_07067 [Jatropha curcas]
C103146	255578529	XP_002530128.1	conserved hypothetical protein [Ricinus communis]
C103224	743919936	XP_011004001.1	PREDICTED: uncharacterized protein LOC105110611 [Populus euphratica]
C103240	902209349	KNA16188.1	hypothetical protein SOVF_091420, partial [Spinacia oleracea]
C103244	567910869	XP_006447748.1	hypothetical protein CICLE_v10017136mg [Citrus clementina]
C103276	629102490	KCW67959.1	hypothetical protein EUGRSUZ_F01656 [Eucalyptus grandis]
C103284	297736954	CBI26155.3	unnamed protein product [Vitis vinifera]
C103346	902230089	KNA21711.1	hypothetical protein SOVF_040920 [Spinacia oleracea]
C103388	604347296	EYU45548.1	hypothetical protein MIMGU_mgv1a017242mg [Erythranthe guttata]
C103396	590691522	XP_007043806.1	Uncharacterized protein isoform 1 [Theobroma cacao]
C103398	225439213	XP_002276082.1	PREDICTED: uncharacterized protein LOC100241525 [Vitis vinifera]
C103420	297740396	CBI30578.3	unnamed protein product [Vitis vinifera]
C103428	763761775	KJB29029.1	hypothetical protein B456_005G081300 [Gossypium raimondii]
C103432	694400825	XP_009375490.1	PREDICTED: uncharacterized protein LOC103964293 [Pyrus x bretschneideri]
C103484	449473262	XP_004153833.1	PREDICTED: uncharacterized protein LOC101213719, partial [Cucumis sativus]
C103486	902141120	KNA04682.1	hypothetical protein SOVF_197160 [Spinacia oleracea]
C103490	731332527	XP_010677253.1	PREDICTED: uncharacterized protein LOC104892928 [Beta vulgaris subsp. vulgaris]
C103504	643686954	KDP20119.1	hypothetical protein JCGZ_05888 [Jatropha curcas]
C103516	641841050	KDO59965.1	hypothetical protein CISIN_1g0041152mg [Citrus sinensis]
C103534	902235445	KNA23915.1	hypothetical protein SOVF_019590 [Spinacia oleracea]
C103556	902225155	KNA19971.1	hypothetical protein SOVF_056590 [Spinacia oleracea]
C103578	870867733	KMT18602.1	hypothetical protein BVRB_2g027330 [Beta vulgaris subsp. vulgaris]
C103580	735665975	AJA38639.1	hypothetical protein [Thermotoga sp. TBYP3.1.4.1]
C103588	747076582	XP_011085366.1	PREDICTED: uncharacterized protein LOC105167377 [Sesamum indicum]
C103598	902230824	KNA22007.1	hypothetical protein SOVF_038000 [Spinacia oleracea]
C103606	971551372	XP_015164453.1	PREDICTED: uncharacterized protein LOC107060737 [Solanum tuberosum]
C103620	643730247	KDP37800.1	hypothetical protein JCGZ_06702 [Jatropha curcas]
C103674	470128590	XP_004300220.1	PREDICTED: uncharacterized protein LOC101302077 [Fragaria vesca subsp. vesca]
C103696	147862659	CAN83593.1	hypothetical protein VITISV_037723 [Vitis vinifera]
C103700	731365149	XP_010694368.1	PREDICTED: uncharacterized protein LOC104907174 [Beta vulgaris subsp. vulgaris]
C103724	731353028	XP_010687848.1	PREDICTED: uncharacterized protein LOC104901922 isoform X2 [Beta vulgaris subsp. vulgaris]
C103754	255647827	ACU24373.1	unknown [Glycine max]
C103784	224106147	XP_002314061.1	hypothetical protein POPTR_0009s06080g [Populus trichocarpa]
C103804	902229051	KNA21363.1	hypothetical protein SOVF_043530 [Spinacia oleracea]
C103814	297746360	CBI16416.3	unnamed protein product [Vitis vinifera]
C103824	566199114	XP_002319038.2	hypothetical protein POPTR_0013s02990g [Populus trichocarpa]
C103832	902238979	KNA25395.1	hypothetical protein SOVF_006550 [Spinacia oleracea]
C103836	731343194	XP_010682772.1	PREDICTED: uncharacterized protein LOC104897564 [Beta vulgaris subsp. vulgaris]
C103842	567890923	XP_006437982.1	hypothetical protein CICLE_v10032426mg [Citrus clementina]
C103846	902234794	KNA23591.1	hypothetical protein SOVF_023500 isoform A [Spinacia oleracea]
C103854	720027527	XP_010264602.1	PREDICTED: uncharacterized protein LOC104602571 [Nelumbo nucifera]
C103870	965670253	BAT84860.1	hypothetical protein VIGAN_04232500 [Vigna angularis var. angularis]
C103880	700204309	KGN59442.1	hypothetical protein Csa_3G820480 [Cucumis sativus]
C103882	698551527	XP_009769343.1	PREDICTED: uncharacterized protein LOC104220214 [Nicotiana sylvestris]
C103884	225453138	XP_002273470.1	PREDICTED: uncharacterized protein LOC100246645 [Vitis vinifera]
C103904	719971686	XP_010275383.1	PREDICTED: uncharacterized protein LOC104610460 [Nelumbo nucifera]
C103978	567892613	XP_006438827.1	hypothetical protein CICLE_v10033198mg [Citrus clementina]
C103980	255642437	ACU21482.1	unknown [Glycine max]
C104034	351721446	NP_001238489.1	uncharacterized protein LOC100499951 [Glycine max]
C104050	902238568	KNA25227.1	hypothetical protein SOVF_008470 isoform B [Spinacia oleracea]
C104076	902235997	KNA24170.1	hypothetical protein SOVF_018200 [Spinacia oleracea]
C104092	902230370	KNA21839.1	hypothetical protein SOVF_039480 [Spinacia oleracea]
C104138	902158642	KNA06242.1	hypothetical protein SOVF_182920 [Spinacia oleracea]
C104158	802574425	XP_012068763.1	PREDICTED: uncharacterized protein OsI_027940-like [Jatropha curcas]
C104160	629110434	KCW75580.1	hypothetical protein EUGRSUZ_E04324 [Eucalyptus grandis]
C104220	719970452	XP_010271403.1	PREDICTED: uncharacterized protein LOC104607453 isoform X3 [Nelumbo nucifera]
C104238	731353405	XP_010688049.1	PREDICTED: uncharacterized protein LOC104902081 [Beta vulgaris subsp. vulgaris]
C104246	763768967	KJB36182.1	hypothetical protein B456_006G145300 [Gossypium raimondii]
C104248	694445041	XP_009348993.1	PREDICTED: uncharacterized protein LOC103940573 [Pyrus x bretschneideri]
C104284	643716900	KDP28526.1	hypothetical protein JCGZ_14297 [Jatropha curcas]
C104292	763789944	KJB56940.1	hypothetical protein B456_009G142700 [Gossypium raimondii]
C104296	595927812	XP_007215097.1	hypothetical protein PRUPE_ppa012704mg [Prunus persica]
C104324	643726467	KDP35174.1	hypothetical protein JCGZ_10708 [Jatropha curcas]
C104328	567863708	XP_006424508.1	hypothetical protein CICLE_v10029423mg [Citrus clementina]
C104332	700203293	KGN58426.1	hypothetical protein Csa_3G642670 [Cucumis sativus]
C104358	719977289	XP_010248805.1	PREDICTED: uncharacterized protein LOC104591601 [Nelumbo nucifera]
C104406	731360638	XP_010691930.1	PREDICTED: uncharacterized protein LOC104905179 [Beta vulgaris subsp. vulgaris]
C104414	255565661	XP_002523820.1	conserved hypothetical protein [Ricinus communis]
C104418	902229349	KNA21471.1	hypothetical protein SOVF_042840 [Spinacia oleracea]
C104428	697119732	XP_009613827.1	PREDICTED: uncharacterized protein LOC104106880 isoform X1 [Nicotiana tomentosiformis]
C104430	902161021	KNA06505.1	hypothetical protein SOVF_180460 [Spinacia oleracea]
C104432	902230523	KNA21886.1	hypothetical protein SOVF_038670 isoform B [Spinacia oleracea]
C104436	902240023	KNA25841.1	hypothetical protein SOVF_002840 [Spinacia oleracea]
C104462	870859777	KMT11171.1	hypothetical protein BVRB_5g111000 isoform C [Beta vulgaris subsp. vulgaris]
C104472	225459824	XP_002285918.1	PREDICTED: uncharacterized protein LOC100248789 [Vitis vinifera]
C104474	902189748	KNA11455.1	hypothetical protein SOVF_135050 isoform B [Spinacia oleracea]
C104502	902156954	KNA06064.1	hypothetical protein SOVF_184430 [Spinacia oleracea]
C104504	302142313	CBI19516.3	unnamed protein product [Vitis vinifera]
C104538	566253475	XP_006387233.1	hypothetical protein POPTR_1455s00210g [Populus trichocarpa]
C104554	568860624	XP_006483816.1	PREDICTED: uncharacterized protein LOC102629403 [Citrus sinensis]
C104562	590582936	XP_007014761.1	Uncharacterized protein TCM_040264 [Theobroma cacao]
C104566	225431343	XP_002278070.1	PREDICTED: uncharacterized protein At4g08330, chloroplastic [Vitis vinifera]
C104576	763755870	KJB23201.1	hypothetical protein B456_004G086400 [Gossypium raimondii]
C104596	902181429	KNA09745.1	hypothetical protein SOVF_150770 [Spinacia oleracea]
C104600	731352636	XP_010687639.1	PREDICTED: uncharacterized protein LOC104901736 [Beta vulgaris subsp. vulgaris]
C104634	147863561	CAN84041.1	hypothetical protein VITISV_024171 [Vitis vinifera]
C104648	763744519	KJB11958.1	hypothetical protein B456_002G055500 [Gossypium raimondii]
C104656	902182152	KNA09870.1	hypothetical protein SOVF_149580 [Spinacia oleracea]
C104668	595849637	XP_007209766.1	hypothetical protein PRUPE_ppa013417mg [Prunus persica]
C10473	242073536	XP_002446704.1	hypothetical protein SORBIDRAFT_06g020850 [Sorghum bicolor]
C104748	902158434	KNA06216.1	hypothetical protein SOVF_183110 [Spinacia oleracea]
C10475	696366571	WP_032941583.1	hypothetical protein [Citrobacter sp. 30_2]
C104762	920679321	KOM26233.1	hypothetical protein LR48_Vigan238s006600 [Vigna angularis]
C104780	568820375	XP_006464696.1	PREDICTED: uncharacterized protein LOC102607270 [Citrus sinensis]
C104802	968088165	XP_015034899.1	uncharacterized protein Dwil_GK26880, partial [Drosophila willistoni]
C104816	802570302	XP_012068105.1	PREDICTED: uncharacterized protein LOC105630767 isoform X3 [Jatropha curcas]
C104820	902204475	KNA14879.1	hypothetical protein SOVF_103320 [Spinacia oleracea]
C104836	645258947	XP_008235127.1	PREDICTED: uncharacterized protein LOC103333993 [Prunus mume]
C104844	697163435	XP_009590541.1	PREDICTED: uncharacterized protein LOC104087699 [Nicotiana tomentosiformis]
C104878	902183602	KNA10148.1	hypothetical protein SOVF_147100 isoform C [Spinacia oleracea]
C104910	902166455	KNA07224.1	hypothetical protein SOVF_173830 [Spinacia oleracea]
C104922	902196457	KNA13124.1	hypothetical protein SOVF_119630 [Spinacia oleracea]
C104940	296084563	CBI25584.3	unnamed protein product [Vitis vinifera]
C104942	604330122	EYU35242.1	hypothetical protein MIMGU_mgv1a016986mg [Erythranthe guttata]
C104944	297735007	CBI17369.3	unnamed protein product [Vitis vinifera]
C104966	728843243	KHG22686.1	hypothetical protein F383_08630 [Gossypium arboreum]
C104978	902232963	KNA22874.1	hypothetical protein SOVF_029830 [Spinacia oleracea]
C104994	147772934	CAN73821.1	hypothetical protein VITISV_014805 [Vitis vinifera]
C10507	255635195	ACU17953.1	unknown [Glycine max]
C105074	902186198	KNA10639.1	hypothetical protein SOVF_142500 [Spinacia oleracea]
C105086	763803646	KJB70584.1	hypothetical protein B456_011G081600 [Gossypium raimondii]
C105092	604300540	EYU20358.1	hypothetical protein MIMGU_mgv1a007323mg [Erythranthe guttata]
C105106	902201712	KNA14044.1	hypothetical protein SOVF_111160 [Spinacia oleracea]
C105124	595816137	XP_007204015.1	hypothetical protein PRUPE_ppa020010mg [Prunus persica]
C105130	460400736	XP_004245888.1	PREDICTED: uncharacterized protein LOC101266965 [Solanum lycopersicum]
C105148	225423539	XP_002271911.1	PREDICTED: uncharacterized protein LOC100262861 [Vitis vinifera]
C105152	763772340	KJB39463.1	hypothetical protein B456_007G014800 [Gossypium raimondii]
C105170	764558948	XP_011460963.1	PREDICTED: uncharacterized protein LOC101308552 [Fragaria vesca subsp. vesca]
C105182	566186616	XP_002314045.2	hypothetical protein POPTR_0009s06400g [Populus trichocarpa]
C105184	629081490	KCW47935.1	hypothetical protein EUGRSUZ_K01670 [Eucalyptus grandis]
C105208	296084563	CBI25584.3	unnamed protein product [Vitis vinifera]
C105218	449469495	XP_004152455.1	PREDICTED: uncharacterized protein LOC101218501 [Cucumis sativus]
C105230	356536087	XP_003536572.1	PREDICTED: uncharacterized protein LOC100800755 [Glycine max]
C105244	225426428	XP_002270198.1	PREDICTED: uncharacterized protein LOC100263372 isoform 1 [Vitis vinifera]
C105290	902158717	KNA06250.1	hypothetical protein SOVF_182850 [Spinacia oleracea]
C105310	763775570	KJB42693.1	hypothetical protein B456_007G164100 [Gossypium raimondii]
C105316	116781676	ABK22198.1	unknown [Picea sitchensis]
C105318	763761716	KJB28970.1	hypothetical protein B456_005G077700 [Gossypium raimondii]
C105330	902236635	KNA24473.1	hypothetical protein SOVF_014590 [Spinacia oleracea]
C10533	296085135	CBI28630.3	unnamed protein product [Vitis vinifera]
C105390	42570028	NP_680174.2	uncharacterized protein [Arabidopsis thaliana]
C105404	731347212	XP_010684870.1	PREDICTED: uncharacterized protein LOC104899392 [Beta vulgaris subsp. vulgaris]
C105430	643741613	KDP47028.1	hypothetical protein JCGZ_10755 [Jatropha curcas]
C105432	902110602	KNA03712.1	hypothetical protein SOVF_206530 [Spinacia oleracea]
C105436	604322483	EYU32869.1	hypothetical protein MIMGU_mgv1a016342mg [Erythranthe guttata]
C105448	731347919	XP_010685227.1	PREDICTED: uncharacterized protein LOC104899689 [Beta vulgaris subsp. vulgaris]
C105454	255580866	XP_002531252.1	conserved hypothetical protein [Ricinus communis]
C105456	567873347	XP_006429263.1	hypothetical protein CICLE_v10013247mg [Citrus clementina]
C105475	731377134	XP_010667788.1	PREDICTED: uncharacterized protein LOC104884790 [Beta vulgaris subsp. vulgaris]
C105483	955357406	XP_014620983.1	PREDICTED: uncharacterized protein LOC100810605 [Glycine max]
C105487	388517743	AFK46933.1	unknown [Lotus japonicus]
C105489	567902234	XP_006443605.1	hypothetical protein CICLE_v10019330mg [Citrus clementina]
C105491	565372015	XP_006352595.1	PREDICTED: uncharacterized protein LOC102591571 [Solanum tuberosum]
C105531	902225263	KNA20007.1	hypothetical protein SOVF_055900 [Spinacia oleracea]
C105551	763772243	KJB39366.1	hypothetical protein B456_007G009100 [Gossypium raimondii]
C105561	568876480	XP_006491306.1	PREDICTED: uncharacterized protein LOC102629815 isoform X1 [Citrus sinensis]
C105601	902240625	KNA26033.1	hypothetical protein SOVF_001020 [Spinacia oleracea]
C105603	902200742	KNA13816.1	hypothetical protein SOVF_113190 [Spinacia oleracea]
C105611	764582686	XP_011464159.1	PREDICTED: uncharacterized protein LOC105351484 [Fragaria vesca subsp. vesca]
C105621	719994171	XP_010254097.1	PREDICTED: uncharacterized protein LOC104595181 [Nelumbo nucifera]
C105637	346703308	CBX25406.1	hypothetical_protein [Oryza brachyantha]
C105639	629079877	KCW46322.1	hypothetical protein EUGRSUZ_K00184 [Eucalyptus grandis]
C105665	731361545	XP_010692412.1	PREDICTED: uncharacterized protein At4g08330, chloroplastic [Beta vulgaris subsp. vulgaris]
C105671	902240212	KNA25926.1	hypothetical protein SOVF_002180 [Spinacia oleracea]
C105673	902231787	KNA22405.1	hypothetical protein SOVF_034250 [Spinacia oleracea]
C105679	902148709	KNA05272.1	hypothetical protein SOVF_191980 [Spinacia oleracea]
C105681	643720775	KDP31039.1	hypothetical protein JCGZ_11415 [Jatropha curcas]
C105709	697173605	XP_009595727.1	PREDICTED: uncharacterized protein LOC104091979 [Nicotiana tomentosiformis]
C105719	643720982	KDP31246.1	hypothetical protein JCGZ_11622 [Jatropha curcas]
C105743	629125602	KCW90027.1	hypothetical protein EUGRSUZ_A02230 [Eucalyptus grandis]
C105783	743797436	XP_011008058.1	PREDICTED: uncharacterized protein LOC105113540 isoform X2 [Populus euphratica]
C105803	225457081	XP_002283199.1	PREDICTED: uncharacterized protein LOC100256944 [Vitis vinifera]
C105817	902209937	KNA16312.1	hypothetical protein SOVF_090210 [Spinacia oleracea]
C105823	449445015	XP_004140269.1	PREDICTED: uncharacterized protein LOC101204606 [Cucumis sativus]
C105863	596009752	XP_007218541.1	hypothetical protein PRUPE_ppa012756mg [Prunus persica]
C105865	302142980	CBI20275.3	unnamed protein product [Vitis vinifera]
C105883	870844812	KMS97688.1	hypothetical protein BVRB_5g124720 [Beta vulgaris subsp. vulgaris]
C105885	595840608	XP_007208051.1	hypothetical protein PRUPE_ppa002278mg [Prunus persica]
C10589	449538699	EMD30280.1	hypothetical protein CERSUDRAFT_146047, partial [Ceriporiopsis subvermispora B]
C105895	296084563	CBI25584.3	unnamed protein product [Vitis vinifera]
C105903	702345780	XP_010057046.1	PREDICTED: uncharacterized protein LOC104444969 isoform X1 [Eucalyptus grandis]
C105921	658011070	XP_008340775.1	PREDICTED: uncharacterized protein LOC103403716 [Malus domestica]
C105925	225432660	XP_002282406.1	PREDICTED: uncharacterized protein LOC100259756 isoform 1 [Vitis vinifera]
C105935	643714008	KDP26673.1	hypothetical protein JCGZ_17831 [Jatropha curcas]
C105953	697186919	XP_009602498.1	PREDICTED: uncharacterized protein LOC104097612 [Nicotiana tomentosiformis]
C105971	567906839	XP_006445733.1	hypothetical protein CICLE_v10017081mg [Citrus clementina]
C105981	731324342	XP_010672921.1	PREDICTED: uncharacterized protein LOC104889406 [Beta vulgaris subsp. vulgaris]
C105995	449483597	XP_004156634.1	PREDICTED: uncharacterized LOC101206121 [Cucumis sativus]
C105997	902141120	KNA04682.1	hypothetical protein SOVF_197160 [Spinacia oleracea]
C106013	351725051	NP_001236567.1	uncharacterized protein LOC100305524 [Glycine max]
C106017	902235618	KNA24011.1	hypothetical protein SOVF_020010 [Spinacia oleracea]
C106025	255563951	XP_002522975.1	conserved hypothetical protein [Ricinus communis]
C106029	225447868	XP_002272289.1	PREDICTED: uncharacterized protein LOC100267427 isoform 2 [Vitis vinifera]
C106031	698480704	XP_009787387.1	PREDICTED: uncharacterized protein LOC104235347 [Nicotiana sylvestris]
C106037	255587396	XP_002534259.1	conserved hypothetical protein [Ricinus communis]
C106053	763750999	KJB18387.1	hypothetical protein B456_003G050100 [Gossypium raimondii]
C106059	643711795	KDP25223.1	hypothetical protein JCGZ_20379 [Jatropha curcas]
C106061	902163350	KNA06816.1	hypothetical protein SOVF_177540 [Spinacia oleracea]
C106085	296084563	CBI25584.3	unnamed protein product [Vitis vinifera]
C106087	763803449	KJB70387.1	hypothetical protein B456_011G071200 [Gossypium raimondii]
C106095	763750408	KJB17796.1	hypothetical protein B456_003G015800 [Gossypium raimondii]
C106131	629094248	KCW60243.1	hypothetical protein EUGRSUZ_H02959 [Eucalyptus grandis]
C106153	567876061	XP_006430620.1	hypothetical protein CICLE_v10012950mg [Citrus clementina]
C106183	658002581	XP_008393786.1	PREDICTED: uncharacterized acetyltransferase At3g50280-like [Malus domestica]
C106187	731312812	XP_010676539.1	PREDICTED: uncharacterized protein LOC104892333 [Beta vulgaris subsp. vulgaris]
C106199	225440862	XP_002282394.1	PREDICTED: uncharacterized protein LOC100264936 [Vitis vinifera]
C106215	629079368	KCW46057.1	hypothetical protein EUGRSUZ_L00030 [Eucalyptus grandis]
C106279	566210951	XP_006372549.1	hypothetical protein POPTR_0017s02700g [Populus trichocarpa]
C106295	224137054	XP_002322482.1	hypothetical protein POPTR_0015s12870g [Populus trichocarpa]
C106329	197312873	ACH63217.1	hypothetical protein [Rheum australe]
C106333	224141003	XP_002323865.1	hypothetical protein POPTR_0017s12100g [Populus trichocarpa]
C106345	763815607	KJB82459.1	hypothetical protein B456_013G196800 [Gossypium raimondii]
C106349	596194187	XP_007223554.1	hypothetical protein PRUPE_ppa014532mg [Prunus persica]
C106369	731328049	XP_010674839.1	PREDICTED: uncharacterized protein LOC104890919 isoform X3 [Beta vulgaris subsp. vulgaris]
C106377	902234134	KNA23340.1	hypothetical protein SOVF_025660 isoform A [Spinacia oleracea]
C106421	902211292	KNA16684.1	hypothetical protein SOVF_086860 [Spinacia oleracea]
C106425	641840103	KDO59026.1	hypothetical protein CISIN_1g0207411mg, partial [Citrus sinensis]
C106443	902219915	KNA18452.1	hypothetical protein SOVF_070630 [Spinacia oleracea]
C106473	629094934	KCW60929.1	hypothetical protein EUGRSUZ_H03663 [Eucalyptus grandis]
C106477	567200025	XP_006407306.1	hypothetical protein EUTSA_v10021510mg [Eutrema salsugineum]
C106487	567868153	XP_006426699.1	hypothetical protein CICLE_v10026604mg [Citrus clementina]
C106493	629101437	KCW66906.1	hypothetical protein EUGRSUZ_F00653 [Eucalyptus grandis]
C106565	902202433	KNA14277.1	hypothetical protein SOVF_108930 [Spinacia oleracea]
C106583	951074472	XP_014492532.1	PREDICTED: uncharacterized protein LOC106754973 isoform X1 [Vigna radiata var. radiata]
C106599	731331399	XP_010676642.1	PREDICTED: uncharacterized protein LOC104892413 [Beta vulgaris subsp. vulgaris]
C106609	848867926	XP_012834608.1	PREDICTED: uncharacterized protein LOC105955433 isoform X1 [Erythranthe guttata]
C106619	902174174	KNA08382.1	hypothetical protein SOVF_163110, partial [Spinacia oleracea]
C106629	629084975	KCW51332.1	hypothetical protein EUGRSUZ_J00883 [Eucalyptus grandis]
C106643	224088998	XP_002308595.1	hypothetical protein POPTR_0006s25350g [Populus trichocarpa]
C106653	595902448	XP_007213923.1	hypothetical protein PRUPE_ppa004280mg [Prunus persica]
C106667	902208551	KNA15979.1	hypothetical protein SOVF_093330 [Spinacia oleracea]
C106681	567904160	XP_006444568.1	hypothetical protein CICLE_v10022849mg [Citrus clementina]
C106699	902211220	KNA16653.1	hypothetical protein SOVF_087240 [Spinacia oleracea]
C106703	902236143	KNA24239.1	hypothetical protein SOVF_017810 [Spinacia oleracea]
C106707	902193058	KNA12188.1	hypothetical protein SOVF_127840 [Spinacia oleracea]
C106725	225434592	XP_002278579.1	PREDICTED: uncharacterized protein LOC100262214 [Vitis vinifera]
C10673	297735381	CBI17821.3	unnamed protein product [Vitis vinifera]
C106735	359477310	XP_003631962.1	PREDICTED: uncharacterized protein LOC100855226 [Vitis vinifera]
C106751	694407923	XP_009378678.1	PREDICTED: uncharacterized protein LOC103967147 [Pyrus x bretschneideri]
C106761	604347509	EYU45746.1	hypothetical protein MIMGU_mgv1a008547mg [Erythranthe guttata]
C106775	297733678	CBI14925.3	unnamed protein product [Vitis vinifera]
C106777	902237255	KNA24728.1	hypothetical protein SOVF_013240 [Spinacia oleracea]
C106787	629082101	KCW48546.1	hypothetical protein EUGRSUZ_K02221 [Eucalyptus grandis]
C106799	641823329	KDO42747.1	hypothetical protein CISIN_1g039203mg [Citrus sinensis]
C106857	719996807	XP_010254892.1	PREDICTED: uncharacterized protein LOC104595729 [Nelumbo nucifera]
C106861	902236317	KNA24332.1	hypothetical protein SOVF_016860 [Spinacia oleracea]
C106877	147794982	CAN71764.1	hypothetical protein VITISV_039227 [Vitis vinifera]
C106885	970069517	XP_015061891.1	PREDICTED: uncharacterized protein LOC107007692 isoform X1 [Solanum pennellii]
C106913	629090786	KCW57039.1	hypothetical protein EUGRSUZ_I02701 [Eucalyptus grandis]
C106917	731332686	XP_010677342.1	PREDICTED: uncharacterized protein LOC104893007 isoform X1 [Beta vulgaris subsp. vulgaris]
C106955	731399411	XP_002277067.3	PREDICTED: uncharacterized protein LOC100261830 [Vitis vinifera]
C106965	643729663	KDP37440.1	hypothetical protein JCGZ_08281 [Jatropha curcas]
C106973	902235302	KNA23863.1	hypothetical protein SOVF_020840 [Spinacia oleracea]
C107017	720059371	XP_010274555.1	PREDICTED: uncharacterized protein LOC104609853 [Nelumbo nucifera]
C107023	902237653	KNA24886.1	hypothetical protein SOVF_011580 [Spinacia oleracea]
C107027	902208360	KNA15929.1	hypothetical protein SOVF_093930 [Spinacia oleracea]
C107029	297739711	CBI29893.3	unnamed protein product [Vitis vinifera]
C107049	604334065	EYU38254.1	hypothetical protein MIMGU_mgv1a016328mg [Erythranthe guttata]
C107069	255566028	XP_002524002.1	conserved hypothetical protein [Ricinus communis]
C107075	643731347	KDP38635.1	hypothetical protein JCGZ_03988 [Jatropha curcas]
C107135	595881391	XP_007212406.1	hypothetical protein PRUPE_ppa016425mg, partial [Prunus persica]
C107141	470132262	XP_004302004.1	PREDICTED: uncharacterized protein LOC101314288 [Fragaria vesca subsp. vesca]
C107145	902195400	KNA12821.1	hypothetical protein SOVF_122410 [Spinacia oleracea]
C107171	596198370	XP_007223657.1	hypothetical protein PRUPE_ppa012783mg [Prunus persica]
C10717	727638452	XP_010490482.1	PREDICTED: uncharacterized protein LOC104768255 [Camelina sativa]
C107205	629100833	KCW66302.1	hypothetical protein EUGRSUZ_F00127 [Eucalyptus grandis]
C107219	763762247	KJB29501.1	hypothetical protein B456_005G103700 [Gossypium raimondii]
C107255	566211943	XP_002323938.2	hypothetical protein POPTR_0017s07130g [Populus trichocarpa]
C107271	902160551	KNA06455.1	hypothetical protein SOVF_180860, partial [Spinacia oleracea]
C107301	147790636	CAN61038.1	hypothetical protein VITISV_041753 [Vitis vinifera]
C107319	902230339	KNA21824.1	hypothetical protein SOVF_040000 [Spinacia oleracea]
C107321	731359640	XP_010691389.1	PREDICTED: uncharacterized protein LOC104904725 [Beta vulgaris subsp. vulgaris]
C107333	902168520	KNA07509.1	hypothetical protein SOVF_171170 [Spinacia oleracea]
C107337	870843930	KMS97009.1	hypothetical protein BVRB_7g179570 [Beta vulgaris subsp. vulgaris]
C107371	902203800	KNA14688.1	hypothetical protein SOVF_104420 [Spinacia oleracea]
C107377	118481800	ABK92838.1	unknown [Populus trichocarpa]
C107383	902230243	KNA21779.1	hypothetical protein SOVF_039370 [Spinacia oleracea]
C107451	659127116	XP_008463533.1	PREDICTED: uncharacterized protein LOC103501667 [Cucumis melo]
C107469	297739970	CBI30152.3	unnamed protein product [Vitis vinifera]
C107483	224127358	XP_002320054.1	hypothetical protein POPTR_0014s06350g [Populus trichocarpa]
C107513	902224976	KNA19937.1	hypothetical protein SOVF_056900 [Spinacia oleracea]
C107529	596217088	XP_007223933.1	hypothetical protein PRUPE_ppa014266mg [Prunus persica]
C107533	629096442	KCW62437.1	hypothetical protein EUGRSUZ_H05079 [Eucalyptus grandis]
C107541	297744626	CBI37888.3	unnamed protein product [Vitis vinifera]
C107575	870844619	KMS97543.1	hypothetical protein BVRB_5g126040 [Beta vulgaris subsp. vulgaris]
C107579	641830714	KDO49794.1	hypothetical protein CISIN_1g036582mg, partial [Citrus sinensis]
C107581	604303754	EYU23173.1	hypothetical protein MIMGU_mgv1a020758mg [Erythranthe guttata]
C107597	870852338	KMT04267.1	hypothetical protein BVRB_8g183430 [Beta vulgaris subsp. vulgaris]
C107601	719981377	XP_010250108.1	PREDICTED: uncharacterized protein LOC104592436 [Nelumbo nucifera]
C107627	731364373	XP_010693937.1	PREDICTED: uncharacterized protein LOC104906820 [Beta vulgaris subsp. vulgaris]
C107639	502077603	XP_004485699.1	PREDICTED: uncharacterized protein LOC101496682 [Cicer arietinum]
C107643	657980205	XP_008382086.1	PREDICTED: uncharacterized protein LOC103444905 isoform X1 [Malus domestica]
C107645	902192312	KNA12012.1	hypothetical protein SOVF_129630 [Spinacia oleracea]
C107655	590715514	XP_007050217.1	Uncharacterized protein TCM_003962 [Theobroma cacao]
C107657	731350457	XP_010686513.1	PREDICTED: uncharacterized protein LOC104900716 [Beta vulgaris subsp. vulgaris]
C107659	870869064	KMT19850.1	hypothetical protein BVRB_1g008990 [Beta vulgaris subsp. vulgaris]
C107663	629105236	KCW70705.1	hypothetical protein EUGRSUZ_F03873 [Eucalyptus grandis]
C107675	720064581	XP_010275998.1	PREDICTED: uncharacterized protein LOC104610875 isoform X1 [Nelumbo nucifera]
C107699	643718854	KDP29953.1	hypothetical protein JCGZ_18522 [Jatropha curcas]
C107717	731362101	XP_010692717.1	PREDICTED: uncharacterized protein LOC104905781 [Beta vulgaris subsp. vulgaris]
C107719	593699727	XP_007150302.1	hypothetical protein PHAVU_005G142000g [Phaseolus vulgaris]
C107735	902226692	KNA20445.1	hypothetical protein SOVF_052230 [Spinacia oleracea]
C107743	147810451	CAN65338.1	hypothetical protein VITISV_023851 [Vitis vinifera]
C107747	870847638	KMS99985.1	hypothetical protein BVRB_1g018240 [Beta vulgaris subsp. vulgaris]
C107761	902202548	KNA14305.1	hypothetical protein SOVF_108700 [Spinacia oleracea]
C107773	604314713	EYU27419.1	hypothetical protein MIMGU_mgv1a016065mg [Erythranthe guttata]
C107781	698526754	XP_009760216.1	PREDICTED: uncharacterized protein LOC104212604 isoform X1 [Nicotiana sylvestris]
C107783	743903702	XP_011045206.1	PREDICTED: uncharacterized protein LOC105140179 isoform X1 [Populus euphratica]
C107787	643727678	KDP36022.1	hypothetical protein JCGZ_09988 [Jatropha curcas]
C107791	703064620	XP_010087247.1	hypothetical protein L484_009756 [Morus notabilis]
C107805	731353281	XP_010687981.1	PREDICTED: uncharacterized protein LOC104902025 isoform X4 [Beta vulgaris subsp. vulgaris]
C107811	743937489	XP_011013150.1	PREDICTED: uncharacterized protein LOC105117248 [Populus euphratica]
C107819	902228599	KNA21177.1	hypothetical protein SOVF_045650 [Spinacia oleracea]
C107823	147794450	CAN64856.1	hypothetical protein VITISV_030491 [Vitis vinifera]
C107915	731335200	XP_010678610.1	PREDICTED: uncharacterized protein LOC104894132 [Beta vulgaris subsp. vulgaris]
C107921	604299836	EYU19679.1	hypothetical protein MIMGU_mgv1a015002mg [Erythranthe guttata]
C107929	720031112	XP_010265711.1	PREDICTED: uncharacterized protein LOC104603387 [Nelumbo nucifera]
C107943	643741240	KDP46744.1	hypothetical protein JCGZ_06532 [Jatropha curcas]
C107975	763781160	KJB48231.1	hypothetical protein B456_008G059200 [Gossypium raimondii]
C107985	674233525	KFK26290.1	hypothetical protein AALP_AA8G228700 [Arabis alpina]
C107989	643726218	KDP35026.1	hypothetical protein JCGZ_09314 [Jatropha curcas]
C107999	902234881	KNA23629.1	hypothetical protein SOVF_023290 [Spinacia oleracea]
C108005	595860796	XP_007211211.1	hypothetical protein PRUPE_ppa011496mg [Prunus persica]
C108023	224113863	XP_002316595.1	hypothetical protein POPTR_0011s00740g [Populus trichocarpa]
C108025	297735120	CBI17482.3	unnamed protein product [Vitis vinifera]
C108045	449456006	XP_004145741.1	PREDICTED: uncharacterized protein LOC101215539 [Cucumis sativus]
C108047	763782886	KJB49957.1	hypothetical protein B456_008G146800 [Gossypium raimondii]
C108073	586707557	XP_006846173.1	hypothetical protein AMTR_s00012p00202200 [Amborella trichopoda]
C108075	902234881	KNA23629.1	hypothetical protein SOVF_023290 [Spinacia oleracea]
C108089	297745915	CBI15971.3	unnamed protein product [Vitis vinifera]
C108095	734400234	KHN31308.1	hypothetical protein glysoja_022962 [Glycine soja]
C108099	659067861	XP_008441647.1	PREDICTED: uncharacterized protein LOC103485727 [Cucumis melo]
C108101	356564103	XP_003550296.1	PREDICTED: uncharacterized protein LOC100791035 [Glycine max]
C108105	225438720	XP_002282548.1	PREDICTED: uncharacterized protein LOC100252502 [Vitis vinifera]
C108109	527209920	EPS74529.1	hypothetical protein M569_00246 [Genlisea aurea]
C108137	720016013	XP_010261019.1	PREDICTED: uncharacterized protein LOC104599958 [Nelumbo nucifera]
C108143	902106320	KNA03615.1	hypothetical protein SOVF_207450 [Spinacia oleracea]
C108183	566207899	XP_006373561.1	hypothetical protein POPTR_0016s00400g [Populus trichocarpa]
C108193	657987139	XP_008385723.1	PREDICTED: uncharacterized protein LOC103448250 [Malus domestica]
C108211	902234658	KNA23535.1	hypothetical protein SOVF_023260 [Spinacia oleracea]
C108257	731335937	XP_010678989.1	PREDICTED: uncharacterized protein LOC104894456 [Beta vulgaris subsp. vulgaris]
C108271	703109496	XP_010099310.1	hypothetical protein L484_018172 [Morus notabilis]
C108275	731311690	XP_010670587.1	PREDICTED: uncharacterized protein LOC104887612 [Beta vulgaris subsp. vulgaris]
C108285	302820045	XP_002991691.1	hypothetical protein SELMODRAFT_429946 [Selaginella moellendorffii]
C108321	643716801	KDP28427.1	hypothetical protein JCGZ_14198 [Jatropha curcas]
C108349	567207895	XP_006409426.1	hypothetical protein EUTSA_v10022840mg [Eutrema salsugineum]
C108353	604331752	EYU36610.1	hypothetical protein MIMGU_mgv1a015309mg [Erythranthe guttata]
C108363	643731611	KDP38855.1	hypothetical protein JCGZ_05012 [Jatropha curcas]
C108367	255564142	XP_002523068.1	conserved hypothetical protein [Ricinus communis]
C108371	567877267	XP_006431223.1	hypothetical protein CICLE_v10013833mg, partial [Citrus clementina]
C108387	565397527	XP_006364342.1	PREDICTED: uncharacterized protein LOC102593979 [Solanum tuberosum]
C108397	902190445	KNA11610.1	hypothetical protein SOVF_133450 [Spinacia oleracea]
C108409	728834292	KHG13735.1	hypothetical protein F383_04678 [Gossypium arboreum]
C108411	902232937	KNA22855.1	hypothetical protein SOVF_030070 [Spinacia oleracea]
C108421	225456305	XP_002283714.1	PREDICTED: uncharacterized protein LOC100264568 isoform 1 [Vitis vinifera]
C108431	763766911	KJB34126.1	hypothetical protein B456_006G051300 [Gossypium raimondii]
C108433	947129552	KRH77406.1	hypothetical protein GLYMA_01G211700 [Glycine max]
C108443	359495710	XP_003635067.1	PREDICTED: uncharacterized protein LOC100246768 isoform 1 [Vitis vinifera]
C108483	902208246	KNA15894.1	hypothetical protein SOVF_093780 [Spinacia oleracea]
C108487	902195952	KNA13000.1	hypothetical protein SOVF_120810 [Spinacia oleracea]
C108489	629113347	KCW78307.1	hypothetical protein EUGRSUZ_D02487 [Eucalyptus grandis]
C108491	596198179	XP_007223640.1	hypothetical protein PRUPE_ppa012698mg [Prunus persica]
C108497	731333603	XP_010677818.1	PREDICTED: uncharacterized protein LOC104893411 [Beta vulgaris subsp. vulgaris]
C108509	763789489	KJB56485.1	hypothetical protein B456_009G121500 [Gossypium raimondii]
C108527	194700682	ACF84425.1	unknown [Zea mays]
C108545	255576842	XP_002529307.1	conserved hypothetical protein [Ricinus communis]
C108565	902225735	KNA20167.1	hypothetical protein SOVF_054840 [Spinacia oleracea]
C108571	643729370	KDP37250.1	hypothetical protein JCGZ_06306 [Jatropha curcas]
C108589	359477491	XP_003631984.1	PREDICTED: uncharacterized protein LOC100854649 [Vitis vinifera]
C108617	902176431	KNA08757.1	hypothetical protein SOVF_159810 [Spinacia oleracea]
C108627	902165991	KNA07185.1	hypothetical protein SOVF_174170 [Spinacia oleracea]
C108629	902187482	KNA10917.1	hypothetical protein SOVF_139900 [Spinacia oleracea]
C108633	629114503	KCW79178.1	hypothetical protein EUGRSUZ_C00614 [Eucalyptus grandis]
C108661	848880124	XP_012840446.1	PREDICTED: uncharacterized protein LOC105960782 [Erythranthe guttata]
C108673	965614396	BAU00029.1	hypothetical protein VIGAN_10158400 [Vigna angularis var. angularis]
C108683	296089008	CBI38711.3	unnamed protein product [Vitis vinifera]
C108697	296089680	CBI39499.3	unnamed protein product [Vitis vinifera]
C108709	297738940	CBI28185.3	unnamed protein product [Vitis vinifera]
C108719	902228268	KNA21035.1	hypothetical protein SOVF_046880 [Spinacia oleracea]
C108735	747080597	XP_011087555.1	PREDICTED: uncharacterized protein LOC105169004 [Sesamum indicum]
C108757	566156638	XP_002300922.2	hypothetical protein POPTR_0002s06940g [Populus trichocarpa]
C108777	595793773	XP_007200635.1	hypothetical protein PRUPE_ppa013743mg [Prunus persica]
C108795	731312591	XP_010675512.1	PREDICTED: uncharacterized protein LOC104891503 [Beta vulgaris subsp. vulgaris]
C108817	629107488	KCW72634.1	hypothetical protein EUGRSUZ_E01094 [Eucalyptus grandis]
C108831	297744273	CBI37243.3	unnamed protein product [Vitis vinifera]
C108835	604303754	EYU23173.1	hypothetical protein MIMGU_mgv1a020758mg [Erythranthe guttata]
C108845	902195839	KNA12967.1	hypothetical protein SOVF_120530 [Spinacia oleracea]
C108847	356563826	XP_003550159.1	PREDICTED: uncharacterized protein LOC100807125 isoform X1 [Glycine max]
C108857	629120880	KCW85370.1	hypothetical protein EUGRSUZ_B02198 [Eucalyptus grandis]
C108865	460382311	XP_004236883.1	PREDICTED: uncharacterized protein LOC101250594 [Solanum lycopersicum]
C108893	593704611	XP_007152679.1	hypothetical protein PHAVU_004G150000g [Phaseolus vulgaris]
C108907	629105899	KCW71368.1	hypothetical protein EUGRSUZ_F04448 [Eucalyptus grandis]
C108909	567902848	XP_006443912.1	hypothetical protein CICLE_v10024455mg [Citrus clementina]
C108913	763794148	KJB61144.1	hypothetical protein B456_009G343100 [Gossypium raimondii]
C108915	604348362	EYU46517.1	hypothetical protein MIMGU_mgv1a016218mg [Erythranthe guttata]
C108939	902164585	KNA06984.1	hypothetical protein SOVF_176070 [Spinacia oleracea]
C108953	567887772	XP_006436408.1	hypothetical protein CICLE_v10032913mg [Citrus clementina]
C108955	702381852	XP_010063743.1	PREDICTED: uncharacterized protein LOC104450754 [Eucalyptus grandis]
C108967	731339843	XP_010681076.1	PREDICTED: uncharacterized protein LOC104896080 [Beta vulgaris subsp. vulgaris]
C108979	359477491	XP_003631984.1	PREDICTED: uncharacterized protein LOC100854649 [Vitis vinifera]
C108991	596009622	XP_007218535.1	hypothetical protein PRUPE_ppa012674mg [Prunus persica]
C108997	764635585	XP_004307847.2	PREDICTED: uncharacterized protein LOC101291673 [Fragaria vesca subsp. vesca]
C109011	225464902	XP_002274217.1	PREDICTED: uncharacterized protein LOC100258720 [Vitis vinifera]
C109023	698463937	XP_009782318.1	PREDICTED: uncharacterized protein LOC104231083 [Nicotiana sylvestris]
C109033	902234496	KNA23468.1	hypothetical protein SOVF_024470 [Spinacia oleracea]
C109041	470122672	XP_004297363.1	PREDICTED: uncharacterized protein LOC101298596 [Fragaria vesca subsp. vesca]
C109043	694423859	XP_009339718.1	PREDICTED: uncharacterized protein LOC103931915 [Pyrus x bretschneideri]
C109071	643714520	KDP27023.1	hypothetical protein JCGZ_20958 [Jatropha curcas]
C109077	720050799	XP_010271890.1	PREDICTED: uncharacterized protein LOC104607841 isoform X4 [Nelumbo nucifera]
C109089	565430231	XP_006279585.1	hypothetical protein CARUB_v10025999mg [Capsella rubella]
C109091	902211974	KNA16837.1	hypothetical protein SOVF_084990 [Spinacia oleracea]
C109141	731339729	XP_010681014.1	PREDICTED: uncharacterized protein LOC104896033 [Beta vulgaris subsp. vulgaris]
C109145	902205467	KNA15166.1	hypothetical protein SOVF_100690 [Spinacia oleracea]
C109151	116782400	ABK22492.1	unknown [Picea sitchensis]
C109153	870845882	KMS98534.1	hypothetical protein BVRB_4g092230 isoform B [Beta vulgaris subsp. vulgaris]
C109157	641847437	KDO66317.1	hypothetical protein CISIN_1g029668mg [Citrus sinensis]
C109159	629085201	KCW51558.1	hypothetical protein EUGRSUZ_J01067 [Eucalyptus grandis]
C109161	902239354	KNA25578.1	hypothetical protein SOVF_005680 [Spinacia oleracea]
C109175	225426002	XP_002272795.1	PREDICTED: uncharacterized protein LOC100246730 isoform 1 [Vitis vinifera]
C109181	629084495	KCW50852.1	hypothetical protein EUGRSUZ_J00499 [Eucalyptus grandis]
C109187	565361073	XP_006347285.1	PREDICTED: uncharacterized protein LOC102594987 isoform X2 [Solanum tuberosum]
C109201	629086658	KCW53015.1	hypothetical protein EUGRSUZ_J02309 [Eucalyptus grandis]
C109209	902143724	KNA04864.1	hypothetical protein SOVF_195700 [Spinacia oleracea]
C109221	763751315	KJB18703.1	hypothetical protein B456_003G066700 [Gossypium raimondii]
C109265	643733703	KDP40546.1	hypothetical protein JCGZ_24545 [Jatropha curcas]
C109267	629103119	KCW68588.1	hypothetical protein EUGRSUZ_F02200 [Eucalyptus grandis]
C109271	902186123	KNA10621.1	hypothetical protein SOVF_142650 [Spinacia oleracea]
C109277	629092070	KCW58065.1	hypothetical protein EUGRSUZ_H00799 [Eucalyptus grandis]
C109297	902240625	KNA26033.1	hypothetical protein SOVF_001020 [Spinacia oleracea]
C109305	951067474	XP_014524239.1	PREDICTED: uncharacterized protein At3g03773 [Vigna radiata var. radiata]
C109311	567886390	XP_006435717.1	hypothetical protein CICLE_v10033070mg [Citrus clementina]
C109313	720081749	XP_010242378.1	PREDICTED: uncharacterized protein LOC104586747 [Nelumbo nucifera]
C109327	604299265	EYU19200.1	hypothetical protein MIMGU_mgv1a014350mg [Erythranthe guttata]
C109339	870846405	KMS98975.1	hypothetical protein BVRB_3g067130 [Beta vulgaris subsp. vulgaris]
C109371	902203654	KNA14634.1	hypothetical protein SOVF_105640 [Spinacia oleracea]
C109375	719963552	XP_010250069.1	PREDICTED: uncharacterized protein LOC104592405 [Nelumbo nucifera]
C109381	297740820	CBI31002.3	unnamed protein product [Vitis vinifera]
C109405	902211204	KNA16647.1	hypothetical protein SOVF_087170 [Spinacia oleracea]
C109417	698537362	XP_009764806.1	PREDICTED: uncharacterized protein LOC104216465 [Nicotiana sylvestris]
C109425	763780922	KJB47993.1	hypothetical protein B456_008G049600 [Gossypium raimondii]
C109427	902191102	KNA11765.1	hypothetical protein SOVF_131700 [Spinacia oleracea]
C109439	764629331	XP_011469420.1	PREDICTED: uncharacterized protein LOC105352952 [Fragaria vesca subsp. vesca]
C109467	449450468	XP_004142984.1	PREDICTED: uncharacterized protein At4g28440-like [Cucumis sativus]
C109475	643722197	KDP32076.1	hypothetical protein JCGZ_12537 [Jatropha curcas]
C109505	643720736	KDP31000.1	hypothetical protein JCGZ_11376 [Jatropha curcas]
C109517	641858251	KDO76973.1	hypothetical protein CISIN_1g031713mg [Citrus sinensis]
C109521	604302457	EYU22033.1	hypothetical protein MIMGU_mgv1a015529mg [Erythranthe guttata]
C109535	697147202	XP_009627753.1	PREDICTED: uncharacterized protein LOC104118249 [Nicotiana tomentosiformis]
C109571	590724736	XP_007052552.1	Uncharacterized protein TCM_005902 [Theobroma cacao]
C10957	902180363	KNA09540.1	hypothetical protein SOVF_152520 [Spinacia oleracea]
C109607	593691938	XP_007146517.1	hypothetical protein PHAVU_006G047600g [Phaseolus vulgaris]
C109619	870840654	KMS94874.1	hypothetical protein BVRB_014490 [Beta vulgaris subsp. vulgaris]
C109621	763789351	KJB56347.1	hypothetical protein B456_009G116200 [Gossypium raimondii]
C109623	302143025	CBI20320.3	unnamed protein product [Vitis vinifera]
C109643	731377297	XP_010667833.1	PREDICTED: uncharacterized protein LOC104884833 [Beta vulgaris subsp. vulgaris]
C109645	470134983	XP_004303312.1	PREDICTED: uncharacterized protein LOC101299686 [Fragaria vesca subsp. vesca]
C109649	902187589	KNA10945.1	hypothetical protein SOVF_139720 isoform B [Spinacia oleracea]
C109667	698453585	XP_009779983.1	PREDICTED: uncharacterized protein LOC104229103 [Nicotiana sylvestris]
C109687	359487029	XP_002268344.2	PREDICTED: uncharacterized protein LOC100248122 [Vitis vinifera]
C109691	734417903	KHN39215.1	hypothetical protein glysoja_028020 [Glycine soja]
C109699	720081365	XP_010242259.1	PREDICTED: uncharacterized protein LOC104586659 [Nelumbo nucifera]
C109701	567873989	XP_006429584.1	hypothetical protein CICLE_v10011425mg [Citrus clementina]
C109739	763777253	KJB44376.1	hypothetical protein B456_007G248800 [Gossypium raimondii]
C109792	645216372	XP_008220824.1	PREDICTED: uncharacterized protein LOC103320859 [Prunus mume]
C109796	489509044	WP_003413908.1	hypothetical protein [Clostridium butyricum]
C109802	297736875	CBI26076.3	unnamed protein product [Vitis vinifera]
C109822	502138789	XP_004503529.1	PREDICTED: uncharacterized protein LOC101497430 [Cicer arietinum]
C109832	763752780	KJB20168.1	hypothetical protein B456_003G136100 [Gossypium raimondii]
C109842	902163781	KNA06881.1	hypothetical protein SOVF_176940 [Spinacia oleracea]
C109888	763766919	KJB34134.1	hypothetical protein B456_006G049200 [Gossypium raimondii]
C109902	902224472	KNA19790.1	hypothetical protein SOVF_058160 [Spinacia oleracea]
C109912	224109936	XP_002315361.1	hypothetical protein POPTR_0010s26160g [Populus trichocarpa]
C109916	763763623	KJB30877.1	hypothetical protein B456_005G165500 [Gossypium raimondii]
C109920	719980552	XP_010249837.1	PREDICTED: uncharacterized protein LOC104592265 [Nelumbo nucifera]
C109968	351724743	NP_001237068.1	uncharacterized protein LOC100305558 [Glycine max]
C109980	731343002	XP_010682673.1	PREDICTED: uncharacterized protein LOC104897488 [Beta vulgaris subsp. vulgaris]
C109998	629082450	KCW48895.1	hypothetical protein EUGRSUZ_K02517 [Eucalyptus grandis]
C110012	703141544	XP_010107529.1	hypothetical protein L484_024382 [Morus notabilis]
C110020	643734495	KDP41165.1	hypothetical protein JCGZ_15572 [Jatropha curcas]
C110030	629119241	KCW83731.1	hypothetical protein EUGRSUZ_B00604 [Eucalyptus grandis]
C110034	565371528	XP_006352355.1	PREDICTED: uncharacterized protein LOC102595899 [Solanum tuberosum]
C110038	567859580	XP_006422444.1	hypothetical protein CICLE_v10029401mg [Citrus clementina]
C110044	470146152	XP_004308693.1	PREDICTED: uncharacterized protein LOC101313462 [Fragaria vesca subsp. vesca]
C110050	902201674	KNA14034.1	hypothetical protein SOVF_111220 [Spinacia oleracea]
C110056	502117608	XP_004495877.1	PREDICTED: uncharacterized protein LOC101493822 [Cicer arietinum]
C110058	902205281	KNA15136.1	hypothetical protein SOVF_100960 [Spinacia oleracea]
C110060	902235221	KNA23815.1	hypothetical protein SOVF_021180 [Spinacia oleracea]
C110062	643720775	KDP31039.1	hypothetical protein JCGZ_11415 [Jatropha curcas]
C110078	902170201	KNA07794.1	hypothetical protein SOVF_168560 [Spinacia oleracea]
C110080	763764897	KJB32151.1	hypothetical protein B456_005G226400 [Gossypium raimondii]
C110132	731325410	XP_010673502.1	PREDICTED: uncharacterized protein LOC104889867 [Beta vulgaris subsp. vulgaris]
C110142	719978727	XP_010249256.1	PREDICTED: uncharacterized protein LOC104591875 [Nelumbo nucifera]
C110144	763811612	KJB78464.1	hypothetical protein B456_013G001000 [Gossypium raimondii]
C110146	731359016	XP_010691059.1	PREDICTED: uncharacterized protein LOC104904496 [Beta vulgaris subsp. vulgaris]
C110148	728839223	KHG18666.1	hypothetical protein F383_08458 [Gossypium arboreum]
C110160	567904062	XP_006444519.1	hypothetical protein CICLE_v10024151mg [Citrus clementina]
C110166	296082561	CBI21566.3	unnamed protein product [Vitis vinifera]
C110222	359486797	XP_002278587.2	PREDICTED: uncharacterized protein LOC100246148 [Vitis vinifera]
C110240	763785256	KJB52327.1	hypothetical protein B456_008G256400 [Gossypium raimondii]
C110262	719969463	XP_010268532.1	PREDICTED: uncharacterized protein LOC104605448 isoform X1 [Nelumbo nucifera]
C110274	629126184	KCW90609.1	hypothetical protein EUGRSUZ_A02717 [Eucalyptus grandis]
C110346	296084828	CBI27710.3	unnamed protein product [Vitis vinifera]
C110378	116781676	ABK22198.1	unknown [Picea sitchensis]
C110382	297738740	CBI27985.3	unnamed protein product [Vitis vinifera]
C110388	470128711	XP_004300279.1	PREDICTED: uncharacterized protein LOC101295627 [Fragaria vesca subsp. vesca]
C110390	604345283	EYU43865.1	hypothetical protein MIMGU_mgv1a015532mg [Erythranthe guttata]
C110394	902125272	KNA04061.1	hypothetical protein SOVF_203160 [Spinacia oleracea]
C110436	593789474	XP_007157776.1	hypothetical protein PHAVU_002G097800g [Phaseolus vulgaris]
C110440	763757742	KJB25073.1	hypothetical protein B456_004G175700 [Gossypium raimondii]
C110444	902167797	KNA07413.1	hypothetical protein SOVF_172080 [Spinacia oleracea]
C110450	728819288	KHG03127.1	hypothetical protein F383_27157 [Gossypium arboreum]
C110468	643729381	KDP37261.1	hypothetical protein JCGZ_06317 [Jatropha curcas]
C110472	902197842	KNA13536.1	hypothetical protein SOVF_115820 [Spinacia oleracea]
C110510	604328662	EYU34184.1	hypothetical protein MIMGU_mgv1a013345mg [Erythranthe guttata]
C110514	920688784	KOM32767.1	hypothetical protein LR48_Vigan01g232300 [Vigna angularis]
C110522	297743196	CBI36063.3	unnamed protein product [Vitis vinifera]
C110524	870866005	KMT17034.1	hypothetical protein BVRB_2g042350 [Beta vulgaris subsp. vulgaris]
C110534	586713363	XP_006847231.1	hypothetical protein AMTR_s00017p00257730 [Amborella trichopoda]
C110540	590680534	XP_007040888.1	Uncharacterized protein isoform 1 [Theobroma cacao]
C110566	565450714	XP_006285819.1	hypothetical protein CARUB_v10007309mg [Capsella rubella]
C110568	567161250	XP_006396407.1	hypothetical protein EUTSA_v10028985mg [Eutrema salsugineum]
C110572	255543124	XP_002512625.1	conserved hypothetical protein [Ricinus communis]
C110598	698498472	XP_009795139.1	PREDICTED: uncharacterized protein LOC104241880 [Nicotiana sylvestris]
C110610	902189844	KNA11482.1	hypothetical protein SOVF_134790 [Spinacia oleracea]
C110614	224065308	XP_002301767.1	hypothetical protein POPTR_0002s24010g [Populus trichocarpa]
C110624	902236077	KNA24192.1	hypothetical protein SOVF_017860 [Spinacia oleracea]
C110632	870852606	KMT04521.1	hypothetical protein BVRB_8g181830 [Beta vulgaris subsp. vulgaris]
C110636	902196764	KNA13196.1	hypothetical protein SOVF_118910 [Spinacia oleracea]
C110654	731359624	XP_010691380.1	PREDICTED: uncharacterized protein LOC104904718 [Beta vulgaris subsp. vulgaris]
C110658	643732449	KDP39545.1	hypothetical protein JCGZ_02565 [Jatropha curcas]
C110666	734383744	KHN24088.1	Hypothetical protein glysoja_025261 [Glycine soja]
C110670	225428991	XP_002265407.1	PREDICTED: uncharacterized protein LOC100254857 [Vitis vinifera]
C110692	763804280	KJB71218.1	hypothetical protein B456_011G111000 [Gossypium raimondii]
C110696	604345283	EYU43865.1	hypothetical protein MIMGU_mgv1a015532mg [Erythranthe guttata]
C110720	731315593	XP_010692156.1	PREDICTED: uncharacterized protein At4g29660 [Beta vulgaris subsp. vulgaris]
C110744	357450235	XP_003595394.1	hypothetical protein MTR_2g044940 [Medicago truncatula]
C110752	731347896	XP_010685215.1	PREDICTED: uncharacterized protein LOC104899682 isoform X1 [Beta vulgaris subsp. vulgaris]
C110760	902178625	KNA09186.1	hypothetical protein SOVF_155690 [Spinacia oleracea]
C110762	566235018	XP_002325470.2	hypothetical protein POPTR_0019s08100g [Populus trichocarpa]
C110782	225439617	XP_002267882.1	PREDICTED: uncharacterized protein LOC100246527 isoform 1 [Vitis vinifera]
C110792	255584234	XP_002532855.1	conserved hypothetical protein [Ricinus communis]
C110848	697142017	XP_009625124.1	PREDICTED: uncharacterized protein LOC104116055 [Nicotiana tomentosiformis]
C110854	225437785	XP_002281434.1	PREDICTED: uncharacterized protein LOC100265766 [Vitis vinifera]
C110910	902195342	KNA12806.1	hypothetical protein SOVF_122550, partial [Spinacia oleracea]
C110924	731352965	XP_010687820.1	PREDICTED: uncharacterized protein LOC104901896 [Beta vulgaris subsp. vulgaris]
C110950	351724667	NP_001238601.1	uncharacterized protein LOC100305910 [Glycine max]
C110954	703068385	XP_010088222.1	hypothetical protein L484_012503 [Morus notabilis]
C110956	902208753	KNA16024.1	hypothetical protein SOVF_092960 [Spinacia oleracea]
C110958	225427246	XP_002278575.1	PREDICTED: uncharacterized protein LOC100250549 [Vitis vinifera]
C110970	595793475	XP_007200486.1	hypothetical protein PRUPE_ppa011368mg [Prunus persica]
C110980	296085543	CBI29275.3	unnamed protein product [Vitis vinifera]
C110998	902221530	KNA18937.1	hypothetical protein SOVF_066110 [Spinacia oleracea]
C111022	388521655	AFK48889.1	unknown [Lotus japonicus]
C111050	902227262	KNA20631.1	hypothetical protein SOVF_050590 [Spinacia oleracea]
C111058	902221252	KNA18851.1	hypothetical protein SOVF_066980 [Spinacia oleracea]
C111062	590705453	XP_007047442.1	Uncharacterized protein isoform 3 [Theobroma cacao]
C111072	743821755	XP_011021501.1	PREDICTED: uncharacterized protein LOC105123561 isoform X2 [Populus euphratica]
C111084	731341616	XP_010681984.1	PREDICTED: uncharacterized protein LOC104896894 [Beta vulgaris subsp. vulgaris]
C111096	902238436	KNA25197.1	hypothetical protein SOVF_008650 [Spinacia oleracea]
C111104	470128744	XP_004300295.1	PREDICTED: uncharacterized protein LOC101301109 [Fragaria vesca subsp. vesca]
C111106	255558526	XP_002520288.1	conserved hypothetical protein [Ricinus communis]
C111116	225458920	XP_002285490.1	PREDICTED: uncharacterized protein LOC100259164 [Vitis vinifera]
C111118	902201795	KNA14083.1	hypothetical protein SOVF_110810 [Spinacia oleracea]
C111120	225436492	XP_002273308.1	PREDICTED: uncharacterized protein LOC100241419 [Vitis vinifera]
C111144	297733723	CBI14970.3	unnamed protein product [Vitis vinifera]
C111180	902212947	KNA17137.1	hypothetical protein SOVF_082910 [Spinacia oleracea]
C111184	747065699	XP_011079500.1	PREDICTED: uncharacterized protein LOC105163003 isoform X1 [Sesamum indicum]
C111190	255579687	XP_002530683.1	conserved hypothetical protein [Ricinus communis]
C111202	763799929	KJB66884.1	hypothetical protein B456_010G163600 [Gossypium raimondii]
C111258	565496002	XP_006305640.1	hypothetical protein CARUB_v10010344mg, partial [Capsella rubella]
C111284	388512549	AFK44336.1	unknown [Lotus japonicus]
C111286	731326893	XP_010674249.1	PREDICTED: uncharacterized protein LOC104890449 [Beta vulgaris subsp. vulgaris]
C111288	902236170	KNA24252.1	hypothetical protein SOVF_017380 [Spinacia oleracea]
C111304	763753441	KJB20829.1	hypothetical protein B456_003G167300 [Gossypium raimondii]
C111322	643724434	KDP33635.1	hypothetical protein JCGZ_07206 [Jatropha curcas]
C111348	567885677	XP_006435397.1	hypothetical protein CICLE_v10000306mg [Citrus clementina]
C111352	629081942	KCW48387.1	hypothetical protein EUGRSUZ_K02090, partial [Eucalyptus grandis]
C111380	763746752	KJB14191.1	hypothetical protein B456_002G113500 [Gossypium raimondii]
C111432	527205064	EPS71050.1	hypothetical protein M569_03715, partial [Genlisea aurea]
C111454	225435142	XP_002284629.1	PREDICTED: uncharacterized protein LOC100250176 [Vitis vinifera]
C111456	620989938	AHY23250.1	hypothetical protein [Fallopia multiflora]
C111470	703065252	XP_010087401.1	hypothetical protein L484_018427 [Morus notabilis]
C111474	629083561	KCW50006.1	hypothetical protein EUGRSUZ_K03458 [Eucalyptus grandis]
C111490	147843376	CAN82659.1	hypothetical protein VITISV_011978 [Vitis vinifera]
C111494	703150648	XP_010109915.1	hypothetical protein L484_013253 [Morus notabilis]
C111506	902228491	KNA21124.1	hypothetical protein SOVF_046090 [Spinacia oleracea]
C111524	595843805	XP_007208687.1	hypothetical protein PRUPE_ppa011455mg [Prunus persica]
C111530	586696787	XP_006844043.1	hypothetical protein AMTR_s00006p00241880 [Amborella trichopoda]
C111540	763746965	KJB14404.1	hypothetical protein B456_002G123200 [Gossypium raimondii]
C111544	567185071	XP_006403133.1	hypothetical protein EUTSA_v10003267mg [Eutrema salsugineum]
C111552	902151251	KNA05498.1	hypothetical protein SOVF_189790 [Spinacia oleracea]
C111554	643722044	KDP31923.1	hypothetical protein JCGZ_12384 [Jatropha curcas]
C111556	763792752	KJB59748.1	hypothetical protein B456_009G269400 [Gossypium raimondii]
C111560	449450468	XP_004142984.1	PREDICTED: uncharacterized protein At4g28440-like [Cucumis sativus]
C111564	743849945	XP_011028607.1	PREDICTED: uncharacterized protein LOC105128582 [Populus euphratica]
C111568	902186845	KNA10792.1	hypothetical protein SOVF_141060 [Spinacia oleracea]
C111610	567207895	XP_006409426.1	hypothetical protein EUTSA_v10022840mg [Eutrema salsugineum]
C111616	902091558	KNA03351.1	hypothetical protein SOVF_210050 [Spinacia oleracea]
C111624	902192180	KNA11978.1	hypothetical protein SOVF_130060 [Spinacia oleracea]
C111630	596288171	XP_007225895.1	hypothetical protein PRUPE_ppa011862mg [Prunus persica]
C111632	719972014	XP_010276288.1	PREDICTED: uncharacterized protein LOC104611069 [Nelumbo nucifera]
C111636	643731595	KDP38839.1	hypothetical protein JCGZ_04996 [Jatropha curcas]
C111638	595860792	XP_007211210.1	hypothetical protein PRUPE_ppa011421mg [Prunus persica]
C111652	703101348	XP_010097163.1	hypothetical protein L484_025708 [Morus notabilis]
C111658	595942766	XP_007215932.1	hypothetical protein PRUPE_ppa011066mg [Prunus persica]
C111682	720079706	XP_010241753.1	PREDICTED: uncharacterized protein At5g48480 [Nelumbo nucifera]
C111688	902201602	KNA14020.1	hypothetical protein SOVF_109650 [Spinacia oleracea]
C111690	902146676	KNA05090.1	hypothetical protein SOVF_193610 [Spinacia oleracea]
C111694	747042819	XP_011080469.1	PREDICTED: uncharacterized protein At5g01610-like [Sesamum indicum]
C111708	629124488	KCW88913.1	hypothetical protein EUGRSUZ_A012442, partial [Eucalyptus grandis]
C111712	566175638	XP_002309194.2	hypothetical protein POPTR_0006s11070g, partial [Populus trichocarpa]
C111714	703162403	XP_010113042.1	hypothetical protein L484_022768 [Morus notabilis]
C111716	586687214	XP_006842146.1	hypothetical protein AMTR_s00078p00125860 [Amborella trichopoda]
C111720	643718791	KDP29890.1	hypothetical protein JCGZ_18459 [Jatropha curcas]
C111730	902178331	KNA09116.1	hypothetical protein SOVF_156450 isoform C [Spinacia oleracea]
C111742	255576842	XP_002529307.1	conserved hypothetical protein [Ricinus communis]
C111754	731333127	XP_010677567.1	PREDICTED: uncharacterized protein LOC104893180 [Beta vulgaris subsp. vulgaris]
C111790	296085976	CBI31417.3	unnamed protein product [Vitis vinifera]
C111826	224109214	XP_002315124.1	hypothetical protein POPTR_0010s18960g [Populus trichocarpa]
C111828	731326247	XP_010673923.1	PREDICTED: uncharacterized protein LOC104890222 isoform X1 [Beta vulgaris subsp. vulgaris]
C11183	116786799	ABK24243.1	unknown [Picea sitchensis]
C111846	902038001	KNA02693.1	hypothetical protein SOVF_216260, partial [Spinacia oleracea]
C111872	902238579	KNA25233.1	hypothetical protein SOVF_008390 [Spinacia oleracea]
C111910	225454288	XP_002276701.1	PREDICTED: uncharacterized protein LOC100267123 isoform 1 [Vitis vinifera]
C111916	703121660	XP_010102389.1	hypothetical protein L484_010701 [Morus notabilis]
C111920	763755440	KJB22771.1	hypothetical protein B456_004G071600 [Gossypium raimondii]
C11193	902171057	KNA07948.1	hypothetical protein SOVF_167200 [Spinacia oleracea]
C111966	629087345	KCW53702.1	hypothetical protein EUGRSUZ_J02962 [Eucalyptus grandis]
C111984	359486357	XP_002274126.2	PREDICTED: uncharacterized protein LOC100243287 [Vitis vinifera]
C111986	225452240	XP_002271245.1	PREDICTED: uncharacterized protein LOC100259468 [Vitis vinifera]
C111998	147820884	CAN60895.1	hypothetical protein VITISV_023239 [Vitis vinifera]
C112026	731345908	XP_010684169.1	PREDICTED: uncharacterized protein LOC104898764 [Beta vulgaris subsp. vulgaris]
C112040	763804801	KJB71739.1	hypothetical protein B456_011G139400 [Gossypium raimondii]
C112054	902179353	KNA09337.1	hypothetical protein SOVF_154260 [Spinacia oleracea]
C112068	641847206	KDO66087.1	hypothetical protein CISIN_1g027099mg [Citrus sinensis]
C112072	297742357	CBI34506.3	unnamed protein product [Vitis vinifera]
C112092	225437416	XP_002271045.1	PREDICTED: uncharacterized protein LOC100265898 [Vitis vinifera]
C112102	604343016	EYU42040.1	hypothetical protein MIMGU_mgv1a015977mg [Erythranthe guttata]
C112118	641832739	KDO51766.1	hypothetical protein CISIN_1g039175mg [Citrus sinensis]
C112128	731311436	XP_010669530.1	PREDICTED: uncharacterized protein LOC104886738 [Beta vulgaris subsp. vulgaris]
C112150	731356652	XP_010689786.1	PREDICTED: uncharacterized protein LOC104903449 [Beta vulgaris subsp. vulgaris]
C112162	296086634	CBI32269.3	unnamed protein product [Vitis vinifera]
C112178	659083653	XP_008442469.1	PREDICTED: uncharacterized protein LOC103486326 [Cucumis melo]
C112186	568856877	XP_006481999.1	PREDICTED: uncharacterized protein LOC102616903 [Citrus sinensis]
C112204	703101581	XP_010097226.1	hypothetical protein L484_025775 [Morus notabilis]
C112206	643738061	KDP44049.1	hypothetical protein JCGZ_05516 [Jatropha curcas]
C112210	643723091	KDP32696.1	hypothetical protein JCGZ_11988 [Jatropha curcas]
C112232	731333506	XP_010677771.1	PREDICTED: uncharacterized protein LOC104893373 [Beta vulgaris subsp. vulgaris]
C112234	729326878	XP_010535296.1	PREDICTED: uncharacterized protein LOC104810650, partial [Tarenaya hassleriana]
C112244	902159952	KNA06371.1	hypothetical protein SOVF_181640 [Spinacia oleracea]
C112254	763779763	KJB46834.1	hypothetical protein B456_008G015200 [Gossypium raimondii]
C112268	902222821	KNA19282.1	hypothetical protein SOVF_062670 [Spinacia oleracea]
C112272	902195196	KNA12772.1	hypothetical protein SOVF_122920 [Spinacia oleracea]
C112312	763816415	KJB83267.1	hypothetical protein B456_013G238500 [Gossypium raimondii]
C11231	504226156	WP_014413258.1	hypothetical protein, partial [Rhodospirillum photometricum]
C112344	720049581	XP_010271493.1	PREDICTED: uncharacterized protein LOC104607530 [Nelumbo nucifera]
C112346	902206035	KNA15357.1	hypothetical protein SOVF_099070 [Spinacia oleracea]
C112356	566168769	XP_006382362.1	hypothetical protein POPTR_0005s01430g [Populus trichocarpa]
C112358	643735222	KDP41863.1	hypothetical protein JCGZ_26881 [Jatropha curcas]
C112360	224094831	XP_002310256.1	hypothetical protein POPTR_0007s13180g [Populus trichocarpa]
C112362	358347258	XP_003637676.1	hypothetical protein MTR_097s0019 [Medicago truncatula]
C112376	388501178	AFK38655.1	unknown [Lotus japonicus]
C112382	902205754	KNA15256.1	hypothetical protein SOVF_099900 [Spinacia oleracea]
C112390	147810042	CAN69364.1	hypothetical protein VITISV_006045 [Vitis vinifera]
C112394	629080857	KCW47302.1	hypothetical protein EUGRSUZ_K01091 [Eucalyptus grandis]
C112396	902212009	KNA16848.1	hypothetical protein SOVF_085240 [Spinacia oleracea]
C112408	763813758	KJB80610.1	hypothetical protein B456_013G107000 [Gossypium raimondii]
C112410	902212787	KNA17085.1	hypothetical protein SOVF_083240 [Spinacia oleracea]
C112414	224063359	XP_002301111.1	hypothetical protein POPTR_0002s11050g [Populus trichocarpa]
C112418	870845415	KMS98148.1	hypothetical protein BVRB_4g095340 isoform B [Beta vulgaris subsp. vulgaris]
C112456	720076516	XP_010279634.1	PREDICTED: uncharacterized protein LOC104613498 [Nelumbo nucifera]
C112476	763769963	KJB37178.1	hypothetical protein B456_006G192800 [Gossypium raimondii]
C112496	567891819	XP_006438430.1	hypothetical protein CICLE_v10032693mg [Citrus clementina]
C112500	629089586	KCW55839.1	hypothetical protein EUGRSUZ_I01653 [Eucalyptus grandis]
C112514	643723268	KDP32873.1	hypothetical protein JCGZ_12165 [Jatropha curcas]
C112522	351725729	NP_001235055.1	uncharacterized protein LOC100500231 [Glycine max]
C112542	763770084	KJB37299.1	hypothetical protein B456_006G198600 [Gossypium raimondii]
C112576	902194792	KNA12661.1	hypothetical protein SOVF_123560 [Spinacia oleracea]
C112580	698488232	XP_009790726.1	PREDICTED: uncharacterized protein LOC104238138 [Nicotiana sylvestris]
C112584	568854611	XP_006480915.1	PREDICTED: uncharacterized protein LOC102623650 isoform X1 [Citrus sinensis]
C112590	902234123	KNA23334.1	hypothetical protein SOVF_025740 [Spinacia oleracea]
C112594	731349141	XP_010685845.1	PREDICTED: uncharacterized protein LOC104900181 [Beta vulgaris subsp. vulgaris]
C112596	703075509	XP_010090091.1	hypothetical protein L484_027322 [Morus notabilis]
C112600	147804843	CAN66875.1	hypothetical protein VITISV_009275 [Vitis vinifera]
C112602	902225481	KNA20081.1	hypothetical protein SOVF_055620 [Spinacia oleracea]
C112624	731310566	XP_010679246.1	PREDICTED: uncharacterized protein LOC104894386 [Beta vulgaris subsp. vulgaris]
C112630	731361545	XP_010692412.1	PREDICTED: uncharacterized protein At4g08330, chloroplastic [Beta vulgaris subsp. vulgaris]
C112646	225457586	XP_002272933.1	PREDICTED: uncharacterized protein At5g43822 [Vitis vinifera]
C112648	902231353	KNA22237.1	hypothetical protein SOVF_035970 [Spinacia oleracea]
C112650	643711984	KDP25412.1	hypothetical protein JCGZ_20568 [Jatropha curcas]
C112652	731372125	XP_010666252.1	PREDICTED: uncharacterized protein LOC104883426 [Beta vulgaris subsp. vulgaris]
C112668	225453791	XP_002275558.1	PREDICTED: uncharacterized protein LOC100252268 [Vitis vinifera]
C112696	595793219	XP_007200358.1	hypothetical protein PRUPE_ppa010543mg [Prunus persica]
C112698	593266410	XP_007135383.1	hypothetical protein PHAVU_010G124900g [Phaseolus vulgaris]
C112716	731337769	XP_010679967.1	PREDICTED: putative uncharacterized protein DDB_G0282499 [Beta vulgaris subsp. vulgaris]
C112720	747084196	XP_011089497.1	PREDICTED: uncharacterized protein LOC105170435 isoform X1 [Sesamum indicum]
C112726	641859654	KDO78344.1	hypothetical protein CISIN_1g030868mg [Citrus sinensis]
C112730	870845663	KMS98343.1	hypothetical protein BVRB_4g093570 [Beta vulgaris subsp. vulgaris]
C112734	902201840	KNA14105.1	hypothetical protein SOVF_110360 [Spinacia oleracea]
C112746	604347454	EYU45691.1	hypothetical protein MIMGU_mgv1a002973mg [Erythranthe guttata]
C112776	357509851	XP_003625214.1	hypothetical protein MTR_7g092700 [Medicago truncatula]
C112778	567886390	XP_006435717.1	hypothetical protein CICLE_v10033070mg [Citrus clementina]
C112808	643711624	KDP25131.1	hypothetical protein JCGZ_22666 [Jatropha curcas]
C112810	731335453	XP_010678734.1	PREDICTED: uncharacterized protein LOC104894244 [Beta vulgaris subsp. vulgaris]
C112822	359484691	XP_003633146.1	PREDICTED: uncharacterized protein LOC100852953 [Vitis vinifera]
C112838	225441393	XP_002278312.1	PREDICTED: uncharacterized protein LOC100241760 [Vitis vinifera]
C112840	643711542	KDP25049.1	hypothetical protein JCGZ_22584 [Jatropha curcas]
C112856	566176061	XP_006381461.1	hypothetical protein POPTR_0006s13060g [Populus trichocarpa]
C112880	731359926	XP_010691538.1	PREDICTED: uncharacterized protein LOC104904841 [Beta vulgaris subsp. vulgaris]
C112884	902157148	KNA06098.1	hypothetical protein SOVF_184230 [Spinacia oleracea]
C112886	567895876	XP_006440426.1	hypothetical protein CICLE_v10022790mg [Citrus clementina]
C112892	902239325	KNA25555.1	hypothetical protein SOVF_005500 [Spinacia oleracea]
C112898	694379978	XP_009366146.1	PREDICTED: uncharacterized protein LOC103955956 [Pyrus x bretschneideri]
C112906	902212479	KNA16996.1	hypothetical protein SOVF_084140 [Spinacia oleracea]
C112908	731347372	XP_010684953.1	PREDICTED: uncharacterized protein LOC104899456 [Beta vulgaris subsp. vulgaris]
C112910	147770366	CAN78153.1	hypothetical protein VITISV_040251 [Vitis vinifera]
C112938	659090560	XP_008446081.1	PREDICTED: uncharacterized protein LOC103488911 isoform X2 [Cucumis melo]
C112942	567911891	XP_006448259.1	hypothetical protein CICLE_v10016942mg [Citrus clementina]
C112966	593794405	XP_007160241.1	hypothetical protein PHAVU_002G304700g [Phaseolus vulgaris]
C112980	902205078	KNA15085.1	hypothetical protein SOVF_101550 [Spinacia oleracea]
C112984	902166581	KNA07247.1	hypothetical protein SOVF_173570 [Spinacia oleracea]
C112996	902230243	KNA21779.1	hypothetical protein SOVF_039370 [Spinacia oleracea]
C113000	674235862	KFK28627.1	hypothetical protein AALP_AA7G024200 [Arabis alpina]
C113004	643731218	KDP38556.1	hypothetical protein JCGZ_04481 [Jatropha curcas]
C113062	567911697	XP_006448162.1	hypothetical protein CICLE_v10015731mg [Citrus clementina]
C113066	763743754	KJB11253.1	hypothetical protein B456_001G249600 [Gossypium raimondii]
C113088	643712635	KDP25874.1	hypothetical protein JCGZ_22904 [Jatropha curcas]
C113096	763744019	KJB11518.1	hypothetical protein B456_001G263300 [Gossypium raimondii]
C113102	629121658	KCW86148.1	hypothetical protein EUGRSUZ_B02851 [Eucalyptus grandis]
C113114	358249196	NP_001239753.1	uncharacterized protein LOC100781847 [Glycine max]
C113124	763743839	KJB11338.1	hypothetical protein B456_001G254100 [Gossypium raimondii]
C113136	902179857	KNA09424.1	hypothetical protein SOVF_153690 [Spinacia oleracea]
C113140	902232962	KNA22873.1	hypothetical protein SOVF_029820 [Spinacia oleracea]
C113142	629099931	KCW65696.1	hypothetical protein EUGRSUZ_G03076 [Eucalyptus grandis]
C113146	629079831	KCW46276.1	hypothetical protein EUGRSUZ_K00149 [Eucalyptus grandis]
C113150	629102918	KCW68387.1	hypothetical protein EUGRSUZ_F02040 [Eucalyptus grandis]
C113164	902203626	KNA14632.1	hypothetical protein SOVF_105590 isoform B [Spinacia oleracea]
C113182	643737334	KDP43446.1	hypothetical protein JCGZ_16733 [Jatropha curcas]
C113216	902222947	KNA19332.1	hypothetical protein SOVF_060480 [Spinacia oleracea]
C113218	802751251	XP_012087978.1	PREDICTED: uncharacterized protein LOC105646682 isoform X2 [Jatropha curcas]
C113236	902190916	KNA11724.1	hypothetical protein SOVF_132480 [Spinacia oleracea]
C113260	643734602	KDP41272.1	hypothetical protein JCGZ_15679 [Jatropha curcas]
C113272	657981020	XP_008382519.1	PREDICTED: uncharacterized protein LOC103445306 [Malus domestica]
C113282	596004252	XP_007218296.1	hypothetical protein PRUPE_ppa010739mg [Prunus persica]
C113284	596212333	XP_007223870.1	hypothetical protein PRUPE_ppa010837mg [Prunus persica]
C113304	902230429	KNA21864.1	hypothetical protein SOVF_039340 [Spinacia oleracea]
C113306	567888900	XP_006436972.1	hypothetical protein CICLE_v10032562mg [Citrus clementina]
C113308	118489447	ABK96526.1	unknown [Populus trichocarpa x Populus deltoides]
C113312	902190347	KNA11594.1	hypothetical protein SOVF_133740 [Spinacia oleracea]
C113316	731362193	XP_010692762.1	PREDICTED: uncharacterized protein LOC104905824 [Beta vulgaris subsp. vulgaris]
C113328	629082908	KCW49353.1	hypothetical protein EUGRSUZ_K02898 [Eucalyptus grandis]
C113330	902223222	KNA19392.1	hypothetical protein SOVF_062010 [Spinacia oleracea]
C113336	147790062	CAN75984.1	hypothetical protein VITISV_012188 [Vitis vinifera]
C113338	694375993	XP_009364549.1	PREDICTED: uncharacterized protein LOC103954439 [Pyrus x bretschneideri]
C113352	902180030	KNA09457.1	hypothetical protein SOVF_153350 [Spinacia oleracea]
C113354	970002980	XP_015062254.1	PREDICTED: uncharacterized protein LOC107007920 [Solanum pennellii]
C113374	729330319	XP_010536436.1	PREDICTED: uncharacterized protein LOC104811442 [Tarenaya hassleriana]
C113376	224093419	XP_002309917.1	hypothetical protein POPTR_0007s04191g [Populus trichocarpa]
C113378	643730434	KDP37913.1	hypothetical protein JCGZ_05352 [Jatropha curcas]
C113386	902187090	KNA10845.1	hypothetical protein SOVF_140620 [Spinacia oleracea]
C113398	728814991	KHG01697.1	hypothetical protein F383_22922 [Gossypium arboreum]
C113420	902225481	KNA20081.1	hypothetical protein SOVF_055620 [Spinacia oleracea]
C113430	902210041	KNA16328.1	hypothetical protein SOVF_090120 [Spinacia oleracea]
C113432	698483589	XP_009788645.1	PREDICTED: uncharacterized protein At4g13200, chloroplastic [Nicotiana sylvestris]
C113450	902228853	KNA21286.1	hypothetical protein SOVF_044590 [Spinacia oleracea]
C113452	568846486	XP_006477084.1	PREDICTED: uncharacterized protein LOC102626987 [Citrus sinensis]
C113488	870849074	KMT01337.1	hypothetical protein BVRB_9g213520 [Beta vulgaris subsp. vulgaris]
C113492	902220564	KNA18652.1	hypothetical protein SOVF_068880 isoform B [Spinacia oleracea]
C113498	763786942	KJB53938.1	hypothetical protein B456_009G011700 [Gossypium raimondii]
C113518	643729333	KDP37213.1	hypothetical protein JCGZ_06269 [Jatropha curcas]
C113546	902222586	KNA19213.1	hypothetical protein SOVF_063320 [Spinacia oleracea]
C113548	902102522	KNA03559.1	hypothetical protein SOVF_207970 [Spinacia oleracea]
C113558	763784666	KJB51737.1	hypothetical protein B456_008G229700 [Gossypium raimondii]
C113570	596288323	XP_007225919.1	hypothetical protein PRUPE_ppa012021mg [Prunus persica]
C113578	297736038	CBI24076.3	unnamed protein product [Vitis vinifera]
C113582	902234030	KNA23299.1	hypothetical protein SOVF_026110 isoform A [Spinacia oleracea]
C113640	763784165	KJB51236.1	hypothetical protein B456_008G208100 [Gossypium raimondii]
C113648	629121128	KCW85618.1	hypothetical protein EUGRSUZ_B02403 [Eucalyptus grandis]
C113658	902196872	KNA13246.1	hypothetical protein SOVF_118540 [Spinacia oleracea]
C113662	763743069	KJB10568.1	hypothetical protein B456_001G207900 [Gossypium raimondii]
C113664	902205281	KNA15136.1	hypothetical protein SOVF_100960 [Spinacia oleracea]
C113670	643711955	KDP25383.1	hypothetical protein JCGZ_20539 [Jatropha curcas]
C113692	118484300	ABK94029.1	unknown [Populus trichocarpa]
C113740	719999360	XP_010255694.1	PREDICTED: uncharacterized protein LOC104596315 [Nelumbo nucifera]
C113760	955305510	XP_014619527.1	PREDICTED: uncharacterized protein LOC100802013 [Glycine max]
C113762	224083338	XP_002306987.1	hypothetical protein POPTR_0005s27500g [Populus trichocarpa]
C113792	296081887	CBI20892.3	unnamed protein product [Vitis vinifera]
C113794	902219266	KNA18259.1	hypothetical protein SOVF_072570 [Spinacia oleracea]
C113802	902191660	KNA11891.1	hypothetical protein SOVF_130740 [Spinacia oleracea]
C113814	643708636	KDP23552.1	hypothetical protein JCGZ_23385 [Jatropha curcas]
C113818	224116550	XP_002317329.1	hypothetical protein POPTR_0011s08930g [Populus trichocarpa]
C113822	902228562	KNA21159.1	hypothetical protein SOVF_046000 [Spinacia oleracea]
C113830	595939947	XP_007215797.1	hypothetical protein PRUPE_ppa009904mg [Prunus persica]
C113832	731354784	XP_010688785.1	PREDICTED: uncharacterized protein LOC104902634 [Beta vulgaris subsp. vulgaris]
C11383	763814381	KJB81233.1	hypothetical protein B456_013G134200 [Gossypium raimondii]
C113840	902125272	KNA04061.1	hypothetical protein SOVF_203160 [Spinacia oleracea]
C113864	763802257	KJB69195.1	hypothetical protein B456_011G010300 [Gossypium raimondii]
C113874	902186608	KNA10728.1	hypothetical protein SOVF_141620 [Spinacia oleracea]
C113878	643720720	KDP30984.1	hypothetical protein JCGZ_11360 [Jatropha curcas]
C113884	566148294	XP_006368781.1	hypothetical protein POPTR_0001s10810g [Populus trichocarpa]
C113894	567896800	XP_006440888.1	hypothetical protein CICLE_v10022641mg [Citrus clementina]
C113896	747051212	XP_011071692.1	PREDICTED: uncharacterized protein LOC105157094 [Sesamum indicum]
C113908	902205754	KNA15256.1	hypothetical protein SOVF_099900 [Spinacia oleracea]
C113910	902196154	KNA13050.1	hypothetical protein SOVF_120290 [Spinacia oleracea]
C113914	763752723	KJB20111.1	hypothetical protein B456_003G133500 [Gossypium raimondii]
C113934	902223651	KNA19528.1	hypothetical protein SOVF_060860 [Spinacia oleracea]
C113940	731345319	XP_010683861.1	PREDICTED: uncharacterized protein LOC104898472 [Beta vulgaris subsp. vulgaris]
C113962	641851518	KDO70388.1	hypothetical protein CISIN_1g024548mg [Citrus sinensis]
C113968	629120478	KCW84968.1	hypothetical protein EUGRSUZ_B01793 [Eucalyptus grandis]
C113976	870862669	KMT13857.1	hypothetical protein BVRB_4g077000 [Beta vulgaris subsp. vulgaris]
C113992	697159657	XP_009588594.1	PREDICTED: uncharacterized protein LOC104086119 [Nicotiana tomentosiformis]
C114028	527204282	EPS70496.1	hypothetical protein M569_04270, partial [Genlisea aurea]
C114040	643733626	KDP40469.1	hypothetical protein JCGZ_24468 [Jatropha curcas]
C114064	902180192	KNA09497.1	hypothetical protein SOVF_152720 [Spinacia oleracea]
C114068	359481863	XP_003632681.1	PREDICTED: uncharacterized protein LOC100257222 [Vitis vinifera]
C114070	731351574	XP_010687107.1	PREDICTED: uncharacterized protein LOC104901258 [Beta vulgaris subsp. vulgaris]
C114074	902207385	KNA15686.1	hypothetical protein SOVF_095940 isoform A [Spinacia oleracea]
C114084	731331514	XP_010676698.1	PREDICTED: uncharacterized protein LOC104892456 isoform X1 [Beta vulgaris subsp. vulgaris]
C114100	694328397	XP_009355009.1	PREDICTED: uncharacterized protein LOC103946105 [Pyrus x bretschneideri]
C114128	643734575	KDP41245.1	hypothetical protein JCGZ_15652 [Jatropha curcas]
C114134	902176938	KNA08865.1	hypothetical protein SOVF_158830 [Spinacia oleracea]
C114158	567887914	XP_006436479.1	hypothetical protein CICLE_v10030962mg [Citrus clementina]
C114176	593800045	XP_007163060.1	hypothetical protein PHAVU_001G202800g [Phaseolus vulgaris]
C114190	902174765	KNA08466.1	hypothetical protein SOVF_162300 [Spinacia oleracea]
C114208	763790816	KJB57812.1	hypothetical protein B456_009G181800 [Gossypium raimondii]
C114236	566150440	XP_006369400.1	hypothetical protein POPTR_0001s22880g [Populus trichocarpa]
C11423	763769929	KJB37144.1	hypothetical protein B456_006G191400 [Gossypium raimondii]
C114242	643724707	KDP33908.1	hypothetical protein JCGZ_07479 [Jatropha curcas]
C114248	118488993	ABK96304.1	unknown [Populus trichocarpa x Populus deltoides]
C114266	697188121	XP_009603095.1	PREDICTED: uncharacterized protein LOC104098134 [Nicotiana tomentosiformis]
C114270	571469086	XP_006584586.1	PREDICTED: uncharacterized protein LOC100801424 isoform X1 [Glycine max]
C114276	596126383	XP_007221947.1	hypothetical protein PRUPE_ppa001636mg [Prunus persica]
C114282	643686917	KDP20082.1	hypothetical protein JCGZ_05851 [Jatropha curcas]
C114284	225447101	XP_002273536.1	PREDICTED: uncharacterized protein LOC100241486 [Vitis vinifera]
C114310	388501178	AFK38655.1	unknown [Lotus japonicus]
C114312	902139026	KNA04540.1	hypothetical protein SOVF_198780 [Spinacia oleracea]
C114318	720044968	XP_010270058.1	PREDICTED: uncharacterized protein LOC104606511 [Nelumbo nucifera]
C114340	118489544	ABK96574.1	unknown [Populus trichocarpa x Populus deltoides]
C114342	604298905	EYU18875.1	hypothetical protein MIMGU_mgv1a014722mg [Erythranthe guttata]
C114346	567891023	XP_006438032.1	hypothetical protein CICLE_v10032648mg [Citrus clementina]
C114348	595942188	XP_007215900.1	hypothetical protein PRUPE_ppa010716mg [Prunus persica]
C114354	629084095	KCW50452.1	hypothetical protein EUGRSUZ_J00191 [Eucalyptus grandis]
C114360	629089298	KCW55551.1	hypothetical protein EUGRSUZ_I01429 [Eucalyptus grandis]
C114388	695054249	XP_009415248.1	PREDICTED: uncharacterized protein At4g28440-like [Musa acuminata subsp. malaccensis]
C114404	641831551	KDO50607.1	hypothetical protein CISIN_1g0367702mg, partial [Citrus sinensis]
C114418	643722092	KDP31971.1	hypothetical protein JCGZ_12432 [Jatropha curcas]
C114422	902190249	KNA11573.1	hypothetical protein SOVF_133860 [Spinacia oleracea]
C114426	902201460	KNA13980.1	hypothetical protein SOVF_111630 [Spinacia oleracea]
C11445	920687339	KOM31322.1	hypothetical protein LR48_Vigan01g087700 [Vigna angularis]
C114464	296088778	CBI38228.3	unnamed protein product [Vitis vinifera]
C114470	902225777	KNA20193.1	hypothetical protein SOVF_054700 isoform B [Spinacia oleracea]
C114472	297742532	CBI34681.3	unnamed protein product [Vitis vinifera]
C114474	743887407	XP_011038138.1	PREDICTED: uncharacterized protein LOC105135118 [Populus euphratica]
C114480	643739413	KDP45167.1	hypothetical protein JCGZ_15032 [Jatropha curcas]
C114482	902173933	KNA08327.1	hypothetical protein SOVF_163590 isoform A [Spinacia oleracea]
C114494	731356943	XP_010689946.1	PREDICTED: uncharacterized protein LOC104903581 isoform X2 [Beta vulgaris subsp. vulgaris]
C114502	720035983	XP_010267200.1	PREDICTED: uncharacterized protein LOC104604520 [Nelumbo nucifera]
C114510	902232498	KNA22649.1	hypothetical protein SOVF_032280 [Spinacia oleracea]
C114520	359474322	XP_002270898.2	PREDICTED: uncharacterized protein At4g22758-like [Vitis vinifera]
C114534	947112171	KRH60497.1	hypothetical protein GLYMA_05G243800 [Glycine max]
C114538	902205281	KNA15136.1	hypothetical protein SOVF_100960 [Spinacia oleracea]
C114548	743928404	XP_011008409.1	PREDICTED: uncharacterized protein LOC105113788 isoform X1 [Populus euphratica]
C114564	902221211	KNA18822.1	hypothetical protein SOVF_067250 [Spinacia oleracea]
C114578	225460811	XP_002275854.1	PREDICTED: uncharacterized protein LOC100264067 [Vitis vinifera]
C114580	629111501	KCW76461.1	hypothetical protein EUGRSUZ_D00854 [Eucalyptus grandis]
C114592	643711801	KDP25229.1	hypothetical protein JCGZ_20385 [Jatropha curcas]
C114596	224093164	XP_002309816.1	hypothetical protein POPTR_0007s02150g [Populus trichocarpa]
C114616	902228870	KNA21298.1	hypothetical protein SOVF_044630 [Spinacia oleracea]
C114640	629081543	KCW47988.1	hypothetical protein EUGRSUZ_K01719 [Eucalyptus grandis]
C114648	641847809	KDO66687.1	hypothetical protein CISIN_1g041211mg [Citrus sinensis]
C114652	658007195	XP_008338773.1	PREDICTED: uncharacterized protein LOC103401839 [Malus domestica]
C114654	297744012	CBI36982.3	unnamed protein product [Vitis vinifera]
C114658	255570958	XP_002526430.1	protein with unknown function [Ricinus communis]
C114666	902232506	KNA22652.1	hypothetical protein SOVF_032350 [Spinacia oleracea]
C114674	902132831	KNA04333.1	hypothetical protein SOVF_200580 [Spinacia oleracea]
C114682	694313800	XP_009368382.1	PREDICTED: uncharacterized protein LOC103957887 [Pyrus x bretschneideri]
C114702	629124339	KCW88764.1	hypothetical protein EUGRSUZ_A01108 [Eucalyptus grandis]
C114714	567908607	XP_006446617.1	hypothetical protein CICLE_v10016139mg [Citrus clementina]
C114716	643713738	KDP26403.1	hypothetical protein JCGZ_17561 [Jatropha curcas]
C114734	595836373	XP_007207245.1	hypothetical protein PRUPE_ppa009037m1g, partial [Prunus persica]
C114748	566182976	XP_006379661.1	hypothetical protein POPTR_0008s08440g [Populus trichocarpa]
C114754	902194882	KNA12698.1	hypothetical protein SOVF_123600 [Spinacia oleracea]
C114758	902230167	KNA21743.1	hypothetical protein SOVF_040400 [Spinacia oleracea]
C114760	763774087	KJB41210.1	hypothetical protein B456_007G095000 [Gossypium raimondii]
C114762	902228340	KNA21062.1	hypothetical protein SOVF_046730 [Spinacia oleracea]
C114766	593697616	XP_007149281.1	hypothetical protein PHAVU_005G057100g [Phaseolus vulgaris]
C114772	643712597	KDP25836.1	hypothetical protein JCGZ_22866 [Jatropha curcas]
C114776	902213847	KNA17351.1	hypothetical protein SOVF_080740 [Spinacia oleracea]
C114790	225435731	XP_002285703.1	PREDICTED: uncharacterized protein LOC100263951 [Vitis vinifera]
C114810	356543940	XP_003540416.1	PREDICTED: uncharacterized protein LOC100811126 [Glycine max]
C114812	567897998	XP_006441487.1	hypothetical protein CICLE_v10024563mg [Citrus clementina]
C114830	747079083	XP_011086727.1	PREDICTED: uncharacterized protein LOC105168366 [Sesamum indicum]
C114832	470108204	XP_004290418.1	PREDICTED: uncharacterized protein LOC101311339 [Fragaria vesca subsp. vesca]
C11485	629094445	KCW60440.1	hypothetical protein EUGRSUZ_H03157 [Eucalyptus grandis]
C114866	643726429	KDP35136.1	hypothetical protein JCGZ_10670 [Jatropha curcas]
C114872	902225833	KNA20208.1	hypothetical protein SOVF_054490 [Spinacia oleracea]
C114894	902192696	KNA12102.1	hypothetical protein SOVF_128980 [Spinacia oleracea]
C114916	645230232	XP_008221840.1	PREDICTED: uncharacterized protein LOC103321785 [Prunus mume]
C114918	351723889	NP_001235247.1	uncharacterized protein LOC100527123 [Glycine max]
C114922	297741106	CBI31837.3	unnamed protein product [Vitis vinifera]
C114930	902195502	KNA12846.1	hypothetical protein SOVF_121980 [Spinacia oleracea]
C114934	731372031	XP_010666223.1	PREDICTED: uncharacterized protein LOC104883398 [Beta vulgaris subsp. vulgaris]
C114938	902222230	KNA19129.1	hypothetical protein SOVF_064550 isoform C [Spinacia oleracea]
C11493	902178182	KNA09088.1	hypothetical protein SOVF_156790 [Spinacia oleracea]
C114950	590586758	XP_007015792.1	Uncharacterized protein TCM_041386 [Theobroma cacao]
C114956	920714794	KOM54882.1	hypothetical protein LR48_Vigan10g077400 [Vigna angularis]
C114960	565495250	XP_006305264.1	hypothetical protein CARUB_v10009639mg [Capsella rubella]
C114970	731315805	XP_010693005.1	PREDICTED: uncharacterized protein LOC104906018 [Beta vulgaris subsp. vulgaris]
C114996	643713240	KDP26163.1	hypothetical protein JCGZ_22853 [Jatropha curcas]
C115008	902183983	KNA10219.1	hypothetical protein SOVF_146470 [Spinacia oleracea]
C115052	970047690	XP_015085378.1	PREDICTED: uncharacterized protein LOC107028718 [Solanum pennellii]
C115056	743766986	XP_010913740.1	PREDICTED: uncharacterized protein LOC105039322 [Elaeis guineensis]
C115076	629122006	KCW86496.1	hypothetical protein EUGRSUZ_B03154 [Eucalyptus grandis]
C115084	902238622	KNA25253.1	hypothetical protein SOVF_008190 [Spinacia oleracea]
C115088	902234911	KNA23649.1	hypothetical protein SOVF_023090 isoform B [Spinacia oleracea]
C11509	242056291	XP_002457291.1	hypothetical protein SORBIDRAFT_03g005050 [Sorghum bicolor]
C115094	225454081	XP_002271354.1	PREDICTED: uncharacterized protein LOC100248297 [Vitis vinifera]
C115096	731322056	XP_010671681.1	PREDICTED: uncharacterized protein LOC104888414 isoform X1 [Beta vulgaris subsp. vulgaris]
C115104	731311246	XP_010696054.1	PREDICTED: uncharacterized protein At4g00950 [Beta vulgaris subsp. vulgaris]
C115108	902230070	KNA21700.1	hypothetical protein SOVF_040290 isoform A [Spinacia oleracea]
C115134	586753465	XP_006852557.1	hypothetical protein AMTR_s00021p00198880 [Amborella trichopoda]
C115144	449526698	XP_004170350.1	PREDICTED: uncharacterized protein LOC101228388, partial [Cucumis sativus]
C115148	567893694	XP_006439335.1	hypothetical protein CICLE_v10021969mg [Citrus clementina]
C115154	297734978	CBI17340.3	unnamed protein product [Vitis vinifera]
C115158	658006594	XP_008338465.1	PREDICTED: uncharacterized protein LOC103401527 [Malus domestica]
C115162	641855992	KDO74772.1	hypothetical protein CISIN_1g026270mg [Citrus sinensis]
C115172	629094008	KCW60003.1	hypothetical protein EUGRSUZ_H02737 [Eucalyptus grandis]
C115174	970052930	XP_015088090.1	PREDICTED: uncharacterized protein At5g02240-like [Solanum pennellii]
C115190	449440191	XP_004137868.1	PREDICTED: uncharacterized protein LOC101207572 [Cucumis sativus]
C115216	728835820	KHG15263.1	hypothetical protein F383_05014 [Gossypium arboreum]
C115218	763773644	KJB40767.1	hypothetical protein B456_007G076500 [Gossypium raimondii]
C115230	902159100	KNA06299.1	hypothetical protein SOVF_182350, partial [Spinacia oleracea]
C115244	902204494	KNA14888.1	hypothetical protein SOVF_103230 [Spinacia oleracea]
C115260	902120486	KNA03979.1	hypothetical protein SOVF_203950 [Spinacia oleracea]
C115278	702479682	XP_010032852.1	PREDICTED: uncharacterized protein LOC104422276 [Eucalyptus grandis]
C115286	596207589	XP_007223794.1	hypothetical protein PRUPE_ppa013171mg [Prunus persica]
C115290	198400343	ACH87180.1	unknown protein [Camellia sinensis]
C115298	731353713	XP_010688200.1	PREDICTED: uncharacterized protein LOC104902199 [Beta vulgaris subsp. vulgaris]
C115306	255540269	XP_002511199.1	conserved hypothetical protein [Ricinus communis]
C115328	731359920	XP_010691535.1	PREDICTED: uncharacterized protein LOC104904837 [Beta vulgaris subsp. vulgaris]
C115338	698551368	XP_009769286.1	PREDICTED: uncharacterized protein At2g38710 [Nicotiana sylvestris]
C115342	629082352	KCW48797.1	hypothetical protein EUGRSUZ_K02438 [Eucalyptus grandis]
C115346	870863288	KMT14452.1	hypothetical protein BVRB_4g072280 [Beta vulgaris subsp. vulgaris]
C115352	902188290	KNA11100.1	hypothetical protein SOVF_138250 [Spinacia oleracea]
C115354	643726949	KDP35514.1	hypothetical protein JCGZ_08952 [Jatropha curcas]
C115358	902206619	KNA15514.1	hypothetical protein SOVF_097610 isoform A [Spinacia oleracea]
C115364	567888654	XP_006436849.1	hypothetical protein CICLE_v10032646mg [Citrus clementina]
C115380	567884397	XP_006434757.1	hypothetical protein CICLE_v10002377mg [Citrus clementina]
C115386	629093589	KCW59584.1	hypothetical protein EUGRSUZ_H02332 [Eucalyptus grandis]
C115388	902173097	KNA08220.1	hypothetical protein SOVF_164600, partial [Spinacia oleracea]
C115390	595830007	XP_007205981.1	hypothetical protein PRUPE_ppa012138mg [Prunus persica]
C115392	567905626	XP_006445301.1	hypothetical protein CICLE_v10021976mg [Citrus clementina]
C115422	356531471	XP_003534301.1	PREDICTED: uncharacterized protein LOC100804987 [Glycine max]
C115432	731317702	XP_010669327.1	PREDICTED: uncharacterized protein LOC104886572 [Beta vulgaris subsp. vulgaris]
C115438	629113472	KCW78432.1	hypothetical protein EUGRSUZ_D02591 [Eucalyptus grandis]
C115466	720069402	XP_010277420.1	PREDICTED: uncharacterized protein LOC104611867 isoform X1 [Nelumbo nucifera]
C115482	297743775	CBI36658.3	unnamed protein product [Vitis vinifera]
C115490	902208107	KNA15847.1	hypothetical protein SOVF_094490 [Spinacia oleracea]
C115508	902232627	KNA22734.1	hypothetical protein SOVF_031720 [Spinacia oleracea]
C115524	870859867	KMT11249.1	hypothetical protein BVRB_5g110180 [Beta vulgaris subsp. vulgaris]
C115552	643733267	KDP40214.1	hypothetical protein JCGZ_02212 [Jatropha curcas]
C115572	643729465	KDP37297.1	hypothetical protein JCGZ_06751 [Jatropha curcas]
C115576	731338793	XP_010680507.1	PREDICTED: uncharacterized protein LOC104895643 [Beta vulgaris subsp. vulgaris]
C115580	629121357	KCW85847.1	hypothetical protein EUGRSUZ_B02584 [Eucalyptus grandis]
C115602	802554769	XP_012065073.1	PREDICTED: uncharacterized protein LOC105628283 [Jatropha curcas]
C115620	590702406	XP_007046619.1	Uncharacterized protein TCM_000147 [Theobroma cacao]
C115634	629104996	KCW70465.1	hypothetical protein EUGRSUZ_F03682 [Eucalyptus grandis]
C11563	763749560	KJB16999.1	hypothetical protein B456_002G259800 [Gossypium raimondii]
C115644	567921856	XP_006452934.1	hypothetical protein CICLE_v10009195mg [Citrus clementina]
C115648	147810266	CAN71449.1	hypothetical protein VITISV_027853 [Vitis vinifera]
C115650	567852935	XP_006419631.1	hypothetical protein CICLE_v10005079mg [Citrus clementina]
C115672	567864372	XP_006424835.1	hypothetical protein CICLE_v10029115mg [Citrus clementina]
C115680	902205650	KNA15227.1	hypothetical protein SOVF_100220 [Spinacia oleracea]
C115684	763764174	KJB31428.1	hypothetical protein B456_005G191400 [Gossypium raimondii]
C115688	568205844	WP_024080208.1	hypothetical protein [Magnetospirillum gryphiswaldense]
C115690	828296997	XP_012568746.1	PREDICTED: uncharacterized protein LOC101493917 isoform X1 [Cicer arietinum]
C115696	731358714	XP_010690897.1	PREDICTED: uncharacterized protein LOC104904366 [Beta vulgaris subsp. vulgaris]
C115702	731313645	XP_010681239.1	PREDICTED: uncharacterized protein LOC104896217 [Beta vulgaris subsp. vulgaris]
C115706	296082434	CBI21439.3	unnamed protein product [Vitis vinifera]
C115722	902236696	KNA24494.1	hypothetical protein SOVF_014910 [Spinacia oleracea]
C115740	731318863	XP_010669951.1	PREDICTED: uncharacterized protein At3g27210-like [Beta vulgaris subsp. vulgaris]
C115748	902152816	KNA05635.1	hypothetical protein SOVF_188570, partial [Spinacia oleracea]
C115764	902230561	KNA21894.1	hypothetical protein SOVF_039080 [Spinacia oleracea]
C115782	565440028	XP_006282718.1	hypothetical protein CARUB_v10005750mg [Capsella rubella]
C115786	703062882	XP_010086829.1	hypothetical protein L484_006058 [Morus notabilis]
C115802	645257672	XP_008234517.1	PREDICTED: uncharacterized protein LOC103333469 isoform X1 [Prunus mume]
C115818	802672171	XP_012081539.1	PREDICTED: uncharacterized protein At1g08160-like [Jatropha curcas]
C115824	902218538	KNA18055.1	hypothetical protein SOVF_073950 [Spinacia oleracea]
C115828	658007889	XP_008339125.1	PREDICTED: uncharacterized protein LOC103402165 [Malus domestica]
C115832	255582886	XP_002532215.1	conserved hypothetical protein [Ricinus communis]
C115852	643724459	KDP33660.1	hypothetical protein JCGZ_07231 [Jatropha curcas]
C115856	902196521	KNA13128.1	hypothetical protein SOVF_119560 [Spinacia oleracea]
C115864	703083816	XP_010092311.1	hypothetical protein L484_021173 [Morus notabilis]
C115872	902148284	KNA05218.1	hypothetical protein SOVF_192400 [Spinacia oleracea]
C115874	747079069	XP_011086719.1	PREDICTED: uncharacterized protein LOC105168359 [Sesamum indicum]
C115876	902213527	KNA17281.1	hypothetical protein SOVF_081420 [Spinacia oleracea]
C115878	255543811	XP_002512968.1	conserved hypothetical protein [Ricinus communis]
C115900	902165538	KNA07114.1	hypothetical protein SOVF_174780 [Spinacia oleracea]
C115906	731361026	XP_010692135.1	PREDICTED: uncharacterized protein LOC104905332 [Beta vulgaris subsp. vulgaris]
C115908	920682705	KOM29477.1	hypothetical protein LR48_Vigan707s000900 [Vigna angularis]
C115910	731332720	XP_010677361.1	PREDICTED: uncharacterized protein LOC104893020 [Beta vulgaris subsp. vulgaris]
C115916	902201856	KNA14110.1	hypothetical protein SOVF_110550 [Spinacia oleracea]
C115936	643705385	KDP21931.1	hypothetical protein JCGZ_03069 [Jatropha curcas]
C115938	363807910	NP_001242705.1	uncharacterized protein LOC100815307 precursor [Glycine max]
C115942	604343232	EYU42203.1	hypothetical protein MIMGU_mgv1a021988mg [Erythranthe guttata]
C115964	902228603	KNA21181.1	hypothetical protein SOVF_045690 [Spinacia oleracea]
C115980	731342280	XP_010682319.1	PREDICTED: uncharacterized protein LOC104897194, partial [Beta vulgaris subsp. vulgaris]
C115990	698522239	XP_009757935.1	PREDICTED: uncharacterized protein At1g03900 [Nicotiana sylvestris]
C115992	720036761	XP_010267460.1	PREDICTED: uncharacterized protein LOC104604693 [Nelumbo nucifera]
C116004	359489458	XP_003633924.1	PREDICTED: uncharacterized protein LOC100854105 [Vitis vinifera]
C116022	902213454	KNA17274.1	hypothetical protein SOVF_081340 isoform A [Spinacia oleracea]
C116026	225433235	XP_002285431.1	PREDICTED: uncharacterized protein LOC100252766 [Vitis vinifera]
C116030	902172765	KNA08165.1	hypothetical protein SOVF_165080 isoform A [Spinacia oleracea]
C116032	567853477	XP_006419902.1	hypothetical protein CICLE_v10005374mg [Citrus clementina]
C116040	641865094	KDO83779.1	hypothetical protein CISIN_1g025146mg [Citrus sinensis]
C116048	731369351	XP_010696523.1	PREDICTED: uncharacterized protein LOC104909039 [Beta vulgaris subsp. vulgaris]
C116052	296089689	CBI39508.3	unnamed protein product [Vitis vinifera]
C116054	747106640	XP_011101619.1	PREDICTED: uncharacterized protein LOC105179668 [Sesamum indicum]
C116078	449441836	XP_004138688.1	PREDICTED: uncharacterized protein At1g32220, chloroplastic-like [Cucumis sativus]
C116100	629118638	KCW83128.1	hypothetical protein EUGRSUZ_B00089 [Eucalyptus grandis]
C116102	147837083	CAN77049.1	hypothetical protein VITISV_039116 [Vitis vinifera]
C116104	902162102	KNA06638.1	hypothetical protein SOVF_179200 [Spinacia oleracea]
C116112	720015373	XP_010260817.1	PREDICTED: uncharacterized protein LOC104599798 [Nelumbo nucifera]
C116116	802562616	XP_012066462.1	PREDICTED: uncharacterized protein LOC105629472 isoform X2 [Jatropha curcas]
C116124	947121028	KRH69234.1	hypothetical protein GLYMA_02G013600 [Glycine max]
C116128	902220842	KNA18711.1	hypothetical protein SOVF_068290 [Spinacia oleracea]
C116150	731314455	XP_010686677.1	PREDICTED: uncharacterized protein LOC104900845 [Beta vulgaris subsp. vulgaris]
C116162	731358495	XP_010690781.1	PREDICTED: uncharacterized protein LOC104904275 [Beta vulgaris subsp. vulgaris]
C116166	567892199	XP_006438620.1	hypothetical protein CICLE_v10032366mg [Citrus clementina]
C116182	359488643	XP_002271064.2	PREDICTED: uncharacterized protein LOC100257742 [Vitis vinifera]
C116196	902220274	KNA18550.1	hypothetical protein SOVF_069520, partial [Spinacia oleracea]
C116202	902219139	KNA18236.1	hypothetical protein SOVF_072390 [Spinacia oleracea]
C116210	566152757	XP_006369894.1	hypothetical protein POPTR_0001s34580g [Populus trichocarpa]
C116216	870850561	KMT02661.1	hypothetical protein BVRB_9g203380 [Beta vulgaris subsp. vulgaris]
C116240	629121861	KCW86351.1	hypothetical protein EUGRSUZ_B03039 [Eucalyptus grandis]
C116256	593341994	XP_007140046.1	hypothetical protein PHAVU_008G079900g [Phaseolus vulgaris]
C116308	596289822	XP_007226089.1	hypothetical protein PRUPE_ppa010813mg [Prunus persica]
C116310	902152174	KNA05589.1	hypothetical protein SOVF_188950 [Spinacia oleracea]
C116320	225436652	XP_002280404.1	PREDICTED: uncharacterized protein LOC100267192 [Vitis vinifera]
C116338	567909403	XP_006447015.1	hypothetical protein CICLE_v10016966mg [Citrus clementina]
C116344	643709425	KDP23966.1	hypothetical protein JCGZ_25354 [Jatropha curcas]
C116354	902185294	KNA10473.1	hypothetical protein SOVF_144140 isoform A [Spinacia oleracea]
C116358	870853499	KMT05380.1	hypothetical protein BVRB_7g175120 [Beta vulgaris subsp. vulgaris]
C116372	902230593	KNA21912.1	hypothetical protein SOVF_038990 [Spinacia oleracea]
C116376	902190085	KNA11536.1	hypothetical protein SOVF_134120 [Spinacia oleracea]
C116424	567923308	XP_006453660.1	hypothetical protein CICLE_v10009392mg [Citrus clementina]
C116434	763758176	KJB25507.1	hypothetical protein B456_004G195300 [Gossypium raimondii]
C116438	902236390	KNA24358.1	hypothetical protein SOVF_016570 isoform A [Spinacia oleracea]
C116440	296086984	CBI33240.3	unnamed protein product [Vitis vinifera]
C116444	698504273	XP_009797676.1	PREDICTED: uncharacterized protein LOC104244070 [Nicotiana sylvestris]
C116446	703065085	XP_010087361.1	hypothetical protein L484_018387 [Morus notabilis]
C116450	902201106	KNA13907.1	hypothetical protein SOVF_111950 [Spinacia oleracea]
C116452	902196558	KNA13133.1	hypothetical protein SOVF_119530 [Spinacia oleracea]
C116460	595941104	XP_007215857.1	hypothetical protein PRUPE_ppa010408mg [Prunus persica]
C116462	224130980	XP_002320972.1	hypothetical protein POPTR_0014s11490g [Populus trichocarpa]
C116494	359485725	XP_003633323.1	PREDICTED: uncharacterized protein C167.05-like isoform 4 [Vitis vinifera]
C116504	388493880	AFK35006.1	unknown [Lotus japonicus]
C116508	567852721	XP_006419524.1	hypothetical protein CICLE_v10005665mg [Citrus clementina]
C116514	596015589	XP_007218816.1	hypothetical protein PRUPE_ppa010045mg [Prunus persica]
C116526	643713265	KDP26180.1	hypothetical protein JCGZ_22274 [Jatropha curcas]
C116536	902133831	KNA04371.1	hypothetical protein SOVF_200370 [Spinacia oleracea]
C116544	902225193	KNA19979.1	hypothetical protein SOVF_056410 [Spinacia oleracea]
C116552	731364777	XP_010694161.1	PREDICTED: uncharacterized protein LOC104907010 [Beta vulgaris subsp. vulgaris]
C116574	604347082	EYU45386.1	hypothetical protein MIMGU_mgv1a012288mg [Erythranthe guttata]
C116588	643740645	KDP46235.1	hypothetical protein JCGZ_10075 [Jatropha curcas]
C116610	302141737	CBI18940.3	unnamed protein product [Vitis vinifera]
C116622	586718920	XP_006848446.1	hypothetical protein AMTR_s00013p00244720 [Amborella trichopoda]
C116636	657270766	WP_029374356.1	hypothetical protein [Psychrobacter sp. TB2]
C116658	255545964	XP_002514042.1	conserved hypothetical protein [Ricinus communis]
C116664	297734015	CBI15262.3	unnamed protein product [Vitis vinifera]
C116678	593799346	XP_007162711.1	hypothetical protein PHAVU_001G173900g [Phaseolus vulgaris]
C116756	731314627	XP_010687615.1	PREDICTED: uncharacterized protein LOC104901710 [Beta vulgaris subsp. vulgaris]
C116764	700211119	KGN66215.1	hypothetical protein Csa_1G586770 [Cucumis sativus]
C116796	902235446	KNA23916.1	hypothetical protein SOVF_019600 [Spinacia oleracea]
C116804	902106673	KNA03638.1	hypothetical protein SOVF_207160 [Spinacia oleracea]
C116812	643706368	KDP22500.1	hypothetical protein JCGZ_26331 [Jatropha curcas]
C116814	643724069	KDP33369.1	hypothetical protein JCGZ_12918 [Jatropha curcas]
C116820	567901376	XP_006443176.1	hypothetical protein CICLE_v10022381mg [Citrus clementina]
C116848	566150450	XP_006369405.1	hypothetical protein POPTR_0001s22920g [Populus trichocarpa]
C116852	731324350	XP_010672925.1	PREDICTED: uncharacterized protein LOC104889408 [Beta vulgaris subsp. vulgaris]
C116856	641852954	KDO71813.1	hypothetical protein CISIN_1g027446mg [Citrus sinensis]
C116862	629102866	KCW68335.1	hypothetical protein EUGRSUZ_F01999 [Eucalyptus grandis]
C116864	643734512	KDP41182.1	hypothetical protein JCGZ_15589 [Jatropha curcas]
C116878	595893708	XP_007213638.1	hypothetical protein PRUPE_ppa001709mg [Prunus persica]
C11689	145690675	ABP91180.1	unknown protein [Streptococcus suis 98HAH33]
C116894	470136072	XP_004303825.1	PREDICTED: uncharacterized protein LOC101291940 [Fragaria vesca subsp. vesca]
C116900	697155037	XP_009631753.1	PREDICTED: uncharacterized protein LOC104121454 [Nicotiana tomentosiformis]
C116912	643728031	KDP36263.1	hypothetical protein JCGZ_09828 [Jatropha curcas]
C116918	743933527	XP_011011083.1	PREDICTED: uncharacterized protein LOC105115767 [Populus euphratica]
C116922	604347454	EYU45691.1	hypothetical protein MIMGU_mgv1a002973mg [Erythranthe guttata]
C116928	763764277	KJB31531.1	hypothetical protein B456_005G194800 [Gossypium raimondii]
C116932	629089261	KCW55514.1	hypothetical protein EUGRSUZ_I01406 [Eucalyptus grandis]
C116934	225444511	XP_002274403.1	PREDICTED: uncharacterized protein LOC100246942 [Vitis vinifera]
C116938	702389488	XP_010065463.1	PREDICTED: uncharacterized protein LOC104452694 [Eucalyptus grandis]
C116952	747045941	XP_011096825.1	PREDICTED: uncharacterized protein LOC105175885 [Sesamum indicum]
C116968	567903242	XP_006444109.1	hypothetical protein CICLE_v10021404mg [Citrus clementina]
C116992	567867523	XP_006426384.1	hypothetical protein CICLE_v10026049mg [Citrus clementina]
C116994	567918884	XP_006451448.1	hypothetical protein CICLE_v10008105mg [Citrus clementina]
C116996	641843615	KDO62514.1	hypothetical protein CISIN_1g020729mg [Citrus sinensis]
C117000	568862258	XP_006484602.1	PREDICTED: uncharacterized protein LOC102629881 [Citrus sinensis]
C117030	902236244	KNA24283.1	hypothetical protein SOVF_016910 [Spinacia oleracea]
C117046	902228019	KNA20934.1	hypothetical protein SOVF_047990 [Spinacia oleracea]
C117048	565354472	XP_006344134.1	PREDICTED: uncharacterized protein LOC102605157 [Solanum tuberosum]
C117072	475610847	EMT27881.1	hypothetical protein F775_03074 [Aegilops tauschii]
C117106	697125459	XP_009616748.1	PREDICTED: uncharacterized protein LOC104109228 [Nicotiana tomentosiformis]
C117122	902182716	KNA09977.1	hypothetical protein SOVF_148670 [Spinacia oleracea]
C117132	947049527	KRG99055.1	hypothetical protein GLYMA_18G117400, partial [Glycine max]
C117144	763784237	KJB51308.1	hypothetical protein B456_008G211200 [Gossypium raimondii]
C117150	902206190	KNA15398.1	hypothetical protein SOVF_096450 [Spinacia oleracea]
C117158	731338379	XP_010680297.1	PREDICTED: uncharacterized protein LOC104895477 [Beta vulgaris subsp. vulgaris]
C117164	727449301	XP_010506297.1	PREDICTED: uncharacterized protein LOC104782934 [Camelina sativa]
C117170	902175628	KNA08635.1	hypothetical protein SOVF_160900 [Spinacia oleracea]
C117176	902150879	KNA05464.1	hypothetical protein SOVF_190110 [Spinacia oleracea]
C117178	731313286	XP_010679295.1	PREDICTED: uncharacterized protein LOC104894701 [Beta vulgaris subsp. vulgaris]
C117198	731338996	XP_010680614.1	PREDICTED: uncharacterized protein LOC104895733 [Beta vulgaris subsp. vulgaris]
C117202	604300000	EYU19843.1	hypothetical protein MIMGU_mgv1a010718mg [Erythranthe guttata]
C117204	567891673	XP_006438357.1	hypothetical protein CICLE_v10032070mg [Citrus clementina]
C117216	902209826	KNA16284.1	hypothetical protein SOVF_090340 [Spinacia oleracea]
C117220	567896060	XP_006440518.1	hypothetical protein CICLE_v10019427mg [Citrus clementina]
C117228	763774801	KJB41924.1	hypothetical protein B456_007G128300 [Gossypium raimondii]
C117236	731351930	XP_010687280.1	PREDICTED: uncharacterized protein DS12 from 2D-PAGE of leaf, chloroplastic [Beta vulgaris subsp. vulgaris]
C117254	731337550	XP_010679847.1	PREDICTED: uncharacterized protein LOC104895123 isoform X2 [Beta vulgaris subsp. vulgaris]
C117256	567909885	XP_006447256.1	hypothetical protein CICLE_v10016165mg [Citrus clementina]
C117258	565435266	XP_006281236.1	hypothetical protein CARUB_v10027279mg [Capsella rubella]
C117262	731409114	XP_010657078.1	PREDICTED: uncharacterized protein LOC100267696 isoform X2 [Vitis vinifera]
C117278	643716501	KDP28127.1	hypothetical protein JCGZ_13898 [Jatropha curcas]
C117282	703125402	XP_010103296.1	hypothetical protein L484_014336 [Morus notabilis]
C117286	629126385	KCW90810.1	hypothetical protein EUGRSUZ_A02874 [Eucalyptus grandis]
C117288	731368969	XP_010696407.1	PREDICTED: uncharacterized protein LOC104908935 [Beta vulgaris subsp. vulgaris]
C117290	727345984	CDI66561.1	Conserved hypothetical protein 12 [Saccharum hybrid cultivar R570]
C117296	595820869	XP_007204722.1	hypothetical protein PRUPE_ppa010327mg [Prunus persica]
C117298	225424922	XP_002277278.1	PREDICTED: uncharacterized protein LOC100253653 [Vitis vinifera]
C117304	567891611	XP_006438326.1	hypothetical protein CICLE_v10032463mg [Citrus clementina]
C117306	828304327	XP_012570021.1	PREDICTED: uncharacterized protein LOC105851878 [Cicer arietinum]
C117310	802628319	XP_012077047.1	PREDICTED: uncharacterized protein LOC105637962 isoform X2 [Jatropha curcas]
C117318	902239021	KNA25412.1	hypothetical protein SOVF_006870 [Spinacia oleracea]
C117330	629122868	KCW87358.1	hypothetical protein EUGRSUZ_B03840 [Eucalyptus grandis]
C117338	643732602	KDP39698.1	hypothetical protein JCGZ_02718 [Jatropha curcas]
C11733	902211242	KNA16661.1	hypothetical protein SOVF_086990 [Spinacia oleracea]
C117340	255538554	XP_002510342.1	conserved hypothetical protein [Ricinus communis]
C117368	296084040	CBI24428.3	unnamed protein product [Vitis vinifera]
C117386	629104507	KCW69976.1	hypothetical protein EUGRSUZ_F03288 [Eucalyptus grandis]
C117388	595847538	XP_007209346.1	hypothetical protein PRUPE_ppa008528mg [Prunus persica]
C117402	902232814	KNA22806.1	hypothetical protein SOVF_030750 [Spinacia oleracea]
C117408	641851443	KDO70314.1	hypothetical protein CISIN_1g018080mg [Citrus sinensis]
C117420	359478834	XP_002279055.2	PREDICTED: uncharacterized protein LOC100263805 [Vitis vinifera]
C117426	643736623	KDP42913.1	hypothetical protein JCGZ_23855 [Jatropha curcas]
C117460	902225357	KNA20044.1	hypothetical protein SOVF_056030 [Spinacia oleracea]
C117476	225432037	XP_002273724.1	PREDICTED: uncharacterized protein LOC100243195 [Vitis vinifera]
C117484	643712627	KDP25866.1	hypothetical protein JCGZ_22896 [Jatropha curcas]
C117498	902233504	KNA23082.1	hypothetical protein SOVF_028050 [Spinacia oleracea]
C117508	962092907	ALT04747.1	hypothetical protein [Beta vulgaris]
C117510	297741337	CBI32468.3	unnamed protein product [Vitis vinifera]
C117514	902128364	KNA04185.1	hypothetical protein SOVF_201990 [Spinacia oleracea]
C117526	902178069	KNA09071.1	hypothetical protein SOVF_156970 [Spinacia oleracea]
C117542	590575039	XP_007012573.1	Uncharacterized protein isoform 1 [Theobroma cacao]
C117554	643720413	KDP30792.1	hypothetical protein JCGZ_13735 [Jatropha curcas]
C117570	659091137	XP_008446390.1	PREDICTED: uncharacterized protein LOC103489146 [Cucumis melo]
C117572	449440191	XP_004137868.1	PREDICTED: uncharacterized protein LOC101207572 [Cucumis sativus]
C117594	902194652	KNA12605.1	hypothetical protein SOVF_124400 isoform A [Spinacia oleracea]
C117608	902160382	KNA06436.1	hypothetical protein SOVF_181150 [Spinacia oleracea]
C117620	870867230	KMT18123.1	hypothetical protein BVRB_2g031520 [Beta vulgaris subsp. vulgaris]
C117636	571480749	XP_006588408.1	PREDICTED: uncharacterized protein LOC100527083 isoform X1 [Glycine max]
C117640	388516221	AFK46172.1	unknown [Lotus japonicus]
C117650	902224853	KNA19900.1	hypothetical protein SOVF_057330 [Spinacia oleracea]
C117660	296082249	CBI21254.3	unnamed protein product [Vitis vinifera]
C117662	763758153	KJB25484.1	hypothetical protein B456_004G194000 [Gossypium raimondii]
C117664	567918572	XP_006451292.1	hypothetical protein CICLE_v10008680mg [Citrus clementina]
C117690	902233438	KNA23058.1	hypothetical protein SOVF_028130 [Spinacia oleracea]
C117692	902198569	KNA13710.1	hypothetical protein SOVF_113810 [Spinacia oleracea]
C117696	902203538	KNA14586.1	hypothetical protein SOVF_106160 [Spinacia oleracea]
C117698	643712376	KDP25726.1	hypothetical protein JCGZ_23947 [Jatropha curcas]
C117710	302142224	CBI19427.3	unnamed protein product [Vitis vinifera]
C117712	731375710	XP_010667342.1	PREDICTED: uncharacterized protein DS12 from 2D-PAGE of leaf, chloroplastic-like [Beta vulgaris subsp. vulgaris]
C11771	593162601	XP_007132018.1	hypothetical protein PHAVU_011G059700g [Phaseolus vulgaris]
C117748	359494012	XP_003634709.1	PREDICTED: uncharacterized protein LOC100854700 [Vitis vinifera]
C117750	902161133	KNA06525.1	hypothetical protein SOVF_179960 [Spinacia oleracea]
C117752	590685203	XP_007042038.1	Uncharacterized protein TCM_006792 [Theobroma cacao]
C117756	743799288	XP_011012791.1	PREDICTED: uncharacterized protein LOC105116966 isoform X1 [Populus euphratica]
C117770	747101089	XP_011098658.1	PREDICTED: uncharacterized protein LOC105177275 isoform X1 [Sesamum indicum]
C117778	567890355	XP_006437698.1	hypothetical protein CICLE_v10031676mg [Citrus clementina]
C117790	902228134	KNA20984.1	hypothetical protein SOVF_047490 [Spinacia oleracea]
C117794	720014992	XP_010260684.1	PREDICTED: uncharacterized protein LOC104599719 [Nelumbo nucifera]
C117806	595847840	XP_007209410.1	hypothetical protein PRUPE_ppa009283mg [Prunus persica]
C117812	566177226	XP_002308386.2	hypothetical protein POPTR_0006s20250g [Populus trichocarpa]
C117828	297733779	CBI15026.3	unnamed protein product [Vitis vinifera]
C117844	225436878	XP_002273337.1	PREDICTED: uncharacterized protein LOC100240873 [Vitis vinifera]
C117850	902189576	KNA11403.1	hypothetical protein SOVF_135440 [Spinacia oleracea]
C117876	763785166	KJB52237.1	hypothetical protein B456_008G251800 [Gossypium raimondii]
C117878	255539785	XP_002510957.1	conserved hypothetical protein [Ricinus communis]
C117880	902228425	KNA21093.1	hypothetical protein SOVF_046410 [Spinacia oleracea]
C117888	567891673	XP_006438357.1	hypothetical protein CICLE_v10032070mg [Citrus clementina]
C117896	763751518	KJB18906.1	hypothetical protein B456_003G074400 [Gossypium raimondii]
C117914	763754305	KJB21636.1	hypothetical protein B456_004G005500 [Gossypium raimondii]
C117924	731353488	XP_010688092.1	PREDICTED: uncharacterized protein LOC104902110 [Beta vulgaris subsp. vulgaris]
C117940	595797974	XP_007201336.1	hypothetical protein PRUPE_ppa010070mg [Prunus persica]
C117948	225447103	XP_002273465.1	PREDICTED: uncharacterized protein LOC100263749 [Vitis vinifera]
C117956	657974885	XP_008379279.1	PREDICTED: uncharacterized protein LOC103442281 isoform X2 [Malus domestica]
C117960	694378227	XP_009365361.1	PREDICTED: uncharacterized protein LOC103955209 [Pyrus x bretschneideri]
C117962	567904874	XP_006444925.1	hypothetical protein CICLE_v10021974mg [Citrus clementina]
C117974	565354472	XP_006344134.1	PREDICTED: uncharacterized protein LOC102605157 [Solanum tuberosum]
C117976	902161051	KNA06509.1	hypothetical protein SOVF_180430 [Spinacia oleracea]
C117984	720068705	XP_010277197.1	PREDICTED: uncharacterized protein LOC104611714 [Nelumbo nucifera]
C117988	950935786	XP_014517396.1	PREDICTED: uncharacterized protein LOC106774881 [Vigna radiata var. radiata]
C117996	902129404	KNA04208.1	hypothetical protein SOVF_201800, partial [Spinacia oleracea]
C118018	388508294	AFK42213.1	unknown [Lotus japonicus]
C118020	629126310	KCW90735.1	hypothetical protein EUGRSUZ_A02811 [Eucalyptus grandis]
C118036	902201999	KNA14149.1	hypothetical protein SOVF_110210 [Spinacia oleracea]
C118064	596297526	XP_007227347.1	hypothetical protein PRUPE_ppa001562mg [Prunus persica]
C118070	902161406	KNA06573.1	hypothetical protein SOVF_179740 [Spinacia oleracea]
C118082	731365907	XP_010694777.1	PREDICTED: uncharacterized protein LOC104907537 isoform X1 [Beta vulgaris subsp. vulgaris]
C118084	596015728	XP_007218831.1	hypothetical protein PRUPE_ppa010176mg [Prunus persica]
C118090	763749236	KJB16675.1	hypothetical protein B456_002G242600 [Gossypium raimondii]
C118104	902230137	KNA21731.1	hypothetical protein SOVF_040760 isoform A [Spinacia oleracea]
C118106	731316616	XP_010696258.1	PREDICTED: uncharacterized protein LOC104908799 isoform X1 [Beta vulgaris subsp. vulgaris]
C118136	720057287	XP_010273930.1	PREDICTED: uncharacterized protein LOC104609342 isoform X1 [Nelumbo nucifera]
C118138	902191791	KNA11928.1	hypothetical protein SOVF_130670 [Spinacia oleracea]
C118156	902237736	KNA24916.1	hypothetical protein SOVF_011260 [Spinacia oleracea]
C118162	920692946	KOM36171.1	hypothetical protein LR48_Vigan02g232100 [Vigna angularis]
C118174	902235118	KNA23774.1	hypothetical protein SOVF_022070 [Spinacia oleracea]
C118176	902226659	KNA20439.1	hypothetical protein SOVF_052430 [Spinacia oleracea]
C118178	731360956	XP_010692098.1	PREDICTED: uncharacterized protein LOC104905306 [Beta vulgaris subsp. vulgaris]
C118186	225424954	XP_002263686.1	PREDICTED: uncharacterized protein LOC100251363 [Vitis vinifera]
C118200	902237477	KNA24817.1	hypothetical protein SOVF_012260 isoform A [Spinacia oleracea]
C118216	359487518	XP_002278737.2	PREDICTED: uncharacterized protein LOC100263144 [Vitis vinifera]
C118230	703131041	XP_010104785.1	hypothetical protein L484_018839 [Morus notabilis]
C118232	870862335	KMT13543.1	hypothetical protein BVRB_4g083200 [Beta vulgaris subsp. vulgaris]
C118262	643704326	KDP21390.1	hypothetical protein JCGZ_21861 [Jatropha curcas]
C118274	641839481	KDO58410.1	hypothetical protein CISIN_1g007997mg [Citrus sinensis]
C118280	567905466	XP_006445221.1	hypothetical protein CICLE_v10024569mg [Citrus clementina]
C118288	297739332	CBI28983.3	unnamed protein product [Vitis vinifera]
C118290	902223943	KNA19646.1	hypothetical protein SOVF_059360 isoform A [Spinacia oleracea]
C118300	731330617	XP_010676228.1	PREDICTED: uncharacterized protein LOC104892098 [Beta vulgaris subsp. vulgaris]
C118308	224072588	XP_002303795.1	hypothetical protein POPTR_0003s17100g, partial [Populus trichocarpa]
C118314	629089984	KCW56237.1	hypothetical protein EUGRSUZ_I01986 [Eucalyptus grandis]
C118316	902201999	KNA14149.1	hypothetical protein SOVF_110210 [Spinacia oleracea]
C118318	643708712	KDP23628.1	hypothetical protein JCGZ_23461 [Jatropha curcas]
C118324	763766178	KJB33393.1	hypothetical protein B456_006G009300 [Gossypium raimondii]
C118334	590701114	XP_007046320.1	Family of Uncharacterized protein function (DUF572) [Theobroma cacao]
C118350	604344335	EYU43089.1	hypothetical protein MIMGU_mgv1a002648mg [Erythranthe guttata]
C118364	596014935	XP_007218764.1	hypothetical protein PRUPE_ppa009474mg [Prunus persica]
C118366	902182156	KNA09874.1	hypothetical protein SOVF_149610 [Spinacia oleracea]
C118368	703064805	XP_010087295.1	hypothetical protein L484_009428 [Morus notabilis]
C118372	902201130	KNA13911.1	hypothetical protein SOVF_112390 [Spinacia oleracea]
C118384	731329428	XP_010675585.1	PREDICTED: uncharacterized protein LOC104891577 [Beta vulgaris subsp. vulgaris]
C118386	242038657	XP_002466723.1	hypothetical protein SORBIDRAFT_01g012880 [Sorghum bicolor]
C118390	902210933	KNA16574.1	hypothetical protein SOVF_088030 [Spinacia oleracea]
C118400	763795529	KJB62525.1	hypothetical protein B456_009G421200 [Gossypium raimondii]
C118404	731350468	XP_010686518.1	PREDICTED: uncharacterized protein LOC104900721 isoform X1 [Beta vulgaris subsp. vulgaris]
C118412	902178847	KNA09229.1	hypothetical protein SOVF_155420 [Spinacia oleracea]
C118420	902208862	KNA16045.1	hypothetical protein SOVF_092730 [Spinacia oleracea]
C118430	643709875	KDP24252.1	hypothetical protein JCGZ_26709 [Jatropha curcas]
C118432	567873183	XP_006429181.1	hypothetical protein CICLE_v10012243mg [Citrus clementina]
C118442	643712066	KDP25494.1	hypothetical protein JCGZ_20650 [Jatropha curcas]
C118450	604321601	EYU32177.1	hypothetical protein MIMGU_mgv1a012774mg [Erythranthe guttata]
C118460	763743305	KJB10804.1	hypothetical protein B456_001G225600 [Gossypium raimondii]
C118462	595805663	XP_007202325.1	hypothetical protein PRUPE_ppa008132mg [Prunus persica]
C118470	763788104	KJB55100.1	hypothetical protein B456_009G063300 [Gossypium raimondii]
C118478	225432856	XP_002283882.1	PREDICTED: uncharacterized protein LOC100251040 isoform 1 [Vitis vinifera]
C118480	643725244	KDP34378.1	hypothetical protein JCGZ_11261 [Jatropha curcas]
C118486	731336715	XP_010679408.1	PREDICTED: uncharacterized protein LOC104894786 [Beta vulgaris subsp. vulgaris]
C118494	225452708	XP_002277137.1	PREDICTED: uncharacterized protein LOC100249048 [Vitis vinifera]
C118496	763787807	KJB54803.1	hypothetical protein B456_009G049700 [Gossypium raimondii]
C118502	719990013	XP_010252831.1	PREDICTED: uncharacterized protein LOC104594291 [Nelumbo nucifera]
C118506	731375320	XP_010667215.1	PREDICTED: uncharacterized protein LOC104884290 [Beta vulgaris subsp. vulgaris]
C118508	763801071	KJB68026.1	hypothetical protein B456_010G222500 [Gossypium raimondii]
C118512	902201490	KNA13986.1	hypothetical protein SOVF_111450 [Spinacia oleracea]
C118526	595847740	XP_007209388.1	hypothetical protein PRUPE_ppa009107mg [Prunus persica]
C11853	629113191	KCW78151.1	hypothetical protein EUGRSUZ_D02353 [Eucalyptus grandis]
C118578	902196926	KNA13265.1	hypothetical protein SOVF_118390 [Spinacia oleracea]
C118598	643714225	KDP26890.1	hypothetical protein JCGZ_18048 [Jatropha curcas]
C118606	970052930	XP_015088090.1	PREDICTED: uncharacterized protein At5g02240-like [Solanum pennellii]
C118622	747072162	XP_011082983.1	PREDICTED: uncharacterized protein LOC105165614 [Sesamum indicum]
C118624	629098268	KCW64033.1	hypothetical protein EUGRSUZ_G017082, partial [Eucalyptus grandis]
C118630	590591960	XP_007017144.1	Uncharacterized protein TCM_033766 [Theobroma cacao]
C118638	902213297	KNA17232.1	hypothetical protein SOVF_081990 [Spinacia oleracea]
C118666	566196529	XP_002317815.2	hypothetical protein POPTR_0012s03150g [Populus trichocarpa]
C118668	225456024	XP_002279751.1	PREDICTED: uncharacterized protein LOC100245764 [Vitis vinifera]
C118682	629094333	KCW60328.1	hypothetical protein EUGRSUZ_H03041 [Eucalyptus grandis]
C118690	902232962	KNA22873.1	hypothetical protein SOVF_029820 [Spinacia oleracea]
C118694	870861996	KMT13243.1	hypothetical protein BVRB_4g085070 [Beta vulgaris subsp. vulgaris]
C118698	643733323	KDP40270.1	hypothetical protein JCGZ_02268 [Jatropha curcas]
C118700	902232516	KNA22658.1	hypothetical protein SOVF_031360 [Spinacia oleracea]
C118724	643709875	KDP24252.1	hypothetical protein JCGZ_26709 [Jatropha curcas]
C118738	703120305	XP_010102073.1	hypothetical protein L484_009016 [Morus notabilis]
C118740	763745204	KJB12643.1	hypothetical protein B456_002G028900 [Gossypium raimondii]
C118756	902198577	KNA13718.1	hypothetical protein SOVF_113890 [Spinacia oleracea]
C118770	764569414	XP_011462435.1	PREDICTED: uncharacterized protein LOC101295618 isoform X2 [Fragaria vesca subsp. vesca]
C118786	731327201	XP_010674402.1	PREDICTED: uncharacterized protein LOC104890559 [Beta vulgaris subsp. vulgaris]
C118800	747065697	XP_011079499.1	PREDICTED: uncharacterized protein LOC105163002 [Sesamum indicum]
C118820	870846102	KMS98714.1	hypothetical protein BVRB_3g069620 [Beta vulgaris subsp. vulgaris]
C118826	763783681	KJB50752.1	hypothetical protein B456_008G186000 [Gossypium raimondii]
C118840	697107941	XP_009607813.1	PREDICTED: uncharacterized protein LOC104101953 isoform X1 [Nicotiana tomentosiformis]
C118848	629102760	KCW68229.1	hypothetical protein EUGRSUZ_F01883 [Eucalyptus grandis]
C118850	902091575	KNA03352.1	hypothetical protein SOVF_210030 [Spinacia oleracea]
C118852	643717267	KDP28893.1	hypothetical protein JCGZ_14664 [Jatropha curcas]
C118854	225423547	XP_002274826.1	PREDICTED: uncharacterized protein LOC100266199 [Vitis vinifera]
C118874	902191195	KNA11791.1	hypothetical protein SOVF_131880 [Spinacia oleracea]
C118892	643720742	KDP31006.1	hypothetical protein JCGZ_11382 [Jatropha curcas]
C118898	593130733	XP_007131714.1	hypothetical protein PHAVU_011G035700g [Phaseolus vulgaris]
C118910	970008474	XP_015065097.1	PREDICTED: uncharacterized protein LOC107010335 [Solanum pennellii]
C118926	747091049	XP_011093240.1	PREDICTED: uncharacterized protein LOC105173250 [Sesamum indicum]
C118934	902146887	KNA05110.1	hypothetical protein SOVF_193400, partial [Spinacia oleracea]
C118936	902192282	KNA12004.1	hypothetical protein SOVF_129850 [Spinacia oleracea]
C118938	296086557	CBI32146.3	unnamed protein product [Vitis vinifera]
C118956	694328862	XP_009355215.1	PREDICTED: uncharacterized protein LOC103946290 [Pyrus x bretschneideri]
C118974	902180963	KNA09647.1	hypothetical protein SOVF_151660 [Spinacia oleracea]
C118986	731368779	XP_010696334.1	PREDICTED: uncharacterized protein LOC104908866 [Beta vulgaris subsp. vulgaris]
C118992	567905378	XP_006445177.1	hypothetical protein CICLE_v10019481mg [Citrus clementina]
C118998	643716958	KDP28584.1	hypothetical protein JCGZ_14355 [Jatropha curcas]
C119002	902193835	KNA12385.1	hypothetical protein SOVF_126400 [Spinacia oleracea]
C119016	590641106	XP_007030139.1	Uncharacterized protein isoform 1 [Theobroma cacao]
C119022	643735102	KDP41743.1	hypothetical protein JCGZ_26761 [Jatropha curcas]
C119024	225452432	XP_002274197.1	PREDICTED: uncharacterized protein LOC100267992 [Vitis vinifera]
C119042	359479520	XP_002276591.2	PREDICTED: uncharacterized protein LOC100248360 [Vitis vinifera]
C119052	763790720	KJB57716.1	hypothetical protein B456_009G177100 [Gossypium raimondii]
C119062	763758978	KJB26309.1	hypothetical protein B456_004G236500 [Gossypium raimondii]
C119066	902224783	KNA19874.1	hypothetical protein SOVF_057400 [Spinacia oleracea]
C119078	567907665	XP_006446146.1	hypothetical protein CICLE_v10015912mg [Citrus clementina]
C119080	296086170	CBI31611.3	unnamed protein product [Vitis vinifera]
C119088	645224392	XP_008219087.1	PREDICTED: uncharacterized protein LOC103319337 [Prunus mume]
C119102	747070589	XP_011082123.1	PREDICTED: uncharacterized protein At4g15970-like [Sesamum indicum]
C119112	902209914	KNA16300.1	hypothetical protein SOVF_090390 [Spinacia oleracea]
C119140	731361096	XP_010692172.1	PREDICTED: uncharacterized protein LOC104905352 isoform X2 [Beta vulgaris subsp. vulgaris]
C119148	763807285	KJB74223.1	hypothetical protein B456_011G280400 [Gossypium raimondii]
C119150	870865609	KMT16659.1	hypothetical protein BVRB_3g049450 [Beta vulgaris subsp. vulgaris]
C119152	731351930	XP_010687280.1	PREDICTED: uncharacterized protein DS12 from 2D-PAGE of leaf, chloroplastic [Beta vulgaris subsp. vulgaris]
C119162	359484753	XP_002264815.2	PREDICTED: uncharacterized protein LOC100256872 [Vitis vinifera]
C119174	731358542	XP_010690806.1	PREDICTED: uncharacterized protein LOC104904290 [Beta vulgaris subsp. vulgaris]
C119182	297734589	CBI16640.3	unnamed protein product [Vitis vinifera]
C119214	596057870	XP_007220989.1	hypothetical protein PRUPE_ppa005158mg [Prunus persica]
C119228	658009775	XP_008340110.1	PREDICTED: uncharacterized protein LOC103403069 [Malus domestica]
C119238	698533540	XP_009763584.1	PREDICTED: uncharacterized protein LOC104215470 [Nicotiana sylvestris]
C119242	802651525	XP_012080024.1	PREDICTED: uncharacterized protein LOC105640350 isoform X2 [Jatropha curcas]
C119244	700193554	KGN48758.1	hypothetical protein Csa_6G500500 [Cucumis sativus]
C119246	731331370	XP_010676627.1	PREDICTED: uncharacterized protein LOC104892401 [Beta vulgaris subsp. vulgaris]
C119268	902204373	KNA14844.1	hypothetical protein SOVF_103660 [Spinacia oleracea]
C119276	902141616	KNA04713.1	hypothetical protein SOVF_197110 [Spinacia oleracea]
C119286	720063428	XP_010275642.1	PREDICTED: uncharacterized protein LOC104610629 isoform X1 [Nelumbo nucifera]
C119288	567859158	XP_006422262.1	hypothetical protein CICLE_v10005458mg [Citrus clementina]
C119298	902196822	KNA13226.1	hypothetical protein SOVF_118710 [Spinacia oleracea]
C119306	902232519	KNA22661.1	hypothetical protein SOVF_031390 [Spinacia oleracea]
C119312	565445016	XP_006284302.1	hypothetical protein CARUB_v10005471mg [Capsella rubella]
C119324	225432454	XP_002278692.1	PREDICTED: uncharacterized protein LOC100257948 [Vitis vinifera]
C119358	543177610	AGV54826.1	hypothetical protein [Phaseolus vulgaris]
C119362	643717719	KDP29162.1	hypothetical protein JCGZ_16551 [Jatropha curcas]
C119412	604335254	EYU39196.1	hypothetical protein MIMGU_mgv1a010693mg [Erythranthe guttata]
C119420	902216965	KNA17571.1	hypothetical protein SOVF_078320 [Spinacia oleracea]
C119424	643718557	KDP29751.1	hypothetical protein JCGZ_18686 [Jatropha curcas]
C119428	297743114	CBI35981.3	unnamed protein product [Vitis vinifera]
C119440	870864256	KMT15376.1	hypothetical protein BVRB_3g060800 isoform B [Beta vulgaris subsp. vulgaris]
C119448	731422894	XP_010662275.1	PREDICTED: uncharacterized protein LOC100257148 isoform X2 [Vitis vinifera]
C119486	225438613	XP_002280917.1	PREDICTED: uncharacterized protein LOC100266317 [Vitis vinifera]
C119492	302141834	CBI19037.3	unnamed protein product [Vitis vinifera]
C119504	359485725	XP_003633323.1	PREDICTED: uncharacterized protein C167.05-like isoform 4 [Vitis vinifera]
C119532	902193885	KNA12405.1	hypothetical protein SOVF_126340 [Spinacia oleracea]
C119538	358248124	NP_001240074.1	uncharacterized protein LOC100776785 [Glycine max]
C119540	902198656	KNA13735.1	hypothetical protein SOVF_114120 [Spinacia oleracea]
C119552	902202338	KNA14238.1	hypothetical protein SOVF_109330 [Spinacia oleracea]
C119556	643737495	KDP43607.1	hypothetical protein JCGZ_16894 [Jatropha curcas]
C119560	902187276	KNA10881.1	hypothetical protein SOVF_140210 [Spinacia oleracea]
C119576	902169912	KNA07726.1	hypothetical protein SOVF_169200 [Spinacia oleracea]
C119584	629105133	KCW70602.1	hypothetical protein EUGRSUZ_F03784 [Eucalyptus grandis]
C119586	225426146	XP_002278325.1	PREDICTED: uncharacterized protein LOC100246733 isoform 1 [Vitis vinifera]
C119620	731356652	XP_010689786.1	PREDICTED: uncharacterized protein LOC104903449 [Beta vulgaris subsp. vulgaris]
C119656	763764178	KJB31432.1	hypothetical protein B456_005G191700 [Gossypium raimondii]
C119664	902185644	KNA10531.1	hypothetical protein SOVF_143510 [Spinacia oleracea]
C119696	567909099	XP_006446863.1	hypothetical protein CICLE_v10015815mg [Citrus clementina]
C119700	902232498	KNA22649.1	hypothetical protein SOVF_032280 [Spinacia oleracea]
C119708	731320953	XP_010671087.1	PREDICTED: uncharacterized protein LOC104887988 [Beta vulgaris subsp. vulgaris]
C119734	763785816	KJB52887.1	hypothetical protein B456_008G281900 [Gossypium raimondii]
C119740	567193628	XP_006405518.1	hypothetical protein EUTSA_v10027803mg [Eutrema salsugineum]
C119766	586688378	XP_006842420.1	hypothetical protein AMTR_s00077p00014810 [Amborella trichopoda]
C119776	566157646	XP_002302428.2	hypothetical protein POPTR_0002s12410g, partial [Populus trichocarpa]
C119782	902219560	KNA18355.1	hypothetical protein SOVF_071680 [Spinacia oleracea]
C119792	763760619	KJB27873.1	hypothetical protein B456_005G016800 [Gossypium raimondii]
C119796	902205486	KNA15178.1	hypothetical protein SOVF_100330 [Spinacia oleracea]
C119798	902106673	KNA03638.1	hypothetical protein SOVF_207160 [Spinacia oleracea]
C119804	902229594	KNA21546.1	hypothetical protein SOVF_042210 [Spinacia oleracea]
C119818	731319359	XP_010670214.1	PREDICTED: uncharacterized protein LOC104887299 isoform X1 [Beta vulgaris subsp. vulgaris]
C119820	470110837	XP_004291669.1	PREDICTED: uncharacterized protein LOC101306984 [Fragaria vesca subsp. vesca]
C119828	629112898	KCW77858.1	hypothetical protein EUGRSUZ_D02135 [Eucalyptus grandis]
C119834	823123668	XP_012476812.1	PREDICTED: uncharacterized protein LOC105792648 isoform X4 [Gossypium raimondii]
C119836	643712185	KDP25613.1	hypothetical protein JCGZ_20769 [Jatropha curcas]
C119862	629086904	KCW53261.1	hypothetical protein EUGRSUZ_J02521 [Eucalyptus grandis]
C119868	225433438	XP_002285669.1	PREDICTED: uncharacterized protein LOC100259626 [Vitis vinifera]
C119884	902234739	KNA23573.1	hypothetical protein SOVF_023780 [Spinacia oleracea]
C119904	641832257	KDO51296.1	hypothetical protein CISIN_1g008306mg [Citrus sinensis]
C119910	359484805	XP_002279315.2	PREDICTED: uncharacterized protein LOC100243282 [Vitis vinifera]
C119916	643739917	KDP45603.1	hypothetical protein JCGZ_17210 [Jatropha curcas]
C119918	719985544	XP_010251422.1	PREDICTED: uncharacterized protein LOC104593357 [Nelumbo nucifera]
C119922	659132103	XP_008466019.1	PREDICTED: uncharacterized protein LOC103503577 isoform X1 [Cucumis melo]
C119934	225449106	XP_002276752.1	PREDICTED: uncharacterized protein LOC100259846 [Vitis vinifera]
C119936	225458579	XP_002284610.1	PREDICTED: uncharacterized protein LOC100248838 [Vitis vinifera]
C119940	920707603	KOM49600.1	hypothetical protein LR48_Vigan08g042700 [Vigna angularis]
C119942	902179172	KNA09306.1	hypothetical protein SOVF_154890 [Spinacia oleracea]
C11995	297741824	CBI33137.3	unnamed protein product [Vitis vinifera]
C119955	595793727	XP_007200612.1	hypothetical protein PRUPE_ppa010338mg [Prunus persica]
C119961	902230908	KNA22041.1	hypothetical protein SOVF_037700 [Spinacia oleracea]
C119969	643712066	KDP25494.1	hypothetical protein JCGZ_20650 [Jatropha curcas]
C119975	731328853	XP_010675281.1	PREDICTED: uncharacterized protein LOC104891304 [Beta vulgaris subsp. vulgaris]
C119977	595923729	XP_007214850.1	hypothetical protein PRUPE_ppa006690mg [Prunus persica]
C119985	747059969	XP_011076391.1	PREDICTED: uncharacterized protein LOC105160622 [Sesamum indicum]
C119989	902195546	KNA12861.1	hypothetical protein SOVF_122190 [Spinacia oleracea]
C119991	902238349	KNA25142.1	hypothetical protein SOVF_009500 isoform A [Spinacia oleracea]
C120001	302142985	CBI20280.3	unnamed protein product [Vitis vinifera]
C120009	902185676	KNA10536.1	hypothetical protein SOVF_143470 [Spinacia oleracea]
C120023	902181993	KNA09847.1	hypothetical protein SOVF_149740 [Spinacia oleracea]
C120025	595923729	XP_007214850.1	hypothetical protein PRUPE_ppa006690mg [Prunus persica]
C120055	902212797	KNA17095.1	hypothetical protein SOVF_083340 [Spinacia oleracea]
C120063	595792357	XP_007199927.1	hypothetical protein PRUPE_ppa006311mg [Prunus persica]
C120081	388503894	AFK40013.1	unknown [Lotus japonicus]
C120083	902230348	KNA21832.1	hypothetical protein SOVF_039730 [Spinacia oleracea]
C120087	565354472	XP_006344134.1	PREDICTED: uncharacterized protein LOC102605157 [Solanum tuberosum]
C120095	596164693	XP_007222978.1	hypothetical protein PRUPE_ppa008962mg [Prunus persica]
C120105	567882793	XP_006433955.1	hypothetical protein CICLE_v10001487mg [Citrus clementina]
C120117	147770695	CAN77926.1	hypothetical protein VITISV_018738 [Vitis vinifera]
C120121	629106348	KCW71494.1	hypothetical protein EUGRSUZ_E00050 [Eucalyptus grandis]
C120123	567883161	XP_006434139.1	hypothetical protein CICLE_v10001037mg [Citrus clementina]
C120125	596142698	XP_007222565.1	hypothetical protein PRUPE_ppa008387mg [Prunus persica]
C120133	731356809	XP_010689875.1	PREDICTED: uncharacterized protein LOC104903530 [Beta vulgaris subsp. vulgaris]
C120137	731360450	XP_010691825.1	PREDICTED: uncharacterized protein LOC104905082 [Beta vulgaris subsp. vulgaris]
C120151	643706199	KDP22331.1	hypothetical protein JCGZ_26162 [Jatropha curcas]
C120165	731356094	XP_010689490.1	PREDICTED: uncharacterized protein LOC104903192 isoform X1 [Beta vulgaris subsp. vulgaris]
C120167	902210584	KNA16486.1	hypothetical protein SOVF_088830 [Spinacia oleracea]
C120169	870869307	KMT20052.1	hypothetical protein BVRB_1g000710 [Beta vulgaris subsp. vulgaris]
C120175	596274133	XP_007225134.1	hypothetical protein PRUPE_ppa002527mg [Prunus persica]
C120177	902210545	KNA16470.1	hypothetical protein SOVF_088770 [Spinacia oleracea]
C120187	595827189	XP_007205691.1	hypothetical protein PRUPE_ppa009701mg [Prunus persica]
C120199	225455232	XP_002272223.1	PREDICTED: uncharacterized protein LOC100245327 [Vitis vinifera]
C120203	902182085	KNA09857.1	hypothetical protein SOVF_149710 [Spinacia oleracea]
C120213	902229807	KNA21609.1	hypothetical protein SOVF_041620 [Spinacia oleracea]
C120219	731421604	XP_010661804.1	PREDICTED: uncharacterized protein LOC100248277 isoform X2 [Vitis vinifera]
C12023	902218907	KNA18170.1	hypothetical protein SOVF_073230 [Spinacia oleracea]
C120247	731319560	XP_010670336.1	PREDICTED: uncharacterized protein LOC104887415 [Beta vulgaris subsp. vulgaris]
C120249	902172282	KNA08101.1	hypothetical protein SOVF_165670 [Spinacia oleracea]
C120253	763778648	KJB45771.1	hypothetical protein B456_007G327000 [Gossypium raimondii]
C120263	645275455	XP_008242822.1	PREDICTED: uncharacterized protein LOC103341120 [Prunus mume]
C120267	225434806	XP_002282726.1	PREDICTED: uncharacterized protein LOC100243231 [Vitis vinifera]
C120273	902230265	KNA21788.1	hypothetical protein SOVF_039650 [Spinacia oleracea]
C120279	596021472	XP_007219008.1	hypothetical protein PRUPE_ppa004254mg [Prunus persica]
C120283	902228507	KNA21133.1	hypothetical protein SOVF_046170 [Spinacia oleracea]
C120285	643732658	KDP39754.1	hypothetical protein JCGZ_02774 [Jatropha curcas]
C120287	629095513	KCW61508.1	hypothetical protein EUGRSUZ_H04236 [Eucalyptus grandis]
C120293	359491993	XP_002283216.2	PREDICTED: uncharacterized protein LOC100248821 [Vitis vinifera]
C120299	359806917	NP_001241067.1	uncharacterized protein LOC100786585 [Glycine max]
C120313	902236590	KNA24446.1	hypothetical protein SOVF_015730 [Spinacia oleracea]
C120319	731320152	XP_010670653.1	PREDICTED: uncharacterized protein LOC104887662 [Beta vulgaris subsp. vulgaris]
C120323	763770173	KJB37388.1	hypothetical protein B456_006G203200 [Gossypium raimondii]
C120343	902188885	KNA11255.1	hypothetical protein SOVF_136890 [Spinacia oleracea]
C120353	902218790	KNA18138.1	hypothetical protein SOVF_073610 [Spinacia oleracea]
C120363	970053692	XP_015088477.1	PREDICTED: uncharacterized protein LOC107031574 [Solanum pennellii]
C120369	763775907	KJB43030.1	hypothetical protein B456_007G180500 [Gossypium raimondii]
C120373	147789805	CAN62935.1	hypothetical protein VITISV_008845 [Vitis vinifera]
C120377	643738242	KDP44230.1	hypothetical protein JCGZ_05697 [Jatropha curcas]
C120383	902224968	KNA19932.1	hypothetical protein SOVF_056930 [Spinacia oleracea]
C120405	604335325	EYU39267.1	hypothetical protein MIMGU_mgv1a011190mg [Erythranthe guttata]
C120415	643716960	KDP28586.1	hypothetical protein JCGZ_14357 [Jatropha curcas]
C120427	502084371	XP_004487676.1	PREDICTED: uncharacterized protein LOC101505712 [Cicer arietinum]
C120429	567206239	XP_006408982.1	hypothetical protein EUTSA_v10002032mg [Eutrema salsugineum]
C120439	225424920	XP_002270296.1	PREDICTED: uncharacterized protein LOC100258796 [Vitis vinifera]
C120451	902230030	KNA21681.1	hypothetical protein SOVF_041060 [Spinacia oleracea]
C120465	225443365	XP_002266002.1	PREDICTED: uncharacterized protein LOC100258138 [Vitis vinifera]
C120469	720064483	XP_010275965.1	PREDICTED: uncharacterized protein LOC104610845 isoform X1 [Nelumbo nucifera]
C120475	567905948	XP_006445462.1	hypothetical protein CICLE_v10021491mg [Citrus clementina]
C120511	596147541	XP_007222689.1	hypothetical protein PRUPE_ppa008653mg [Prunus persica]
C120515	902223942	KNA19645.1	hypothetical protein SOVF_059350 [Spinacia oleracea]
C120521	567922906	XP_006453459.1	hypothetical protein CICLE_v10008429mg [Citrus clementina]
C120537	643717678	KDP29121.1	hypothetical protein JCGZ_16510 [Jatropha curcas]
C120559	902188010	KNA11038.1	hypothetical protein SOVF_138810 [Spinacia oleracea]
C120567	902239504	KNA25629.1	hypothetical protein SOVF_004950, partial [Spinacia oleracea]
C120573	763755234	KJB22565.1	hypothetical protein B456_004G054500 [Gossypium raimondii]
C120579	902188367	KNA11121.1	hypothetical protein SOVF_138120 [Spinacia oleracea]
C120591	629084222	KCW50579.1	hypothetical protein EUGRSUZ_J00292 [Eucalyptus grandis]
C120597	567921948	XP_006452980.1	hypothetical protein CICLE_v10008663mg [Citrus clementina]
C120601	643723128	KDP32733.1	hypothetical protein JCGZ_12025 [Jatropha curcas]
C120611	629086452	KCW52809.1	hypothetical protein EUGRSUZ_J02142 [Eucalyptus grandis]
C120633	731338917	XP_010680572.1	PREDICTED: uncharacterized protein LOC104895702 [Beta vulgaris subsp. vulgaris]
C120663	643711573	KDP25080.1	hypothetical protein JCGZ_22615 [Jatropha curcas]
C120665	643739588	KDP45326.1	hypothetical protein JCGZ_09575 [Jatropha curcas]
C120669	902221006	KNA18755.1	hypothetical protein SOVF_067870 [Spinacia oleracea]
C120677	657962938	XP_008373072.1	PREDICTED: uncharacterized protein LOC103436424 isoform X1 [Malus domestica]
C120681	225451915	XP_002282805.1	PREDICTED: uncharacterized protein LOC100244706 [Vitis vinifera]
C120687	731360116	XP_010691642.1	PREDICTED: uncharacterized protein LOC104904920 isoform X2 [Beta vulgaris subsp. vulgaris]
C120691	731335261	XP_010678638.1	PREDICTED: uncharacterized protein LOC104894160 [Beta vulgaris subsp. vulgaris]
C120695	297742957	CBI35824.3	unnamed protein product [Vitis vinifera]
C120697	694437899	XP_009345950.1	PREDICTED: uncharacterized protein LOC103937726 [Pyrus x bretschneideri]
C120711	902206282	KNA15424.1	hypothetical protein SOVF_098400 [Spinacia oleracea]
C120715	643717808	KDP29251.1	hypothetical protein JCGZ_16640 [Jatropha curcas]
C120741	731347649	XP_010685095.1	PREDICTED: uncharacterized protein LOC104899578 [Beta vulgaris subsp. vulgaris]
C120749	147773362	CAN75716.1	hypothetical protein VITISV_007757 [Vitis vinifera]
C120753	902173932	KNA08326.1	hypothetical protein SOVF_163580 [Spinacia oleracea]
C120763	902155271	KNA05882.1	hypothetical protein SOVF_186240 [Spinacia oleracea]
C120765	359472983	XP_002281762.2	PREDICTED: uncharacterized protein LOC100257723 isoform 1 [Vitis vinifera]
C120769	641836610	KDO55573.1	hypothetical protein CISIN_1g017180mg [Citrus sinensis]
C120777	920696879	KOM40104.1	hypothetical protein LR48_Vigan04g030200 [Vigna angularis]
C120779	731344550	XP_010683481.1	PREDICTED: uncharacterized protein LOC104898150 [Beta vulgaris subsp. vulgaris]
C120781	643714909	KDP27264.1	hypothetical protein JCGZ_19963 [Jatropha curcas]
C120797	224062361	XP_002300822.1	hypothetical protein POPTR_0002s05040g [Populus trichocarpa]
C120801	567922432	XP_006453222.1	hypothetical protein CICLE_v10008727mg [Citrus clementina]
C120815	902226361	KNA20334.1	hypothetical protein SOVF_052960 [Spinacia oleracea]
C120823	643724526	KDP33727.1	hypothetical protein JCGZ_07298 [Jatropha curcas]
C120831	731345456	XP_010683928.1	PREDICTED: uncharacterized protein LOC104898535 [Beta vulgaris subsp. vulgaris]
C120843	902231767	KNA22397.1	hypothetical protein SOVF_034440 [Spinacia oleracea]
C120849	902178955	KNA09254.1	hypothetical protein SOVF_155190 [Spinacia oleracea]
C120857	902227455	KNA20694.1	hypothetical protein SOVF_049680 [Spinacia oleracea]
C120875	902131969	KNA04299.1	hypothetical protein SOVF_200950 [Spinacia oleracea]
C120877	719995004	XP_010254353.1	PREDICTED: uncharacterized protein LOC104595349 [Nelumbo nucifera]
C120879	255550574	XP_002516337.1	conserved hypothetical protein [Ricinus communis]
C120881	902220545	KNA18643.1	hypothetical protein SOVF_068820 [Spinacia oleracea]
C120909	242081953	XP_002445745.1	hypothetical protein SORBIDRAFT_07g024960 [Sorghum bicolor]
C120917	763742883	KJB10382.1	hypothetical protein B456_001G198400 [Gossypium raimondii]
C120919	568844806	XP_006476273.1	PREDICTED: uncharacterized protein LOC102629091 isoform X1 [Citrus sinensis]
C120923	643726117	KDP34925.1	hypothetical protein JCGZ_09213 [Jatropha curcas]
C120949	731314102	XP_010684224.1	PREDICTED: uncharacterized protein LOC104898813 [Beta vulgaris subsp. vulgaris]
C120951	643709456	KDP23997.1	hypothetical protein JCGZ_25385 [Jatropha curcas]
C120955	568840935	XP_006474420.1	PREDICTED: uncharacterized protein LOC102621858 [Citrus sinensis]
C120957	763775715	KJB42838.1	hypothetical protein B456_007G169700 [Gossypium raimondii]
C120961	902173738	KNA08304.1	hypothetical protein SOVF_163750 isoform A [Spinacia oleracea]
C120979	629107424	KCW72570.1	hypothetical protein EUGRSUZ_E01038 [Eucalyptus grandis]
C120981	902149296	KNA05313.1	hypothetical protein SOVF_191270 [Spinacia oleracea]
C120983	902239073	KNA25433.1	hypothetical protein SOVF_005470 [Spinacia oleracea]
C120985	527197320	EPS65866.1	hypothetical protein M569_08915, partial [Genlisea aurea]
C120995	731315217	XP_010690407.1	PREDICTED: uncharacterized protein LOC104903953 [Beta vulgaris subsp. vulgaris]
C12099	763784725	KJB51796.1	hypothetical protein B456_008G232000 [Gossypium raimondii]
C121031	731330753	XP_010676303.1	PREDICTED: uncharacterized protein LOC104892161 [Beta vulgaris subsp. vulgaris]
C121033	902212884	KNA17118.1	hypothetical protein SOVF_083140 [Spinacia oleracea]
C121043	902209625	KNA16243.1	hypothetical protein SOVF_090980 [Spinacia oleracea]
C121063	359477333	XP_003631965.1	PREDICTED: uncharacterized protein LOC100853208 [Vitis vinifera]
C121075	731363985	XP_010693726.1	PREDICTED: uncharacterized Rho GTPase-activating protein At5g61530 [Beta vulgaris subsp. vulgaris]
C121081	902204299	KNA14829.1	hypothetical protein SOVF_103880 [Spinacia oleracea]
C121099	902162799	KNA06739.1	hypothetical protein SOVF_178240 [Spinacia oleracea]
C121103	763784592	KJB51663.1	hypothetical protein B456_008G227600 [Gossypium raimondii]
C121111	902223810	KNA19583.1	hypothetical protein SOVF_059820 isoform A [Spinacia oleracea]
C121115	629100327	KCW66092.1	hypothetical protein EUGRSUZ_G03367 [Eucalyptus grandis]
C121127	225432664	XP_002278494.1	PREDICTED: uncharacterized protein LOC100259596 [Vitis vinifera]
C121131	902224215	KNA19725.1	hypothetical protein SOVF_059070 [Spinacia oleracea]
C121135	147828051	CAN75176.1	hypothetical protein VITISV_016687 [Vitis vinifera]
C121137	902169097	KNA07608.1	hypothetical protein SOVF_170330 isoform B [Spinacia oleracea]
C121141	902201130	KNA13911.1	hypothetical protein SOVF_112390 [Spinacia oleracea]
C121147	731324634	XP_010673076.1	PREDICTED: uncharacterized protein LOC104889530 [Beta vulgaris subsp. vulgaris]
C121151	902181158	KNA09685.1	hypothetical protein SOVF_151230 [Spinacia oleracea]
C121177	719977815	XP_010248965.1	PREDICTED: uncharacterized protein LOC104591695 isoform X1 [Nelumbo nucifera]
C12119	167523773	XP_001746223.1	hypothetical protein [Monosiga brevicollis MX1]
C121199	629100991	KCW66460.1	hypothetical protein EUGRSUZ_F00256 [Eucalyptus grandis]
C121205	297741313	CBI32444.3	unnamed protein product [Vitis vinifera]
C121235	225456967	XP_002278631.1	PREDICTED: uncharacterized protein LOC100251871 [Vitis vinifera]
C121237	719968713	XP_010266256.1	PREDICTED: uncharacterized protein LOC104603800 [Nelumbo nucifera]
C121243	225461876	XP_002265352.1	PREDICTED: uncharacterized protein LOC100241265 [Vitis vinifera]
C121247	902204158	KNA14797.1	hypothetical protein SOVF_104210 [Spinacia oleracea]
C121255	297742494	CBI34643.3	unnamed protein product [Vitis vinifera]
C121257	593783519	XP_007154800.1	hypothetical protein PHAVU_003G149000g [Phaseolus vulgaris]
C121265	629124184	KCW88609.1	hypothetical protein EUGRSUZ_A00982 [Eucalyptus grandis]
C121269	763765478	KJB32732.1	hypothetical protein B456_005G258300 [Gossypium raimondii]
C121277	870850801	KMT02867.1	hypothetical protein BVRB_8g194450 [Beta vulgaris subsp. vulgaris]
C121279	731325068	XP_010673313.1	PREDICTED: uncharacterized protein LOC104889716 [Beta vulgaris subsp. vulgaris]
C121295	595804536	XP_007202172.1	hypothetical protein PRUPE_ppa006528mg [Prunus persica]
C121299	694387049	XP_009369292.1	PREDICTED: uncharacterized protein LOC103958715 [Pyrus x bretschneideri]
C121301	698521609	XP_009757611.1	PREDICTED: uncharacterized oxidoreductase At1g06690, chloroplastic [Nicotiana sylvestris]
C121321	902209295	KNA16175.1	hypothetical protein SOVF_091490 isoform A [Spinacia oleracea]
C121323	703106502	XP_010098517.1	Uncharacterized oxidoreductase [Morus notabilis]
C121329	629086175	KCW52532.1	hypothetical protein EUGRSUZ_J01919 [Eucalyptus grandis]
C121337	296087968	CBI35251.3	unnamed protein product [Vitis vinifera]
C121353	731325290	XP_010673435.1	PREDICTED: uncharacterized protein LOC104889816 [Beta vulgaris subsp. vulgaris]
C121377	902218712	KNA18111.1	hypothetical protein SOVF_073780 [Spinacia oleracea]
C121387	902139600	KNA04585.1	hypothetical protein SOVF_198310 [Spinacia oleracea]
C121411	698517756	XP_009803761.1	PREDICTED: uncharacterized protein At3g15000, mitochondrial-like [Nicotiana sylvestris]
C121421	902228799	KNA21265.1	hypothetical protein SOVF_044380 [Spinacia oleracea]
C121423	643714186	KDP26851.1	hypothetical protein JCGZ_18009 [Jatropha curcas]
C121431	698496577	XP_009794329.1	PREDICTED: uncharacterized protein LOC104241112 [Nicotiana sylvestris]
C121433	567898348	XP_006441662.1	hypothetical protein CICLE_v10021088mg [Citrus clementina]
C121437	629086958	KCW53315.1	hypothetical protein EUGRSUZ_J02568 [Eucalyptus grandis]
C121443	731356456	XP_010689683.1	PREDICTED: uncharacterized protein LOC104903357 [Beta vulgaris subsp. vulgaris]
C121467	567858482	XP_006421924.1	hypothetical protein CICLE_v10004755mg [Citrus clementina]
C121469	255558294	XP_002520174.1	conserved hypothetical protein [Ricinus communis]
C121473	643730989	KDP38327.1	hypothetical protein JCGZ_04252 [Jatropha curcas]
C121477	902227328	KNA20643.1	hypothetical protein SOVF_049100 [Spinacia oleracea]
C121487	763774608	KJB41731.1	hypothetical protein B456_007G117300 [Gossypium raimondii]
C121491	595796530	XP_007201162.1	hypothetical protein PRUPE_ppa004077mg [Prunus persica]
C121501	731331370	XP_010676627.1	PREDICTED: uncharacterized protein LOC104892401 [Beta vulgaris subsp. vulgaris]
C121513	567903732	XP_006444354.1	hypothetical protein CICLE_v10020167mg [Citrus clementina]
C121515	470129362	XP_004300590.1	PREDICTED: uncharacterized protein LOC101293205 [Fragaria vesca subsp. vesca]
C121553	645227613	XP_008220605.1	PREDICTED: uncharacterized protein LOC103320671 [Prunus mume]
C121567	643739624	KDP45362.1	hypothetical protein JCGZ_09611 [Jatropha curcas]
C121571	870853263	KMT05144.1	hypothetical protein BVRB_7g172920 [Beta vulgaris subsp. vulgaris]
C121573	567906499	XP_006445563.1	hypothetical protein CICLE_v10015660mg [Citrus clementina]
C121601	802615486	XP_012075211.1	PREDICTED: uncharacterized protein LOC105636531 [Jatropha curcas]
C121605	902171375	KNA07997.1	hypothetical protein SOVF_166500 [Spinacia oleracea]
C121611	902197935	KNA13558.1	hypothetical protein SOVF_115600 [Spinacia oleracea]
C121617	870862456	KMT13655.1	hypothetical protein BVRB_4g080380 isoform D [Beta vulgaris subsp. vulgaris]
C121625	359481589	XP_002282804.2	PREDICTED: uncharacterized protein LOC100263058 [Vitis vinifera]
C121631	643725790	KDP34711.1	hypothetical protein JCGZ_10916 [Jatropha curcas]
C121639	296084623	CBI25711.3	unnamed protein product [Vitis vinifera]
C121649	359480888	XP_002282572.2	PREDICTED: uncharacterized RNA-binding protein C660.15-like isoform 1 [Vitis vinifera]
C121661	743895095	XP_011040814.1	PREDICTED: uncharacterized protein LOC105136982 [Populus euphratica]
C121665	731424570	XP_010662931.1	PREDICTED: uncharacterized protein LOC104877361 [Vitis vinifera]
C121683	629089324	KCW55577.1	hypothetical protein EUGRSUZ_I01448 [Eucalyptus grandis]
C121685	643703193	KDP20591.1	hypothetical protein JCGZ_04204 [Jatropha curcas]
C121691	902179903	KNA09431.1	hypothetical protein SOVF_153610 [Spinacia oleracea]
C121705	641857876	KDO76621.1	hypothetical protein CISIN_1g009162mg [Citrus sinensis]
C121717	567904350	XP_006444663.1	hypothetical protein CICLE_v10020859mg [Citrus clementina]
C121735	731344247	XP_010683310.1	PREDICTED: uncharacterized protein LOC104898017 [Beta vulgaris subsp. vulgaris]
C121763	297735238	CBI17600.3	unnamed protein product [Vitis vinifera]
C121767	902227897	KNA20876.1	hypothetical protein SOVF_048410 [Spinacia oleracea]
C121781	593789580	XP_007157829.1	hypothetical protein PHAVU_002G101600g [Phaseolus vulgaris]
C121807	567905612	XP_006445294.1	hypothetical protein CICLE_v10020473mg [Citrus clementina]
C121817	643729204	KDP37084.1	hypothetical protein JCGZ_06140 [Jatropha curcas]
C121823	643735021	KDP41691.1	hypothetical protein JCGZ_16098 [Jatropha curcas]
C121841	902219131	KNA18234.1	hypothetical protein SOVF_072750 [Spinacia oleracea]
C121843	595803816	XP_007202066.1	hypothetical protein PRUPE_ppa005923mg [Prunus persica]
C121845	527185106	EPS58684.1	hypothetical protein M569_16128, partial [Genlisea aurea]
C121853	567877365	XP_006431272.1	hypothetical protein CICLE_v10011622mg [Citrus clementina]
C121859	731339019	XP_010680628.1	PREDICTED: uncharacterized transporter YBR287W isoform X1 [Beta vulgaris subsp. vulgaris]
C121863	643741386	KDP46862.1	hypothetical protein JCGZ_24071 [Jatropha curcas]
C121883	643727208	KDP35742.1	hypothetical protein JCGZ_10514 [Jatropha curcas]
C121893	460368789	XP_004230247.1	PREDICTED: uncharacterized protein LOC101256712 [Solanum lycopersicum]
C121897	902187077	KNA10842.1	hypothetical protein SOVF_140600 [Spinacia oleracea]
C121899	763768463	KJB35678.1	hypothetical protein B456_006G123700 [Gossypium raimondii]
C121905	731325948	XP_010673774.1	PREDICTED: uncharacterized protein LOC104890103 isoform X1 [Beta vulgaris subsp. vulgaris]
C121909	568872938	XP_006489619.1	PREDICTED: uncharacterized protein LOC102625304 isoform X1 [Citrus sinensis]
C121937	297738286	CBI27487.3	unnamed protein product [Vitis vinifera]
C121939	902231647	KNA22343.1	hypothetical protein SOVF_034980 [Spinacia oleracea]
C121945	590666388	XP_007036962.1	Uncharacterized protein isoform 2 [Theobroma cacao]
C121951	225435772	XP_002285729.1	PREDICTED: uncharacterized protein LOC100267227 isoform 1 [Vitis vinifera]
C121979	902101800	KNA03546.1	hypothetical protein SOVF_208140 [Spinacia oleracea]
C121983	643727196	KDP35730.1	hypothetical protein JCGZ_10502 [Jatropha curcas]
C121987	297738761	CBI28006.3	unnamed protein product [Vitis vinifera]
C121991	902189949	KNA11510.1	hypothetical protein SOVF_134520 [Spinacia oleracea]
C121995	359473101	XP_002275523.2	PREDICTED: uncharacterized protein LOC100264713 [Vitis vinifera]
C122011	297744003	CBI36973.3	unnamed protein product [Vitis vinifera]
C122035	823264661	XP_012465076.1	PREDICTED: uncharacterized protein LOC105783908 [Gossypium raimondii]
C122049	629111996	KCW76956.1	hypothetical protein EUGRSUZ_D01316 [Eucalyptus grandis]
C122053	595847294	XP_007209295.1	hypothetical protein PRUPE_ppa007764mg [Prunus persica]
C122063	902169690	KNA07697.1	hypothetical protein SOVF_169480 isoform A [Spinacia oleracea]
C122067	902189507	KNA11386.1	hypothetical protein SOVF_135680 [Spinacia oleracea]
C122071	567873629	XP_006429404.1	hypothetical protein CICLE_v10011471mg [Citrus clementina]
C122073	902212503	KNA16998.1	hypothetical protein SOVF_083960 [Spinacia oleracea]
C122079	567905912	XP_006445444.1	hypothetical protein CICLE_v10021713mg [Citrus clementina]
C122081	747084593	XP_011089714.1	PREDICTED: uncharacterized protein LOC105170589 [Sesamum indicum]
C122085	595825192	XP_007205368.1	hypothetical protein PRUPE_ppa007234mg [Prunus persica]
C122087	604333613	EYU37964.1	hypothetical protein MIMGU_mgv1a006778mg [Erythranthe guttata]
C122111	629107998	KCW73144.1	hypothetical protein EUGRSUZ_E01598 [Eucalyptus grandis]
C122123	902210886	KNA16562.1	hypothetical protein SOVF_087530 [Spinacia oleracea]
C122127	388495066	AFK35599.1	unknown [Lotus japonicus]
C122133	731356750	XP_010689841.1	PREDICTED: uncharacterized protein LOC104903501 isoform X1 [Beta vulgaris subsp. vulgaris]
C122151	902207497	KNA15719.1	hypothetical protein SOVF_095580 [Spinacia oleracea]
C122155	870869125	KMT19911.1	hypothetical protein BVRB_1g009580 [Beta vulgaris subsp. vulgaris]
C122159	255553705	XP_002517893.1	conserved hypothetical protein [Ricinus communis]
C122163	567866841	XP_006426043.1	hypothetical protein CICLE_v10024951mg [Citrus clementina]
C122165	242038419	XP_002466604.1	hypothetical protein SORBIDRAFT_01g010860 [Sorghum bicolor]
C122171	902188982	KNA11272.1	hypothetical protein SOVF_136730 [Spinacia oleracea]
C122177	225436636	XP_002280122.1	PREDICTED: uncharacterized protein LOC100255166 [Vitis vinifera]
C122215	643714150	KDP26815.1	hypothetical protein JCGZ_17973 [Jatropha curcas]
C122239	902234663	KNA23539.1	hypothetical protein SOVF_024070 [Spinacia oleracea]
C122247	902185137	KNA10437.1	hypothetical protein SOVF_144390 [Spinacia oleracea]
C122249	902208120	KNA15855.1	hypothetical protein SOVF_094390 [Spinacia oleracea]
C122255	902164794	KNA07005.1	hypothetical protein SOVF_175810 [Spinacia oleracea]
C122257	902225829	KNA20206.1	hypothetical protein SOVF_054470, partial [Spinacia oleracea]
C122259	902213921	KNA17367.1	hypothetical protein SOVF_080660 isoform B [Spinacia oleracea]
C122269	731327071	XP_010674340.1	PREDICTED: uncharacterized protein LOC104890522 [Beta vulgaris subsp. vulgaris]
C122277	225445238	XP_002280972.1	PREDICTED: uncharacterized protein LOC100249177 [Vitis vinifera]
C122279	902160056	KNA06383.1	hypothetical protein SOVF_180980 [Spinacia oleracea]
C122281	763753078	KJB20466.1	hypothetical protein B456_003G150400 [Gossypium raimondii]
C122289	731362096	XP_010692715.1	PREDICTED: uncharacterized protein LOC104905778 [Beta vulgaris subsp. vulgaris]
C122291	902195801	KNA12954.1	hypothetical protein SOVF_121550 [Spinacia oleracea]
C122293	302142922	CBI20217.3	unnamed protein product [Vitis vinifera]
C122309	225445424	XP_002285038.1	PREDICTED: uncharacterized protein LOC100247481 [Vitis vinifera]
C122315	902227935	KNA20890.1	hypothetical protein SOVF_048260 [Spinacia oleracea]
C122337	902155901	KNA05964.1	hypothetical protein SOVF_185470 [Spinacia oleracea]
C122351	731342915	XP_010682632.1	PREDICTED: uncharacterized protein LOC104897452 [Beta vulgaris subsp. vulgaris]
C122359	731376904	XP_010667711.1	PREDICTED: uncharacterized protein LOC104884723 [Beta vulgaris subsp. vulgaris]
C122363	225434297	XP_002264084.1	PREDICTED: uncharacterized protein LOC100250213 [Vitis vinifera]
C122369	694310278	XP_009352131.1	PREDICTED: uncharacterized protein LOC103943546 [Pyrus x bretschneideri]
C122373	567885553	XP_006435335.1	hypothetical protein CICLE_v10001231mg [Citrus clementina]
C122379	902110341	KNA03698.1	hypothetical protein SOVF_206620 [Spinacia oleracea]
C122393	643738424	KDP44377.1	hypothetical protein JCGZ_20057 [Jatropha curcas]
C122401	297740447	CBI30629.3	unnamed protein product [Vitis vinifera]
C122407	902174640	KNA08447.1	hypothetical protein SOVF_162580 [Spinacia oleracea]
C122413	763767685	KJB34900.1	hypothetical protein B456_006G089300 [Gossypium raimondii]
C122425	902238101	KNA25047.1	hypothetical protein SOVF_010250 [Spinacia oleracea]
C122427	731431388	XP_010665414.1	PREDICTED: uncharacterized protein LOC100252816 isoform X2 [Vitis vinifera]
C122429	297745244	CBI40324.3	unnamed protein product [Vitis vinifera]
C122439	902179646	KNA09391.1	hypothetical protein SOVF_153810 [Spinacia oleracea]
C122445	296087133	CBI33507.3	unnamed protein product [Vitis vinifera]
C122465	225454180	XP_002272142.1	PREDICTED: uncharacterized protein LOC100265498 [Vitis vinifera]
C122467	902238101	KNA25047.1	hypothetical protein SOVF_010250 [Spinacia oleracea]
C122485	641820818	KDO40665.1	hypothetical protein CISIN_1g0171711mg, partial [Citrus sinensis]
C122493	698545295	XP_009767335.1	PREDICTED: uncharacterized protein LOC104218515 [Nicotiana sylvestris]
C122509	595800946	XP_007201750.1	hypothetical protein PRUPE_ppa001199mg [Prunus persica]
C122513	567893942	XP_006439459.1	hypothetical protein CICLE_v10021192mg [Citrus clementina]
C122517	731322257	XP_010671793.1	PREDICTED: uncharacterized protein LOC104888490 [Beta vulgaris subsp. vulgaris]
C122527	902227666	KNA20783.1	hypothetical protein SOVF_049250 [Spinacia oleracea]
C122535	902154779	KNA05841.1	hypothetical protein SOVF_186580 [Spinacia oleracea]
C122537	902230074	KNA21704.1	hypothetical protein SOVF_040320 [Spinacia oleracea]
C122539	566174786	XP_006381099.1	hypothetical protein POPTR_0006s06250g [Populus trichocarpa]
C122547	763815341	KJB82193.1	hypothetical protein B456_013G180500 [Gossypium raimondii]
C122553	902229264	KNA21440.1	hypothetical protein SOVF_043230 [Spinacia oleracea]
C122555	902186019	KNA10604.1	hypothetical protein SOVF_142140 [Spinacia oleracea]
C122557	698503267	XP_009797240.1	PREDICTED: uncharacterized protein LOC104243698 [Nicotiana sylvestris]
C122559	902179887	KNA09430.1	hypothetical protein SOVF_153650 [Spinacia oleracea]
C122569	629080096	KCW46541.1	hypothetical protein EUGRSUZ_K00371 [Eucalyptus grandis]
C12257	731425306	XP_010663203.1	PREDICTED: uncharacterized protein LOC100248456 [Vitis vinifera]
C122579	225459407	XP_002285817.1	PREDICTED: uncharacterized protein At4g37920, chloroplastic [Vitis vinifera]
C122583	302142573	CBI19776.3	unnamed protein product [Vitis vinifera]
C122591	720060867	XP_010274992.1	PREDICTED: uncharacterized protein LOC104610180 isoform X1 [Nelumbo nucifera]
C122593	731329063	XP_010675392.1	PREDICTED: uncharacterized protein LOC104891403 [Beta vulgaris subsp. vulgaris]
C122603	731329223	XP_010675475.1	PREDICTED: uncharacterized protein LOC104891477 [Beta vulgaris subsp. vulgaris]
C122607	763759150	KJB26481.1	hypothetical protein B456_004G244100 [Gossypium raimondii]
C122639	902165774	KNA07150.1	hypothetical protein SOVF_174540 [Spinacia oleracea]
C122651	902229032	KNA21360.1	hypothetical protein SOVF_044120 [Spinacia oleracea]
C122659	731328878	XP_010675295.1	PREDICTED: uncharacterized protein LOC104891317 [Beta vulgaris subsp. vulgaris]
C122663	359480951	XP_002264842.2	PREDICTED: uncharacterized protein LOC100243295 isoform 1 [Vitis vinifera]
C122667	225440504	XP_002272506.1	PREDICTED: uncharacterized protein LOC100264910 [Vitis vinifera]
C122675	902205001	KNA15049.1	hypothetical protein SOVF_101660 [Spinacia oleracea]
C122693	870858722	KMT10210.1	hypothetical protein BVRB_5g119710 [Beta vulgaris subsp. vulgaris]
C122705	641848545	KDO67422.1	hypothetical protein CISIN_1g003543mg [Citrus sinensis]
C122711	731409463	XP_010657206.1	PREDICTED: uncharacterized protein LOC100248242 [Vitis vinifera]
C122725	731340910	XP_010681646.1	PREDICTED: uncharacterized protein LOC104896578 isoform X2 [Beta vulgaris subsp. vulgaris]
C122727	731324636	XP_010673077.1	PREDICTED: uncharacterized protein LOC104889531 [Beta vulgaris subsp. vulgaris]
C122737	902193235	KNA12240.1	hypothetical protein SOVF_127770 isoform B [Spinacia oleracea]
C122747	596169883	XP_007223058.1	hypothetical protein PRUPE_ppa006980mg [Prunus persica]
C122755	302142026	CBI19229.3	unnamed protein product [Vitis vinifera]
C122767	359483911	XP_002272288.2	PREDICTED: uncharacterized protein LOC100251522 [Vitis vinifera]
C122769	643718123	KDP29468.1	hypothetical protein JCGZ_19297 [Jatropha curcas]
C122771	902140845	KNA04660.1	hypothetical protein SOVF_197610 [Spinacia oleracea]
C122775	747093559	XP_011094591.1	PREDICTED: uncharacterized protein LOC105174255 [Sesamum indicum]
C122803	297742494	CBI34643.3	unnamed protein product [Vitis vinifera]
C122807	586718920	XP_006848446.1	hypothetical protein AMTR_s00013p00244720 [Amborella trichopoda]
C122815	719982584	XP_010250497.1	PREDICTED: uncharacterized protein LOC104592731 [Nelumbo nucifera]
C12281	728813556	KHG01241.1	hypothetical protein F383_21670 [Gossypium arboreum]
C122817	641837183	KDO56139.1	hypothetical protein CISIN_1g036630mg [Citrus sinensis]
C122827	449461439	XP_004148449.1	PREDICTED: uncharacterized protein LOC101211535 [Cucumis sativus]
C122835	731426505	XP_010663641.1	PREDICTED: uncharacterized protein LOC100242239 [Vitis vinifera]
C122839	118486465	ABK95072.1	unknown [Populus trichocarpa]
C122847	643731114	KDP38452.1	hypothetical protein JCGZ_04377 [Jatropha curcas]
C122883	225455850	XP_002273782.1	PREDICTED: uncharacterized protein LOC100256061 [Vitis vinifera]
C122889	359487445	XP_002270525.2	PREDICTED: uncharacterized MFS-type transporter C19orf28-like [Vitis vinifera]
C122897	643734687	KDP41357.1	hypothetical protein JCGZ_15764 [Jatropha curcas]
C122917	902217910	KNA17913.1	hypothetical protein SOVF_075570 [Spinacia oleracea]
C122919	902198441	KNA13669.1	hypothetical protein SOVF_114530 [Spinacia oleracea]
C122931	902234780	KNA23587.1	hypothetical protein SOVF_021880 [Spinacia oleracea]
C122933	643718808	KDP29907.1	hypothetical protein JCGZ_18476 [Jatropha curcas]
C122951	902226416	KNA20362.1	hypothetical protein SOVF_053180 [Spinacia oleracea]
C122965	902236138	KNA24237.1	hypothetical protein SOVF_017850 [Spinacia oleracea]
C122973	729463114	XP_010525599.1	PREDICTED: uncharacterized protein LOC104803372 [Tarenaya hassleriana]
C122979	870859352	KMT10808.1	hypothetical protein BVRB_5g114620 isoform B [Beta vulgaris subsp. vulgaris]
C122987	902182992	KNA10029.1	hypothetical protein SOVF_148200 [Spinacia oleracea]
C123007	902144362	KNA04911.1	hypothetical protein SOVF_195290 [Spinacia oleracea]
C123015	902213583	KNA17303.1	hypothetical protein SOVF_081310 [Spinacia oleracea]
C123025	902236875	KNA24571.1	hypothetical protein SOVF_014260 [Spinacia oleracea]
C123029	902240587	KNA26020.1	hypothetical protein SOVF_000080 [Spinacia oleracea]
C123035	356535061	XP_003536067.1	PREDICTED: uncharacterized protein LOC100798107 isoform X1 [Glycine max]
C123045	595803252	XP_007201985.1	hypothetical protein PRUPE_ppa004926mg [Prunus persica]
C123049	902207084	KNA15614.1	hypothetical protein SOVF_096670 [Spinacia oleracea]
C123061	629110974	KCW75934.1	hypothetical protein EUGRSUZ_D00307 [Eucalyptus grandis]
C123065	641856046	KDO74826.1	hypothetical protein CISIN_1g010325mg [Citrus sinensis]
C123069	902213102	KNA17179.1	hypothetical protein SOVF_082210 [Spinacia oleracea]
C123071	902139754	KNA04594.1	hypothetical protein SOVF_198230 isoform A [Spinacia oleracea]
C123073	902140768	KNA04652.1	hypothetical protein SOVF_197680 [Spinacia oleracea]
C123089	902101585	KNA03540.1	hypothetical protein SOVF_208190 [Spinacia oleracea]
C123103	763809133	KJB76035.1	hypothetical protein B456_012G068200 [Gossypium raimondii]
C123121	297734387	CBI15634.3	unnamed protein product [Vitis vinifera]
C123129	747102329	XP_011099326.1	PREDICTED: uncharacterized protein LOC105177775 [Sesamum indicum]
C123131	902208039	KNA15839.1	hypothetical protein SOVF_094710 isoform B [Spinacia oleracea]
C123137	902168181	KNA07470.1	hypothetical protein SOVF_171570 [Spinacia oleracea]
C123139	902217910	KNA17913.1	hypothetical protein SOVF_075570 [Spinacia oleracea]
C123141	567883533	XP_006434325.1	hypothetical protein CICLE_v10000887mg [Citrus clementina]
C123147	902240105	KNA25875.1	hypothetical protein SOVF_002480 [Spinacia oleracea]
C123157	902239496	KNA25628.1	hypothetical protein SOVF_005010 [Spinacia oleracea]
C123163	902176771	KNA08835.1	hypothetical protein SOVF_159170 isoform A [Spinacia oleracea]
C123193	643735303	KDP41944.1	hypothetical protein JCGZ_26962 [Jatropha curcas]
C123197	595850154	XP_007209867.1	hypothetical protein PRUPE_ppa003812mg [Prunus persica]
C123207	225464015	XP_002265615.1	PREDICTED: uncharacterized protein LOC100264272 [Vitis vinifera]
C123219	147765656	CAN71501.1	hypothetical protein VITISV_006460 [Vitis vinifera]
C123227	297739376	CBI29366.3	unnamed protein product [Vitis vinifera]
C123237	643703626	KDP20690.1	hypothetical protein JCGZ_21161 [Jatropha curcas]
C123239	296088515	CBI37506.3	unnamed protein product [Vitis vinifera]
C123241	902227825	KNA20849.1	hypothetical protein SOVF_048550 isoform C [Spinacia oleracea]
C123255	763749446	KJB16885.1	hypothetical protein B456_002G255000 [Gossypium raimondii]
C123257	225440328	XP_002263786.1	PREDICTED: uncharacterized protein LOC100254432 [Vitis vinifera]
C123269	297745181	CBI39173.3	unnamed protein product [Vitis vinifera]
C123305	902151757	KNA05559.1	hypothetical protein SOVF_189210 [Spinacia oleracea]
C123313	643720418	KDP30797.1	hypothetical protein JCGZ_13740 [Jatropha curcas]
C123329	596021488	XP_007219010.1	hypothetical protein PRUPE_ppa004259mg [Prunus persica]
C123333	641867221	KDO85905.1	hypothetical protein CISIN_1g010372mg [Citrus sinensis]
C123343	567890311	XP_006437676.1	hypothetical protein CICLE_v10031055mg [Citrus clementina]
C123363	596127025	XP_007221992.1	hypothetical protein PRUPE_ppa003252mg [Prunus persica]
C123365	763772880	KJB40003.1	hypothetical protein B456_007G041800 [Gossypium raimondii]
C123379	566184241	XP_002311653.2	hypothetical protein POPTR_0008s16050g [Populus trichocarpa]
C123381	902221592	KNA18951.1	hypothetical protein SOVF_065980 [Spinacia oleracea]
C123393	643729939	KDP37627.1	hypothetical protein JCGZ_06970 [Jatropha curcas]
C123395	729336693	XP_010538620.1	PREDICTED: uncharacterized protein LOC104812909 [Tarenaya hassleriana]
C123409	870860162	KMT11525.1	hypothetical protein BVRB_5g108440 [Beta vulgaris subsp. vulgaris]
C123417	731312168	XP_010672885.1	PREDICTED: uncharacterized protein LOC104889378 [Beta vulgaris subsp. vulgaris]
C123425	566174318	XP_002307972.2	hypothetical protein POPTR_0006s03720g [Populus trichocarpa]
C123435	643714051	KDP26716.1	hypothetical protein JCGZ_17874 [Jatropha curcas]
C123437	731316353	XP_010695163.1	PREDICTED: uncharacterized protein LOC104907850 [Beta vulgaris subsp. vulgaris]
C123451	731345801	XP_010684107.1	PREDICTED: uncharacterized protein LOC104898702 [Beta vulgaris subsp. vulgaris]
C123465	870869884	KMT20629.1	hypothetical protein BVRB_1g006070 [Beta vulgaris subsp. vulgaris]
C123485	902239496	KNA25628.1	hypothetical protein SOVF_005010 [Spinacia oleracea]
C123487	641839969	KDO58892.1	hypothetical protein CISIN_1g011087mg [Citrus sinensis]
C123489	902124461	KNA04045.1	hypothetical protein SOVF_203280 [Spinacia oleracea]
C123491	629088460	KCW54713.1	hypothetical protein EUGRSUZ_I00662 [Eucalyptus grandis]
C123493	595814811	XP_007203806.1	hypothetical protein PRUPE_ppa003827mg [Prunus persica]
C123501	643733897	KDP40740.1	hypothetical protein JCGZ_24739 [Jatropha curcas]
C123521	920688498	KOM32481.1	hypothetical protein LR48_Vigan01g203700 [Vigna angularis]
C123523	902215779	KNA17485.1	hypothetical protein SOVF_079600 [Spinacia oleracea]
C123531	595796617	XP_007201176.1	hypothetical protein PRUPE_ppa003410mg [Prunus persica]
C123535	595835810	XP_007207129.1	hypothetical protein PRUPE_ppa003012mg [Prunus persica]
C123543	802787026	XP_012091820.1	PREDICTED: uncharacterized protein LOC105649701 [Jatropha curcas]
C123549	224094905	XP_002310286.1	hypothetical protein POPTR_0007s13690g [Populus trichocarpa]
C123567	643706973	KDP22783.1	hypothetical protein JCGZ_00370 [Jatropha curcas]
C123569	902218857	KNA18162.1	hypothetical protein SOVF_073420 [Spinacia oleracea]
C123571	763770648	KJB37863.1	hypothetical protein B456_006G223600 [Gossypium raimondii]
C123583	902173159	KNA08229.1	hypothetical protein SOVF_164460 [Spinacia oleracea]
C123591	629090097	KCW56350.1	hypothetical protein EUGRSUZ_I02085 [Eucalyptus grandis]
C123607	643741360	KDP46836.1	hypothetical protein JCGZ_24045 [Jatropha curcas]
C123615	731331549	XP_010676717.1	PREDICTED: uncharacterized protein LOC104892468 isoform X1 [Beta vulgaris subsp. vulgaris]
C123635	902212091	KNA16875.1	hypothetical protein SOVF_085300 [Spinacia oleracea]
C123639	902206467	KNA15481.1	hypothetical protein SOVF_097940 [Spinacia oleracea]
C123645	567920864	XP_006452438.1	hypothetical protein CICLE_v10008255mg [Citrus clementina]
C123661	629095658	KCW61653.1	hypothetical protein EUGRSUZ_H04384 [Eucalyptus grandis]
C123663	731321344	XP_010671302.1	PREDICTED: uncharacterized protein LOC104888129 isoform X1 [Beta vulgaris subsp. vulgaris]
C123693	567859488	XP_006422398.1	hypothetical protein CICLE_v10028110mg [Citrus clementina]
C123713	902211122	KNA16613.1	hypothetical protein SOVF_087380 [Spinacia oleracea]
C123719	225440882	XP_002276711.1	PREDICTED: uncharacterized protein At5g03900, chloroplastic-like [Vitis vinifera]
C123735	902204918	KNA15019.1	hypothetical protein SOVF_102090 [Spinacia oleracea]
C123753	902218861	KNA18166.1	hypothetical protein SOVF_073460 [Spinacia oleracea]
C123755	629084693	KCW51050.1	hypothetical protein EUGRSUZ_J00665 [Eucalyptus grandis]
C123763	763746577	KJB14016.1	hypothetical protein B456_002G106900 [Gossypium raimondii]
C123769	902221136	KNA18805.1	hypothetical protein SOVF_067510 [Spinacia oleracea]
C123781	643711827	KDP25255.1	hypothetical protein JCGZ_20411 [Jatropha curcas]
C123789	225428881	XP_002285306.1	PREDICTED: uncharacterized protein LOC100246943 [Vitis vinifera]
C123793	902205925	KNA15316.1	hypothetical protein SOVF_099250 [Spinacia oleracea]
C123797	743943336	XP_011016174.1	PREDICTED: uncharacterized protein LOC105119701 [Populus euphratica]
C123811	763804950	KJB71888.1	hypothetical protein B456_011G145900 [Gossypium raimondii]
C123819	731369322	XP_010696513.1	PREDICTED: uncharacterized protein LOC104909034 [Beta vulgaris subsp. vulgaris]
C123827	731328666	XP_010675175.1	PREDICTED: uncharacterized protein LOC104891212 [Beta vulgaris subsp. vulgaris]
C123835	763743683	KJB11182.1	hypothetical protein B456_001G244000 [Gossypium raimondii]
C123841	596101041	XP_007221417.1	hypothetical protein PRUPE_ppa002625mg [Prunus persica]
C12385	475501583	EMT04342.1	hypothetical protein F775_52405 [Aegilops tauschii]
C123855	296086337	CBI31778.3	unnamed protein product [Vitis vinifera]
C123857	902234711	KNA23548.1	hypothetical protein SOVF_023870 [Spinacia oleracea]
C123881	902085323	KNA03182.1	hypothetical protein SOVF_211650 [Spinacia oleracea]
C123885	902210261	KNA16375.1	hypothetical protein SOVF_089660 [Spinacia oleracea]
C123889	902171538	KNA08012.1	hypothetical protein SOVF_166560 [Spinacia oleracea]
C123891	902201098	KNA13904.1	hypothetical protein SOVF_112440 [Spinacia oleracea]
C123913	225435800	XP_002285750.1	PREDICTED: uncharacterized protein LOC100253534 [Vitis vinifera]
C123919	902170225	KNA07807.1	hypothetical protein SOVF_168520 [Spinacia oleracea]
C123929	596274202	XP_007225139.1	hypothetical protein PRUPE_ppa002508mg [Prunus persica]
C123947	720012207	XP_010259794.1	PREDICTED: uncharacterized protein LOC104599111 [Nelumbo nucifera]
C123957	902210657	KNA16499.1	hypothetical protein SOVF_088410 [Spinacia oleracea]
[truncated: 9,175 more rows]

## Sheet: Unigenes Blast hits
Table S1: Unigenes identified in Rheum australe transcriptome
Contig ID	LHA	L4	L25	Description
C100006	13.83	7.76	1.35	ref|XP_010254097.1|PREDICTED:uncharacterizedproteinLOC104595...
C100008	16.02	7.11	6.07	gb|KNA19806.1|hypotheticalproteinSOVF_058070[Spinaciaoleracea]
C100040	55.88	15.47	14.78	ref|XP_011070622.1|PREDICTED:10kDachaperonin-like[Sesamumi...
C100046	13.81	6.45	0.67	ref|XP_010666034.1|PREDICTED:phosphatidylinositoltransferpro...
C102178	265.19	264.9	129.56	ref|XP_009354067.1|PREDICTED:cytochromeb-c1complexsubunit6...
C100052	12.34	20.62	4.03	ref|XP_010542197.1|PREDICTED:cysteineproteinaseinhibitor5[...
C100056	13.06	1.29	16.13	ref|XP_002952808.1|hypotheticalproteinVOLCADRAFT_105703[Volv...
C100068	39.19	8.38	11.42	ref|XP_010675313.1|PREDICTED:uncharacterizedproteinLOC104891...
C100076	7.98	12.25	2.69	ref|XP_010048656.1|PREDICTED:uncharacterizedproteinC6G9.01c...
C100080	40.64	39.32	9.41	gb|KNA07869.1|hypotheticalproteinSOVF_167860[Spinaciaoleracea]
C100144	3.61	8.33	0.67	ref|XP_004309937.1|PREDICTED:RING-H2fingerproteinATL65-like...
C100168	30.2	7.02	0.67	ref|XP_009768210.1|PREDICTED:polyadenylate-bindingprotein8-l...
C100174	6.47	5.75	1.33	ref|XP_008225081.1|PREDICTED:DNAmismatchrepairproteinmsh2...
C100182	10.07	8.3	2.66	gb|KGN44088.1|hypotheticalproteinCsa_7G181630[Cucumissativus]
C100212	454.47	558.37	248.93	gb|KNA08288.1|hypotheticalproteinSOVF_163890[Spinaciaoleracea]
C100216	2.87	14.01	0.66	ref|XP_003519436.1|PREDICTED:protein-tyrosine-phosphataseIBR5...
C100232	0	28.01	9.29	ref|XP_010671855.1|PREDICTED:receptor-likeprotein12[Betavu...
C100250	5.02	11.46	0.66	gb|KDO41218.1|hypotheticalproteinCISIN_1g0043741mg,partial[...
C100264	55.74	38.72	36.4	ref|XP_009627760.1|PREDICTED:60SribosomalproteinL37[Nicoti...
C10027	0	0	0	gb|KDP32097.1|hypotheticalproteinJCGZ_12558[Jatrophacurcas]
C100270	6.43	13.33	5.29	ref|XP_011084365.1|PREDICTED:caffeoylshikimateesterase[Sesam...
C100278	38.59	45.8	30.46	gb|KNA12772.1|hypotheticalproteinSOVF_122920[Spinaciaoleracea]
C100282	6.43	4.44	1.32	ref|XP_004510814.1|PREDICTED:uncharacterizedproteinLOC101489...
C10029	0	0	0	ref|XP_009391671.1|PREDICTED:eukaryotictranslationinitiation...
C100344	2.85	12.66	1.98	ref|XP_011005431.1|PREDICTED:putative12-oxophytodienoateredu...
C100362	20.6	25.87	5.26	gb|KFK34236.1|hypotheticalproteinAALP_AA5G118800[Arabisalpina]
C100378	53.27	54.26	23.02	gb|EPS74476.1|hypotheticalproteinM569_00287,partial[Genlise...
C108961	127.34	92.68	91.95	gb|EYU34611.1|hypotheticalproteinMIMGU_mgv1a015813mg[Erythra...
C100412	7.08	0.63	7.21	gb|KMT02182.1|hypotheticalproteinBVRB_9g206980isoformB[Bet...
C100414	128.88	400.69	133.79	ref|XP_004152930.1|PREDICTED:proteintranslationfactorSUI1h...
C100428	111.16	105.05	37.38	ref|XP_006445065.1|hypotheticalproteinCICLE_v10023145mg[Citr...
C100434	0.71	7.53	0	ref|XP_010924693.1|PREDICTED:HVA22-likeproteinf[Elaeisguin...
C100436	103.08	4.39	1.96	ref|XP_002524419.1|conservedhypotheticalprotein[Ricinuscomm...
C100458	4.94	6.9	3.27	ref|XP_010276251.1|PREDICTED:DNApolymeraseepsilonsubunit2...
C100462	2.82	8.78	1.31	ref|XP_006431884.1|hypotheticalproteinCICLE_v10001432mg[Citr...
C100464	6.35	7.53	5.23	ref|XP_002462574.1|hypotheticalproteinSORBIDRAFT_02g028460[S...
C100466	52.95	70.87	26.81	gb|ABR25560.1|DNA-bindingproteinhexbp[OryzasativaIndicaGr...
C100472	0.71	10.03	1.31	ref|XP_010270070.1|PREDICTED:uncharacterizedproteinLOC104606...
C100474	4.94	15.06	1.31	ref|XP_009371785.1|PREDICTED:proteinXRI1-likeisoformX2[Pyr...
C100476	2.11	6.88	1.3	gb|KNA22410.1|hypotheticalproteinSOVF_034290isoformA[Spina...
C100488	40.83	38.14	19.56	gb|KNA17155.1|hypotheticalproteinSOVF_082760[Spinaciaoleracea]
C100506	9.15	6.25	8.47	ref|XP_002282897.1|PREDICTED:transcriptionfactorbHLH60[Viti...
C100516	5.61	8.1	3.9	ref|XP_002311728.2|hypotheticalproteinPOPTR_0008s17890g[Popu...
C100518	9.82	4.36	0.65	emb|CAN66283.1|hypotheticalproteinVITISV_003049[Vitisvinifera]
C100526	10.53	4.32	1.95	ref|XP_010249578.1|PREDICTED:dehydration-responsiveelement-bi...
C100530	0.7	10.6	2.6	ref|XP_008358559.1|PREDICTED:serine/threonine-proteinkinaseU...
C100538	38.6	27.43	13.65	ref|XP_006434924.1|hypotheticalproteinCICLE_v10002367mg[Citr...
C100570	105.65	121.83	56.37	ref|XP_010695227.1|PREDICTED:uncharacterizedproteinLOC104907...
C100574	4.2	4.35	0	ref|XP_002274363.1|PREDICTED:uncharacterizedproteinLOC100247...
C100582	66.47	36.14	28.72	gb|KOM41812.1|hypotheticalproteinLR48_Vigan04g201000[Vignaa...
C100590	4.2	9.32	3.24	gb|KNA12561.1|hypotheticalproteinSOVF_124850[Spinaciaoleracea]
C100622	10.46	3.72	1.29	ref|XP_010246440.1|PREDICTED:uncharacterizedproteinLOC104589...
C100624	4.19	5.58	0	gb|KNA14409.1|hypotheticalproteinSOVF_107750[Spinaciaoleracea]
C100630	9.07	0.62	1.94	ref|XP_010685175.1|PREDICTED:probablexyloglucanglycosyltrans...
C100640	11.86	11.15	12.28	gb|KHN16657.1|hypotheticalproteinglysoja_002754[Glycinesoja]
C100644	38.37	32.85	29.07	ref|XP_004486516.1|PREDICTED:uncharacterizedproteinLOC101489...
C100650	11.86	1.86	0.65	gb|KNA20920.1|hypotheticalproteinSOVF_047860[Spinaciaoleracea]
C100660	4.87	3.09	5.8	emb|CBI26699.3|unnamedproteinproduct[Vitisvinifera]
C100662	100.85	25.95	6.44	ref|NP_194558.1|uncharacterizedprotein[Arabidopsisthaliana]...
C100674	6.26	8.03	0	ref|XP_011090751.1|PREDICTED:probablemembrane-associatedkina...
C100676	14.61	3.09	14.17	gb|KNA22307.1|hypotheticalproteinSOVF_035470[Spinaciaoleracea]
scaffold12036	2.3	3.63	0.49	ref|XP_010278704.1|PREDICTED:heatshock70kDaprotein16[Nel...
C100684	6.26	9.89	3.22	ref|XP_010694372.1|PREDICTED:mediatorofRNApolymeraseIItra...
C100690	11.13	5.56	10.31	ref|XP_008376630.1|PREDICTED:putativeseptumsite-determining...
C100724	12.48	6.16	8.99	ref|XP_012093269.1|PREDICTED:BTB/POZdomain-containingprotein...
C116762	9.45	24.66	3.37	ref|XP_010648356.1|PREDICTED:zinctransporter4,chloroplastic...
C100752	6.22	12.9	1.28	ref|XP_008437585.1|PREDICTED:cyclicnucleotide-gatedionchann...
C100762	13.14	0	73.64	ref|XP_010672957.1|PREDICTED:gibberellin-regulatedprotein13-...
C100770	143.12	96.44	41.62	gb|KNA19983.1|hypotheticalproteinSOVF_056450[Spinaciaoleracea]
C100786	195.09	128.01	56.19	gb|KDP38728.1|hypotheticalproteinJCGZ_04081[Jatrophacurcas]
C100788	32.4	34.3	17.24	ref|XP_008373775.1|PREDICTED:uncharacterizedproteinLOC103437...
C107921	397.32	227.94	195.89	gb|EYU19679.1|hypotheticalproteinMIMGU_mgv1a015002mg[Erythra...
C100814	501.86	253.89	174.34	ref|XP_011080633.1|PREDICTED:cytochromeb-c1complexsubunit8...
C100824	2.07	10.41	0.64	ref|XP_002269946.2|PREDICTED:uncharacterizedproteinLOC100240...
scaffold7895	4.29	10.32	4.38	ref|XP_010261797.1|PREDICTED:H/ACAribonucleoproteincomplexs...
C100860	7.56	25.65	1.27	gb|KCW45284.1|hypotheticalproteinEUGRSUZ_L01055[Eucalyptusg...
C100862	350.54	324.84	221.54	emb|CAA10232.1|metallothionein-likeproteinclassII[Fagussyl...
C100874	579.09	339.16	205.66	ref|XP_010692650.1|PREDICTED:50Sribosomalprotein6,chloropl...
C100878	32.89	15.83	10.16	gb|KDP38460.1|hypotheticalproteinJCGZ_04385[Jatrophacurcas]
C100886	7.54	28.01	0	ref|XP_010275347.1|PREDICTED:probablereceptor-likeproteinki...
C100892	6.85	5.48	5.08	ref|XP_010683272.1|PREDICTED:uncharacterizedproteinLOC104897...
scaffold9212	71.01	56.28	28.61	ref|XP_002525964.1|Proteasomematurationprotein,putative[Ric...
C100904	213.13	281.92	67.92	gb|KJB08034.1|hypotheticalproteinB456_001G060500[Gossypiumr...
C100926	4.1	4.86	3.8	ref|XP_010676354.1|PREDICTED:probableinactivereceptorkinase...
C100934	0.68	1.21	6.33	ref|XP_002281055.1|PREDICTED:transcriptionfactorTRY[Vitisv...
C100936	137.34	173.03	109.49	ref|XP_008219124.1|PREDICTED:uncharacterizedproteinLOC103319...
C100944	4.78	4.86	6.96	ref|XP_006486998.1|PREDICTED:UDP-glycosyltransferase84B2-like...
C100968	6.15	6.07	0	ref|XP_009378348.1|PREDICTED:uncharacterizedproteinLOC103966...
C100972	2.04	6.66	2.52	ref|XP_002280487.1|PREDICTED:proteinphosphataseSlingshothom...
C113516	3.92	19.62	0.84	gb|AIA57511.1|NACdomain-containingprotein[Boehmerianivea]
C100990	10.9	19.37	5.68	ref|XP_009766509.1|PREDICTED:WWdomain-bindingprotein11-like...
C101022	3.4	4.23	3.15	gb|KDO75316.1|hypotheticalproteinCISIN_1g0010931mg,partial[...
C101034	4.08	7.24	3.78	ref|XP_006491616.1|PREDICTED:probablemethyltransferasePMT7-l...
C101044	3.4	7.85	1.26	gb|KDO61959.1|hypotheticalproteinCISIN_1g038650mg[Citrussin...
C97536	337.24	345.54	140.23	ref|XP_009394373.1|PREDICTED:stress-associatedendoplasmicret...
C95204	17.97	0	0.92	ref|XP_002285152.1|PREDICTED:uncharacterizedproteinC757.02c-...
C101066	12.23	10.26	0.63	ref|XP_010692051.1|PREDICTED:serine/threonine-proteinkinaseD...
C101068	13.59	12.07	10.07	ref|XP_010689829.1|PREDICTED:trihelixtranscriptionfactorASI...
C101072	6.1	10.23	5.65	dbj|BAJ88156.1|predictedprotein[Hordeumvulgaresubsp.vulgare]
C101090	7.83	3.61	3.76	ref|XP_009616174.1|PREDICTED:guanylatekinase2-like[Nicotian...
C101092	36.58	45.74	45.8	gb|KNA21683.1|hypotheticalproteinSOVF_040630[Spinaciaoleracea]
C101108	0	41.53	0	gb|ABE65462.1|hypotheticalproteinAt2g27870[Arabidopsisthali...
C101110	134.4	142.84	102.6	gb|KNA16188.1|hypotheticalproteinSOVF_091420,partial[Spinac...
C101116	14.18	6.6	0.63	ref|XP_006491244.1|PREDICTED:probableWRKYtranscriptionfacto...
scaffold10128	2.24	1.49	0	gb|AGO04438.1|SCL13[Halostachyscaspica]
C101120	13.51	18.01	8.13	ref|XP_015076677.1|PREDICTED:serine/threonine-proteinkinaseP...
C101124	3.38	7.2	1.25	ref|XP_006445392.1|hypotheticalproteinCICLE_v10021057mg[Citr...
C101126	40.52	5.4	0	ref|XP_007017801.1|GAST-likegeneproduct[Theobromacacao]>gi...
C101128	95.23	147.64	45.67	ref|XP_010031034.1|PREDICTED:mediatorofRNApolymeraseIItra...
C101134	8.78	6	3.75	ref|XP_004234895.1|PREDICTED:G-typelectinS-receptor-likeser...
C101140	5.4	6.6	0	ref|XP_010683591.1|PREDICTED:mitochondrialthiaminepyrophosph...
C101142	27.7	1.8	6.26	ref|XP_011077367.1|PREDICTED:uncharacterizedproteinLOC105161...
C101184	91.59	98.75	32.44	gb|KNA07438.1|hypotheticalproteinSOVF_171890[Spinaciaoleracea]
C111556	9.95	4.59	0.32	ref|XP_007017864.1|SBPfamilyprotein,putative[Theobromacaca...
C101198	284.73	66.23	29.23	ref|XP_011023804.1|PREDICTED:uncharacterizedproteinLOC105125...
scaffold8083	12.87	11.66	6.99	ref|XP_010673480.1|PREDICTED:uncharacterizedproteinLOC104889...
scaffold12117	372.99	219.18	23	ref|XP_002285235.1|PREDICTED:uncharacterizedproteinLOC100260...
C101222	11.42	8.33	1.87	ref|XP_010678459.1|PREDICTED:putativeglycosyltransferase5[B...
C101226	12.09	22.67	34.95	ref|XP_002521029.1|conservedhypotheticalprotein[Ricinuscomm...
C101252	14.06	22.64	8.68	ref|XP_009792124.1|PREDICTED:ATP-dependentDNAhelicaseDDM1i...
C101258	4.69	2.98	2.48	ref|XP_010669382.1|PREDICTED:proteinSUPPRESSOROFPHYA-1051...
C101268	17.41	0.6	11.78	gb|KNA24224.1|hypotheticalproteinSOVF_017710[Spinaciaoleracea]
C101296	33.38	108.59	35.25	ref|XP_015073097.1|PREDICTED:cysteineproteinaseinhibitor5-l...
C101310	3.34	20.17	6.8	ref|XP_010694222.1|PREDICTED:SNF1-relatedproteinkinaseregul...
C101312	6.01	7.12	1.86	ref|XP_010094979.1|hypotheticalproteinL484_006851[Morusnota...
C101316	3.34	4.75	3.09	ref|XP_002273325.1|PREDICTED:uncharacterizedproteinLOC100257...
C123387	18.42	4.85	7.97	ref|XP_010678709.1|PREDICTED:nucleobase-ascorbatetransporter...
C101322	138.21	99.09	51.33	ref|XP_010696273.1|PREDICTED:DNA-directedRNApolymerasesI,I...
C101324	4.66	2.96	1.85	ref|XP_002268936.1|PREDICTED:probableaminoacidpermease7[V...
C101330	15.31	15.98	15.42	gb|KHG07851.1|60SribosomalL35a-1-likeprotein[Gossypiumarb...
C10137	0	0	0	ref|XP_002529778.1|oligopeptidetransporter,putative[Ricinus...
C101372	227.72	200.13	260.56	emb|CDX71899.1|BnaC08g29750D[Brassicanapus]
C101374	7.3	20.06	5.53	gb|KNA17607.1|hypotheticalproteinSOVF_078650[Spinaciaoleracea]
[truncated: 21,170 more rows]

## Sheet: CDD
Table S1: Conserved domains identified for unigenes
[truncated: 131 more rows]

[truncated: 12 more sheets: Biological_process, Significant BP, Molecular_Function, Significant MF, Cellular_component, Significant CC, Unigenes with KEGG, Significant KEGG, TF unigene, EC unigenes, Significant EC, GC Content]
