# Supplementary material for: Comparative transcriptome analysis of Rheum australe, an endangered medicinal herb, growing in its natural habitat and those grown in controlled growth chambers
Source: Sci Rep. 2021 Feb 12;11:3702. doi: 10.1038/s41598-020-79020-8 (PMC7881009; doi:10.1038/s41598-020-79020-8)
Supplement: Supplementary file 4 — Supplementary Table 2. [file 41598_2020_79020_MOESM4_ESM.xlsx]

## Sheet: L25-vs-LHA_LHAup
Table S2: List of upregulated differentially expressed genes (DEGs) in L25-vs-LHA_LHAup condition at a statistical significance level of p ≤0.05 and FDR ≤0.05 and annotated under NR, KEGG, EC and GO
CONTIG	LHA_fpkm	L25_fpkm	LOG2FC	LOGFC	LOG CPM	Pvalue	FDR	Description	kegg_pathway_id	matched_kegg_id	kegg_pathway	EC number	EC_description	Biological process	Molecular _function	Cellular_component
C100168	30.2	0.67	5.49424	9.48654	2.09629	6.43807e-08	9.04812e-06	ref|XP_009768210.1|PREDICTED:polyadenylate-bindingprotein8-l...	K13126	3013	RNAtransport	-	-	purinenucleotidebiosyntheticprocess	proteinbinding	cytosol
C100436	103.08	1.96	5.71677	4.40646	3.61962	1.76514e-07	1.99273e-05	ref|XP_002524419.1|conservedhypotheticalprotein[Ricinuscomm...	-	-	-	-	-	-	-	-
C100624	4.19	0	35.1487	6.88795	-0.120933	0.00199604	0.0305801	gb|KNA14409.1|hypotheticalproteinSOVF_107750[Spinaciaoleracea]	-	-	-	-	-	GDP-fucosetransport	GDP-fucosetransmembranetransporteractivity	Golgiapparatus
C100650	11.86	0.65	4.18952	3.65976	1.17152	0.000851461	0.0168979	gb|KNA20920.1|hypotheticalproteinSOVF_047860[Spinaciaoleracea]	K04733	4620	Toll-likereceptorsignalingpathway	2.7.11.1	Non-specificserine/threonineproteinkinase.	roothaircelldevelopment	proteinkinaseactivity	plant-typevacuolemembrane
C100662	100.85	6.44	3.96901	2.73322	3.64485	0.000245831	0.00647385	ref|NP_194558.1|uncharacterizedprotein[Arabidopsisthaliana]...	-	-	-	-	-	-	-	-
C100674	6.26	0	35.7279	7.02435	-0.0130297	0.00100641	0.0183837	ref|XP_011090751.1|PREDICTED:probablemembrane-associatedkina...	-	-	-	-	-	responsetobrassinosteroidstimulus	kinaseinhibitoractivity	plasmodesma
C100968	6.15	0	35.7024	6.7373	-0.238473	0.00286389	0.0395631	ref|XP_009378348.1|PREDICTED:uncharacterizedproteinLOC103966...	-	-	-	-	-	-	-	-
C101066	12.23	0.63	4.27893	3.37691	0.939202	0.00276276	0.0395631	ref|XP_010692051.1|PREDICTED:serine/threonine-proteinkinaseD...	-	-	-	-	-	-	-	-
C101116	14.18	0.63	4.49236	3.55318	1.08344	0.00138806	0.0238079	ref|XP_006491244.1|PREDICTED:probableWRKYtranscriptionfacto...	K13426	4626	Plant-pathogeninteraction	-	-	responsetoozone	proteinbinding	cytoplasm
C101126	40.52	0	38.4223	9.85913	2.43469	7.69628e-09	1.5821e-06	ref|XP_007017801.1|GAST-likegeneproduct[Theobromacacao]>gi...	-	-	-	-	-	celltipgrowth	proteinbinding	cellwall
C101198	284.73	29.23	3.28407	2.14754	5.34692	0.00199442	0.0305801	ref|XP_011023804.1|PREDICTED:uncharacterizedproteinLOC105125...	-	-	-	-	-	-	-	-
C102088	5.7	0	35.5927	7.3699	0.265981	0.00174368	0.0281544	ref|XP_010318229.1|PREDICTED:uncharacterizedproteinLOC104646...	-	-	-	-	-	-	-	-
C102266	3.76	0	34.9925	6.88795	-0.120933	0.00199604	0.0305801	ref|XP_002529709.1|conservedhypotheticalprotein[Ricinuscomm...	-	-	-	-	-	-	-	-
C102380	42.89	1.73	4.6318	3.69417	2.59791	2.17496e-05	0.00101202	ref|XP_015075661.1|PREDICTED:basicleucinezipper43-like[Sol...	K14432	4075	Planthormonesignaltransduction	-	-	positiveregulationofseedmaturation	proteinbinding	cytoplasm
C102980	277.93	6.09	5.51214	3.78552	5.21703	5.30265e-07	4.62237e-05	ref|XP_012834065.1|PREDICTED:proteinRADIALIS-like3,partial...	K09521	4141	Proteinprocessinginendoplasmicreticulum	-	-	determinationofdorsal/ventralasymmetry	sequence-specificDNAbindingtranscriptionfactoractivity	nucleus
C103036	11.92	0	36.6571	8.31322	1.06015	3.23096e-05	0.00134026	gb|KDP32308.1|hypotheticalproteinJCGZ_13233[Jatrophacurcas]	K07213	4978	Mineralabsorption	-	-	responsetocadmiumion	copperchaperoneactivity	chromatin
C103284	21.78	0	37.5267	4.60518	1.97807	8.88422e-06	0.000474273	emb|CBI26155.3|unnamedproteinproduct[Vitisvinifera]	K01611	270	Cysteineandmethioninemetabolism	4.1.1.50	Adenosylmethioninedecarboxylase.	organdevelopment	adenosylmethioninedecarboxylaseactivity	-
C103532	11.57	0	36.6141	8.31322	1.06015	3.23096e-05	0.00134026	ref|XP_010672924.1|PREDICTED:cytokinindehydrogenase1-like[B...	K00279	908	Zeatinbiosynthesis	1.5.99.12	Cytokinindehydrogenase.	meristemdevelopment	cytokinindehydrogenaseactivity	vacuole
C103580	8.08	2.14	1.91674	7.73053	0.564612	0.000488131	0.0109674	gb|AJA38639.1|hypotheticalprotein[Thermotogasp.TBYP3.1.4.1]	-	-	-	-	-	-	-	-
C103596	30.51	2.67	3.51437	2.81902	2.77265	0.000423133	0.00987795	gb|KEH44214.1|hypotheticalproteinMTR_1g110790[Medicagotrunc...	-	-	-	-	-	-	-	-
C103812	104.94	1.58	6.0535	4.43573	3.95175	8.60822e-08	1.1185e-05	ref|XP_012071362.1|PREDICTED:basicblueprotein-like[Jatropha...	-	-	-	-	-	responsetoabscisicacidstimulus	-	apoplast
C103880	114.59	3.66	4.96849	2.94841	4.31277	6.36919e-05	0.00227852	ref|XP_002468446.1|hypotheticalproteinSORBIDRAFT_01g046040[S...	-	-	-	-	-	defenseresponse,incompatibleinteraction	proteinbinding	chloroplast
C103900	16.37	0	37.1148	8.72713	1.42029	4.42441e-06	0.000269634	ref|XP_010685523.1|PREDICTED:probableproteinphosphatase2C2...	-	-	-	3.1.3.16	Protein-serine/threoninephosphatase.	defenseresponsetofungus	proteinserine/threoninephosphataseactivity	plastid
C104292	9.87	0	36.3848	7.73053	0.564612	0.000488131	0.0109674	gb|KJB56940.1|hypotheticalproteinB456_009G142700[Gossypiumr...	-	-	-	-	-	-	-	-
C104352	38.22	0.51	6.22769	5.17148	2.48022	3.84878e-07	3.63077e-05	ref|XP_015084477.1|PREDICTED:glutaredoxin-C6[Solanumpennellii]	K00384	240	Pyrimidinemetabolism	1.8.1.9	Thioredoxin-disulfidereductase.	antherdevelopment	proteinbinding	cytoplasm
C104552	51.16	2.5	4.35502	3.27665	3.16234	4.38221e-05	0.00168123	gb|ABR13312.1|putativewound-inducedprotein[Prunusdulcis]	-	-	-	-	-	-	-	-
C104906	32.11	1.95	4.04148	3.03184	2.70737	0.000213161	0.00574534	ref|XP_011100317.1|PREDICTED:xyloglucanendotransglucosylase/h...	K14504	4075	Planthormonesignaltransduction	2.4.1.207	Xyloglucan:xyloglucosyltransferase.	regulationofmeristemgrowth	xyloglucan:xyloglucosyltransferaseactivity	cytoplasm
C105130	51.94	0.48	6.75767	5.96785	3.20718	3.33791e-09	8.06545e-07	ref|XP_004245888.1|PREDICTED:uncharacterizedproteinLOC101266...	-	-	-	-	-	-	-	-
C105148	27.98	0	37.8881	4.9995	2.32634	1.07214e-06	8.48213e-05	ref|XP_002512117.1|conservedhypotheticalprotein[Ricinuscomm...	-	-	-	-	-	-	-	-
C105296	127.38	4.76	4.74203	3.70303	4.49559	1.24034e-06	9.40947e-05	ref|XP_010941950.1|PREDICTED:phytosulfokines-like[Elaeisguin...	-	-	-	-	-	positiveregulationofflavonoidbiosyntheticprocess	-	extracellularmatrix
C105310	172.07	16.19	3.40982	2.2016	4.9906	0.00165775	0.0273113	ref|XP_003594348.1|hypotheticalproteinMTR_2g027600[Medicago...	-	-	-	-	-	-	-	-
C105318	98.11	9.89	3.31036	2.46135	4.05494	0.000697271	0.0144849	gb|KJB28970.1|hypotheticalproteinB456_005G077700[Gossypiumr...	-	-	-	-	-	-	-	-
C106013	273.48	25.95	3.39763	2.42914	5.78778	0.000504152	0.0111635	gb|AEI98628.1|hypotheticalprotein111018.15[Coffeacanephora]	-	-	-	-	-	collagenandcuticulin-basedcuticledevelopment	structuralconstituentofcollagenandcuticulin-basedcuticle	proteinaceousextracellularmatrix
C106183	8.26	0	36.1279	7.80817	0.629776	0.000305695	0.00764127	ref|XP_008393786.1|PREDICTED:uncharacterizedacetyltransferase...	-	-	-	2.3.1.150	Salutaridinol7-O-acetyltransferase.	-	-	-
C106333	32.22	0.89	5.17801	2.98185	2.66516	0.000270517	0.00701663	ref|XP_002323865.1|hypotheticalproteinPOPTR_0017s12100g[Popu...	K13448	4626	Plant-pathogeninteraction	2.7.11.1	Non-specificserine/threonineproteinkinase.	responsetocold	calciumionbinding	peroxisome
C106615	188.1	7.41	4.66588	3.02856	4.97984	3.06992e-05	0.0013131	ref|XP_003632589.1|PREDICTED:wound-inducedprotein1-like[Vit...	-	-	-	-	-	-	-	-
C106667	29.57	0.44	6.07049	3.65944	2.56772	2.65744e-05	0.00119718	gb|KNA15979.1|hypotheticalproteinSOVF_093330[Spinaciaoleracea]	K13448	4626	Plant-pathogeninteraction	2.7.11.1	Non-specificserine/threonineproteinkinase.	responsetocold	calciumionbinding	cytoplasm
C106685	8.9	0	36.2356	8.25895	1.01339	3.88701e-05	0.00150381	gb|KNA13522.1|hypotheticalproteinSOVF_116260[Spinaciaoleracea]	-	-	-	3.4.23.12	Nepenthesin.	systemicacquiredresistance	aspartic-typepeptidaseactivity	endoplasmicreticulum
C106857	15.3	0.86	4.15305	3.60617	1.99405	0.000104384	0.0032899	ref|XP_010254892.1|PREDICTED:uncharacterizedproteinLOC104595...	-	-	-	-	-	-	-	-
C106981	65.33	0.43	7.24727	5.46153	3.65598	2.94036e-09	7.49955e-07	ref|XP_002515724.1|DNAbindingprotein,putative[Ricinuscommu...	K12135	4712	Circadianrhythm-plant	2.1.1.43	Histone-lysineN-methyltransferase.	responsetochitin	proteinbinding	cytoplasm
C107027	24.75	0	37.7111	9.55571	2.15878	4.37291e-08	6.8441e-06	gb|KNA15929.1|hypotheticalproteinSOVF_093930[Spinaciaoleracea]	-	-	-	1.14.12.17	Nitricoxidedioxygenase.	fattyacidmetabolicprocess	oxygentransporteractivity	plasmamembrane
C107321	30.17	0.84	5.16658	3.35092	2.68206	6.25883e-05	0.00224487	ref|XP_010691389.1|PREDICTED:uncharacterizedproteinLOC104904...	-	-	-	-	-	-	-	-
C107341	31.04	1.67	4.21621	2.83478	2.78583	0.000400533	0.00946234	ref|XP_002300804.2|auxin-inducedprotein22B[Populustrichocar...	K14484	4075	Planthormonesignaltransduction	-	-	microtubulenucleation	transcriptionregulatoryregionDNAbinding	nucleus
C107453	25.47	0.41	5.95703	5.05913	2.37957	7.73518e-07	6.45677e-05	ref|XP_010275692.1|PREDICTED:E3ubiquitin-proteinligaseRHA1B...	-	-	-	6.3.2.19	Ubiquitin--proteinligase.	responsetochitin	ubiquitin-proteinligaseactivity	membrane
C107843	26.98	0	37.8356	5.25886	2.55884	2.30817e-07	2.42675e-05	ref|XP_010672983.1|PREDICTED:proteinPHLOEMPROTEIN2-LIKEA1-...	-	-	-	-	-	proteintargetingtomembrane	proteoglycanbinding	nucleus
C108101	32.05	1.98	4.01675	2.67509	2.86034	0.00070684	0.0146616	gb|ACU17659.1|unknown[Glycinemax]	-	-	-	-	-	-	-	-
C108285	392.76	29.01	3.75903	2.2922	6.49241	0.00090164	0.0176396	ref|XP_002991691.1|hypotheticalproteinSELMODRAFT_429946[Sela...	-	-	-	3.6.3.8	Calcium-transportingATPase.	-	-	-
C108321	28.21	0.39	6.17659	5.3885	2.67603	1.08555e-07	1.37168e-05	gb|KDP28427.1|hypotheticalproteinJCGZ_14198[Jatrophacurcas]	K00648	61	Fattyacidbiosynthesis	2.3.1.199	Very-long-chain3-oxoacyl-CoAsynthase.	cuticledevelopment	fattyacidelongaseactivity	endoplasmicreticulum
C108337	41.62	3.9	3.41573	2.30895	3.40393	0.00173706	0.0281544	ref|XP_010683646.1|PREDICTED:probableF-boxproteinAt1g60180...	K12117	4712	Circadianrhythm-plant	1.14.13.39	Nitric-oxidesynthase(NADPHdependent).	responsetoabscisicacidstimulus	proteinbinding	cytosol
C108365	37.34	1.17	4.99614	3.33319	3.21143	3.2289e-05	0.00134026	ref|XP_007034798.1|Acyl-CoAN-acyltransferasessuperfamilyprot...	K00657	330	Arginineandprolinemetabolism	2.3.1.128	Ribosomal-protein-alanineN-acetyltransferase.	cellularproteinmodificationprocess	diamineN-acetyltransferaseactivity	cytoplasm
C108415	7.11	0.39	4.1883	3.43809	0.989056	0.00194758	0.0305801	gb|AKV71950.1|R2R3-MYBprotein[Rehmanniaglutinosa]	-	-	-	-	-	coumarinbiosyntheticprocess	sequence-specificDNAbindingtranscriptionfactoractivity	nucleus
C108465	15.44	0.77	4.32567	3.37051	1.79469	0.000320045	0.00792802	ref|XP_002320520.1|hypotheticalproteinPOPTR_0014s16490g[Popu...	-	-	-	-	-	-	-	-
C108707	8.63	0	36.1911	8.416	1.14899	1.89214e-05	0.00089248	ref|XP_009364628.1|PREDICTED:pirin-likeprotein[Pyrusxbrets...	-	-	-	1.13.11.24	Quercetin2,3-dioxygenase.	defenseresponsetobacterium	peptidaseinhibitoractivity	plasmamembrane
C108857	81.7	1.89	5.43388	4.31036	4.08752	1.21503e-07	1.44264e-05	ref|XP_010694124.1|PREDICTED:transcriptionfactorHY5-like[Be...	K09027	4141	Proteinprocessinginendoplasmicreticulum	-	-	responsetokarrikin	proteinbinding	nucleus
C108939	6.21	0	35.7164	7.80817	0.629776	0.000305695	0.00764127	gb|KNA06984.1|hypotheticalproteinSOVF_176070[Spinaciaoleracea]	K00826	770	PantothenateandCoAbiosynthesis	2.6.1.42	Branched-chain-amino-acidtransaminase.	plant-typecellwallorganizationorbiogenesis	branched-chain-amino-acidtransaminaseactivity	chloroplast
C109019	284.72	13.41	4.40816	3.19189	5.93449	1.00479e-05	0.000527928	gb|KJB63953.1|hypotheticalproteinB456_010G026700[Gossypiumr...	-	-	-	-	-	cellproliferation	-	extracellularmatrix
C109029	32.93	0	38.1231	10.4496	2.97962	2.02651e-10	8.20915e-08	gb|ALD83609.1|UDP-rhamnose:anthocyanidin-3-glucosiderhamnosylt...	K12356	940	Phenylpropanoidbiosynthesis	2.4.1.115	Anthocyanidin3-O-glucosyltransferase.	pigmentation	UDP-glucosyltransferaseactivity	cytosol
C109141	66.72	2.22	4.90949	3.76811	3.99074	1.82192e-06	0.000131378	ref|XP_010681014.1|PREDICTED:uncharacterizedproteinLOC104896...	-	-	-	-	-	-	-	-
C109211	87.45	0	39.5322	11.835	4.29454	2.51481e-14	3.46364e-11	ref|XP_011464987.1|PREDICTED:putativecalcium-bindingprotein...	K13448	4626	Plant-pathogeninteraction	2.7.11.1	Non-specificserine/threonineproteinkinase.	jasmonicacidbiosyntheticprocess	calciumionbinding	plasmamembrane
C109297	180.34	0	40.5764	12.7488	5.18321	5.41005e-17	3.67817e-13	gb|KNA26033.1|hypotheticalproteinSOVF_001020[Spinaciaoleracea]	K13911	4970	Salivarysecretion	2.7.11.1	Non-specificserine/threonineproteinkinase.	seedgermination	structuralconstituentofcellwall	plasmamembrane
C109425	12.16	0.73	4.0581	3.27117	1.71158	0.000555732	0.0121301	gb|KJB47993.1|hypotheticalproteinB456_008G049600[Gossypiumr...	-	-	-	-	-	-	-	-
C109645	127.31	12.2	3.38339	2.2006	5.11592	0.00165714	0.0273113	ref|XP_004303312.1|PREDICTED:uncharacterizedproteinLOC101299...	-	-	-	-	-	-	-	-
C109687	89.87	7.51	3.58095	2.0485	4.49331	0.00365322	0.0472893	ref|XP_002268344.2|PREDICTED:uncharacterizedproteinLOC100248...	-	-	-	-	-	-	-	-
C109888	274.06	21.54	3.6694	2.15035	6.15131	0.00181672	0.0289938	gb|KJB34134.1|hypotheticalproteinB456_006G049200[Gossypiumr...	-	-	-	-	-	-	-	-
C109982	30.26	2.11	3.8421	2.29214	3.03096	0.00220141	0.0332457	ref|XP_009367203.1|PREDICTED:transcriptionfactorUPBEAT1-like...	-	-	-	-	-	regulationofrootdevelopment	sequence-specificDNAbindingtranscriptionfactoractivity	nucleus
C110044	24.5	1.05	4.54432	2.43021	2.65961	0.00207969	0.0314419	ref|XP_004308693.1|PREDICTED:uncharacterizedproteinLOC101313...	-	-	-	-	-	-	-	-
C110050	3.39	0	34.8431	7.14896	0.0866941	0.000726851	0.0147654	gb|KNA14034.1|hypotheticalproteinSOVF_111220[Spinaciaoleracea]	-	-	-	-	-	-	-	-
C110082	1995.49	109.14	4.19249	2.92769	8.88767	3.12633e-05	0.00132898	ref|XP_010692733.1|PREDICTED:proteinPLANTCADMIUMRESISTANCE...	-	-	-	-	-	responsetooxidativestress	chromatinbinding	plasmamembrane
C110098	84.92	3.14	4.75727	3.40452	4.33905	6.42033e-06	0.000371543	ref|XP_010674179.1|PREDICTED:universalstressproteinA-likep...	-	-	-	-	-	responsetomoleculeoffungalorigin	ATPbinding	plasmamembrane
C110160	42.7	0.35	6.93074	6.25813	3.47758	5.56721e-10	1.87017e-07	ref|XP_009796816.1|PREDICTED:uncharacterizedproteinLOC104243...	-	-	-	-	-	-	-	-
C110234	38.77	0	38.3586	6.08724	3.31807	1.62384e-09	4.65941e-07	ref|XP_004287662.1|PREDICTED:ethylene-responsivetranscription...	-	-	-	-	-	responsetowounding	sequence-specificDNAbindingtranscriptionfactoractivity	nucleus
C110416	13.27	0.34	5.28649	4.46524	1.85605	1.86624e-05	0.00089248	ref|XP_002517606.1|lactoylglutathionelyase,putative[Ricinus...	-	-	-	5.1.99.1	Methylmalonyl-CoAepimerase.	methylglyoxalcatabolicprocesstoD-lactate	lactoylglutathionelyaseactivity	-
C110924	98.99	2.65	5.22322	3.8108	4.47192	9.06675e-07	7.39863e-05	ref|XP_010687820.1|PREDICTED:uncharacterizedproteinLOC104901...	-	-	-	-	-	-	-	-
C110954	19.6	0.66	4.89224	3.58737	2.50526	3.74432e-05	0.00148191	ref|XP_010088222.1|hypotheticalproteinL484_012503[Morusnota...	-	-	-	3.2.2.	Cytokininriboside5{prime}-monophosphatephosphoribohydrolase.	responsetoauxinstimulus	proteinhomodimerizationactivity	cytosol
C111014	304.06	16.48	4.20557	2.76052	6.34505	8.99445e-05	0.00292171	gb|KNA22285.1|hypotheticalproteinSOVF_034180[Spinaciaoleracea]	-	-	-	-	-	negativeregulationofmitochondrialmembranepotential	proteinbinding	mitochondrion
C111102	71.21	3.94	4.17581	2.93081	4.12289	7.68402e-05	0.00258758	ref|XP_002266527.1|PREDICTED:glucose-6-phosphate1-dehydrogena...	K00036	30	Pentosephosphatepathway	1.1.1.49	Glucose-6-phosphatedehydrogenase(NADP(+)).	pentose-phosphateshunt,oxidativebranch	glucose-6-phosphatedehydrogenaseactivity	cytosol
C111248	43.74	2.61	4.06683	3.04503	3.65981	7.2584e-05	0.00251814	ref|XP_014514265.1|PREDICTED:ras-relatedproteinRab7[Vignar...	K07897	4144	Endocytosis	2.7.11.1	Non-specificserine/threonineproteinkinase.	xylemdevelopment	GTPbinding	vacuole
C111556	9.95	0.32	4.95855	4.09918	1.54105	0.000112865	0.0034854	ref|XP_007017864.1|SBPfamilyprotein,putative[Theobromacaca...	K04725	4210	Apoptosis	-	-	regulationofprogrammedcelldeath	ubiquitin-proteinligaseactivity	nucleus
C111844	32.67	1.56	4.38835	2.94789	3.08922	0.000183469	0.00501372	ref|XP_010526962.1|PREDICTED:caffeoyl-CoAO-methyltransferase...	K00588	360	Phenylalaninemetabolism	2.1.1.104	Caffeoyl-CoAO-methyltransferase.	cysteinebiosyntheticprocess	caffeoyl-CoAO-methyltransferaseactivity	cytosol
C111862	49.1	3.74	3.71461	2.23904	3.87278	0.00196473	0.0305801	ref|XP_010695602.1|PREDICTED:bidirectionalsugartransporterS...	-	-	-	2.7.13.3	Histidinekinase.	carbohydratetransmembranetransport	sugartransmembranetransporteractivity	integraltoplasmamembrane
C111884	50.71	1.56	5.02265	3.76188	3.80103	2.34473e-06	0.00016338	ref|XP_010693811.1|PREDICTED:RING-H2fingerproteinATL33-like...	-	-	-	6.3.2.19	Ubiquitin--proteinligase.	proteinubiquitination	ubiquitin-proteinligaseactivity	plasmamembrane
C112186	29.96	0.31	6.59463	3.95982	2.83098	5.26826e-06	0.000311415	ref|XP_006481999.1|PREDICTED:uncharacterizedproteinLOC102616...	-	-	-	-	-	-	-	-
C112402	3.57	0	34.9177	7.26365	0.179389	0.00304285	0.0410874	ref|XP_006349261.1|PREDICTED:putativegermin-likeprotein2-1-...	-	-	-	1.2.3.4	Oxalateoxidase.	transitionmetaliontransport	oxalateoxidaseactivity	extracellularmatrix
C112656	27.35	1.18	4.53468	2.71849	3.07725	0.00047154	0.0108604	sp|Q43095.1|CAMT_POPTMRecName:Full=Caffeoyl-CoAO-methyltransf...	K00588	360	Phenylalaninemetabolism	2.1.1.104	Caffeoyl-CoAO-methyltransferase.	responsetowounding	caffeoyl-CoAO-methyltransferaseactivity	nucleus
C112776	28.35	0.58	5.61115	3.39228	3.01644	3.25017e-05	0.00134026	ref|XP_003625214.1|hypotheticalproteinMTR_7g092700[Medicago...	K08300	3018	RNAdegradation	3.1.26.12	RibonucleaseE.	vesicle-mediatedtransport	proteinbinding	Golgiapparatus
C112922	11.23	0.58	4.27516	3.33815	1.76755	0.000397715	0.0094119	gb|KCW57552.1|hypotheticalproteinEUGRSUZ_H00321[Eucalyptusg...	K01183	520	Aminosugarandnucleotidesugarmetabolism	3.2.1.14	Chitinase.	defenseresponsetofungus	chitinaseactivity	extracellularregion
C112998	79.57	3.46	4.52338	3.1571	4.79182	1.84121e-05	0.00089248	ref|XP_002271636.1|PREDICTED:probableCCR4-associatedfactor1...	K12581	3018	RNAdegradation	3.1.13.4	Poly(A)-specificribonuclease.	defenseresponsetobacterium	3{prime}-5{prime}exonucleaseactivity	membrane
C113088	2.47	0	34.3863	7.46885	0.347224	0.00133434	0.0230588	gb|KDP25874.1|hypotheticalproteinJCGZ_22904[Jatrophacurcas]	-	-	-	2.7.11.1	Non-specificserine/threonineproteinkinase.	responsetoabscisicacidstimulus	-	cellwall
C113188	13.21	0.57	4.53452	2.59289	2.0485	0.00230957	0.0343147	ref|XP_009336188.1|PREDICTED:VIN3-likeprotein2isoformX2[P...	-	-	-	-	-	responsetocold	identicalproteinbinding	plasmodesma
C113374	24.59	2.82	3.1243	2.26442	3.00867	0.00251431	0.0367675	ref|XP_007017907.1|LYRfamilyofFe/Sclusterbiogenesisprotei...	-	-	-	-	-	-	-	-
C113376	111.99	9.86	3.50564	2.2006	5.11592	0.00165714	0.0273113	ref|XP_002267135.1|PREDICTED:uncharacterizedproteinLOC100243...	-	-	-	-	-	-	-	-
C113572	103.05	8.92	3.53016	2.31841	5.15076	0.000955802	0.0183602	ref|XP_010676518.1|PREDICTED:proteinP21-like[Betavulgariss...	-	-	-	3.2.1.39	Glucanendo-1,3-beta-D-glucosidase.	defenseresponsetofungus,incompatibleinteraction	proteinbinding	vacuole
C113600	30.6	1.67	4.19561	3.27951	3.37433	3.33172e-05	0.00136571	ref|XP_010555459.1|PREDICTED:chorismatemutase2[Tarenayahas...	K01850	400	Phenylalanine,tyrosineandtryptophanbiosynthesis	5.4.99.5	Chorismatemutase.	aromaticaminoacidfamilybiosyntheticprocess	chorismatemutaseactivity	plastid
C113658	14.03	0.55	4.67294	4.08704	2.40994	9.46935e-06	0.000503557	gb|KNA13246.1|hypotheticalproteinSOVF_118540[Spinaciaoleracea]	K14517	4075	Planthormonesignaltransduction	-	-	inducedsystemicresistance,jasmonicacidmediatedsignalingpathway	proteinbinding	nuclearbody
C113662	16.72	1.11	3.91294	4.87228	2.21327	2.12999e-06	0.000151219	gb|KJB10568.1|hypotheticalproteinB456_001G207900[Gossypiumr...	K04733	4620	Toll-likereceptorsignalingpathway	2.7.11.1	Non-specificserine/threonineproteinkinase.	Golgiorganization	proteinkinaseactivity	membrane
C113940	45.98	1.09	5.39861	4.13697	3.9286	3.45173e-07	3.39576e-05	ref|XP_010683861.1|PREDICTED:uncharacterizedproteinLOC104898...	-	-	-	-	-	-	-	-
C114012	6.71	0	35.8281	8.31322	1.06015	3.23096e-05	0.00134026	ref|XP_010696305.1|PREDICTED:alphacarbonicanhydrase7-like[...	K01674	910	Nitrogenmetabolism	4.2.1.1	Carbonatedehydratase.	responsetooxygenradical	carbonatedehydrataseactivity	chloroplastthylakoidmembrane
C114064	95.06	0.54	7.45974	7.68749	4.84221	4.99795e-14	5.7364e-11	gb|KNA09497.1|hypotheticalproteinSOVF_152720[Spinaciaoleracea]	K05868	4115	p53signalingpathway	2.7.11.1	Non-specificserine/threonineproteinkinase.	spindleassembly	proteinbinding	cytoplasm
C114136	6.07	0	35.6835	8.416	1.14899	1.89214e-05	0.00089248	ref|XP_007029830.1|LRRreceptor-likeserine/threonine-proteink...	K13429	4626	Plant-pathogeninteraction	2.7.11.1	Non-specificserine/threonineproteinkinase.	cellularresponsetochitin	chitinbinding	plasmamembrane
C114236	4.02	0	35.089	8.14386	0.914644	6.91332e-05	0.00244146	ref|XP_011016387.1|PREDICTED:thaumatin-likeprotein1isoform...	-	-	-	3.2.1.39	Glucanendo-1,3-beta-D-glucosidase.	defenseresponse	proteinbinding	cellwall
C114694	66.15	1.81	5.19168	3.89343	4.26753	7.27326e-07	6.14568e-05	ref|XP_010683895.1|PREDICTED:ubiquitin-likedomain-containing...	K03147	730	Thiaminemetabolism	4.1.99.17	Phosphomethylpyrimidinesynthase.	signaltransduction	-	cytosol
C115104	70.98	6.51	3.44668	2.33758	4.68416	0.000985391	0.0183837	gb|KNA13927.1|hypotheticalproteinSOVF_112220[Spinaciaoleracea]	-	-	-	-	-	embryodevelopmentendinginseeddormancy	sequence-specificDNAbindingtranscriptionfactoractivity	-
C115304	5.87	0.5	3.55336	2.87977	1.3899	0.00271018	0.0391272	ref|XP_004979346.1|PREDICTED:somaticembryogenesisreceptorki...	K13416	4075	Planthormonesignaltransduction	2.7.11.1	Non-specificserine/threonineproteinkinase.	brassinosteroidmediatedsignalingpathway	receptorserine/threoninekinasebinding	plasmamembrane
C115508	95.55	0.24	8.63708	6.90683	5.03376	2.49759e-13	2.45709e-10	gb|KNA22734.1|hypotheticalproteinSOVF_031720[Spinaciaoleracea]	-	-	-	-	-	responsetoethylenestimulus	sequence-specificDNAbindingtranscriptionfactoractivity	nucleus
C115576	11.79	0	36.6413	9.28403	1.91419	2.02888e-07	2.18311e-05	ref|XP_010680507.1|PREDICTED:uncharacterizedproteinLOC104895...	K11717	450	Selenocompoundmetabolism	2.8.1.7	Cysteinedesulfurase.	-	-	-
C115938	14.88	0.48	4.9542	4.12547	2.44367	7.54907e-06	0.000423641	gb|KHN12948.1|hypotheticalproteinglysoja_042216[Glycinesoja]	-	-	-	-	-	-	-	-
C115998	33.21	2.85	3.54258	2.28185	3.75284	0.00172245	0.0281544	ref|XP_009605184.1|PREDICTED:proteinEXORDIUM-like[Nicotiana...	-	-	-	-	-	sterolbiosyntheticprocess	-	plant-typecellwall
C116158	12.62	1.17	3.43113	2.75019	2.17681	0.00118688	0.0210927	ref|XP_010259971.1|PREDICTED:chitinase2-like[Nelumbonucifera]	K01183	520	Aminosugarandnucleotidesugarmetabolism	3.2.1.14	Chitinase.	cuticlechitincatabolicprocess	chitinbinding	extracellularregion
C116282	15.75	0.93	4.08198	2.4479	2.67395	0.00196532	0.0305801	ref|XP_007046113.1|Sphingoidbasehydroxylase2[Theobromacaca...	K04713	600	Sphingolipidmetabolism	1.14.13.169	SphinganineC(4)-monooxygenase.	sterolbiosyntheticprocess	sphingosinehydroxylaseactivity	Golgiapparatus
C116434	33.21	2.53	3.71441	2.08878	3.75223	0.00380572	0.0489414	ref|XP_003524068.1|PREDICTED:ethylene-responsivetranscription...	K14517	4075	Planthormonesignaltransduction	-	-	ethylenemediatedsignalingpathway	sequence-specificDNAbindingtranscriptionfactoractivity	nucleus
C116516	153.11	5.72	4.74241	3.01584	5.80884	2.64852e-05	0.00119718	ref|XP_002276334.1|PREDICTED:probablecalcium-bindingprotein...	K13448	4626	Plant-pathogeninteraction	2.7.11.1	Non-specificserine/threonineproteinkinase.	responsetocold	calciumionbinding	plasmamembrane
C116544	5.17	0	35.4519	8.20255	0.964937	5.68506e-05	0.00208246	ref|XP_003536639.1|PREDICTED:uncharacterizedproteinLOC100792...	-	-	-	-	-	waxbiosyntheticprocess	ubiquitin-proteinligaseactivity	Golgistack
C116584	56.72	6.61	3.10114	2.14654	4.61394	0.00232048	0.0344053	ref|XP_010688158.1|PREDICTED:probablestrigolactoneesteraseD...	-	-	-	3.1.1.85	Pimeloyl-[acyl-carrierprotein]methylesteresterase.	secondaryshootformation	hydrolaseactivity,actingonesterbonds	mitochondrion
C116804	26.08	0.67	5.28264	3.32206	3.20175	3.37104e-05	0.00137772	ref|XP_003632718.1|PREDICTED:uncharacterizedproteinLOC100855...	-	-	-	-	-	-	-	-
C116848	28.4	2.91	3.2868	2.15416	3.64992	0.00299603	0.0408216	ref|XP_010692057.1|PREDICTED:thaumatin-likeprotein1b[Betav...	-	-	-	3.2.1.39	Glucanendo-1,3-beta-D-glucosidase.	defenseresponse	proteinbinding	cellwall
C116894	66.48	0	39.1366	12.1391	4.5888	3.28965e-15	6.47262e-12	ref|XP_004303825.1|PREDICTED:uncharacterizedproteinLOC101291...	K12135	4712	Circadianrhythm-plant	-	-	bluelightsignalingpathway	proteinbinding	nucleus
C116934	31.13	0.89	5.12836	2.95251	3.58025	0.000116956	0.00360365	ref|XP_002274403.1|PREDICTED:uncharacterizedproteinLOC100246...	-	-	-	-	-	gonaddevelopment	proteinbinding	focaladhesion
C116962	97.13	4.66	4.38152	2.77933	5.18356	0.000106486	0.00334847	gb|AGS79169.1|beta-ringcarotenehydroxylase[Fagopyrumtataricum]	K02294	906	Carotenoidbiosynthesis	1.14.13.129	Beta-carotene3-hydroxylase.	carotenemetabolicprocess	carotenebeta-ringhydroxylaseactivity	-
C116988	18.15	1.98	3.1964	2.44351	3.01024	0.00121198	0.0214833	ref|XP_006467807.1|PREDICTED:E3ubiquitin-proteinligaseRMA1H...	K10666	4141	Proteinprocessinginendoplasmicreticulum	6.3.2.	ISG15--proteinligase.	responsetoosmoticstress	ubiquitin-proteinligaseactivity	endoplasmicreticulum
C116992	109.11	9.31	3.55086	2.43062	5.47648	0.000524999	0.0116064	ref|XP_006426384.1|hypotheticalproteinCICLE_v10026049mg[Citr...	K14493	4075	Planthormonesignaltransduction	3.1.1.1	Carboxylesterase.	pollentubegrowth	carboxylicesterhydrolaseactivity	cytoplasm
C116998	46.99	4.21	3.48046	2.28574	4.17747	0.00136524	0.0235044	gb|KEH36154.1|leucinecarboxylmethyltransferase[Medicagotrun...	K00599	340	Histidinemetabolism	2.1.1.233	[Phosphatase2Aprotein]-leucine-carboxymethyltransferase.	positiveregulationbysymbiontofhostimmuneresponse	proteinbinding	plasmamembrane
C117046	189.03	9.71	4.283	3.21195	6.18126	8.34282e-06	0.00045061	gb|KNA20934.1|hypotheticalproteinSOVF_047990[Spinaciaoleracea]	K00287	790	Folatebiosynthesis	1.5.1.3	Dihydrofolatereductase.	metabolicprocess	dihydrofolatereductaseactivity	cytosol
C117106	97.09	4.62	4.39336	2.69081	5.18628	0.000155666	0.00454212	ref|XP_004145782.1|PREDICTED:uncharacterizedproteinLOC101204...	-	-	-	-	-	-	-	-
C117178	24.77	1.53	4.01699	2.37149	3.22536	0.00146232	0.0246218	ref|XP_010679295.1|PREDICTED:uncharacterizedproteinLOC104894...	-	-	-	-	-	-	-	-
C117200	38.37	0.22	7.44633	5.09536	3.86397	6.34091e-09	1.34359e-06	gb|ALC79025.1|NACtranscriptionfactors48[Manihotesculenta]	-	-	-	-	-	responsetobacterium	transcriptionregulatoryregionDNAbinding	nucleus
C117330	26.39	0.22	6.90634	5.95744	3.19754	3.66625e-09	8.70609e-07	gb|KCW87358.1|hypotheticalproteinEUGRSUZ_B03840[Eucalyptusg...	K00430	360	Phenylalaninemetabolism	1.11.1.7	Peroxidase.	roothairelongation	peroxidaseactivity	plant-typecellwall
C117340	71.61	6.28	3.51132	2.16088	4.81934	0.00203267	0.0309614	ref|XP_002510342.1|conservedhypotheticalprotein[Ricinuscomm...	-	-	-	-	-	responsetochitin	identicalproteinbinding	mitochondrion
C117750	971.24	57.89	4.06844	2.66883	8.54493	0.000125491	0.00380702	gb|KNA06525.1|hypotheticalproteinSOVF_179960[Spinaciaoleracea]	-	-	-	2.4.1.207	Xyloglucan:xyloglucosyltransferase.	responsetoabscisicacidstimulus	xyloglucan:xyloglucosyltransferaseactivity	cellwall
C117866	11.03	0	36.5451	2.86932	2.27514	0.000684203	0.0142349	ref|XP_010680354.1|PREDICTED:artemisinicaldehydeDelta(11(13)...	K05894	592	alpha-Linolenicacidmetabolism	1.3.1.92	ArtemisinicaldehydeDelta(11(13))reductase.	abscisicacidmediatedsignalingpathway	oxidoreductaseactivity,actingontheCH-CHgroupofdonors,NADorNADPasacceptor	cytosol
C117980	32.82	2.07	3.98687	2.53805	3.87944	0.000536308	0.0117247	ref|XP_007046745.1|B-boxtypezincfingerfamilyprotein[Theob...	K12135	4712	Circadianrhythm-plant	-	-	cellularheatacclimation	sequence-specificDNAbindingtranscriptionfactoractivity	nucleus
C118162	52.43	1.23	5.41366	4.40212	4.38589	5.14123e-08	7.70005e-06	gb|KOM36171.1|hypotheticalproteinLR48_Vigan02g232100[Vignaa...	K13171	3013	RNAtransport	2.7.11.1	Non-specificserine/threonineproteinkinase.	cellularresponsetoironionstarvation	proteinbinding	plasmamembrane
C118280	11.56	0	36.6128	4.89428	2.23278	1.78618e-06	0.000129479	ref|XP_006445221.1|hypotheticalproteinCICLE_v10024569mg[Citr...	K00001	10	Glycolysis/Gluconeogenesis	1.3.1.105	2-methylene-furan-3-onereductase.	isopentenyldiphosphatebiosyntheticprocess,mevalonate-independentpathway	2-alkenalreductase(NADP+)activity	apoplast
C118318	105.12	4.65	4.49866	2.93824	5.43827	4.17141e-05	0.00160483	ref|XP_009789455.1|PREDICTED:probablecytosinedeaminase[Nico...	K01487	230	Purinemetabolism	3.5.4.3	Guaninedeaminase.	tRNAwobbleadenosinetoinosineediting	tRNA-specificadenosinedeaminaseactivity	chloroplast
C118822	23.77	1.55	3.9388	2.90885	3.39841	0.000160243	0.00458842	ref|XP_010687861.1|PREDICTED:proteinSRG1-like[Betavulgaris...	K05278	941	Flavonoidbiosynthesis	1.14.11.32	Codeine3-O-demethylase.	embryodevelopmentendinginseeddormancy	oxidoreductaseactivity,actingondiphenolsandrelatedsubstancesasdonors,oxygenasacceptor	-
C118952	21.89	0.77	4.82927	2.92054	3.24749	0.000177388	0.00488634	ref|XP_006451813.1|hypotheticalproteinCICLE_v10008146mg[Citr...	-	-	-	-	-	responsetoethylenestimulus	drugtransmembranetransporteractivity	plasmamembrane
C119074	47.24	1.33	5.15051	3.57714	4.38192	2.60451e-06	0.000176709	gb|ADJ67442.1|ethyleneresponsefactor13[Actinidiadeliciosa]	K14517	4075	Planthormonesignaltransduction	-	-	responsetochitin	sequence-specificDNAbindingtranscriptionfactoractivity	nucleus
C119222	17.39	0.94	4.20945	2.91011	3.05722	0.00022019	0.0059232	ref|XP_009791654.1|PREDICTED:pirin-likeprotein[Nicotianasyl...	-	-	-	1.13.11.24	Quercetin2,3-dioxygenase.	defenseresponsetobacterium	peptidaseinhibitoractivity	plasmamembrane
C119248	23.39	0	37.6296	6.07766	3.30915	1.69612e-09	4.76747e-07	ref|XP_010689599.1|PREDICTED:flavonolsynthase/flavanone3-hyd...	K05277	941	Flavonoidbiosynthesis	1.14.11.19	Leucocyanidinoxygenase.	seedgermination	oxidoreductaseactivity,actingondiphenolsandrelatedsubstancesasdonors,oxygenasacceptor	-
C119400	35.73	0.93	5.26376	4.10485	3.8993	4.19233e-07	3.79874e-05	gb|KNA23214.1|hypotheticalproteinSOVF_026900[Spinaciaoleracea]	K14497	4075	Planthormonesignaltransduction	3.1.3.16	Protein-serine/threoninephosphatase.	abscisicacidmediatedsignalingpathway	proteinserine/threoninephosphataseactivity	plastid
C119556	23	0.73	4.97759	3.7813	3.35864	3.89334e-06	0.00024641	gb|AAU87582.1|MADS9protein[Gossypiumhirsutum]	-	-	-	-	-	embryodevelopmentendinginseeddormancy	sequence-specificDNAbindingtranscriptionfactoractivity	nucleus
C119985	49.1	3.87	3.66532	2.34589	4.69101	0.000943786	0.0182187	ref|XP_009611675.1|PREDICTED:uncharacterizedproteinLOC104105...	-	-	-	-	-	-	-	-
C120007	471.65	36.18	3.70445	2.34141	7.84185	0.00066987	0.0140137	ref|XP_002282532.1|PREDICTED:dualspecificityproteinphosphat...	K05766	4810	Regulationofactincytoskeleton	3.1.3.48	Protein-tyrosine-phosphatase.	cellularproteinmodificationprocess	proteintyrosinephosphataseactivity	cytoplasm
C120037	46.41	3.15	3.88101	2.57604	4.53522	0.000325199	0.00804123	ref|XP_007017933.1|Highmobilitygroupfamilyisoform1[Theobr...	K10802	3410	Baseexcisionrepair	-	-	proteintargetingtomembrane	sequence-specificDNAbindingtranscriptionfactoractivity	nucleus
C120093	9.75	0.52	4.22882	3.20933	2.18244	0.000252713	0.00662497	gb|KNA11447.1|hypotheticalproteinSOVF_134930[Spinaciaoleracea]	K05762	4810	Regulationofactincytoskeleton	-	-	ncRNAmetabolicprocess	heparinbinding	chloroplastoutermembrane
C120135	65.85	3.46	4.25034	2.68278	5.05963	0.000176122	0.00486569	ref|XP_003525919.1|PREDICTED:3-oxo-Delta(4,5)-steroid5-beta-r...	-	-	-	1.3.1.3	Delta(4)-3-oxosteroid5-beta-reductase.	xylemandphloempatternformation	enonereductaseactivity	cytosol
C120269	63.19	2.4	4.71859	3.60173	4.89245	1.69103e-06	0.000123231	ref|XP_010262942.1|PREDICTED:AP2/ERFandB3domain-containing...	-	-	-	-	-	divalentmetaliontransport	sequence-specificDNAbindingtranscriptionfactoractivity	nucleus
C120323	6.07	0	35.6835	9.17101	1.81312	4.03028e-07	3.70061e-05	gb|KJB37388.1|hypotheticalproteinB456_006G203200[Gossypiumr...	-	-	-	-	-	developmentalprocessinvolvedinreproduction	iron-nicotianaminetransmembranetransporteractivity	plasmamembrane
C120377	20.13	1.53	3.71774	2.43447	3.39618	0.00104278	0.0188977	gb|KDP44230.1|hypotheticalproteinJCGZ_05697[Jatrophacurcas]	K12471	4144	Endocytosis	-	-	post-Golgivesicle-mediatedtransport	clathrinbinding	perinuclearregionofcytoplasm
C120543	27.39	1	4.77558	3.51001	3.92228	6.63132e-06	0.000382118	ref|XP_002310648.2|hypotheticalproteinPOPTR_0007s07670g[Popu...	-	-	-	-	-	proteinrefolding	DNAbinding	membrane
C120815	22.11	0.33	6.06609	4.53003	3.34284	1.92682e-07	2.14017e-05	ref|XP_010678483.1|PREDICTED:NACdomain-containingprotein100...	-	-	-	-	-	formationoforganboundary	sequence-specificDNAbindingtranscriptionfactoractivity	nucleus
C120831	18.57	1.95	3.25143	2.20235	3.42006	0.00267584	0.038794	ref|XP_010683928.1|PREDICTED:uncharacterizedproteinLOC104898...	-	-	-	-	-	-	-	-
C120833	11.73	0.98	3.58128	2.6864	2.6624	0.000789107	0.0158662	ref|XP_007036199.1|Serine/threonine-proteinkinaseHT1[Theobro...	K04424	4530	Tightjunction	2.7.11.1	Non-specificserine/threonineproteinkinase.	peptidyl-tyrosinephosphorylation	ATPbinding	endoplasmicreticulummembrane
C120941	17.34	1.13	3.93971	2.48464	3.1875	0.000943473	0.0182187	ref|XP_010270361.1|PREDICTED:F-boxproteinSKP2A-like[Nelumbo...	K03875	5200	Pathwaysincancer	1.14.11.27	[HistoneH3]-lysine-36demethylase.	lateralrootformation	proteinbinding	SCFubiquitinligasecomplex
C120963	13.83	0.96	3.84862	2.31934	3.05289	0.00201652	0.0308072	ref|XP_010674424.1|PREDICTED:probablereceptor-likeserine/thr...	K13430	4626	Plant-pathogeninteraction	2.7.11.1	Non-specificserine/threonineproteinkinase.	roothaircelldifferentiation	proteinserine/threoninekinaseactivity	plasmamembrane
C121171	59.28	6.14	3.27123	2.03847	5.10117	0.0032705	0.0434728	ref|XP_010674148.1|PREDICTED:probableribose-5-phosphateisome...	K01807	30	Pentosephosphatepathway	5.3.1.6	Ribose-5-phosphateisomerase.	celldeath	ribose-5-phosphateisomeraseactivity	cytoplasm
C121329	49.58	3.09	4.00408	2.51556	4.74114	0.000421888	0.00987795	ref|XP_002278495.1|PREDICTED:ammoniumtransporter1member3[...	K06491	4514	Celladhesionmolecules(CAMs)	-	-	ammoniumtransport	ammoniumtransmembranetransporteractivity	plasmamembrane
C121439	20.44	1.38	3.88866	3.01428	3.48857	9.38877e-05	0.00303548	ref|XP_010666529.1|PREDICTED:pollen-specificproteinSF21-like...	K01044	960	Tropane,piperidineandpyridinealkaloidbiosynthesis	3.1.1.1	Carboxylesterase.	spermatogenesis	proteinbinding	cytoplasm
C121507	115.07	11.84	3.28077	2.14811	6.16373	0.00183574	0.029196	gb|ACH63235.1|alcoholdehydrogenase[Rheumaustrale]	K00128	10	Glycolysis/Gluconeogenesis	1.2.1.36	Retinaldehydrogenase.	nitratetransport	aldehydedehydrogenase(NAD)activity	mitochondrion
C121639	4.99	0.15	5.05601	3.40216	1.82128	0.000287576	0.00738953	emb|CBI25711.3|unnamedproteinproduct[Vitisvinifera]	K13416	4075	Planthormonesignaltransduction	2.7.11.1	Non-specificserine/threonineproteinkinase.	proteinautophosphorylation	transmembranereceptorproteinserine/threoninekinaseactivity	plasmamembrane
C121961	26.61	2.17	3.6162	2.2581	4.02778	0.00175017	0.0282262	ref|XP_010695999.1|PREDICTED:cytochromeP45071A1-like[Betav...	K00517	945	Stilbenoid,diarylheptanoidandgingerolbiosynthesis	1.14.13.121	Premnaspirodieneoxygenase.	heatacclimation	monooxygenaseactivity	Golgiapparatus
C121987	53.81	4.32	3.63877	2.47174	5.00079	0.000466245	0.0108108	emb|CBI28006.3|unnamedproteinproduct[Vitisvinifera]	K14497	4075	Planthormonesignaltransduction	3.1.3.16	Protein-serine/threoninephosphatase.	autophagy	proteinkinasebinding	nucleus
C122047	136.06	1.29	6.72073	5.0121	6.21391	2.7062e-10	1.00736e-07	gb|AAS48510.2|asparticprotease[Fagopyrumesculentum]>gi|8278...	-	-	-	3.4.23.12	Nepenthesin.	systemicacquiredresistance	aspartic-typepeptidaseactivity	endoplasmicreticulum
C122087	16.1	0.57	4.81995	3.04784	3.35623	9.44691e-05	0.00304713	ref|XP_007199106.1|hypotheticalproteinPRUPE_ppa020666mg[Prun...	K04578	4080	Neuroactiveligand-receptorinteraction	2.3.1.78	Heparan-alpha-glucosaminideN-acetyltransferase.	glycosaminoglycancatabolicprocess	transferaseactivity,transferringacylgroups	lysosomalmembrane
C122107	63.44	0	39.0691	7.91165	5.06011	1.10306e-14	1.89905e-11	ref|XP_010667688.1|PREDICTED:cytochromeP45071A4-like[Betav...	K00517	945	Stilbenoid,diarylheptanoidandgingerolbiosynthesis	1.14.13.102	Psoralensynthase.	terpenoidmetabolicprocess	proteinbinding	Golgiapparatus
C122155	5.48	0.14	5.29068	8.72713	1.42029	4.42441e-06	0.000269634	gb|KMT19911.1|hypotheticalproteinBVRB_1g009580[Betavulgaris...	K01210	500	Starchandsucrosemetabolism	3.2.1.58	Glucan1,3-beta-glucosidase.	carbohydratemetabolicprocess	glucanexo-1,3-beta-glucosidaseactivity	cellsurface
C122159	37.59	0.99	5.24678	3.92818	4.2992	5.87466e-07	5.02557e-05	ref|XP_010689024.1|PREDICTED:O-acyltransferaseWSD1-like[Beta...	K00635	561	Glycerolipidmetabolism	2.3.1.75	Long-chain-alcoholO-fatty-acyltransferase.	waxbiosyntheticprocess	long-chain-alcoholO-fatty-acyltransferaseactivity	endoplasmicreticulum
C122177	15.35	1.27	3.59534	2.1612	3.17529	0.00355331	0.0463108	ref|XP_002280122.1|PREDICTED:uncharacterizedproteinLOC100255...	-	-	-	-	-	-	-	-
C122185	14.43	0.99	3.8655	2.25816	3.25291	0.00232565	0.0344053	gb|ACH63233.1|WRKYprotein[Rheumaustrale]	K13424	4626	Plant-pathogeninteraction	-	-	membranefusion	sequence-specificDNAbindingtranscriptionfactoractivity	nucleus
C122193	10.17	1.13	3.16993	2.22131	2.83099	0.00330014	0.0434728	ref|XP_010679200.1|PREDICTED:cytochromeP45094A1-like[Betav...	K00517	945	Stilbenoid,diarylheptanoidandgingerolbiosynthesis	1.14.14.1	Unspecificmonooxygenase.	responsetojasmonicacidstimulus	jasmonoyl-isoleucine-12-hydroxylaseactivity	intracellularmembrane-boundedorganelle
C122373	5.17	0	35.4519	3.68548	2.06183	7.14438e-05	0.00249589	ref|XP_006473764.1|PREDICTED:uncharacterizedproteinLOC102608...	-	-	-	3.2.1.8	Endo-1,4-beta-xylanase.	-	-	-
C122391	58.58	1.23	5.57368	4.46235	5.07464	1.74034e-08	3.15391e-06	ref|NP_001267894.1|CBL-interactingproteinkinase16[Vitisvin...	K07198	4150	mTORsignalingpathway	2.7.11.1	Non-specificserine/threonineproteinkinase.	responsetoabscisicacidstimulus	proteinserine/threoninekinaseactivity	cytosol
C122473	41.93	3.26	3.68504	2.607	4.77039	0.000270155	0.00701663	gb|KCW53002.1|hypotheticalproteinEUGRSUZ_J02302[Eucalyptusg...	K13946	4075	Planthormonesignaltransduction	-	-	N-terminalproteinmyristoylation	aminoacidtransmembranetransporteractivity	plasmamembrane
C122559	20.51	1.74	3.55917	2.05769	3.93179	0.00381591	0.0490266	gb|KNA09430.1|hypotheticalproteinSOVF_153650[Spinaciaoleracea]	K12170	4622	RIG-I-likereceptorsignalingpathway	6.3.2.	ISG15--proteinligase.	macropinocytosis	proteinbinding	phagocyticvesicle
C122671	33.21	2.25	3.88362	2.68116	4.44459	0.000224672	0.00603197	emb|CAP58707.1|putativepolyoltransportedprotein2[Heveabra...	K08139	4113	Meiosis-yeast	-	-	glyceroltransport	monosaccharidetransmembranetransporteractivity	plasmamembrane
C122847	113.55	3.47	5.03225	3.80311	6.14116	3.20706e-07	3.24786e-05	gb|KDP38452.1|hypotheticalproteinJCGZ_04377[Jatrophacurcas]	-	-	-	-	-	proanthocyanidinbiosyntheticprocess	transmembranetransporteractivity	plant-typevacuolemembrane
C122951	28.01	2.92	3.2619	2.03497	4.34838	0.00390082	0.0499312	gb|KNA20362.1|hypotheticalproteinSOVF_053180[Spinaciaoleracea]	K14085	10	Glycolysis/Gluconeogenesis	1.2.1.31	L-aminoadipate-semialdehydedehydrogenase.	responsetosaltstress	aldehydedehydrogenase(NAD)activity	cytosol
C123033	43.75	4.14	3.40158	2.08339	5.05107	0.00281407	0.0395631	ref|XP_010690917.1|PREDICTED:polyoltransporter5isoformX2[...	K08139	4113	Meiosis-yeast	-	-	monosaccharidetransport	sorbitoltransmembranetransporteractivity	plasmamembrane
C123049	38.62	4.25	3.18381	1.99961	5.01348	0.00389737	0.0499312	ref|XP_002264940.1|PREDICTED:probableallantoinpermease-like...	K06237	4510	Focaladhesion	-	-	allantoincatabolicprocess	allantoinuptaketransmembranetransporteractivity	Golgiapparatus
C123081	99.03	1.99	5.63703	4.07083	5.98	6.94053e-08	9.46454e-06	ref|XP_002273526.2|PREDICTED:dihydropyrimidinase-like[Vitisv...	K01464	410	beta-Alaninemetabolism	3.5.2.2	Dihydropyrimidinase.	pyrimidinebasecatabolicprocess	zincionbinding	extracellularspace
C123145	87.97	8.72	3.33461	2.07739	5.94165	0.0025147	0.0367675	ref|XP_012080932.1|PREDICTED:solanesyldiphosphatesynthase2,...	K05356	900	Terpenoidbackbonebiosynthesis	2.5.1.85	specific).	ubiquinonebiosyntheticprocess	trans-octaprenyltranstransferaseactivity	plastid
C123151	10.3	0.49	4.39372	3.23044	2.87667	7.76568e-05	0.0026087	ref|XP_002534352.1|GTPcyclohydrolaseII,putative[Ricinuscom...	K14652	740	Riboflavinmetabolism	3.5.4.25	GTPcyclohydrolaseII.	roothairelongation	GTPcyclohydrolaseIIactivity	membrane
C123161	25.58	1.84	3.79724	2.61972	4.18733	0.000326625	0.00806201	ref|XP_015084941.1|PREDICTED:primaryamineoxidase-like[Solan...	K00276	360	Phenylalaninemetabolism	1.4.3.21	Primary-amineoxidase.	abscisicacidmediatedsignalingpathway	diamineoxidaseactivity	periplasmicspace
C123207	26.2	0.97	4.75544	3.23892	4.1923	1.61983e-05	0.000799638	ref|XP_002265615.1|PREDICTED:uncharacterizedproteinLOC100264...	-	-	-	-	-	-	-	-
C123313	50.06	3.82	3.71201	2.7395	5.14928	0.000130801	0.00389099	gb|KDP30797.1|hypotheticalproteinJCGZ_13740[Jatrophacurcas]	K14206	4974	Proteindigestionandabsorption	-	-	divalentmetaliontransport	nitratetransmembranetransporteractivity	plasmamembrane
C123329	57.61	0.83	6.11706	5.10932	5.23879	4.74884e-10	1.67707e-07	ref|XP_002268709.1|PREDICTED:RNApolymerasesigmafactorrpoD...	K03093	3020	RNApolymerase	-	-	myo-inositolhexakisphosphatebiosyntheticprocess	plastidsigmafactoractivity	mitochondrion
C123399	31.86	0	38.0755	11.7588	4.2211	4.18358e-14	5.23822e-11	ref|XP_010694277.1|PREDICTED:probablesesquiterpenesynthase[...	K14184	909	Sesquiterpenoidbiosynthesis	4.2.3.22	Germacradienolsynthase.	geranyldiphosphatemetabolicprocess	sesquiterpenesynthaseactivity	-
C123409	142.23	3.73	5.25291	3.97212	6.64852	1.00839e-07	1.28598e-05	gb|KMT11525.1|hypotheticalproteinBVRB_5g108440[Betavulgaris...	-	-	-	-	-	transport	transporteractivity	membrane
C123451	93.5	9.1	3.36103	2.00592	6.18437	0.00342139	0.0449216	gb|KMT06300.1|hypotheticalproteinBVRB_7g162230[Betavulgaris...	-	-	-	-	-	-	-	-
C123529	13.91	0.11	6.98248	5.04671	3.27197	3.81331e-08	6.03686e-06	ref|XP_002281432.1|PREDICTED:probableLRRreceptor-likeserine...	K13428	4626	Plant-pathogeninteraction	2.7.11.1	Non-specificserine/threonineproteinkinase.	virusinducedgenesilencing	-	plasmamembrane
C123629	33.21	2.73	3.60464	2.37915	4.6737	0.000810229	0.0161729	ref|XP_002269341.2|PREDICTED:chaperonin60subunitbeta4,chl...	K04077	3018	RNAdegradation	-	-	starchbiosyntheticprocess	proteinbinding	chloroplaststroma
C123735	17.54	0.11	7.317	4.90835	3.69022	2.01645e-08	3.51516e-06	ref|XP_010684292.1|PREDICTED:vacuolar-sortingreceptor7-like...	K04357	4510	Focaladhesion	1.11.1.8	Iodideperoxidase.	responsetoglucosestimulus	proteinbinding	trans-Golginetwork
C123827	41.56	1.32	4.97659	3.69033	4.97299	1.01141e-06	8.0521e-05	gb|KNA21672.1|hypotheticalproteinSOVF_041120[Spinaciaoleracea]	-	-	-	-	-	cytokinesisaftermitosis	actinfilamentbinding	celldivisionsite
C123929	20.39	1.73	3.55902	2.51962	4.30844	0.000503065	0.0111609	ref|XP_007225139.1|hypotheticalproteinPRUPE_ppa002508mg[Prun...	-	-	-	-	-	cellularresponsetooxidativestress	proteindisulfideoxidoreductaseactivity	mitochondrion
C124005	49.09	3.89	3.65759	2.50949	5.48798	0.000355347	0.00863154	gb|KNA11556.1|hypotheticalproteinSOVF_134080[Spinaciaoleracea]	K12831	3040	Spliceosome	-	-	responsetokarrikin	oligopeptidetransporteractivity	membrane
C124095	62.04	2.71	4.51683	3.06657	5.88368	2.00241e-05	0.00094127	gb|KJB37795.1|hypotheticalproteinB456_006G220400[Gossypiumr...	K03688	130	Ubiquinoneandotherterpenoid-quinonebiosynthesis	2.7.11.1	Non-specificserine/threonineproteinkinase.	proteinstabilization	proteinkinaseactivity	plastoglobule
C68578	102.45	0	39.7606	8.416	1.14899	1.89214e-05	0.00089248	gb|KNA05919.1|hypotheticalproteinSOVF_185850[Spinaciaoleracea]	K02193	2010	ABCtransporters	3.6.3.30	Fe(3+)-transportingATPase.	plant-typehypersensitiveresponse	nucleotidebinding	plasmamembrane
C69608	29.73	0	37.9756	7.02435	-0.0130297	0.00100641	0.0183837	emb|CAP39915.1|putativepre-endonuclease[Humuluslupulus]	-	-	-	3.1.30.1	AspergillusnucleaseS(1).	DNAcatabolicprocess,endonucleolytic	T/Gmismatch-specificendonucleaseactivity	-
C72142	44.37	0	38.5533	7.02435	-0.0130297	0.00100641	0.0183837	emb|CDX93535.1|BnaA06g05130D[Brassicanapus]	-	-	-	-	-	positiveregulationoftranscription,DNA-dependent	sequence-specificDNAbindingtranscriptionfactoractivity	nucleus
C73460	13.27	0	36.8119	6.88795	-0.120933	0.00199604	0.0305801	gb|KJB66597.1|hypotheticalproteinB456_010G146100[Gossypiumr...	-	-	-	2.7.11.1	Non-specificserine/threonineproteinkinase.	responsetonitrate	proteinkinaseactivity	plasmamembrane
C73750	34.86	0	38.2053	7.02435	-0.0130297	0.00100641	0.0183837	ref|XP_009787813.1|PREDICTED:vacuolarirontransporter1[Nico...	-	-	-	-	-	intracellularsequesteringofironion	ironiontransmembranetransporteractivity	vacuolarmembrane
C73908	12.88	0	36.7688	7.14896	0.0866941	0.000726851	0.0147654	ref|XP_006448575.1|hypotheticalproteinCICLE_v10014882mg[Citr...	-	-	-	-	-	-	-	-
C75096	55.21	0	38.8686	8.64486	1.34822	6.00382e-06	0.00034928	gb|AFK48402.1|unknown[Lotusjaponicus]	-	-	-	-	-	responsetoabscisicacidstimulus	-	trans-Golginetwork
C75720	37.86	0	38.3244	7.14896	0.0866941	0.000726851	0.0147654	gb|ALD84321.1|3-hydroxy-3-methylglutaryl-coenzymeAreductase2...	K00021	900	Terpenoidbackbonebiosynthesis	1.1.1.34	Hydroxymethylglutaryl-CoAreductase(NADPH).	responsetosaltstress	hydroxymethylglutaryl-CoAreductaseactivity	endoplasmicreticulum
C76088	44.24	0	38.5491	7.02435	-0.0130297	0.00100641	0.0183837	ref|XP_012857766.1|PREDICTED:glutaredoxin-C6[Erythranthegutt...	-	-	-	-	-	antherdevelopment	proteinbinding	nucleus
C76096	25.47	0	37.7525	6.7373	-0.238473	0.00286389	0.0395631	gb|KNA09741.1|hypotheticalproteinSOVF_150730[Spinaciaoleracea]	-	-	-	1.15.1.1	Superoxidedismutase.	regulationofrootdevelopment	oxalateoxidaseactivity	nucleus
C77504	29.62	0	37.9703	7.02435	-0.0130297	0.00100641	0.0183837	gb|KDO78854.1|hypotheticalproteinCISIN_1g0099942mg,partial[...	K00511	100	Steroidbiosynthesis	1.14.13.132	Squalenemonooxygenase.	flavonoidbiosyntheticprocess	squalenemonooxygenaseactivity	endoplasmicreticulummembrane
C79332	17.38	0	37.2011	6.7373	-0.238473	0.00286389	0.0395631	gb|KDO61461.1|hypotheticalproteinCISIN_1g011401mg[Citrussin...	-	-	-	3.4.23.12	Nepenthesin.	immuneresponse	tumornecrosisfactor-activatedreceptoractivity	perinuclearregionofcytoplasm
C79982	19.21	0	37.3456	7.3699	0.265981	0.00174368	0.0281544	gb|KDO57843.1|hypotheticalproteinCISIN_1g016790mg[Citrussin...	-	-	-	3.1.3.16	Protein-serine/threoninephosphatase.	proteintargetingtomembrane	-	plasmamembrane
C80130	30.18	0	37.9973	7.3699	0.265981	0.00174368	0.0281544	ref|XP_002519547.1|conservedhypotheticalprotein[Ricinuscomm...	-	-	-	-	-	secondarycellwallbiogenesis	polysaccharidebinding	plasmamembrane
C80728	26.04	0	37.7844	7.14896	0.0866941	0.000726851	0.0147654	ref|XP_003518487.1|PREDICTED:uncharacterizedproteinLOC100776...	-	-	-	-	-	ephrinreceptorsignalingpathway	proteinserine/threoninekinaseactivity	neuronprojection
C81442	25.02	0	37.7268	7.14896	0.0866941	0.000726851	0.0147654	gb|KNA16729.1|hypotheticalproteinSOVF_086510[Spinaciaoleracea]	K00279	908	Zeatinbiosynthesis	1.5.99.12	Cytokinindehydrogenase.	stomatalcomplexmorphogenesis	cytokinindehydrogenaseactivity	vacuole
C81564	14.86	0	36.9751	6.88795	-0.120933	0.00199604	0.0305801	ref|XP_010530468.1|PREDICTED:proteinPHLOEMPROTEIN2-LIKEA10...	-	-	-	-	-	-	carbohydratebinding	-
C81864	14.57	0	36.9467	7.02435	-0.0130297	0.00100641	0.0183837	gb|AGO87813.1|hypotheticalprotein[unculturedbacterium405002...	-	-	-	-	-	-	-	-
C82080	38.12	2.19	4.12155	3.31303	0.887383	0.00330473	0.0434728	ref|XP_012458857.1|PREDICTED:proteinRADIALIS-like3[Gossypiu...	-	-	-	-	-	flowerdevelopment	sequence-specificDNAbindingtranscriptionfactoractivity	cytosol
C82370	11.69	0	36.629	6.7373	-0.238473	0.00286389	0.0395631	emb|CBI25059.3|unnamedproteinproduct[Vitisvinifera]	-	-	-	-	-	-	-	-
C82861	31.83	0	38.0741	7.73053	0.564612	0.000488131	0.0109674	ref|XP_008222861.1|PREDICTED:UDP-glucuronate4-epimerase6[Pr...	K08679	500	Starchandsucrosemetabolism	5.1.3.6	UDP-glucuronate4-epimerase.	tryptophancatabolicprocess	proteinbinding	endosome
C83415	33.26	0	38.1375	7.95195	0.751181	0.000157376	0.00454212	gb|KRG68574.1|hypotheticalproteinGLYMA_U007300[Glycinemax]	-	-	-	-	-	-	ATPaseactivity	nuclearoriginofreplicationrecognitioncomplex
C85262	11.57	0	36.6141	6.88795	-0.120933	0.00199604	0.0305801	ref|XP_012066137.1|PREDICTED:geraniol8-hydroxylase-like[Jatr...	K00517	945	Stilbenoid,diarylheptanoidandgingerolbiosynthesis	1.14.13.152	Geraniol8-hydroxylase.	cellularresponsetophosphatestarvation	oxidoreductaseactivity,actingonpaireddonors,withincorporationorreductionofmolecularoxygen,NADHorNADPHasonedonor,andincorporationofoneatomofoxygen	plasmamembrane
C85468	47.45	0	38.6501	3.85186	1.33184	0.000341233	0.00834778	ref|XP_003544477.1|PREDICTED:uncharacterizedproteinLOC100790...	-	-	-	-	-	placentadevelopment	-	-
C85834	46.34	0	38.616	8.416	1.14899	1.89214e-05	0.00089248	ref|XP_015069209.1|PREDICTED:uncharacterizedproteinLOC107013...	-	-	-	-	-	-	-	-
C86754	57.52	1.61	5.15893	4.06079	1.50838	0.000128791	0.00383946	ref|XP_007200430.1|hypotheticalproteinPRUPE_ppa011142mg[Prun...	K00799	480	Glutathionemetabolism	2.5.1.18	Glutathionetransferase.	toxincatabolicprocess	glutathionetransferaseactivity	cytoplasm
C87826	11.36	0	36.5877	7.26365	0.179389	0.00304285	0.0410874	ref|XP_002315542.1|hypotheticalproteinPOPTR_0010s02840g[Popu...	-	-	-	-	-	-	-	-
C87858	9.73	1.5	2.69748	6.7373	-0.238473	0.00286389	0.0395631	gb|KNA12299.1|hypotheticalproteinSOVF_127140isoformA[Spina...	-	-	-	-	-	-	-	-
C87870	25.95	0	37.7794	8.08269	0.862367	0.000103439	0.00326759	emb|CAB79828.1|serine/threonine-specificproteinkinase-like[A...	K12473	4144	Endocytosis	2.7.11.1	Non-specificserine/threonineproteinkinase.	responsetofungus	guanylatecyclaseactivity	plasmamembrane
C88084	9.6	0	36.3448	6.7373	-0.238473	0.00286389	0.0395631	gb|KJB49001.1|hypotheticalproteinB456_008G097100[Gossypiumr...	-	-	-	-	-	purinebasetransport	solute:hydrogenantiporteractivity	plant-typevacuolemembrane
C88108	11.2	0	36.5672	7.02435	-0.0130297	0.00100641	0.0183837	gb|KNA25254.1|hypotheticalproteinSOVF_008200[Spinaciaoleracea]	-	-	-	-	-	-	-	-
C88460	7.79	0	36.0434	6.7373	-0.238473	0.00286389	0.0395631	ref|XP_004503208.1|PREDICTED:putativepeptide/nitratetranspor...	-	-	-	-	-	anthocyaninbiosyntheticprocess	dipeptidetransporteractivity	plasmamembrane
C88764	45.8	0	38.5991	3.759	1.2541	0.000533686	0.0117046	gb|KJB44081.1|hypotheticalproteinB456_007G233400[Gossypiumr...	K13577	4964	Proximaltubulebicarbonatereclamation	-	-	protontransport	dicarboxylicacidtransmembranetransporteractivity	mitochondrion
C89962	29.55	0	37.9669	7.95195	0.751181	0.000157376	0.00454212	ref|XP_002267642.1|PREDICTED:uncharacterizedproteinLOC100243...	-	-	-	-	-	retrogradetransport,endosometoGolgi	PDZdomainbinding	synapse
C89984	9.79	0	36.3731	6.7373	-0.238473	0.00286389	0.0395631	ref|XP_002282372.1|PREDICTED:GDSLesterase/lipaseAt3g26430-li...	-	-	-	3.2.1.51	Alpha-L-fucosidase.	defenseresponse	cholinesteraseactivity	plant-typecellwall
C90216	5.53	0	35.5491	6.88795	-0.120933	0.00199604	0.0305801	ref|XP_009779948.1|PREDICTED:18kDaseedmaturationprotein-li...	-	-	-	-	-	-	-	-
C90530	62.12	1.25	5.63506	3.65952	2.03961	8.62073e-05	0.00282027	ref|XP_006474909.1|PREDICTED:uncharacterizedproteinLOC102612...	-	-	-	-	-	-	-	-
C91446	13.97	0	36.886	7.46885	0.347224	0.00133434	0.0230588	ref|XP_010688220.1|PREDICTED:zincfingerproteinZAT10[Betav...	-	-	-	-	-	ethylenemediatedsignalingpathway	sequence-specificDNAbindingtranscriptionfactoractivity	nucleus
C91610	20.1	0	37.4109	7.46885	0.347224	0.00133434	0.0230588	ref|XP_010673403.1|PREDICTED:uncharacterizedproteinLOC104889...	-	-	-	-	-	-	-	-
C91752	19.88	0	37.395	7.95195	0.751181	0.000157376	0.00454212	ref|XP_011088736.1|PREDICTED:uncharacterizedproteinLOC105169...	-	-	-	-	-	-	-	-
C91934	27.05	1.14	4.56852	3.85186	1.33184	0.000341233	0.00834778	ref|XP_011044200.1|PREDICTED:vacuolarirontransporterhomolog...	-	-	-	-	-	cellularresponsetonitricoxide	ironiontransmembranetransporteractivity	endoplasmicreticulum
C92254	191.49	15.57	3.62043	2.64698	4.05511	0.00030166	0.00764127	gb|ACB32234.1|gamma-thionin/defensin[Solanumchacoense]	-	-	-	-	-	defenseresponse	-	cellwall
C92500	21.35	1.1	4.27866	3.31303	0.887383	0.00330473	0.0434728	ref|XP_003631229.1|PREDICTED:uncharacterizedproteinLOC100262...	-	-	-	-	-	chloroplastorganization	-	corticalendoplasmicreticulum
C92662	10.57	0	36.4837	7.02435	-0.0130297	0.00100641	0.0183837	gb|KCW73099.1|hypotheticalproteinEUGRSUZ_E015451,partial[Eu...	K03847	510	N-Glycanbiosynthesis	2.4.1.260	Dolichyl-P-Man:Man(7)GlcNAc(2)-PP-dolicholalpha-1,6-mannosyltransferase.	ER-associatedproteincatabolicprocess	alpha-1,6-mannosyltransferaseactivity	endoplasmicreticulum
C92728	10.51	0	36.4755	6.7373	-0.238473	0.00286389	0.0395631	gb|KNA23486.1|hypotheticalproteinSOVF_024380[Spinaciaoleracea]	-	-	-	-	-	-	-	-
C92916	11.57	0	36.6141	7.26365	0.179389	0.00304285	0.0410874	gb|KNA07684.1|hypotheticalproteinSOVF_169590[Spinaciaoleracea]	-	-	-	-	-	leafsenescence	sequence-specificDNAbindingtranscriptionfactoractivity	nucleus
C94014	7.54	0	35.9963	6.7373	-0.238473	0.00286389	0.0395631	ref|XP_008365913.1|PREDICTED:MATEeffluxfamilyprotein3,chl...	-	-	-	-	-	cellularresponsetoethylenestimulus	transporteractivity	chloroplast
C94060	8.57	0	36.1811	6.7373	-0.238473	0.00286389	0.0395631	gb|ALL99117.1|CBL-interactingproteinkinase10[Vitisvinifera]	K12761	4113	Meiosis-yeast	2.7.11.1	Non-specificserine/threonineproteinkinase.	responsetopH	proteinbinding	vacuole
C94232	31.69	0.98	5.0151	3.759	1.2541	0.000533686	0.0117046	ref|XP_015168344.1|PREDICTED:uncharacterizedproteinLOC107062...	-	-	-	-	-	-	-	-
C94474	15.65	0	37.0499	7.95195	0.751181	0.000157376	0.00454212	ref|XP_002515013.1|r2r3-mybtranscriptionfactor,putative[Ric...	-	-	-	-	-	responsetogibberellinstimulus	sequence-specificDNAbindingtranscriptionfactoractivity	plasmodesma
C94626	32.94	0.95	5.11577	4.17302	1.60409	7.67128e-05	0.00258758	ref|XP_004511809.1|PREDICTED:phytosulfokines3-like[Cicerari...	-	-	-	-	-	cellproliferation	-	extracellularmatrix
C94684	9.26	0	36.2928	6.7373	-0.238473	0.00286389	0.0395631	ref|XP_002524955.1|ubiquitin-proteinligase,putative[Ricinus...	-	-	-	-	-	membranefusion	transmembranereceptorproteinserine/threoninekinasebinding	nucleus
C94796	13.26	0	36.8108	7.46885	0.347224	0.00133434	0.0230588	ref|XP_004294604.1|PREDICTED:zincfingerproteinZAT12-like[F...	-	-	-	-	-	hydrogenperoxidebiosyntheticprocess	sequence-specificDNAbindingtranscriptionfactoractivity	nucleus
C95196	75.89	0	39.3276	10.2415	2.78636	7.44117e-10	2.32926e-07	ref|XP_010105862.1|hypotheticalproteinL484_021517[Morusnota...	-	-	-	-	-	-	-	-
C95308	9.9	0	36.3892	6.88795	-0.120933	0.00199604	0.0305801	ref|XP_010028893.1|PREDICTED:chloridechannelproteinCLC-eis...	-	-	-	-	-	-	-	chloroplast
C95610	15.51	0	37.0369	8.20255	0.964937	5.68506e-05	0.00208246	ref|XP_010676397.1|PREDICTED:uncharacterizedproteinLOC104892...	-	-	-	-	-	-	-	centrosome
C95770	17.31	0	37.1953	8.20255	0.964937	5.68506e-05	0.00208246	gb|EYU22202.1|hypotheticalproteinMIMGU_mgv1a005074mg[Erythra...	K00517	945	Stilbenoid,diarylheptanoidandgingerolbiosynthesis	1.14.13.102	Psoralensynthase.	responsetomoleculeoffungalorigin	proteinbinding	Golgiapparatus
C95800	21.07	0	37.4789	8.416	1.14899	1.89214e-05	0.00089248	ref|XP_011096345.1|PREDICTED:MACPFdomain-containingproteinN...	-	-	-	-	-	celldeath	-	plasmamembrane
C96380	12.93	0	36.7744	7.80817	0.629776	0.000305695	0.00764127	ref|XP_002281579.1|PREDICTED:jasmonateO-methyltransferase[Vi...	K08241	592	alpha-Linolenicacidmetabolism	2.1.1.274	Salicylatecarboxymethyltransferase.	signaltransduction	jasmonateO-methyltransferaseactivity	cytoplasm
C96482	11.04	0	36.5464	7.64846	0.496059	0.000621965	0.0131558	gb|EYU22458.1|hypotheticalproteinMIMGU_mgv1a027115mg,partial...	-	-	-	-	-	sterolbiosyntheticprocess	polygalacturonate4-alpha-galacturonosyltransferaseactivity	Golgiapparatus
C96572	12.78	0	36.7576	3.43809	0.989056	0.00194758	0.0305801	ref|XP_010091847.1|GlutathionetransferaseGST23[Morusnotabi...	K00799	480	Glutathionemetabolism	2.5.1.18	Glutathionetransferase.	proteasomecorecomplexassembly	glutathionetransferaseactivity	cytoplasm
C96584	28.3	0	37.9045	4.13657	1.57294	9.9074e-05	0.00318076	ref|XP_008452011.1|PREDICTED:uncharacterizedproteinLOC103493...	K12893	3040	Spliceosome	-	-	regulationofcellcycle	proteinbinding	nuclearspeck
C97110	61.72	0	39.0294	5.135	2.44748	4.8312e-07	4.32079e-05	ref|XP_010088931.1|hypotheticalproteinL484_018558[Morusnota...	K09521	4141	Proteinprocessinginendoplasmicreticulum	-	-	flowerdevelopment	sequence-specificDNAbindingtranscriptionfactoractivity	nucleus
C97202	25.38	0	37.7474	7.14896	0.0866941	0.000726851	0.0147654	ref|XP_013747307.1|PREDICTED:uncharacterizedproteinLOC106450...	K02916	3010	Ribosome	-	-	-	-	-
C97498	22.25	0	37.5575	8.68658	1.38474	5.14799e-06	0.000305618	ref|XP_006393578.1|hypotheticalproteinEUTSA_v10012081mg,part...	-	-	-	3.1.1.1	Carboxylesterase.	roothaircelldifferentiation	carboxylicesterhydrolaseactivity	cytoplasm
C97618	14.5	0	36.9398	8.31322	1.06015	3.23096e-05	0.00134026	gb|KJB34800.1|hypotheticalproteinB456_006G084400[Gossypiumr...	-	-	-	-	-	responsetoabscisicacidstimulus	proteinbinding	cellwall
C97684	48.72	0	38.6882	3.51151	2.43982	5.73963e-05	0.00209687	ref|XP_011011268.1|PREDICTED:lateembryogenesisabundantprote...	-	-	-	-	-	fungal-typecellwallorganization	proteinbinding	extrinsictoplasmamembrane
C97838	7.54	0.78	3.27302	6.88795	-0.120933	0.00199604	0.0305801	ref|XP_010271504.1|PREDICTED:LRRreceptor-likeserine/threonin...	K13420	4626	Plant-pathogeninteraction	2.7.11.1	Non-specificserine/threonineproteinkinase.	stamendevelopment	transmembranereceptorproteinkinaseactivity	membrane
C98218	10.62	0	36.4905	7.56145	0.423743	0.000797167	0.0159584	gb|KCW50255.1|hypotheticalproteinEUGRSUZ_J00044,partial[Euc...	-	-	-	-	-	-	-	-
C98394	16.98	0	37.1675	8.08269	0.862367	0.000103439	0.00326759	ref|XP_009593978.1|PREDICTED:uncharacterizedproteinLOC104090...	-	-	-	-	-	-	-	-
C98634	11.13	0	36.5582	7.3699	0.265981	0.00174368	0.0281544	gb|KDO45172.1|hypotheticalproteinCISIN_1g002964mg[Citrussin...	-	-	-	-	-	negativeregulationofcelladhesion	proteinbinding	extracellularvesicularexosome
C98830	32.93	1.45	4.50528	3.23314	2.20253	0.000232468	0.006193	gb|KMT15116.1|hypotheticalproteinBVRB_3g062350[Betavulgaris...	-	-	-	-	-	-	-	-
C98834	17.25	0	37.1903	8.25895	1.01339	3.88701e-05	0.00150381	emb|CBI38466.3|unnamedproteinproduct[Vitisvinifera]	K13417	4626	Plant-pathogeninteraction	2.7.11.1	Non-specificserine/threonineproteinkinase.	cellularresponsetonitrogenstarvation	proteinserine/threoninekinaseactivity	plasmamembrane
C99064	17.8	0	37.2356	8.51195	1.23228	1.34468e-05	0.000680443	ref|XP_011071049.1|PREDICTED:UPF0392proteinRCOM_0530710-like...	-	-	-	-	-	-	-	Golgiapparatus
C99216	11.49	0	36.6041	3.31303	0.887383	0.00330473	0.0434728	ref|XP_004290852.1|PREDICTED:auxin-inducedprotein5NG4-like[...	-	-	-	-	-	aminoacidhomeostasis	aminoacidtransmembranetransporteractivity	plasmamembrane
C99228	27.58	0	37.8673	4.37425	1.77718	2.92624e-05	0.00125555	ref|NP_001275162.1|PEPcarboxylasekinase[Solanumtuberosum]>...	K13412	4626	Plant-pathogeninteraction	2.7.11.1	Non-specificserine/threonineproteinkinase.	responsetocycloheximide	proteinserine/threoninekinaseactivity	plasmamembrane
C99356	25.04	0.7	5.16074	4.17302	1.60409	7.67128e-05	0.00258758	ref|XP_007222000.1|hypotheticalproteinPRUPE_ppa003297mg[Prun...	-	-	-	2.7.11.24	Mitogen-activatedproteinkinase.	abscisicacidmediatedsignalingpathway	MAPkinaseactivity	cytosol
C99370	4.55	0	35.2676	7.14896	0.0866941	0.000726851	0.0147654	ref|XP_007200596.1|hypotheticalproteinPRUPE_ppa010224mg[Prun...	-	-	-	-	-	toxincatabolicprocess	sequence-specificDNAbindingtranscriptionfactoractivity	nucleus
C99554	50.93	0.69	6.20578	5.17148	2.48022	3.84878e-07	3.63077e-05	ref|XP_002268795.1|PREDICTED:transcriptionfactorTRY[Vitisv...	-	-	-	-	-	trichomebranching	sequence-specificDNAbindingtranscriptionfactoractivity	nucleus
C99612	24.64	0.69	5.15826	4.17302	1.60409	7.67128e-05	0.00258758	gb|AFJ52973.1|UDP-glycosyltransferase1[Linumusitatissimum]	K12356	940	Phenylpropanoidbiosynthesis	2.4.1.115	Anthocyanidin3-O-glucosyltransferase.	pigmentation	transferaseactivity,transferringhexosylgroups	cytosol
C99778	7.4	0	35.9693	7.14896	0.0866941	0.000726851	0.0147654	ref|XP_010242919.1|PREDICTED:proteinLOL2isoformX1[Nelumbo...	-	-	-	-	-	responsetobacterium	DNAbinding	nucleus
C99868	214.58	10.89	4.30044	2.8983	4.6934	7.15803e-05	0.00249589	gb|KNA13408.1|hypotheticalproteinSOVF_117290[Spinaciaoleracea]	-	-	-	-	-	patternspecificationprocess	-	plasmodesma
C99878	13.23	0.68	4.28213	3.43809	0.989056	0.00194758	0.0305801	ref|XP_002275802.1|PREDICTED:putativeUDP-rhamnose:rhamnosyltr...	K13030	460	Cyanoaminoacidmetabolism	2.4.1.273	SoyasaponinIIIrhamnosyltransferase.	autophagy	UDP-xylosyltransferaseactivity	cytosol
CL1032Contig1	66.63	6.31	3.40046	2.20949	5.53976	0.00144869	0.0245121	ref|XP_010688205.1|PREDICTED:probablechlorophyll(ide)breduc...	K13606	860	Porphyrinandchlorophyllmetabolism	1.1.1.294	Chlorophyll(ide)breductase.	PSIIassociatedlight-harvestingcomplexIIcatabolicprocess	chlorophyll(ide)breductaseactivity	chloroplast
CL1099Contig1	3.3	0.33	3.32193	2.3193	2.57026	0.00330469	0.0434728	dbj|BAO45894.1|pleiotropicdrugresistanceABCtransporter[Aca...	K08711	2010	ABCtransporters	3.6.3.17	Monosaccharide-transportingATPase.	responsetowaterdeprivation	cadmiumiontransmembranetransporteractivity	plasmamembrane
CL1122Contig1	12.18	0.25	5.60644	4.41641	2.70127	1.4483e-06	0.000107244	gb|AFN57631.1|sesquiterpenesynthase,partial[Persicariaminor]	K12929	904	Diterpenoidbiosynthesis	4.2.3.75	(-)-germacreneDsynthase.	geranyldiphosphatemetabolicprocess	sesquiterpenesynthaseactivity	-
CL1197Contig1	18.92	0.6	4.97881	3.19356	3.09057	6.57982e-05	0.0023417	gb|KCW52998.1|hypotheticalproteinEUGRSUZ_J02298[Eucalyptusg...	-	-	-	-	-	aminoacidtransport	aminoacidtransmembranetransporteractivity	plasmamembrane
CL1236Contig1	76.92	1.03	6.22264	4.78639	5.24604	2.61038e-09	6.91399e-07	ref|XP_007032965.1|ZincfingerproteinCONSTANS-LIKE2[Theobro...	K12135	4712	Circadianrhythm-plant	-	-	regulationofflowerdevelopment	sequence-specificDNAbindingtranscriptionfactoractivity	nucleus
CL124Contig1	56.37	3.69	3.93323	2.67659	5.05435	0.00018235	0.00499306	ref|XP_010093123.1|UDP-glucoseflavonoid3-O-glucosyltransferas...	K12356	940	Phenylpropanoidbiosynthesis	2.4.1.91	Flavonol3-O-glucosyltransferase.	responsetoosmoticstress	UDP-glycosyltransferaseactivity	cytosol
CL1280Contig1	2.94	0.34	3.11221	6.7373	-0.238473	0.00286389	0.0395631	emb|CAN76025.1|hypotheticalproteinVITISV_041931[Vitisvinifera]	-	-	-	-	-	-	-	-
CL1302Contig1	22.03	1.43	3.94538	3.71097	2.08368	6.51217e-05	0.00232363	gb|KNA13510.1|hypotheticalproteinSOVF_116120[Spinaciaoleracea]	-	-	-	-	-	-	-	-
CL1344Contig1	7.77	0	36.0397	7.46885	0.347224	0.00133434	0.0230588	ref|XP_006379960.1|hypotheticalproteinPOPTR_0008s18460g,part...	-	-	-	-	-	-	-	-
CL1405Contig1	27.35	0.46	5.89376	9.28403	1.91419	2.02888e-07	2.18311e-05	ref|XP_010674635.1|PREDICTED:smallnuclearribonucleoprotein-a...	K11086	3040	Spliceosome	-	-	-	-	U4snRNP
CL141Contig1	1797.44	70.85	4.66503	3.32027	9.32194	3.40756e-06	0.00021931	ref|XP_010105542.1|Purpleacidphosphatase3[Morusnotabilis]...	K01078	740	Riboflavinmetabolism	3.1.3.2	Acidphosphatase.	dephosphorylation	acidphosphataseactivity	vacuole
CL1425Contig1	34.02	2.53	3.74917	2.36071	5.52177	0.00073176	0.0148432	ref|XP_010695869.1|PREDICTED:alpha-glucanwaterdikinase,chlo...	K01007	720	Carbonfixationpathwaysinprokaryotes	2.7.13.3	Histidinekinase.	starchmetabolicprocess	proteinbinding	chloroplastenvelope
CL1442Contig1	21.24	1.86	3.51341	2.70162	3.92711	0.000247149	0.00649614	ref|XP_007013426.1|Majorfacilitatorsuperfamilyproteinisofor...	K14206	4974	Proteindigestionandabsorption	-	-	responsetowounding	nitratetransmembranetransporteractivity	plasmamembrane
CL1451Contig1	40.82	0.25	7.3512	4.75231	3.54624	5.14761e-08	7.70005e-06	ref|XP_010682574.1|PREDICTED:probablexyloglucanendotransgluc...	-	-	-	2.4.1.207	Xyloglucan:xyloglucosyltransferase.	plant-typecellwallmodificationinvolvedinmultidimensionalcellgrowth	xyloglucan:xyloglucosyltransferaseactivity	integraltoplasmamembrane
CL1523Contig1	1089.4	16.07	6.08302	4.7272	7.98741	7.40705e-10	2.32926e-07	ref|XP_002279538.1|PREDICTED:uncharacterizedproteinLOC100241...	-	-	-	-	-	-	-	-
CL1530Contig1	35.78	1.68	4.41262	2.65125	2.63339	0.000941385	0.0182187	gb|ACF74328.1|hypoxanthinephosphoribosyltransferase[Arachish...	K00760	230	Purinemetabolism	2.4.2.8	Hypoxanthinephosphoribosyltransferase.	GMPsalvage	magnesiumionbinding	cytoplasm
CL1549Contig1	41.4	0.95	5.44556	3.67914	3.91074	3.02196e-06	0.00019971	gb|KNA25009.1|hypotheticalproteinSOVF_010450[Spinaciaoleracea]	-	-	-	-	-	unsaturatedfattyacidbiosyntheticprocess	delta3-trans-hexadecenoicacidphosphatidylglyceroldesaturaseactivity	chloroplast
CL1562Contig1	607.03	18.72	5.01912	3.85044	5.20026	3.74094e-07	3.57805e-05	ref|XP_010414719.1|PREDICTED:thionin-like[Camelinasativa]	-	-	-	-	-	defenseresponse	-	-
CL1582Contig1	13.28	0.15	6.46815	5.49311	2.77105	6.09212e-08	8.65019e-06	ref|XP_007012236.1|Gammavacuolarprocessingenzyme[Theobroma...	K01369	4142	Lysosome	3.4.22.34	Legumain.	vacuolarproteinprocessing	endopeptidaseactivity	lyticvacuole
CL1586Contig1	155.6	11.52	3.75563	2.44313	5.98198	0.0004707	0.0108592	dbj|BAG38685.1|chitinaseA[Ananascomosus]	K01183	520	Aminosugarandnucleotidesugarmetabolism	3.2.1.14	Chitinase.	hydrogenperoxidebiosyntheticprocess	chitinaseactivity	extracellularregion
CL15Contig2	28.45	3.73	2.93118	2.2591	3.65033	0.00197773	0.0305801	gb|KNA18170.1|hypotheticalproteinSOVF_073230[Spinaciaoleracea]	K01210	500	Starchandsucrosemetabolism	3.2.1.39	Glucanendo-1,3-beta-D-glucosidase.	responsetoendoplasmicreticulumstress	cellulaseactivity	vacuole
CL1615Contig1	26.2	1.92	3.77039	2.93541	3.07864	0.000200913	0.00545793	ref|XP_010259986.1|PREDICTED:uncharacterizedproteinLOC104599...	-	-	-	-	-	-	-	-
CL1653Contig1	36.76	0	38.2818	5.93639	3.17804	4.22735e-09	9.70388e-07	gb|KDP26141.1|hypotheticalproteinJCGZ_22242[Jatrophacurcas]	-	-	-	-	-	-	-	-
CL1657Contig1	65.72	0.43	7.25585	5.40798	3.60606	4.02186e-09	9.38865e-07	ref|XP_006376489.1|hypotheticalproteinPOPTR_0013s13460g[Popu...	-	-	-	-	-	-	-	-
CL1663Contig1	82.27	5.84	3.81633	2.37645	5.29044	0.000722758	0.0147654	ref|XP_010667906.1|PREDICTED:uncharacterizedproteinLOC104884...	-	-	-	-	-	antherdevelopment	glutathioneperoxidaseactivity	plasmamembrane
CL1818Contig1	58.72	4.85	3.5978	2.47258	3.1776	0.000982801	0.0183837	gb|KHF99030.1|SmallRNAdegradingnuclease5-likeprotein[Gos...	K14570	3008	Ribosomebiogenesisineukaryotes	-	-	-	-	nucleus
CL1825Contig1	78.86	7.62	3.37143	2.13528	4.1725	0.00264915	0.0385016	gb|ACH63213.1|wound-inducedprotein[Rheumaustrale]	-	-	-	-	-	-	-	-
CL1837Contig1	36.78	1.59	4.53182	2.45124	3.62246	0.000879795	0.0173602	gb|KCW71236.1|hypotheticalproteinEUGRSUZ_F04333[Eucalyptusg...	-	-	-	-	-	-	-	-
CL188Contig1	245.65	3.5	6.13311	8.27026	5.41034	9.90593e-16	2.27391e-12	ref|XP_006289530.1|hypotheticalproteinCARUB_v10003073mg[Caps...	-	-	-	-	-	defenseresponsetofungus	proteinbinding	endoplasmicreticulum
CL1944Contig1	13.75	0.34	5.33775	8.94903	1.61585	1.24339e-06	9.40947e-05	ref|XP_010683180.1|PREDICTED:ribonuclease1-like[Betavulgari...	-	-	-	3.1.27.1	RibonucleaseT(2).	jasmonicacidmediatedsignalingpathway	ribonucleaseactivity	extracellularregion
CL1963Contig1	61.18	0.79	6.27506	4.10221	4.2947	2.52576e-07	2.62375e-05	ref|XP_011070248.1|PREDICTED:expansin-likeB1[Sesamumindicum]	-	-	-	-	-	unidimensionalcellgrowth	-	cytosol
CL1990Contig1	36.91	1.04	5.14936	3.56431	4.24912	3.03052e-06	0.00019971	ref|XP_002310871.1|hypotheticalproteinPOPTR_0007s14390g[Popu...	-	-	-	-	-	proanthocyanidinbiosyntheticprocess	solute:hydrogenantiporteractivity	plant-typevacuolemembrane
CL2004Contig1	19.09	0.43	5.47234	4.3426	1.74983	3.2849e-05	0.00135053	gb|KNA24450.1|hypotheticalproteinSOVF_015770[Spinaciaoleracea]	-	-	-	-	-	miRNAloadingontoRISCinvolvedingenesilencingbymiRNA	proteinbinding	cytoplasm
CL2008Contig1	15.8	0.83	4.25067	2.69655	3.36333	0.000343396	0.00838581	gb|KNA12786.1|hypotheticalproteinSOVF_122730[Spinaciaoleracea]	K00734	532	Glycosaminoglycanbiosynthesis-chondroitinsulfate	2.4.1.134	Galactosylxylosylprotein3-beta-galactosyltransferase.	histoneH3-K9methylation	beta-1,3-galactosyltransferaseactivity	Golgiapparatus
CL2017Contig1	15.13	1.24	3.609	2.19577	3.08376	0.00315552	0.0421951	emb|CBI19336.3|unnamedproteinproduct[Vitisvinifera]	K00913	562	Inositolphosphatemetabolism	2.7.1.134	Inositol-tetrakisphosphate1-kinase.	responsetofungus	inositol-1,3,4-trisphosphate6-kinaseactivity	nucleus
CL213Contig1	22.23	2.03	3.45296	2.65974	3.46327	0.000376055	0.00907076	ref|XP_012073431.1|PREDICTED:probableLRRreceptor-likeserine...	K13420	4626	Plant-pathogeninteraction	2.7.11.1	Non-specificserine/threonineproteinkinase.	detectionofbrassinosteroidstimulus	identicalproteinbinding	proteincomplex
CL225Contig1	11.23	1.4	3.00386	2.35723	2.6007	0.00293808	0.0402649	ref|XP_008340068.1|PREDICTED:cysteine-richreceptor-likeprote...	K13430	4626	Plant-pathogeninteraction	2.7.11.1	Non-specificserine/threonineproteinkinase.	cellularresponsetonitrogenstarvation	proteinbinding	plasmamembrane
CL23Contig1	7.12	0.31	4.52154	4.09918	1.54105	0.000112865	0.0034854	ref|XP_009627286.1|PREDICTED:wall-associatedreceptorkinase-l...	K13416	4075	Planthormonesignaltransduction	2.7.11.1	Non-specificserine/threonineproteinkinase.	responsetochitin	proteinserine/threoninekinaseactivity	plasmamembrane
CL256Contig2	13.49	0.9	3.90582	2.66653	3.03396	0.000618074	0.0131558	gb|AHA14499.1|p-coumarate3-hydroxylase[Fagopyrumtataricum]	K09754	360	Phenylalaninemetabolism	1.14.13.21	Flavonoid3{prime}-monooxygenase.	flavonoidbiosyntheticprocess	monooxygenaseactivity	mitochondrion
CL346Contig1	40.46	0.85	5.57289	3.88795	3.7028	1.46633e-06	0.000107999	ref|XP_007017527.1|Erythronate-4-phosphatedehydrogenasefamily...	-	-	-	-	-	-	-	-
CL374Contig1	5.39	0.56	3.26679	3.759	1.2541	0.000533686	0.0117046	gb|KDO75055.1|hypotheticalproteinCISIN_1g0164722mg[Citrussi...	-	-	-	-	-	regulationoftranscription,DNA-dependent	sequence-specificDNAbindingtranscriptionfactoractivity	nucleus
CL426Contig1	102.71	4.49	4.51572	2.81964	5.40785	7.79347e-05	0.00260885	ref|XP_008236923.1|PREDICTED:salicylatecarboxymethyltransfera...	K08241	592	alpha-Linolenicacidmetabolism	2.1.1.158	7-methylxanthosinesynthase.	defenseresponse	S-adenosylmethionine-dependentmethyltransferaseactivity	cytoplasm
CL568Contig1	20.5	1.39	3.88247	3.28166	3.55877	2.68573e-05	0.00119718	ref|XP_010109450.1|hypotheticalproteinL484_003070[Morusnota...	-	-	-	-	-	manganeseiontransport	transporteractivity	mitochondrialinnermembrane
CL579Contig1	92.77	9.84	3.23693	2.13826	3.36884	0.00350766	0.0459231	gb|KNA14166.1|hypotheticalproteinSOVF_109610[Spinaciaoleracea]	-	-	-	3.1.3.48	Protein-tyrosine-phosphatase.	peptidyl-tyrosinedephosphorylation	proteinbinding	chloroplast
CL594Contig1	21.41	0.83	4.68903	3.43143	2.3711	8.30948e-05	0.00274452	ref|XP_008225397.1|PREDICTED:uncharacterizedproteinLOC103325...	-	-	-	-	-	-	-	-
CL664Contig1	15.25	1.35	3.49778	2.26787	3.65742	0.00186703	0.0296251	ref|XP_010682687.1|PREDICTED:L-typelectin-domaincontainingr...	K13416	4075	Planthormonesignaltransduction	2.7.11.1	Non-specificserine/threonineproteinkinase.	defenseresponsetofungus	transmembranereceptorproteinserine/threoninekinaseactivity	plasmamembrane
CL675Contig1	21.46	0	37.5054	10.1698	2.72006	1.16938e-09	3.57909e-07	ref|XP_010244735.1|PREDICTED:D-galacturonatereductase-like[N...	K00002	10	Glycolysis/Gluconeogenesis	1.1.1.365	D-galacturonatereductase.	oxidation-reductionprocess	codeinonereductase(NADPH)activity	cytosol
CL757Contig1	32	1.08	4.88897	4.46524	1.85605	1.86624e-05	0.00089248	ref|XP_010034702.1|PREDICTED:salicylatecarboxymethyltransfera...	K08241	592	alpha-Linolenicacidmetabolism	2.1.1.158	7-methylxanthosinesynthase.	responsetoauxinstimulus	jasmonateO-methyltransferaseactivity	cytoplasm
CL910Contig1	36.05	2.98	3.59662	2.81902	2.77265	0.000423133	0.00987795	ref|XP_010026537.1|PREDICTED:uncharacterizedproteinLOC104416...	-	-	-	-	-	-	-	-
scaffold10034	6.95	0.73	3.25104	2.38518	3.10623	0.00149138	0.0250497	ref|XP_010694977.1|PREDICTED:proteinSPA1-RELATED4[Betavulg...	K10143	4115	p53signalingpathway	2.7.11.1	Non-specificserine/threonineproteinkinase.	DNArepair	proteinbinding	CUL4RINGubiquitinligasecomplex
scaffold1004	24.38	2.1	3.53724	2.46837	2.87076	0.00152749	0.0255007	ref|XP_010026445.1|PREDICTED:uncharacterizedproteinLOC104416...	-	-	-	-	-	bindingofspermtozonapellucida	extracellularmatrixbinding	plasmamembrane
scaffold1005	1.53	0	33.6953	2.78699	2.74591	0.000499734	0.0111373	gb|KNA05826.1|hypotheticalproteinSOVF_186740[Spinaciaoleracea]	-	-	-	-	-	-	-	-
scaffold1006	6.78	0.47	3.85055	2.77071	2.73234	0.000559176	0.0121667	emb|CAN73867.1|hypotheticalproteinVITISV_001273[Vitisvinifera]	-	-	-	-	-	cellularresponsetonutrientlevels	transporteractivity	integraltoplasmamembrane
scaffold10083	55.95	0.64	6.44992	4.76157	4.72183	5.55518e-09	1.23406e-06	ref|XP_010256860.1|PREDICTED:E3ubiquitin-proteinligaseRING1...	-	-	-	6.3.2.19	Ubiquitin--proteinligase.	responsetochitin	proteinbinding	cytoplasm
scaffold10139	7.19	0	35.9278	4.57826	1.95453	9.84581e-06	0.000519565	gb|KHN10894.1|1-aminocyclopropane-1-carboxylateoxidaselike1...	K13229	402	Benzoxazinoidbiosynthesis	1.14.11.20	Deacetoxyvindoline4-hydroxylase.	jasmonicacidmediatedsignalingpathway	1-aminocyclopropane-1-carboxylateoxidaseactivity	cytosol
scaffold10143	25.04	0.5	5.64616	4.30362	2.60094	2.78973e-06	0.000188348	ref|XP_004503674.1|PREDICTED:uncharacterizedproteinLOC101514...	-	-	-	-	-	-	-	-
scaffold10145	25.4	2.2	3.52925	2.72249	2.44888	0.000908509	0.0177488	emb|CAN62788.1|hypotheticalproteinVITISV_029548[Vitisvinifera]	-	-	-	-	-	-	-	-
scaffold10150	74.99	8.47	3.14626	2.81902	2.77265	0.000423133	0.00987795	gb|EMT04594.1|hypotheticalproteinF775_43763[Aegilopstauschii]	K11254	5322	Systemiclupuserythematosus	-	-	responsetowaterdeprivation	proteinbinding	chloroplast
scaffold10182	8.46	0	36.1624	7.02435	-0.0130297	0.00100641	0.0183837	gb|KDO57137.1|hypotheticalproteinCISIN_1g001369mg[Citrussin...	-	-	-	2.4.1.12	Cellulosesynthase(UDP-forming).	cellwallbiogenesis	proteinbinding	plasmamembrane
scaffold10189	13.24	0.13	6.67025	5.74387	3.00044	1.35482e-08	2.56593e-06	ref|XP_012076974.1|PREDICTED:uncharacterizedproteinLOC105637...	-	-	-	-	-	-	-	cytoplasm
scaffold1019	10.84	0.37	4.8727	3.71023	1.21345	0.000622182	0.0131558	gb|ABQ85920.1|hypotheticalprotein[Arachisdiogoi]	K14496	4075	Planthormonesignaltransduction	-	-	abscisicacidmediatedsignalingpathway	abscisicacidbinding	cytoplasm
scaffold10193	44.69	4.05	3.46396	2.13776	4.11732	0.00263053	0.0382984	ref|XP_010678954.1|PREDICTED:transcriptionfactorIBH1-like[B...	-	-	-	-	-	responsetobrassinosteroidstimulus	sequence-specificDNAbindingtranscriptionfactoractivity	nucleus
scaffold1020	1.64	0.15	3.45066	4.68306	2.04634	5.9495e-06	0.00034928	gb|KNA24502.1|hypotheticalproteinSOVF_014990[Spinaciaoleracea]	K00128	10	Glycolysis/Gluconeogenesis	1.2.1.3	Aldehydedehydrogenase(NAD(+)).	responsetoabscisicacidstimulus	3-chloroallylaldehydedehydrogenaseactivity	plastid
scaffold10217	4.23	0.19	4.47659	8.08269	0.862367	0.000103439	0.00326759	ref|XP_008239320.1|PREDICTED:uncharacterizedproteinLOC103337...	-	-	-	-	-	-	-	-
scaffold10245	18.91	1.75	3.43372	3.93909	1.40528	0.00025588	0.00666207	ref|XP_010671391.1|PREDICTED:uncharacterizedproteinLOC104888...	-	-	-	-	-	-	proteinbinding	cytosol
scaffold10280	20.91	0	37.4679	8.46477	1.19128	1.59279e-05	0.000789116	ref|XP_008233766.1|PREDICTED:zincfingerCCCHdomain-containin...	-	-	-	-	-	proteintargetingtomembrane	sequence-specificDNAbindingtranscriptionfactoractivity	nucleus
scaffold10294	4.32	0	35.1928	7.02435	-0.0130297	0.00100641	0.0183837	gb|AGN70870.1|O-methyltransferaseOMT2[Vitisvinifera]	K05279	944	Flavoneandflavonolbiosynthesis	2.1.1.291	(R,S)-reticuline7-O-methyltransferase.	alkaloidbiosyntheticprocess	identicalproteinbinding	plasmamembrane
scaffold10318	88.02	5.68	3.95387	2.42463	4.79968	0.000638022	0.0134365	ref|XP_010091187.1|hypotheticalproteinL484_002582[Morusnota...	-	-	-	-	-	transcriptionfromRNApolymeraseIIpromoter	RNAbinding	supraspliceosomalcomplex
scaffold10360	48.13	3.81	3.65907	2.19111	4.03854	0.00232566	0.0344053	gb|KNA21688.1|hypotheticalproteinSOVF_041000[Spinaciaoleracea]	-	-	-	-	-	-	-	-
scaffold10396	11.09	0.71	3.9653	2.63334	2.61865	0.00106062	0.0191454	ref|XP_010256767.1|PREDICTED:mitochondrialsubstratecarrierf...	-	-	-	-	-	macropinocytosis	ATPtransmembranetransporteractivity	mitochondrion
scaffold10415	31.13	1.63	4.25536	2.37031	3.45384	0.00132427	0.0230588	ref|XP_010091460.1|PutativezincfingerproteinCONSTANS-LIKE1...	K12135	4712	Circadianrhythm-plant	-	-	redorfar-redlightsignalingpathway	proteinbinding	nucleus
scaffold10525	37.95	0.44	6.43045	10.5548	3.07768	1.01042e-10	5.15425e-08	gb|ABJ15789.1|putativethioninprecursor[Knorringiasibirica]	-	-	-	-	-	defenseresponse	-	-
scaffold10545	8.07	0	36.0943	7.88185	0.691873	0.000243817	0.00643312	gb|KJB13994.1|hypotheticalproteinB456_002G105300[Gossypiumr...	-	-	-	-	-	-	-	-
scaffold10556	21.21	1.69	3.64965	2.30241	3.68545	0.00161872	0.026926	ref|XP_007038321.1|Majorfacilitatorsuperfamilyprotein[Theob...	K08139	4113	Meiosis-yeast	2.7.11.1	Non-specificserine/threonineproteinkinase.	monosaccharidetransport	monosaccharidetransmembranetransporteractivity	plasmodesma
scaffold10629	6.93	0	35.8746	6.88795	-0.120933	0.00199604	0.0305801	gb|KJB36415.1|hypotheticalproteinB456_006G159900[Gossypiumr...	-	-	-	-	-	-	-	-
scaffold10655	14.18	0.61	4.5389	3.23648	1.68269	0.000622782	0.0131558	ref|XP_007021560.1|Ethyleneresponsiveelementbindingfactor4...	-	-	-	-	-	ethylenemediatedsignalingpathway	proteinbinding	nucleus
scaffold10750	7.64	0.35	4.44815	3.37691	0.939202	0.00276276	0.0395631	gb|KNA05682.1|hypotheticalproteinSOVF_187830[Spinaciaoleracea]	-	-	-	-	-	macropinocytosis	calmodulinbinding	nucleolus
scaffold10904	3.21	0	34.7644	7.64846	0.496059	0.000621965	0.0131558	ref|XP_011040798.1|PREDICTED:probablegalacturonosyltransferas...	K13648	500	Starchandsucrosemetabolism	2.4.1.43	Polygalacturonate4-alpha-galacturonosyltransferase.	positiveregulationofcellproliferation	polygalacturonate4-alpha-galacturonosyltransferaseactivity	vacuolarmembrane
scaffold10907	32.83	2.15	3.93261	2.57744	3.72712	0.000474922	0.01092	ref|XP_009360049.1|PREDICTED:mitogen-activatedproteinkinase...	K13413	4626	Plant-pathogeninteraction	2.7.12.2	Mitogen-activatedproteinkinasekinase.	positiveregulationoftranscription,DNA-dependent	MAPkinasekinaseactivity	nucleus
scaffold10914	237.36	20.06	3.56468	1.99946	6.50146	0.0034611	0.0453997	ref|XP_011077408.1|PREDICTED:proteinALUMINUMSENSITIVE3[Ses...	K02072	2010	ABCtransporters	-	-	responsetoaluminumion	UDP-glucosetransmembranetransporteractivity	plasmamembrane
scaffold10983	19.55	1.02	4.26053	2.92425	3.6873	9.98428e-05	0.00319685	gb|AEB66647.1|cellwallinvertase[Rumexdentatus]	K01193	52	Galactosemetabolism	3.2.1.154	Fructanbeta-(2,6)-fructosidase.	responsetowounding	beta-fructofuranosidaseactivity	vacuole
scaffold11006	21.87	0.75	4.86592	2.80426	2.96806	0.00036988	0.00893746	ref|XP_004307657.1|PREDICTED:zincfingerCCCHdomain-containin...	-	-	-	-	-	endoplasmicreticulumunfoldedproteinresponse	sequence-specificDNAbindingtranscriptionfactoractivity	nucleus
scaffold11036	4.22	0	35.159	7.14896	0.0866941	0.000726851	0.0147654	ref|XP_006368041.1|PREDICTED:putativecallosesynthase8-like...	-	-	-	2.4.1.34	1,3-beta-glucansynthase.	pollenwallassembly	-	plasmamembrane
scaffold11068	42.19	0	38.4806	5.64354	2.9084	2.49039e-08	4.18294e-06	gb|KJB48483.1|hypotheticalproteinB456_008G071100[Gossypiumr...	-	-	-	-	-	-	-	-
scaffold11168	9.01	0.26	5.11494	4.02135	1.47489	0.000168571	0.00472856	ref|XP_010675238.1|PREDICTED:sucrosesynthase7isoformX3[Be...	K00695	500	Starchandsucrosemetabolism	2.4.1.13	Sucrosesynthase.	galactolipidbiosyntheticprocess	sucrosesynthaseactivity	cellwall
scaffold1117	5.39	0	35.5121	8.08269	0.862367	0.000103439	0.00326759	ref|XP_004141272.1|PREDICTED:F-boxproteinAt1g47056-like[Cuc...	K14515	4075	Planthormonesignaltransduction	-	-	proteinubiquitination	proteinbinding	cytoplasm
scaffold11171	19.7	1.48	3.73453	2.98729	3.74145	7.1859e-05	0.00249928	gb|KNA15307.1|hypotheticalproteinSOVF_099380[Spinaciaoleracea]	K03883	190	Oxidativephosphorylation	1.6.5.3	NADH:ubiquinonereductase(H(+)-translocating).	transmembranetransport	transporteractivity	integraltoplasmamembrane
scaffold11222	5.63	0	35.5749	7.80817	0.629776	0.000305695	0.00764127	ref|XP_002271125.3|PREDICTED:cysteine-richreceptor-likeprote...	-	-	-	-	-	nitratetransport	proteinbinding	apoplast
scaffold11229	12.54	0.1	6.97039	4.06087	3.3065	1.36321e-06	0.000102098	ref|XP_011086788.1|PREDICTED:uncharacterizedproteinLOC105168...	-	-	-	-	-	-	-	-
scaffold11237	10.75	0.28	5.26277	4.09918	1.54105	0.000112865	0.0034854	gb|KNA14417.1|hypotheticalproteinSOVF_107460[Spinaciaoleracea]	K01489	240	Pyrimidinemetabolism	3.5.4.5	Cytidinedeaminase.	cytidinedeamination	cytidinedeaminaseactivity	cytosol
scaffold1124	6.02	0	35.6715	6.88795	-0.120933	0.00199604	0.0305801	ref|XP_010103188.1|Putativepolyketidehydroxylase[Morusnotab...	-	-	-	-	-	-	-	-
scaffold11245	21.25	1.91	3.47582	2.66028	2.3977	0.00119428	0.021197	ref|XP_006375065.1|hypotheticalproteinPOPTR_0014s04070g[Popu...	-	-	-	-	-	negativeregulationofgeneexpression,epigenetic	transcriptioncorepressoractivity	nucleoplasm
scaffold11265	8.21	0	36.1192	8.31322	1.06015	3.23096e-05	0.00134026	ref|XP_002276323.1|PREDICTED:uncharacterizedproteinLOC100261...	-	-	-	-	-	proteinubiquitination	ironionbinding	perinuclearregionofcytoplasm
scaffold11290	10.13	0.22	5.52499	4.60518	1.97807	8.88422e-06	0.000474273	ref|XP_010670083.1|PREDICTED:E3ubiquitin-proteinligaseAt3g0...	-	-	-	2.7.11.25	Mitogen-activatedproteinkinasekinasekinase.	megagametogenesis	proteinbinding	membrane
scaffold11327	6.88	0.19	5.17834	3.71023	1.21345	0.000622182	0.0131558	ref|XP_010669936.1|PREDICTED:probableserine/threonine-protein...	K13430	4626	Plant-pathogeninteraction	2.7.11.1	Non-specificserine/threonineproteinkinase.	proteinautophosphorylation	proteinserine/threoninekinaseactivity	plasmamembrane
scaffold11353	193.8	17.15	3.49829	2.01752	6.21919	0.0032568	0.043381	ref|XP_008384015.1|PREDICTED:probableplastid-lipid-associated...	-	-	-	-	-	chloroplastorganization	-	plastoglobule
scaffold11361	16.29	0	37.1077	5.20707	2.51221	3.31679e-07	3.33447e-05	ref|XP_010667098.1|PREDICTED:cytochromeb561andDOMONdomain-...	-	-	-	-	-	brassinosteroidbiosyntheticprocess	-	plasmamembrane
scaffold11448	33.06	2.13	3.95616	2.28141	3.27165	0.00207742	0.0314419	gb|KDP34186.1|hypotheticalproteinJCGZ_07757[Jatrophacurcas]	-	-	-	-	-	cytokininmediatedsignalingpathway	methylammoniumtransmembranetransporteractivity	centralvacuole
scaffold11462	133.26	2.57	5.69633	4.01648	5.5029	1.27154e-07	1.48414e-05	ref|XP_010676813.1|PREDICTED:ferritin,chloroplastic[Betavul...	K00522	4978	Mineralabsorption	1.16.3.1	Ferroxidase.	responsetohydrogenperoxide	ironionbinding	mitochondrion
scaffold11534	19.34	0.97	4.31746	2.82662	1.86441	0.00142017	0.0242079	ref|XP_009364860.1|PREDICTED:uncharacterizedproteinAt5g22580...	-	-	-	4.4.1.26	Olivetolicacidcyclase.	responsetotemperaturestimulus	cyclaseactivity	chloroplast
scaffold11559	3.86	0	35.0304	7.80817	0.629776	0.000305695	0.00764127	ref|XP_011464228.1|PREDICTED:uncharacterizedproteinLOC101313...	-	-	-	-	-	-	-	-
scaffold1156	9.79	0.31	4.98097	9.70527	2.29442	1.92741e-08	3.40335e-06	ref|XP_002269330.2|PREDICTED:cysteine-richreceptor-likeprote...	K13430	4626	Plant-pathogeninteraction	2.7.11.1	Non-specificserine/threonineproteinkinase.	cellularresponsetonitrogenstarvation	proteinbinding	plasmamembrane
scaffold11585	8.73	0.37	4.56038	3.58737	2.50526	3.74432e-05	0.00148191	ref|XP_006445142.1|hypotheticalproteinCICLE_v10018855mg[Citr...	-	-	-	-	-	rootdevelopment	sequence-specificDNAbindingtranscriptionfactoractivity	nucleus
scaffold11604	3.39	0.13	4.7047	8.14386	0.914644	6.91332e-05	0.00244146	ref|XP_002276576.1|PREDICTED:cytochromeP45076C4[Vitisvinif...	K05280	944	Flavoneandflavonolbiosynthesis	1.14.13.152	Geraniol8-hydroxylase.	monoterpenoidbiosyntheticprocess	oxidoreductaseactivity,actingonpaireddonors,withincorporationorreductionofmolecularoxygen,NADHorNADPHasonedonor,andincorporationofoneatomofoxygen	endoplasmicreticulum
scaffold11700	22.8	2.37	3.26607	2.32778	3.7061	0.00144598	0.0244963	gb|AAM96870.1|fagopyritolsynthase1[Fagopyrumesculentum]	-	-	-	2.4.1.123	Inositol3-alpha-galactosyltransferase.	responsetooxidativestress	inositol3-alpha-galactosyltransferaseactivity	-
scaffold11707	97.61	6.17	3.98369	2.3891	6.36236	0.000585107	0.012667	ref|XP_002299418.2|hypotheticalproteinPOPTR_0001s07870g[Popu...	K00276	360	Phenylalaninemetabolism	1.4.3.21	Primary-amineoxidase.	abscisicacidmediatedsignalingpathway	diamineoxidaseactivity	periplasmicspace
scaffold11720	67.96	6.65	3.35326	2.19213	5.01549	0.00173862	0.0281544	ref|XP_010242203.1|PREDICTED:GATAtranscriptionfactor21-like...	-	-	-	-	-	celldifferentiation	proteinbinding	-
scaffold11737	7.5	0.66	3.50635	2.79497	1.83854	0.00173281	0.0281544	ref|XP_011070857.1|PREDICTED:phosphatetransporterPHO1homolo...	-	-	-	-	-	phosphateiontransport	phosphateiontransmembranetransporteractivity	trans-Golginetwork
scaffold1174	1.58	0	33.7417	6.88795	-0.120933	0.00199604	0.0305801	ref|XP_010062447.1|PREDICTED:hexosecarrierproteinHEX6-like...	K08139	4113	Meiosis-yeast	-	-	nitratetransport	monosaccharidetransmembranetransporteractivity	plasmamembrane
scaffold11875	56.91	0	38.9124	11.8534	4.31233	2.19848e-14	3.36441e-11	ref|XP_008240768.1|PREDICTED:uncharacterizedproteinLOC103339...	K03273	540	Lipopolysaccharidebiosynthesis	3.1.3.21	Glycerol-1-phosphatase.	pyrimidinebasemetabolicprocess	nucleotidaseactivity	cytosol
scaffold11907	103.29	5.44	4.24695	2.87453	4.67281	8.0874e-05	0.00268404	gb|KJB29070.1|hypotheticalproteinB456_005G082800[Gossypiumr...	K02717	195	Photosynthesis	-	-	starchbiosyntheticprocess	proteinbinding	chloroplastthylakoid
scaffold11930	11.42	0.5	4.51349	3.03236	3.16116	0.000123078	0.00375033	ref|XP_002304164.2|anionexchangefamilyprotein[Populustrich...	K06573	4966	Collectingductacidsecretion	-	-	boratetransmembranetransport	borateeffluxtransmembranetransporteractivity	plasmamembrane
scaffold11955	8.56	0.12	6.1565	5.18939	2.49631	3.57192e-07	3.48908e-05	gb|KJB24022.1|hypotheticalproteinB456_004G125500[Gossypiumr...	K00475	941	Flavonoidbiosynthesis	1.14.11.9	Flavanone3-dioxygenase.	responsetoUV-B	2{prime}-deoxymugineic-acid2{prime}-dioxygenaseactivity	cytoplasm
scaffold11964	29.04	3.34	3.12012	2.01383	4.8722	0.00384129	0.0493067	ref|XP_009604890.1|PREDICTED:subtilisin-likeprotease[Nicotia...	-	-	-	3.4.21.25	Cucumisin.	mucilageextrusionfromseedcoat	serine-typeendopeptidaseactivity	plant-typecellwall
scaffold12003	25.64	1.51	4.08578	2.16679	4.08109	0.00234527	0.0345839	ref|XP_010687864.1|PREDICTED:probableaniontransporter6,chl...	K12302	4724	Glutamatergicsynapse	-	-	nitratetransport	inorganicphosphatetransmembranetransporteractivity	plastid
scaffold12016	32.78	2.88	3.50868	2.78702	3.90376	0.000169192	0.00473634	ref|XP_009780345.1|PREDICTED:transcriptionrepressorOFP1-like...	-	-	-	-	-	organdevelopment	proteinbinding	cytoskeleton
scaffold12047	18.49	0.16	6.85253	5.96785	3.20718	3.33791e-09	8.06545e-07	ref|XP_007208251.1|hypotheticalproteinPRUPE_ppa016693mg,part...	K04421	4010	MAPKsignalingpathway	2.7.11.25	Mitogen-activatedproteinkinasekinasekinase.	celladhesion	proteinbinding	nucleus
scaffold12078	18.62	0.97	4.26272	2.58492	2.96637	0.000896399	0.017587	ref|XP_006444317.1|hypotheticalproteinCICLE_v10021114mg[Citr...	-	-	-	-	-	regulationofcircadianrhythm	ubiquitin-proteinligaseactivity	nucleus
scaffold12079	12.11	0	36.6799	9.28403	1.91419	2.02888e-07	2.18311e-05	ref|XP_010502446.1|PREDICTED:alleneoxidecyclase2,chloropla...	K10525	592	alpha-Linolenicacidmetabolism	5.3.99.6	Allene-oxidecyclase.	jasmonicacidbiosyntheticprocess	allene-oxidecyclaseactivity	chloroplastenvelope
scaffold12117	372.99	23	4.01943	2.61712	6.16698	0.000189719	0.00516403	ref|XP_002285235.1|PREDICTED:uncharacterizedproteinLOC100260...	-	-	-	-	-	-	-	-
scaffold12152	12.69	0	36.7474	4.24326	1.66429	5.9769e-05	0.00216631	ref|XP_010256253.1|PREDICTED:uncharacterizedproteinLOC104596...	-	-	-	-	-	-	-	-
scaffold122	33	0.46	6.16469	4.02292	3.57525	9.80949e-07	7.855e-05	ref|XP_011099502.1|PREDICTED:uncharacterizedproteinLOC105177...	-	-	-	-	-	-	-	-
scaffold12236	10.42	0.51	4.35271	2.39915	2.42808	0.00289449	0.0398942	ref|XP_010694538.1|PREDICTED:uncharacterizedproteinLOC104907...	-	-	-	-	-	proteinubiquitination	proteinbinding	cytoplasm
scaffold12240	7.52	0.2	5.23266	4.40522	1.80398	2.61012e-05	0.00119432	ref|XP_010691024.1|PREDICTED:chloridechannelproteinCLC-e[B...	-	-	-	-	-	regulationofaniontransport	voltage-gatedchloridechannelactivity	chloroplast
scaffold12288	20.4	1.59	3.68147	2.62205	3.30111	0.000482036	0.0109674	ref|XP_012075691.1|PREDICTED:MATEeffluxfamilyprotein8-like...	-	-	-	-	-	transcriptionfactorimportintonucleus	drugtransmembranetransporteractivity	plasmamembrane
scaffold12294	650.66	61.2	3.4103	2.05544	7.69844	0.00254325	0.0371455	gb|ABK94756.1|unknown[Populustrichocarpa]	K01953	910	Nitrogenmetabolism	6.3.5.4	Asparaginesynthase(glutamine-hydrolyzing).	asparaginebiosyntheticprocess	aspartate-ammonialigaseactivity	cytosol
scaffold12317	26.19	0.93	4.81564	3.77751	2.67063	1.38297e-05	0.000692644	emb|CAN80071.1|hypotheticalproteinVITISV_019032[Vitisvinifera]	-	-	-	-	-	oligopeptidetransport	sequence-specificDNAbindingtranscriptionfactoractivity	membrane
scaffold1238	18.45	1.14	4.01652	3.00872	1.49483	0.00162304	0.0269652	ref|XP_002320893.1|hypotheticalproteinPOPTR_0014s09990g[Popu...	-	-	-	-	-	-	-	-
scaffold12406	12.09	0.22	5.78017	3.18512	2.16205	0.000274907	0.00711708	emb|CBI36259.3|unnamedproteinproduct[Vitisvinifera]	K06130	564	Glycerophospholipidmetabolism	3.1.1.1	Carboxylesterase.	smallmoleculemetabolicprocess	lysophospholipaseactivity	extracellularvesicularexosome
scaffold1244	2.34	0.11	4.41093	7.95195	0.751181	0.000157376	0.00454212	ref|XP_003631841.1|PREDICTED:glutamatereceptor2.8-like[Viti...	-	-	-	-	-	calciumiontransport	glutamatereceptoractivity	plasmamembrane
scaffold12442	606.73	16.15	5.23145	4.02313	7.07686	6.73505e-08	9.36988e-06	gb|KDP42745.1|hypotheticalproteinJCGZ_23685[Jatrophacurcas]	-	-	-	-	-	-	-	-
scaffold12457	15.02	1.63	3.20394	2.38752	2.96468	0.0015989	0.0266283	gb|KNA17803.1|hypotheticalproteinSOVF_076230[Spinaciaoleracea]	K01087	500	Starchandsucrosemetabolism	3.1.3.12	Trehalose-phosphatase.	dephosphorylation	trehalose-phosphataseactivity	cellwall
scaffold12524	13.38	0.94	3.83127	3.03184	2.70737	0.000213161	0.00574534	gb|AGQ04215.1|WRKYtranscriptionfactor27[Jatrophacurcas]>g...	K13424	4626	Plant-pathogeninteraction	-	-	membranefusion	sequence-specificDNAbindingtranscriptionfactoractivity	nucleus
scaffold12539	33.58	2.83	3.56873	2.44814	3.15758	0.00111193	0.0199409	ref|XP_011079562.1|PREDICTED:uncharacterizedproteinLOC105163...	-	-	-	-	-	proteinubiquitination	ubiquitin-proteinligaseactivity	cytoplasmicvesicle
scaffold1260	30.39	3.38	3.1685	2.1663	3.28921	0.0032809	0.0434728	ref|XP_010691608.1|PREDICTED:aquaporinNIP6-1[Betavulgariss...	-	-	-	-	-	ureatransmembranetransport	boratetransmembranetransporteractivity	plasmamembrane
scaffold1263	21.19	1.6	3.72724	2.48599	3.65114	0.000735017	0.0148873	ref|XP_009620142.1|PREDICTED:serinecarboxypeptidase-like51[...	K13289	4142	Lysosome	3.4.16.5	CarboxypeptidaseC.	systemicacquiredresistance	serine-typecarboxypeptidaseactivity	cytosol
scaffold12655	13.65	0.6	4.50779	3.65952	2.03961	8.62073e-05	0.00282027	ref|XP_002520205.1|transferase,transferringglycosylgroups,p...	K13648	500	Starchandsucrosemetabolism	2.4.1.43	Polygalacturonate4-alpha-galacturonosyltransferase.	sterolbiosyntheticprocess	polygalacturonate4-alpha-galacturonosyltransferaseactivity	Golgiapparatus
scaffold12747	195.32	4.66	5.38937	4.01426	5.63606	1.21488e-07	1.44264e-05	ref|XP_008223378.1|PREDICTED:calcium-bindingproteinCML24[Pr...	K13448	4626	Plant-pathogeninteraction	3.1.3.16	Protein-serine/threoninephosphatase.	epidermisdevelopment	calciumionbinding	extracellularvesicularexosome
scaffold12761	40.24	0.22	7.51498	6.44857	3.65637	1.65653e-10	6.91373e-08	gb|KNA17197.1|hypotheticalproteinSOVF_082230[Spinaciaoleracea]	K01365	4142	Lysosome	3.4.22.6	Chymopapain.	regulationofmeristemgrowth	peptidaseactivity	cellwall
scaffold12767	179.09	10.11	4.14683	2.76673	6.35044	8.69772e-05	0.002832	ref|XP_010099707.1|S-adenosylmethioninesynthase2[Morusnotab...	K00789	270	Cysteineandmethioninemetabolism	2.5.1.6	Methionineadenosyltransferase.	cellularmodifiedaminoacidbiosyntheticprocess	methionineadenosyltransferaseactivity	cellwall
scaffold12816	17.49	0	37.2102	9.43852	2.05299	8.6925e-08	1.11889e-05	ref|XP_002887566.1|hypotheticalproteinARALYDRAFT_476631[Arab...	-	-	-	-	-	responsetowounding	sequence-specificDNAbindingtranscriptionfactoractivity	nucleus
scaffold12858	28.62	0.27	6.72792	5.98844	3.22628	3.04162e-09	7.61678e-07	gb|KNA08068.1|hypotheticalproteinSOVF_166040[Spinaciaoleracea]	K00015	630	Glyoxylateanddicarboxylatemetabolism	1.1.1.81	Hydroxypyruvatereductase.	photorespiration	hydroxypyruvatereductaseactivity	cytosol
scaffold12879	1.9	0.59	1.68721	7.02435	-0.0130297	0.00100641	0.0183837	emb|CAN70517.1|hypotheticalproteinVITISV_016246[Vitisvinifera]	-	-	-	-	-	-	-	-
scaffold12914	4.67	0.54	3.11239	3.37691	0.939202	0.00276276	0.0395631	ref|XP_010664971.1|PREDICTED:uncharacterizedproteinLOC104882...	-	-	-	-	-	-	-	-
scaffold12925	27.74	0.8	5.11582	4.42022	3.24311	3.66256e-07	3.53433e-05	ref|XP_004287458.1|PREDICTED:dehydration-responsiveelement-bi...	-	-	-	-	-	positiveregulationoftranscription,DNA-dependent	sequence-specificDNAbinding	-
scaffold12926	2.77	0	34.5517	8.20255	0.964937	5.68506e-05	0.00208246	emb|CDY51445.1|BnaA05g36620D[Brassicanapus]	-	-	-	-	-	-	-	nucleus
scaffold12999	278.59	12	4.53704	3.32201	5.8872	4.89414e-06	0.000296947	gb|EYU45963.1|hypotheticalproteinMIMGU_mgv1a013302mg[Erythra...	K08370	4978	Mineralabsorption	1.16.5.1	Ascorbateferrireductase(transmembrane).	responsetoglucosestimulus	proteinbinding	Golgiapparatus
scaffold13020	12.79	1.21	3.40194	2.37149	3.22536	0.00146232	0.0246218	ref|XP_010681632.1|PREDICTED:uncharacterizedproteinLOC104896...	-	-	-	-	-	-	-	-
scaffold13131	4.88	0.32	3.93074	3.12709	1.59207	0.000994699	0.0183837	ref|XP_006425173.1|hypotheticalproteinCICLE_v10028102mg[Citr...	-	-	-	-	-	vesicle-mediatedtransport	proteinheterodimerizationactivity	membrane
scaffold13202	6.53	0.47	3.79635	3.04926	1.52804	0.00143305	0.0243371	ref|XP_010260537.1|PREDICTED:proteinCOBRA-likeisoformX1[Ne...	-	-	-	-	-	determinationofbilateralsymmetry	-	anchoredtomembrane
scaffold13234	18.21	0.5	5.18666	4.02292	3.57525	9.80949e-07	7.855e-05	ref|XP_015067245.1|PREDICTED:externalalternativeNAD(P)H-ubiq...	K03885	190	Oxidativephosphorylation	1.6.5.9	NADH:ubiquinonereductase(non-electrogenic).	oxidation-reductionprocess	oxidoreductaseactivity	mitochondrion
scaffold13255	4.64	0.22	4.39855	3.37691	0.939202	0.00276276	0.0395631	gb|KCW51242.1|hypotheticalproteinEUGRSUZ_J00821[Eucalyptusg...	K00454	592	alpha-Linolenicacidmetabolism	1.13.11.12	Linoleate13S-lipoxygenase.	responsetofungus	lipoxygenaseactivity	chloroplast
scaffold13283	28.85	1.55	4.21823	3.10387	3.56579	6.03425e-05	0.00218136	ref|XP_002277229.1|PREDICTED:uncharacterizedproteinLOC100263...	-	-	-	-	-	chromatinassemblyordisassembly	-	endoplasmicreticulum
scaffold13307	28.58	2.11	3.75969	2.19644	3.97787	0.00229443	0.0341696	gb|KNA08135.1|hypotheticalproteinSOVF_165330[Spinaciaoleracea]	K01648	20	Citratecycle(TCAcycle)	2.3.3.8	ATPcitratesynthase.	acetyl-CoAbiosyntheticprocess	ATPcitratesynthaseactivity	citratelyasecomplex
scaffold13366	18.33	0.92	4.31643	2.88437	3.03546	0.000253012	0.00662497	ref|XP_010695549.1|PREDICTED:inositol-tetrakisphosphate1-kina...	K00913	562	Inositolphosphatemetabolism	2.7.1.134	Inositol-tetrakisphosphate1-kinase.	myo-inositolhexakisphosphatebiosyntheticprocess	inositol-1,3,4-trisphosphate6-kinaseactivity	cytosol
scaffold13392	17.12	0.96	4.1565	3.20161	2.85194	8.64678e-05	0.00282209	gb|KNA20122.1|hypotheticalproteinSOVF_055220[Spinaciaoleracea]	K13065	945	Stilbenoid,diarylheptanoidandgingerolbiosynthesis	2.3.1.144	AnthranilateN-benzoyltransferase.	epidermismorphogenesis	spermidine:caffeoylCoAN-acyltransferaseactivity	cytoplasm
scaffold13454	19.94	0.15	7.05456	5.10557	3.32608	2.58076e-08	4.23152e-06	gb|AAU95462.1|mitogen-activatedproteinkinase9[Brassicanapu...	K04371	4270	Vascularsmoothmusclecontraction	2.7.11.24	Mitogen-activatedproteinkinase.	MAPKcascade	MAPkinaseactivity	cytosol
scaffold13494	6.08	0.55	3.46657	2.87977	1.3899	0.00271018	0.0391272	ref|XP_009345912.1|PREDICTED:transmembraneprotein184homolog...	-	-	-	-	-	transport	transporteractivity	integraltomembrane
scaffold13508	6.12	0	35.6953	9.36334	1.98535	1.31616e-07	1.52332e-05	ref|XP_010905490.1|PREDICTED:L-typelectin-domaincontainingr...	K13416	4075	Planthormonesignaltransduction	2.7.11.1	Non-specificserine/threonineproteinkinase.	responsetoethylenestimulus	-	plasmamembrane
scaffold13564	10.33	0.63	4.03534	2.76261	1.81215	0.00191669	0.030239	ref|XP_006472454.1|PREDICTED:uncharacterizedproteinLOC102617...	-	-	-	-	-	-	-	-
scaffold13567	5.47	0.3	4.18851	3.03063	2.03279	0.000605395	0.013008	ref|XP_010659551.1|PREDICTED:callosesynthase1isoformX2[Vi...	K00706	500	Starchandsucrosemetabolism	2.4.1.34	1,3-beta-glucansynthase.	microsporogenesis	1,3-beta-D-glucansynthaseactivity	cellplate
scaffold13619	29.41	0.83	5.14705	3.60528	3.45029	7.36081e-06	0.000418928	ref|XP_010258065.1|PREDICTED:uncharacterizedproteinLOC104597...	K08726	590	Arachidonicacidmetabolism	3.7.1.14	2-hydroxy-6-oxonona-2,4-dienedioatehydrolase.	phospholipiddephosphorylation	lipidphosphataseactivity	extracellularvesicularexosome
scaffold13668	75.58	3.58	4.39997	3.27721	5.44934	7.26604e-06	0.000415249	ref|XP_002309146.1|omega-3desaturasefamilyprotein[Populust...	K10257	1040	Biosynthesisofunsaturatedfattyacids	1.14.99.33	Delta(12)-fattyaciddehydrogenase.	fattyacidbiosyntheticprocess	omega-3fattyaciddesaturaseactivity	chloroplastenvelope
scaffold13686	5.44	0.34	4	2.47761	1.95559	0.00357675	0.0463429	ref|XP_002527229.1|lyase,putative[Ricinuscommunis]>gi|22353...	-	-	-	-	-	pectincatabolicprocess	carbon-oxygenlyaseactivity,actingonpolysaccharides	-
scaffold13713	10.96	0.12	6.51307	5.75594	3.01154	1.21756e-08	2.36189e-06	ref|XP_010100481.1|U-boxdomain-containingprotein18[Morusno...	K08332	4140	Regulationofautophagy	-	-	regulationofseedgermination	ubiquitin-proteinligaseactivity	cytoplasm
scaffold13724	21.37	0.33	6.01698	6.06801	3.30018	1.85152e-09	5.10021e-07	ref|XP_002532504.1|proteinphosphatase2c,putative[Ricinusco...	K04461	4010	MAPKsignalingpathway	3.1.3.16	Protein-serine/threoninephosphatase.	regulationofdefenseresponsetovirus	proteinserine/threoninephosphataseactivity	cytosol
scaffold1374	8.72	0.56	3.96083	2.94753	2.63628	0.000305373	0.00764127	ref|XP_002533278.1|BRASSINOSTEROIDINSENSITIVE1-associatedrec...	K13429	4626	Plant-pathogeninteraction	2.7.11.1	Non-specificserine/threonineproteinkinase.	cellularresponsetochitin	chitinbinding	plasmamembrane
scaffold1376	4.5	0	35.2517	6.7373	-0.238473	0.00286389	0.0395631	ref|XP_008241013.1|PREDICTED:proteinnotumhomolog[Prunusmume]	-	-	-	-	-	-	-	-
scaffold1377	5.46	0.23	4.5692	8.55763	1.27205	9.66399e-06	0.000511931	gb|KNA26003.1|hypotheticalproteinSOVF_001480[Spinaciaoleracea]	K13415	4075	Planthormonesignaltransduction	2.7.11.1	Non-specificserine/threonineproteinkinase.	responsetofungus	guanylatecyclaseactivity	plasmamembrane
scaffold13772	40.85	0.68	5.90866	5.10662	4.5783	1.32785e-09	3.89118e-07	ref|XP_003634222.1|PREDICTED:omega-hydroxypalmitateO-feruloyl...	K13065	945	Stilbenoid,diarylheptanoidandgingerolbiosynthesis	2.3.1.188	Omega-hydroxypalmitateO-feruloyltransferase.	cellwallpectinbiosyntheticprocess	hydroxycinnamoyltransferaseactivity	cytoplasm
scaffold13781	17.22	1.38	3.64134	2.56338	3.50261	0.000563797	0.0122402	gb|ABM55247.1|calmodulin-bindingprotein[Betavulgaris]	-	-	-	-	-	-	-	-
scaffold13795	37.04	2.13	4.12016	2.8801	4.25378	9.15184e-05	0.00296584	ref|XP_009595836.1|PREDICTED:geraniol8-hydroxylase-like[Nico...	K05280	944	Flavoneandflavonolbiosynthesis	1.14.13.21	Flavonoid3{prime}-monooxygenase.	responsetosucrosestimulus	oxidoreductaseactivity,actingonpaireddonors,withincorporationorreductionofmolecularoxygen,NADHorNADPHasonedonor,andincorporationofoneatomofoxygen	endoplasmicreticulum
scaffold1380	6.16	0.21	4.87447	3.759	1.2541	0.000533686	0.0117046	gb|KCW81746.1|hypotheticalproteinEUGRSUZ_C03105[Eucalyptusg...	K13416	4075	Planthormonesignaltransduction	2.7.11.1	Non-specificserine/threonineproteinkinase.	responsetochitin	proteinserine/threoninekinaseactivity	plasmamembrane
scaffold13820	9.18	0	36.2803	4.97906	2.30813	1.16527e-06	8.96611e-05	emb|CBI22234.3|unnamedproteinproduct[Vitisvinifera]	-	-	-	-	-	regulationoftranscription,DNA-dependent	sequence-specificDNAbindingtranscriptionfactoractivity	nucleus
scaffold13825	29.93	0.65	5.52501	3.40024	4.10268	7.65534e-06	0.000423641	ref|XP_004145504.1|PREDICTED:CBL-interactingserine/threonine-...	K07198	4150	mTORsignalingpathway	2.7.11.1	Non-specificserine/threonineproteinkinase.	defenseresponsetofungus	proteinserine/threoninekinaseactivity	cytosol
scaffold13857	6.74	0	35.8345	10.0146	2.57717	2.87003e-09	7.45827e-07	ref|XP_010265967.1|PREDICTED:G-typelectinS-receptor-likeser...	K13416	4075	Planthormonesignaltransduction	2.7.11.1	Non-specificserine/threonineproteinkinase.	proteinN-linkedglycosylation	calmodulinbinding	plasmamembrane
scaffold13878	30.73	1.66	4.21039	3.1866	4.43608	1.85125e-05	0.00089248	gb|KNA05890.1|hypotheticalproteinSOVF_186180[Spinaciaoleracea]	K11422	310	Lysinedegradation	2.1.1.43	Histone-lysineN-methyltransferase.	regulationoftranscriptionelongation,DNA-dependent	ATP-dependentDNAhelicaseactivity	nucleus
scaffold13901	15.08	0.67	4.49233	2.99499	3.74807	6.97779e-05	0.00245793	ref|XP_012090093.1|PREDICTED:cyclicnucleotide-gatedionchann...	K05391	4626	Plant-pathogeninteraction	-	-	potassiumiontransport	calmodulinbinding	plasmamembrane
scaffold1485	13.09	0.66	4.30986	9.17101	1.81312	4.03028e-07	3.70061e-05	gb|KNA11825.1|hypotheticalproteinSOVF_131540[Spinaciaoleracea]	-	-	-	-	-	mRNAmodification	endonucleaseactivity	chloroplast
scaffold1616	27.51	1.07	4.68427	3.15847	2.51771	0.000174633	0.00484924	ref|XP_002263203.1|PREDICTED:uncharacterizedproteinLOC100267...	-	-	-	-	-	-	-	-
scaffold1633	1.76	0	33.8974	8.68658	1.38474	5.14799e-06	0.000305618	ref|XP_002459310.1|hypotheticalproteinSORBIDRAFT_02g002150[S...	-	-	-	-	-	detectionofbioticstimulus	sterolbinding	cellwall
scaffold1634	4.63	0	35.2928	8.80495	1.48868	2.84614e-06	0.000189372	ref|XP_006486822.1|PREDICTED:pathogenesis-relatedprotein1-li...	-	-	-	-	-	proteintargetingtomembrane	sterolbinding	cellwall
scaffold1652	4.83	0	35.3538	8.36553	1.10531	2.69459e-05	0.00119718	gb|KJB73866.1|hypotheticalproteinB456_011G257100,partial[Go...	K13415	4075	Planthormonesignaltransduction	2.7.11.1	Non-specificserine/threonineproteinkinase.	signaltransduction	receptorserine/threoninekinasebinding	plasmamembrane
scaffold1653	9.73	0	36.3642	9.17101	1.81312	4.03028e-07	3.70061e-05	ref|XP_010648821.1|PREDICTED:receptor-likeprotein12[Vitisv...	K13415	4075	Planthormonesignaltransduction	2.7.11.1	Non-specificserine/threonineproteinkinase.	cytokininbiosyntheticprocess	proteinbinding	endosome
scaffold1655	0.41	0	31.7955	8.416	1.14899	1.89214e-05	0.00089248	ref|XP_006388377.1|hypotheticalproteinPOPTR_0204s00240g[Popu...	K13415	4075	Planthormonesignaltransduction	2.7.11.1	Non-specificserine/threonineproteinkinase.	proteinphosphorylation	transmembranereceptorproteinkinaseactivity	extracellularregion
scaffold1735	10.84	0	36.5201	9.72542	2.31276	1.62073e-08	2.97631e-06	ref|XP_010694170.1|PREDICTED:WDrepeat-containingprotein86[...	K14753	5162	Measles	2.7.11.7	[Myosinheavy-chain]kinase.	rRNAprocessing	proteinbinding	smallnucleolarribonucleoproteincomplex
scaffold1785	2039.75	137.22	3.89383	2.60519	8.80935	0.00017372	0.00483361	ref|XP_002268050.1|PREDICTED:glutaredoxin-C13[Vitisvinifera]	-	-	-	1.8.1.9	Thioredoxin-disulfidereductase.	antherdevelopment	proteinbinding	cytoplasm
scaffold1804	17.3	0	37.1945	6.7373	-0.238473	0.00286389	0.0395631	ref|XP_002285260.1|PREDICTED:zincfingerproteinZAT10-like[V...	-	-	-	-	-	responsetocold	sequence-specificDNAbindingtranscriptionfactoractivity	nucleus
scaffold1894	13.7	2.09	2.7126	2.55762	5.31878	0.000298539	0.0075863	ref|XP_002284456.1|PREDICTED:uncharacterizedproteinLOC100261...	-	-	-	-	-	-	-	-
scaffold1897	19.57	0	37.3723	7.14896	0.0866941	0.000726851	0.0147654	ref|XP_006482028.1|PREDICTED:WAT1-relatedproteinAt5g07050-li...	-	-	-	-	-	aminoacidhomeostasis	aminoacidtransmembranetransporteractivity	plasmamembrane
scaffold1969	116.77	8.49	3.78176	2.75646	5.42256	0.000107948	0.00338671	ref|XP_002514141.1|methyltransferase,putative[Ricinuscommuni...	K03183	130	Ubiquinoneandotherterpenoid-quinonebiosynthesis	2.1.1.197	Malonyl-[acyl-carrierprotein]O-methyltransferase.	regulationofdauerlarvaldevelopment	S-adenosylmethionine-dependentmethyltransferaseactivity	mitochondrion
scaffold2113	12.39	0.41	4.91741	3.89613	1.36907	0.000295197	0.00751524	ref|XP_010104706.1|putativecalcium-bindingproteinCML25[Moru...	K13448	4626	Plant-pathogeninteraction	2.7.11.1	Non-specificserine/threonineproteinkinase.	roothairelongation	calciumionbinding	cytoplasm
scaffold2157	128.65	17.13	2.90885	2.05993	5.32542	0.00295065	0.0403969	gb|KHG30229.1|hypotheticalproteinF383_12676[Gossypiumarboreum]	-	-	-	-	-	lipidstorage	-	vacuole
scaffold2374	6.04	0	35.6763	6.88795	-0.120933	0.00199604	0.0305801	ref|XP_007025607.1|F3H9.11proteinisoform2[Theobromacacao]...	-	-	-	-	-	-	-	-
scaffold2385	8.05	0.2	5.33092	8.98291	1.64586	1.09006e-06	8.48213e-05	ref|XP_002520526.1|kinase,putative[Ricinuscommunis]>gi|2235...	K13416	4075	Planthormonesignaltransduction	2.7.11.1	Non-specificserine/threonineproteinkinase.	systemicacquiredresistance,salicylicacidmediatedsignalingpathway	-	plasmamembrane
scaffold2401	6.09	0	35.6882	7.26365	0.179389	0.00304285	0.0410874	ref|XP_007018467.1|UncharacterizedproteinTCM_034679[Theobrom...	-	-	-	-	-	-	-	-
scaffold2403	11.62	0.47	4.62781	3.55076	1.94691	0.000140031	0.00414764	gb|KCW65347.1|hypotheticalproteinEUGRSUZ_G02788[Eucalyptusg...	K00939	230	Purinemetabolism	2.7.4.3	Adenylatekinase.	rootdevelopment	adenylatekinaseactivity	cytoplasm
scaffold252	49.3	0.95	5.69752	4.07154	3.61918	7.45191e-07	6.25824e-05	ref|XP_002272924.1|PREDICTED:uncharacterizedproteinLOC100252...	K12135	4712	Circadianrhythm-plant	-	-	bluelightsignalingpathway	proteinbinding	nucleus
scaffold255	5.7	0	35.5927	3.49678	1.03709	0.001642	0.0271491	gb|KEH40518.1|NAD-dependentaldehydedehydrogenasefamilyprote...	K00128	10	Glycolysis/Gluconeogenesis	1.2.1.3	Aldehydedehydrogenase(NAD(+)).	responsetodesiccation	3-chloroallylaldehydedehydrogenaseactivity	Golgiapparatus
scaffold2599	7.9	0.19	5.37778	4.31024	1.72192	4.15609e-05	0.00160341	ref|XP_004152786.1|PREDICTED:probablegalacturonosyltransferas...	K13648	500	Starchandsucrosemetabolism	2.4.1.43	Polygalacturonate4-alpha-galacturonosyltransferase.	regulationofplant-typehypersensitiveresponse	polygalacturonate4-alpha-galacturonosyltransferaseactivity	endoplasmicreticulum
scaffold2670	13.85	0	36.8736	8.20255	0.964937	5.68506e-05	0.00208246	ref|XP_010109738.1|Cyclopropane-fatty-acyl-phospholipidsynthas...	-	-	-	2.1.1.79	Cyclopropane-fatty-acyl-phospholipidsynthase.	lipidmodification	cyclopropane-fatty-acyl-phospholipidsynthaseactivity	plasmamembrane
scaffold2695	8.95	0	36.2437	8.25895	1.01339	3.88701e-05	0.00150381	ref|XP_010228270.1|PREDICTED:LOWQUALITYPROTEIN:microtubule-...	-	-	-	-	-	phragmoplastassembly	-	microtubuleassociatedcomplex
scaffold2761	42.06	1.08	5.28335	7.46885	0.347224	0.00133434	0.0230588	ref|XP_010677541.1|PREDICTED:E3ubiquitin-proteinligasePUB23...	-	-	-	-	-	negativeregulationofprogrammedcelldeath	ubiquitin-proteinligaseactivity	cytosol
scaffold2770	5.69	0	35.5902	8.36553	1.10531	2.69459e-05	0.00119718	ref|XP_010101431.1|hypotheticalproteinL484_007686[Morusnota...	-	-	-	-	-	positiveregulationoftranscription,DNA-dependent	-	Golgiapparatus
scaffold2788	4.77	0	35.3358	7.3699	0.265981	0.00174368	0.0281544	gb|EYU44881.1|hypotheticalproteinMIMGU_mgv1a0020601mg,partia...	K00909	4144	Endocytosis	2.7.11.1	Non-specificserine/threonineproteinkinase.	signaltransduction	proteinbinding	celltip
scaffold2812	48.07	3.84	3.64596	2.18237	4.51267	0.00201758	0.0308072	ref|XP_002278692.1|PREDICTED:uncharacterizedproteinLOC100257...	-	-	-	-	-	-	proteinbinding	intracellularmembrane-boundedorganelle
scaffold2861	13.22	0.37	5.15905	2.77071	2.73234	0.000559176	0.0121667	ref|XP_010912736.1|PREDICTED:senescence-specificcysteineprot...	K01365	4142	Lysosome	3.4.22.33	Fruitbromelain.	responsetosucrosestimulus	cysteine-typeendopeptidaseactivity	senescence-associatedvacuole
scaffold3078	3.87	0	35.0341	3.31303	0.887383	0.00330473	0.0434728	ref|XP_011003318.1|PREDICTED:UDP-glycosyltransferase87A1-like...	K12338	942	Anthocyaninbiosynthesis	2.4.1.271	Crocetinglucosyltransferase.	responsetoendoplasmicreticulumstress	indole-3-butyratebeta-glucosyltransferaseactivity	cytoplasm
scaffold3174	63.41	5.75	3.46308	2.41547	4.83423	0.000665449	0.0139501	gb|KNA21364.1|hypotheticalproteinSOVF_043820[Spinaciaoleracea]	K07199	4910	Insulinsignalingpathway	3.1.3.16	Protein-serine/threoninephosphatase.	glucosinolatebiosyntheticprocess	proteinbinding	chloroplast
scaffold3434	130.07	0	40.1049	8.28907	5.42875	8.66145e-16	2.27391e-12	ref|XP_010693593.1|PREDICTED:bifunctionalepoxidehydrolase2-...	K08726	590	Arachidonicacidmetabolism	3.1.3.76	Lipid-phosphatephosphatase.	responsetotoxin	proteinhomodimerizationactivity	extracellularvesicularexosome
scaffold3440	4.65	0	35.299	3.04926	1.52804	0.00143305	0.0243371	ref|XP_009356562.1|PREDICTED:uncharacterizedproteinLOC103947...	-	-	-	-	-	-	-	-
scaffold3442	22.27	0	37.5588	7.73053	0.564612	0.000488131	0.0109674	ref|XP_010262009.1|PREDICTED:uncharacterizedproteinLOC104600...	-	-	-	-	-	-	-	-
scaffold3645	17.2	0.28	5.94084	3.5868	3.43393	8.23502e-06	0.000446539	ref|XP_012855894.1|PREDICTED:glutamatereceptor2.1-like[Eryt...	-	-	-	-	-	calciumiontransmembranetransport	glutamatereceptoractivity	plasmamembrane
scaffold3659	5.42	0.3	4.17526	7.46885	0.347224	0.00133434	0.0230588	ref|XP_010691422.1|PREDICTED:homeobox-leucinezipperproteinA...	-	-	-	-	-	roothaircelldifferentiation	sequence-specificDNAbindingtranscriptionfactoractivity	nucleus
scaffold3665	1.35	0	33.5147	7.02435	-0.0130297	0.00100641	0.0183837	emb|CAN78368.1|hypotheticalproteinVITISV_028672[Vitisvinifera]	K12807	4621	NOD-likereceptorsignalingpathway	-	-	isopentenyldiphosphatebiosyntheticprocess,mevalonate-independentpathway	RNAbinding	membrane
scaffold3701	11.68	0.61	4.25909	3.13544	2.12032	0.000355341	0.00863154	ref|XP_007160884.1|hypotheticalproteinPHAVU_001G025000g[Phas...	-	-	-	3.4.19.5	Beta-aspartyl-peptidase.	proteinautoprocessing	asparaginaseactivity	cytosol
scaffold3722	7.5	0.42	4.15843	4.06079	1.50838	0.000128791	0.00383946	ref|XP_007213955.1|hypotheticalproteinPRUPE_ppa011059mg[Prun...	-	-	-	-	-	responsetomoleculeoffungalorigin	proteinbinding	chloroplast
scaffold3733	12.83	0	36.7632	4.37926	4.3647	5.93018e-08	8.50795e-06	dbj|BAF63397.1|multidrugresistance-associatedprotein[Fagopyr...	K05666	2010	ABCtransporters	3.6.3.44	Xenobiotic-transportingATPase.	systemicacquiredresistance	ATPaseactivity,coupledtotransmembranemovementofsubstances	vacuolarmembrane
scaffold3734	23.79	0.75	4.98732	4.34052	4.51465	5.92465e-08	8.50795e-06	emb|CDY43375.1|BnaA01g30060D[Brassicanapus]	K05666	2010	ABCtransporters	3.6.3.44	Xenobiotic-transportingATPase.	responsetootherorganism	glutathioneS-conjugate-exportingATPaseactivity	plasmodesma
scaffold3780	17.75	0	37.2315	9.17101	1.81312	4.03028e-07	3.70061e-05	ref|XP_010060468.1|PREDICTED:calcium-bindingproteinPBP1-like...	K10840	3420	Nucleotideexcisionrepair	-	-	responsetoauxinstimulus	proteinbinding	centriole
scaffold3829	45.99	3.54	3.6995	2.16564	4.19691	0.00230618	0.0343013	ref|XP_008447506.1|PREDICTED:uncharacterizedproteinLOC103489...	-	-	-	-	-	celladhesioninvolvedinsingle-speciesbiofilmformation	-	plasmamembrane
scaffold3873	194.1	14.53	3.73969	2.39318	7.29471	0.000534927	0.0117131	ref|XP_002266723.2|PREDICTED:ferricreductionoxidase7,chlor...	K13447	4626	Plant-pathogeninteraction	1.16.1.7	Ferric-chelatereductase(NADH).	photosyntheticelectrontransportchain	ferric-chelatereductaseactivity	chloroplast
scaffold3874	116.68	0	39.9482	3.759	1.2541	0.000533686	0.0117046	ref|XP_007009659.1|Ferricreductionoxidase7isoform1[Theobr...	-	-	-	1.16.1.7	Ferric-chelatereductase(NADH).	responsetolightstimulus	ferric-chelatereductaseactivity	plasmamembrane
scaffold3915	4.93	0	35.3834	8.0188	0.807941	0.000127312	0.00382853	gb|EYU40023.1|hypotheticalproteinMIMGU_mgv1a009487mg[Erythra...	K13424	4626	Plant-pathogeninteraction	-	-	leafsenescence	sequence-specificDNAbindingtranscriptionfactoractivity	chloroplast
scaffold3988	17.18	1.04	4.04607	2.57293	2.32632	0.00182418	0.0290791	gb|EMS45378.1|Glucanendo-1,3-beta-glucosidase,acidicisoform...	-	-	-	3.2.1.39	Glucanendo-1,3-beta-D-glucosidase.	regulationofplant-typehypersensitiveresponse	cellulaseactivity	vacuole
scaffold3996	4.17	0	35.1418	8.36553	1.10531	2.69459e-05	0.00119718	ref|XP_012852921.1|PREDICTED:cyclicdoffactor1-like[Erythra...	-	-	-	-	-	regulationoftimingoftransitionfromvegetativetoreproductivephase	proteinbinding	nucleus
scaffold4003	33.72	0.27	6.9645	4.94294	3.1769	6.89397e-08	9.46454e-06	gb|KMS96531.1|hypotheticalproteinBVRB_8g202020[Betavulgaris...	-	-	-	-	-	-	-	-
scaffold4049	3.68	0.4	3.20163	7.26365	0.179389	0.00304285	0.0410874	ref|XP_008445488.1|PREDICTED:pyridoxalphosphatephosphatase[...	K01091	630	Glyoxylateanddicarboxylatemetabolism	3.1.3.5	5{prime}-nucleotidase.	dephosphorylation	magnesiumionbinding	mitochondrion
scaffold4113	31.48	0.61	5.68948	4.2642	4.25834	1.19627e-07	1.44264e-05	gb|KDO44992.1|hypotheticalproteinCISIN_1g011956mg[Citrussin...	-	-	-	-	-	responsetonitrate	monosaccharidetransmembranetransporteractivity	chloroplast
scaffold4226	165.94	3.35	5.63036	4.06472	5.04349	1.25587e-07	1.47838e-05	ref|XP_010553859.1|PREDICTED:proteinFLOWERINGLOCUST-like[T...	-	-	-	-	-	regulationofstomatalmovement	proteinbinding	cytoplasm
scaffold4334	11.54	0	36.6103	7.3699	0.265981	0.00174368	0.0281544	ref|XP_002513944.1|conservedhypotheticalprotein[Ricinuscomm...	-	-	-	-	-	responsetobrassinosteroidstimulus	-	Golgiapparatus
scaffold4368	125.32	11.72	3.41857	2.07363	5.4522	0.00268653	0.0389081	gb|ACH63228.1|NACprotein[Rheumaustrale]	-	-	-	-	-	responsetobacterium	sequence-specificDNAbindingtranscriptionfactoractivity	nucleus
scaffold4382	158.52	15.36	3.36741	1.98349	6.24187	0.00372381	0.0481127	gb|KCW88909.1|hypotheticalproteinEUGRSUZ_A01238[Eucalyptusg...	K01507	190	Oxidativephosphorylation	3.6.1.1	Inorganicdiphosphatase.	phosphate-containingcompoundmetabolicprocess	inorganicdiphosphataseactivity	mitochondrion
scaffold4438	3.57	0	34.9177	6.7373	-0.238473	0.00286389	0.0395631	ref|XP_010678430.1|PREDICTED:remorin[Betavulgarissubsp.vul...	-	-	-	-	-	-	proteinbinding	plasmamembrane
scaffold4522	11.58	0.47	4.62283	2.6797	3.04491	0.000564332	0.0122402	ref|XP_010664783.1|PREDICTED:scopoletinglucosyltransferase-li...	K13495	908	Zeatinbiosynthesis	2.4.1.91	Flavonol3-O-glucosyltransferase.	toxincatabolicprocess	quercetin3-O-glucosyltransferaseactivity	cytosol
scaffold4584	14.23	0	36.9126	2.87977	1.3899	0.00271018	0.0391272	ref|XP_002285761.1|PREDICTED:uncharacterizedproteinLOC100264...	-	-	-	-	-	responsetobrassinosteroidstimulus	-	cytosol
scaffold4664	37.06	3.14	3.56103	3.15541	3.44897	5.21561e-05	0.00195735	ref|XP_010680840.1|PREDICTED:lipoxygenasehomologydomain-cont...	-	-	-	-	-	sensoryperceptionofsound	cationchannelactivity	stereocilium
scaffold4859	16.69	0.47	5.15018	3.89613	1.36907	0.000295197	0.00751524	ref|XP_007211910.1|hypotheticalproteinPRUPE_ppa010456mg[Prun...	-	-	-	-	-	oocytemorphogenesis	G-proteincoupledreceptorkinaseactivity	plasmamembrane
scaffold4938	31.18	1.27	4.61772	4.02135	1.47489	0.000168571	0.00472856	gb|EYU20249.1|hypotheticalproteinMIMGU_mgv1a016339mg[Erythra...	-	-	-	-	-	regulationofplant-typehypersensitiveresponse	proteinself-association	endoplasmicreticulum
scaffold4949	54.74	3.55	3.9467	2.57622	4.92684	0.000304498	0.00764127	gb|KNA25000.1|hypotheticalproteinSOVF_010500[Spinaciaoleracea]	K13229	402	Benzoxazinoidbiosynthesis	1.14.11.20	Deacetoxyvindoline4-hydroxylase.	transitionmetaliontransport	1-aminocyclopropane-1-carboxylateoxidaseactivity	cytosol
scaffold4973	117.24	5.79	4.33976	3.13961	5.68881	1.37362e-05	0.000690469	ref|XP_002279857.1|PREDICTED:uncharacterizedproteinLOC100255...	-	-	-	-	-	responsetofungus	-	plasmodesma
scaffold5050	7.69	0	36.0248	8.20255	0.964937	5.68506e-05	0.00208246	ref|XP_007208202.1|hypotheticalproteinPRUPE_ppa020629mg[Prun...	K13423	4626	Plant-pathogeninteraction	-	-	anthocyaninbiosyntheticprocess	sequence-specificDNAbindingtranscriptionfactoractivity	nucleus
scaffold5073	157.75	10.94	3.84996	2.6184	6.32618	0.000188678	0.00514587	ref|XP_008456463.1|PREDICTED:hypersensitive-inducedresponsep...	-	-	-	-	-	divalentmetaliontransport	proteinbinding	plasmamembrane
scaffold5102	59.02	2.19	4.7522	2.8417	3.95041	0.000127772	0.003834	ref|XP_009796242.1|PREDICTED:ethylene-responsivetranscription...	-	-	-	-	-	responsetocold	sequence-specificDNAbindingtranscriptionfactoractivity	nucleus
scaffold5126	1.5	0.23	2.70526	6.88795	-0.120933	0.00199604	0.0305801	gb|KHG12994.1|Programmedcelldeath4[Gossypiumarboreum]	-	-	-	-	-	negativeregulationofapoptoticprocess	proteinbinding	nucleoplasm
scaffold5248	5.36	0.23	4.54253	3.31303	0.887383	0.00330473	0.0434728	ref|XP_010692912.1|PREDICTED:presenilin-likeproteinAt1g08700...	K04505	4310	Wntsignalingpathway	-	-	calcium-mediatedsignaling	proteinbinding	gamma-secretasecomplex
scaffold5261	16.65	0	37.1392	4.31978	3.84523	1.69765e-07	1.93238e-05	gb|KCW67015.1|hypotheticalproteinEUGRSUZ_F00772[Eucalyptusg...	-	-	-	3.1.3.2	Acidphosphatase.	dephosphorylation	acidphosphataseactivity	cytosol
scaffold5310	273.44	22.85	3.58096	2.2969	6.56796	0.000883672	0.0174118	sp|P00072.1|CYC_FAGESRecName:Full=Cytochromec	K08738	5200	Pathwaysincancer	-	-	cellproliferation	copperionbinding	cytosol
scaffold5336	102.19	8.46	3.59445	2.30466	6.11116	0.000874486	0.017305	gb|KNA19012.1|hypotheticalproteinSOVF_065710[Spinaciaoleracea]	-	-	-	-	-	glucosinolatebiosyntheticprocess	citratetransmembranetransporteractivity	plasmamembrane
scaffold5384	68.17	0.5	7.09107	5.13412	3.35237	2.17999e-08	3.7068e-06	ref|XP_008453589.1|PREDICTED:WDrepeat-containingprotein75i...	K14552	3008	Ribosomebiogenesisineukaryotes	-	-	-	-	nucleolus
scaffold5402	71.61	1.32	5.76155	4.91569	4.39835	4.44219e-09	1.00299e-06	gb|KDO70391.1|hypotheticalproteinCISIN_1g042384mg,partial[C...	-	-	-	-	-	-	-	-
scaffold542	44.69	2.98	3.90657	2.39666	5.11772	0.000665136	0.0139501	ref|XP_009627747.1|PREDICTED:uncharacterizedproteinLOC104118...	-	-	-	-	-	-	-	-
scaffold5531	5.96	0	35.6571	7.02435	-0.0130297	0.00100641	0.0183837	gb|KNA17581.1|hypotheticalproteinSOVF_078170[Spinaciaoleracea]	-	-	-	-	-	-	-	-
scaffold5650	34.9	1.64	4.41146	2.55482	4.13283	0.000449097	0.0104483	ref|XP_006478222.1|PREDICTED:caffeicacid3-O-methyltransferas...	K05279	944	Flavoneandflavonolbiosynthesis	2.1.1.68	CaffeateO-methyltransferase.	sterolbiosyntheticprocess	myricetin3{prime}-O-methyltransferaseactivity	plasmamembrane
scaffold5748	51.18	3.03	4.07819	2.90774	3.79332	0.000101673	0.00324155	gb|AGC51783.1|ERF/AP2domain-containingtranscriptionfactor[M...	-	-	-	-	-	responsetocold	sequence-specificDNAbindingtranscriptionfactoractivity	-
scaffold5784	115.54	2.8	5.36682	4.15164	5.88792	4.97224e-08	7.69468e-06	ref|XP_002284642.1|PREDICTED:1-aminocyclopropane-1-carboxylate...	K13229	402	Benzoxazinoidbiosynthesis	1.14.11.20	Deacetoxyvindoline4-hydroxylase.	responsetonitrate	1-aminocyclopropane-1-carboxylateoxidaseactivity	cytosol
scaffold5817	5.4	0	35.5147	7.80817	0.629776	0.000305695	0.00764127	ref|XP_009138259.1|PREDICTED:caffeoyl-CoAO-methyltransferase...	K00588	360	Phenylalaninemetabolism	2.1.1.104	Caffeoyl-CoAO-methyltransferase.	cellularmodifiedaminoacidbiosyntheticprocess	caffeoyl-CoAO-methyltransferaseactivity	cytosol
scaffold5917	128.17	8.68	3.88422	2.71536	3.93873	0.000229199	0.00612963	ref|XP_007023568.1|HXXXD-typeacyl-transferasefamilyprotein,...	-	-	-	-	-	-	-	-
scaffold5983	15.82	0.67	4.56144	8.31322	1.06015	3.23096e-05	0.00134026	gb|KDP35244.1|hypotheticalproteinJCGZ_09403[Jatrophacurcas]	-	-	-	2.7.1.91	Sphinganinekinase.	dihydrosphingosine-1-Ppathway	D-erythro-sphingosinekinaseactivity	-
scaffold6033	9.16	0.44	4.37977	2.76261	1.81215	0.00191669	0.030239	gb|KDP38109.1|hypotheticalproteinJCGZ_04752[Jatrophacurcas]	K08311	3018	RNAdegradation	3.6.1.13	ADP-ribosediphosphatase.	responsetochitin	hydrolaseactivity	cytosol
scaffold6074	28.89	1.89	3.93411	2.44851	4.58785	0.000598403	0.012898	ref|XP_002265694.2|PREDICTED:ABCtransporterBfamilymember2...	K05657	2010	ABCtransporters	3.6.3.44	Xenobiotic-transportingATPase.	responsetoaluminumion	transporteractivity	plant-typevacuole
scaffold6096	18.55	0	37.2951	3.33445	2.6679	7.07692e-05	0.00248649	ref|XP_006443407.1|hypotheticalproteinCICLE_v10024475mg,part...	K13448	4626	Plant-pathogeninteraction	-	-	systemicacquiredresistance	proteinbinding	peroxisome
scaffold6166	12.16	0.19	6	4.52285	1.90618	1.34873e-05	0.000680443	emb|CBI19184.3|unnamedproteinproduct[Vitisvinifera]	-	-	-	-	-	sterolbiosyntheticprocess	-	cytosol
scaffold6196	9.35	0	36.3067	6.88795	-0.120933	0.00199604	0.0305801	emb|CAH58632.1|nodulin-likeprotein[Plantagomajor]	-	-	-	-	-	glucosinolatebiosyntheticprocess	proteinbinding	plasmamembrane
scaffold6265	6.55	0.18	5.18543	3.85186	1.33184	0.000341233	0.00834778	ref|XP_010518750.1|PREDICTED:G-typelectinS-receptor-likeser...	K13416	4075	Planthormonesignaltransduction	2.7.11.1	Non-specificserine/threonineproteinkinase.	proteinN-linkedglycosylation	calmodulinbinding	plasmamembrane
scaffold6329	17.27	0	37.192	8.80495	1.48868	2.84614e-06	0.000189372	gb|ACO35888.1|ribulose-1,5-bisphosphatecarboxylase/oxygenases...	K01602	630	Glyoxylateanddicarboxylatemetabolism	4.1.1.39	Ribulose-bisphosphatecarboxylase.	responsetofarredlight	copperionbinding	chloroplaststroma
scaffold6440	11.29	0	36.5788	8.98291	1.64586	1.09006e-06	8.48213e-05	ref|XP_010244875.1|PREDICTED:uncharacterizedproteinLOC104588...	-	-	-	-	-	-	-	-
scaffold6458	4.78	0	35.3388	7.26365	0.179389	0.00304285	0.0410874	ref|XP_002310505.1|hypotheticalproteinPOPTR_0007s03840g[Popu...	-	-	-	-	-	responsetohighlightintensity	sequence-specificDNAbindingtranscriptionfactoractivity	cytoplasm
scaffold6489	34.53	0	38.1916	9.01601	1.67521	9.57264e-07	7.75553e-05	ref|XP_012851606.1|PREDICTED:peamaclein-likeisoformX2[Eryth...	-	-	-	-	-	responsetofructosestimulus	proteinbinding	plasmodesma
scaffold6505	4.43	0.46	3.2676	7.14896	0.0866941	0.000726851	0.0147654	ref|XP_007201026.1|hypotheticalproteinPRUPE_ppa006130mg[Prun...	-	-	-	3.2.1.15	Polygalacturonase.	-	-	-
scaffold6516	4.99	0.18	4.79297	7.95195	0.751181	0.000157376	0.00454212	ref|XP_008339015.1|PREDICTED:receptor-likeproteinkinaseHAIK...	K13415	4075	Planthormonesignaltransduction	2.7.11.1	Non-specificserine/threonineproteinkinase.	endospermdevelopment	proteinbinding	plasmamembrane
scaffold6606	9.45	0	36.3221	8.25895	1.01339	3.88701e-05	0.00150381	ref|XP_002272899.1|PREDICTED:germin-likeprotein11-1[Vitisv...	-	-	-	1.15.1.1	Superoxidedismutase.	systemicacquiredresistance	oxalateoxidaseactivity	cellwall
scaffold6724	2.25	0.28	3.00643	3.93909	1.40528	0.00025588	0.00666207	ref|XP_008221605.1|PREDICTED:uncharacterizedproteinLOC103321...	-	-	-	-	-	positiveregulationoftranscription,DNA-dependent	sequence-specificDNAbindingtranscriptionfactoractivity	nucleus
scaffold6742	9.8	1.36	2.84918	3.04926	1.52804	0.00143305	0.0243371	ref|XP_010694996.1|PREDICTED:3-deoxy-manno-octulosonatecytidy...	K00979	540	Lipopolysaccharidebiosynthesis	2.7.7.38	3-deoxy-manno-octulosonatecytidylyltransferase.	methylglyoxalcatabolicprocesstoD-lactate	3-deoxy-manno-octulosonatecytidylyltransferaseactivity	integraltomitochondrialoutermembrane
scaffold675	10.48	0	36.4713	9.82217	2.40093	9.03865e-09	1.83072e-06	ref|XP_011090444.1|PREDICTED:pectinesterase2[Sesamumindicum]	K01051	40	Pentoseandglucuronateinterconversions	3.1.1.11	Pectinesterase.	responsetofungus	pectinesteraseactivity	membrane
scaffold6851	18.15	0.7	4.69647	3.60745	1.12821	0.000999618	0.0183837	ref|XP_010245570.1|PREDICTED:glutaredoxin-C9-like[Nelumbonuc...	-	-	-	-	-	jasmonicacidbiosyntheticprocess	proteinbinding	nucleus
scaffold6888	110.93	10.46	3.40669	2.03928	6.28641	0.00291331	0.040005	gb|AJB84620.1|phytoenesynthase[Camelliasinensis]	K02291	906	Carotenoidbiosynthesis	2.5.1.32	15-cis-phytoenesynthase.	carotenoidbiosyntheticprocess	geranylgeranyl-diphosphategeranylgeranyltransferaseactivity	chromoplaststroma
scaffold690	7.98	0	36.0782	6.88795	-0.120933	0.00199604	0.0305801	ref|XP_007020056.1|ChaperoneDnaJ-domainsuperfamilyprotein,p...	-	-	-	-	-	proteinfolding	zincionbinding	nucleus
scaffold6933	7.87	0	36.0581	8.25895	1.01339	3.88701e-05	0.00150381	gb|KNA12891.1|hypotheticalproteinSOVF_121290[Spinaciaoleracea]	-	-	-	-	-	-	-	-
scaffold6970	99.75	11.6	3.10419	2.30982	4.70473	0.00110737	0.0198851	gb|KJB56481.1|hypotheticalproteinB456_009G121200[Gossypiumr...	K13065	945	Stilbenoid,diarylheptanoidandgingerolbiosynthesis	2.3.1.133	ShikimateO-hydroxycinnamoyltransferase.	coumarinbiosyntheticprocess	proteinbinding	cytoplasm
scaffold7079	10.09	0.22	5.51928	4.63161	2.00121	8.02481e-06	0.000438594	ref|XP_008440288.1|PREDICTED:mitogen-activatedproteinkinase...	K11229	4011	MAPKsignalingpathway-yeast	2.7.11.1	Non-specificserine/threonineproteinkinase.	activationofMAPKKactivity	proteinbinding	plasmamembrane
scaffold7219	6.11	0	35.6929	7.02435	-0.0130297	0.00100641	0.0183837	ref|XP_006338234.1|PREDICTED:geraniol8-hydroxylase-like[Sola...	K04122	904	Diterpenoidbiosynthesis	1.14.13.152	Geraniol8-hydroxylase.	monoterpenoidbiosyntheticprocess	oxidoreductaseactivity,actingonpaireddonors,withincorporationorreductionofmolecularoxygen,NADHorNADPHasonedonor,andincorporationofoneatomofoxygen	intracellularmembrane-boundedorganelle
scaffold7288	24.07	1.22	4.30228	2.7085	3.93293	0.000241	0.00639556	ref|XP_010669322.1|PREDICTED:cytokinindehydrogenase7[Betav...	K00279	908	Zeatinbiosynthesis	1.5.99.12	Cytokinindehydrogenase.	cytokinincatabolicprocess	cytokinindehydrogenaseactivity	extracellularregion
scaffold7292	13.81	0.14	6.62414	5.60405	2.87226	3.1371e-08	5.08321e-06	gb|KNA17074.1|hypotheticalproteinSOVF_081810[Spinaciaoleracea]	K01051	40	Pentoseandglucuronateinterconversions	3.1.1.11	Pectinesterase.	proteintargetingtomembrane	pectinesteraseactivity	cytosol
scaffold7297	10.09	1.13	3.15853	2.24486	3.35216	0.00229416	0.0341696	ref|XP_002267576.1|PREDICTED:U-boxdomain-containingprotein1...	K08332	4140	Regulationofautophagy	6.3.2.19	Ubiquitin--proteinligase.	proteinubiquitination	ubiquitin-proteinligaseactivity	nucleus
scaffold7298	2.01	0	34.089	7.46885	0.347224	0.00133434	0.0230588	ref|XP_010275172.1|PREDICTED:benzylalcoholO-benzoyltransfera...	K13065	945	Stilbenoid,diarylheptanoidandgingerolbiosynthesis	2.3.1.196	BenzylalcoholO-benzoyltransferase.	alkaloidbiosyntheticprocess	13-hydroxylupinineO-tigloyltransferaseactivity	membrane
scaffold7365	76.71	7.27	3.39939	2.13676	5.06416	0.00220882	0.033321	ref|XP_006451016.1|hypotheticalproteinCICLE_v10008577mg[Citr...	-	-	-	-	-	positiveregulationofmitochondrialmembranepermeability	proteinbinding	plastoglobule
scaffold7482	1711.17	144.99	3.56096	2.28251	6.45969	0.000944468	0.0182187	ref|XP_008220818.1|PREDICTED:proteinRADIALIS-like6[Prunusm...	K09521	4141	Proteinprocessinginendoplasmicreticulum	-	-	gravitropism	sequence-specificDNAbindingtranscriptionfactoractivity	nucleus
scaffold7579	67.27	6.56	3.3582	3.69417	2.59791	2.17496e-05	0.00101202	ref|XP_013631332.1|PREDICTED:histoneH3.2-like[Brassicaolera...	K11253	5322	Systemiclupuserythematosus	-	-	cellproliferation	proteinbinding	nucleoplasm
scaffold7644	10.99	0	36.5399	3.55318	1.08344	0.00138806	0.0238079	ref|XP_015066117.1|PREDICTED:proteinNAP1[Solanumpennellii]	-	-	-	-	-	cellgrowth	proteinbinding	nucleus
scaffold7662	38.71	2.43	3.99368	2.27986	3.5778	0.00186543	0.0296251	ref|XP_010696556.1|PREDICTED:60SribosomalproteinL18a-likep...	-	-	-	-	-	-	-	-
scaffold7671	11.58	0.24	5.59246	4.46524	1.85605	1.86624e-05	0.00089248	ref|XP_010679833.1|PREDICTED:bidirectionalsugartransporterS...	-	-	-	-	-	carbohydratetransmembranetransport	sugartransmembranetransporteractivity	endoplasmicreticulum
scaffold7708	3.83	0	35.0191	8.51195	1.23228	1.34468e-05	0.000680443	ref|XP_010279522.1|PREDICTED:uncharacterizedproteinLOC104613...	-	-	-	2.4.1.255	ProteinO-GlcNActransferase.	proteinO-linkedglycosylation	acetylglucosaminyltransferaseactivity	endoplasmicreticulum
scaffold7730	4.62	0.71	2.702	7.64846	0.496059	0.000621965	0.0131558	ref|XP_007217133.1|hypotheticalproteinPRUPE_ppa001163m2g,par...	-	-	-	-	-	negativeregulationofapoptoticprocess	peptidealpha-N-acetyltransferaseactivity	transcriptionfactorcomplex
scaffold7739	18.19	1.67	3.44523	2.29344	3.4935	0.00180418	0.0288271	ref|XP_002268300.1|PREDICTED:probableserine/threonine-protein...	K12132	4712	Circadianrhythm-plant	2.7.11.1	Non-specificserine/threonineproteinkinase.	photoperiodism,flowering	proteinbinding	nucleus
scaffold7758	2.85	0	34.5927	6.7373	-0.238473	0.00286389	0.0395631	emb|CBI17504.3|unnamedproteinproduct[Vitisvinifera]	-	-	-	-	-	regulationofdefenseresponse	transmembranereceptorproteinserine/threoninekinasebinding	chloroplast
scaffold7785	190.42	18.46	3.36671	2.24442	5.08998	0.00135571	0.0233694	ref|XP_002282387.1|PREDICTED:uncharacterizedproteinLOC100268...	-	-	-	-	-	-	-	-
scaffold7812	15.62	1.16	3.7512	2.59799	2.79665	0.00101887	0.0185867	emb|CBI34634.3|unnamedproteinproduct[Vitisvinifera]	K00083	940	Phenylpropanoidbiosynthesis	1.1.1.195	Cinnamyl-alcoholdehydrogenase.	ligninbiosyntheticprocess	cinnamyl-alcoholdehydrogenaseactivity	cytosol
scaffold7942	30.24	2.53	3.57925	2.37278	4.30849	0.000890058	0.0175125	ref|XP_002280033.1|PREDICTED:uncharacterizedproteinLOC100262...	-	-	-	-	-	-	-	cytoplasm
scaffold7958	20.89	0.44	5.56917	2.47493	4.13783	0.000640733	0.013473	ref|XP_003635632.1|PREDICTED:U-boxdomain-containingprotein4...	K08332	4140	Regulationofautophagy	-	-	endoplasmicreticulumunfoldedproteinresponse	proteinbinding	nucleus
scaffold8086	6.71	0.2	5.06824	3.89613	1.36907	0.000295197	0.00751524	ref|XP_008245734.1|PREDICTED:caffeicacid3-O-methyltransferas...	K05279	944	Flavoneandflavonolbiosynthesis	2.1.1.68	CaffeateO-methyltransferase.	cellularmodifiedaminoacidbiosyntheticprocess	caffeateO-methyltransferaseactivity	plasmamembrane
scaffold8206	9.79	1.07	3.1937	7.26365	0.179389	0.00304285	0.0410874	emb|CDY37475.1|BnaC08g46130D[Brassicanapus]	K00660	941	Flavonoidbiosynthesis	2.3.1.199	Very-long-chain3-oxoacyl-CoAsynthase.	cuticledevelopment	fattyacidelongaseactivity	endoplasmicreticulum
scaffold8277	377.89	8.34	5.50178	4.10411	7.8574	3.58062e-08	5.73441e-06	ref|XP_002510783.1|AMPdependentCoAligase,putative[Ricinus...	K01897	3320	PPARsignalingpathway	6.2.1.8	Oxalate--CoAligase.	seedcoatdevelopment	oxalate-CoAligaseactivity	apoplast
scaffold8340	7.25	2.07	1.80835	7.14896	0.0866941	0.000726851	0.0147654	ref|XP_007216489.1|hypotheticalproteinPRUPE_ppa025074mg[Prun...	-	-	-	-	-	nucleotide-sugartransport	-	Golgiapparatus
scaffold8428	20.27	0.36	5.81521	4.00992	3.2608	1.83658e-06	0.000131746	gb|AES99612.2|ARMrepeatCCCH-typezincfingerprotein[Medicag...	-	-	-	-	-	endoplasmicreticulumunfoldedproteinresponse	sequence-specificDNAbindingtranscriptionfactoractivity	cytoplasm
scaffold8436	7.79	0	36.0434	6.88795	-0.120933	0.00199604	0.0305801	ref|XP_010682892.1|PREDICTED:proline-richreceptor-likeprotei...	K13429	4626	Plant-pathogeninteraction	2.7.11.1	Non-specificserine/threonineproteinkinase.	defenseresponsetobacterium	proteinserine/threoninekinaseactivity	plasmamembrane
scaffold8443	12.57	0.71	4.14602	2.14523	3.64278	0.00317141	0.0423254	ref|XP_010684236.1|PREDICTED:CSC1-likeproteinAt4g02900[Beta...	-	-	-	-	-	cationtransport	calciumactivatedcationchannelactivity	plasmamembrane
scaffold8476	8.92	0	36.2388	3.23648	1.68269	0.000622782	0.0131558	ref|XP_010096706.1|PhosphatetransporterPHO1-1-likeprotein[M...	-	-	-	-	-	phosphateiontransport	phosphateiontransmembranetransporteractivity	trans-Golginetwork
scaffold854	5.12	0.15	5.09311	8.76656	1.45492	3.28997e-06	0.000213739	pdb|3A5S|AChainA,BenzalacetoneSynthase(I207lL208F)>gi|2847...	K00660	941	Flavonoidbiosynthesis	2.3.1.212	Benzalacetonesynthase.	flavonoidbiosyntheticprocess	proteinhomodimerizationactivity	endoplasmicreticulum
scaffold8549	7.3	1.16	2.65377	3.49678	1.03709	0.001642	0.0271491	gb|KDP32162.1|hypotheticalproteinJCGZ_12623[Jatrophacurcas]	-	-	-	-	-	-	-	-
scaffold855	13.6	0.59	4.52675	4.09918	1.54105	0.000112865	0.0034854	pdb|3A5Q|AChainA,BenzalacetoneSynthaseFromRheumPalmatum>...	K00660	941	Flavonoidbiosynthesis	2.3.1.212	Benzalacetonesynthase.	responsetooxidativestress	proteinhomodimerizationactivity	endoplasmicreticulum
scaffold8657	6	0	35.6667	7.88185	0.691873	0.000243817	0.00643312	ref|XP_010680279.1|PREDICTED:U-boxdomain-containingprotein2...	-	-	-	-	-	responsetochitin	proteinbinding	plasmodesma
scaffold8713	7.11	0	35.9116	7.56145	0.423743	0.000797167	0.0159584	ref|XP_003604715.1|Receptor-likeproteinkinase[Medicagotrunc...	K13415	4075	Planthormonesignaltransduction	2.7.11.1	Non-specificserine/threonineproteinkinase.	regulationofdefenseresponse	peptidereceptoractivity	chloroplast
scaffold8753	4.96	0.46	3.43063	6.7373	-0.238473	0.00286389	0.0395631	ref|XP_010676154.1|PREDICTED:proteinNRT1/PTRFAMILY6.3-like...	-	-	-	-	-	sterolbiosyntheticprocess	nitratetransmembranetransporteractivity	plasmamembrane
scaffold8798	36.26	3.6	3.33231	2.31939	4.14277	0.00128015	0.0225178	ref|XP_010249009.1|PREDICTED:F-boxproteinAt1g67340-like[Nel...	-	-	-	3.4.19.12	Ubiquitinylhydrolase1.	proteinmonoubiquitination	proteinbinding	nucleus
scaffold8825	10.1	0.4	4.65821	3.03184	2.70737	0.000213161	0.00574534	ref|XP_010680395.1|PREDICTED:asparticproteinase-likeprotein...	K01379	4142	Lysosome	3.4.23.12	Nepenthesin.	responsetowaterdeprivation	aspartic-typepeptidaseactivity	anchoredtomembrane
scaffold8850	14.17	0.48	4.88366	3.46124	2.77727	3.66419e-05	0.00146281	gb|KMT02774.1|hypotheticalproteinBVRB_8g193620isoformA[Bet...	K02366	534	Glycosaminoglycanbiosynthesis-heparansulfate	2.4.2.41	Xylogalacturonanbeta-1,3-xylosyltransferase.	pectinbiosyntheticprocess	UDP-xylosyltransferaseactivity	endosome
scaffold8862	31.44	2.78	3.49944	2.11362	4.03844	0.00297272	0.0406586	gb|KCW47119.1|hypotheticalproteinEUGRSUZ_K00927[Eucalyptusg...	K00121	10	Glycolysis/Gluconeogenesis	1.1.1.1	Alcoholdehydrogenase.	glucuronoxylanmetabolicprocess	proteinhomodimerizationactivity	mitochondrion
scaffold887	18.43	0.51	5.17542	2.99676	3.13078	0.000146697	0.00432646	ref|XP_010682925.1|PREDICTED:putativereceptor-likeproteinki...	K13430	4626	Plant-pathogeninteraction	2.7.11.1	Non-specificserine/threonineproteinkinase.	responsetonitrate	proteinbinding	plasmamembrane
scaffold889	77.7	6.53	3.57276	2.24758	5.09257	0.0013412	0.0231484	ref|XP_007025950.1|ATPbindingprotein,putative[Theobromacac...	-	-	-	2.7.11.1	Non-specificserine/threonineproteinkinase.	nitratetransport	proteinbinding	vacuole
scaffold890	5.08	0.74	2.77923	2.38825	5.2398	0.000681747	0.0142053	ref|XP_010686902.1|PREDICTED:putativereceptor-likeproteinki...	K13430	4626	Plant-pathogeninteraction	2.7.11.1	Non-specificserine/threonineproteinkinase.	ironiontransport	proteinbinding	plasmamembrane
scaffold8980	203.58	17.54	3.53688	2.16085	5.11352	0.00198177	0.0305801	ref|XP_002280145.1|PREDICTED:uncharacterizedproteinLOC100252...	-	-	-	-	-	photosynthesis,lightharvesting	chlorophyllbinding	chloroplastthylakoidmembrane
scaffold9020	14.94	1.02	3.87254	2.291	2.72734	0.00265632	0.0385516	ref|XP_009337930.1|PREDICTED:ADP,ATPcarrierproteinER-ANT1-l...	K05863	5016	Huntingtonsdisease	-	-	ATPtransport	ATP:ADPantiporteractivity	endoplasmicreticulummembrane
scaffold9043	9.63	0.98	3.29668	2.33839	2.58556	0.00311552	0.0418635	ref|XP_002267857.1|PREDICTED:uncharacterizedproteinLOC100247...	-	-	-	-	-	hyperosmoticsalinityresponse	G-proteincoupledreceptoractivity	nucleus
scaffold9045	55.15	0.16	8.42915	7.6362	4.79246	7.05269e-14	7.47205e-11	ref|XP_010696081.1|PREDICTED:B-boxzincfingerprotein32[Bet...	K12135	4712	Circadianrhythm-plant	-	-	bluelightsignalingpathway	proteinbinding	nucleus
scaffold910	107.57	9.84	3.45047	2.3675	4.24449	0.000916272	0.0178751	gb|KJB17320.1|hypotheticalproteinB456_003G041300[Gossypiumr...	K11253	5322	Systemiclupuserythematosus	-	-	proteintargeting	proteinbinding	extracellularregion
scaffold9123	95.95	9.58	3.32419	2.13229	5.09042	0.00224842	0.0338442	ref|XP_010264265.1|PREDICTED:peroxisomalmembraneprotein11-4...	K13351	4146	Peroxisome	-	-	peroxisomeorganization	proteinbinding	peroxisome
scaffold9187	41.86	1.27	5.04267	3.20802	6.97121	7.53302e-06	0.000423641	ref|XP_002314904.2|S-adenosylmethioninedecarboxylasefamilypr...	K01611	270	Cysteineandmethioninemetabolism	4.1.1.50	Adenosylmethioninedecarboxylase.	flavonoidbiosyntheticprocess	proteinbinding	cytosol
scaffold9201	8.31	0.4	4.37678	3.30505	1.73986	0.000444113	0.0103499	ref|XP_006477070.1|PREDICTED:serine/threonine-proteinkinaseS...	K14498	4075	Planthormonesignaltransduction	2.7.11.1	Non-specificserine/threonineproteinkinase.	abscisicacidmediatedsignalingpathway	kinaseactivity	cytosol
scaffold9319	11.59	0	36.6166	8.14386	0.914644	6.91332e-05	0.00244146	ref|XP_002304477.2|hypotheticalproteinPOPTR_0003s12360g[Popu...	K01051	40	Pentoseandglucuronateinterconversions	3.1.1.11	Pectinesterase.	plant-typecellwallmodification	pectinesteraseactivity	plasmamembrane
scaffold9327	2.28	0.5	2.18903	2.64725	2.09265	0.00179078	0.028713	gb|KJB29233.1|hypotheticalproteinB456_005G094400[Gossypiumr...	-	-	-	-	-	responsetobrassinosteroidstimulus	proteinbinding	plant-typecellwall
scaffold9328	8.4	0	36.1522	2.72513	2.15626	0.00128706	0.0226105	gb|KNA15759.1|hypotheticalproteinSOVF_095240[Spinaciaoleracea]	-	-	-	-	-	sterolbiosyntheticprocess	proteinbinding	plant-typecellwall
scaffold9345	3.16	0	34.7417	7.3699	0.265981	0.00174368	0.0281544	ref|XP_002514087.1|myosinXI,putative[Ricinuscommunis]>gi|2...	-	-	-	-	-	roothaircelltipgrowth	motoractivity	plasmodesma
scaffold945	8.18	0	36.1139	9.28403	1.91419	2.02888e-07	2.18311e-05	gb|KDP36233.1|hypotheticalproteinJCGZ_09953[Jatrophacurcas]	K14184	909	Sesquiterpenoidbiosynthesis	4.2.3.75	(-)-germacreneDsynthase.	geranyldiphosphatemetabolicprocess	sesquiterpenesynthaseactivity	-
scaffold9464	17.24	0	37.1895	11.3809	3.85854	5.0656e-13	4.36053e-10	gb|KCW75000.1|hypotheticalproteinEUGRSUZ_E03762[Eucalyptusg...	K13430	4626	Plant-pathogeninteraction	2.7.11.1	Non-specificserine/threonineproteinkinase.	cellularresponsetonitrogenstarvation	proteinbinding	plasmamembrane
scaffold9487	6.84	0	35.8558	7.46885	0.347224	0.00133434	0.0230588	ref|XP_011008398.1|PREDICTED:probablexyloglucanglycosyltrans...	-	-	-	-	-	cellwallbiogenesis	proteinbinding	plasmodesma
scaffold9520	9.39	0.64	3.87498	2.46136	2.47829	0.00223254	0.0336419	ref|XP_006280090.1|hypotheticalproteinCARUB_v10025973mg[Caps...	K05391	4626	Plant-pathogeninteraction	2.5.1.22	Sperminesynthase.	potassiumiontransport	calmodulinbinding	plasmamembrane
scaffold9559	5.13	0	35.4407	8.25895	1.01339	3.88701e-05	0.00150381	ref|XP_010687673.1|PREDICTED:kinesin-relatedprotein11[Beta...	-	-	-	-	-	histoneH4-K16acetylation	microtubulebinding	nucleoplasm
scaffold957	5.31	0	35.4905	6.88795	-0.120933	0.00199604	0.0305801	gb|KJB64582.1|hypotheticalproteinB456_010G055000[Gossypiumr...	-	-	-	-	-	-	-	-
scaffold9644	1319.03	3.43	8.58705	7.28371	8.16029	8.01169e-17	3.67817e-13	ref|XP_002517068.1|earlylight-inducedprotein,putative[Ricin...	-	-	-	-	-	responsetofarredlight	-	chloroplastthylakoidmembrane
scaffold9671	49.95	1.65	4.91995	2.96423	3.28468	0.000145086	0.00428813	ref|XP_009767693.1|PREDICTED:glutaredoxin-C9-like[Nicotianas...	-	-	-	-	-	responsetoethylenestimulus	proteinbinding	cytoplasm
scaffold9722	4.55	0	35.2676	8.20255	0.964937	5.68506e-05	0.00208246	emb|CBI36742.3|unnamedproteinproduct[Vitisvinifera]	-	-	-	6.3.2.19	Ubiquitin--proteinligase.	endoplasmicreticulumunfoldedproteinresponse	ubiquitin-proteinligaseactivity	membrane
scaffold9728	3.32	0	34.813	7.02435	-0.0130297	0.00100641	0.0183837	gb|KDP41563.1|hypotheticalproteinJCGZ_15970[Jatrophacurcas]	-	-	-	2.3.1.24	SphingosineN-acyltransferase.	proteinacetylation	proteinhomodimerizationactivity	nucleus
scaffold9849	112.44	6.73	4.06241	2.92788	6.37956	3.80765e-05	0.00149837	gb|AHA36967.1|granuleboundstarchsynthaseI[Fagopyrumtatari...	K00703	500	Starchandsucrosemetabolism	2.4.1.21	Starchsynthase.	myo-inositolhexakisphosphatebiosyntheticprocess	proteinbinding	chloroplast
scaffold9867	5.82	0.41	3.82732	4.78077	2.13236	3.35393e-06	0.000216872	ref|XP_010691329.1|PREDICTED:ultraviolet-BreceptorUVR8isofo...	K10594	4120	Ubiquitinmediatedproteolysis	2.7.11.1	Non-specificserine/threonineproteinkinase.	positiveregulationofGTPaseactivity	proteinbinding	chromatin
scaffold987	3.2	0	34.7598	7.02435	-0.0130297	0.00100641	0.0183837	ref|XP_010098715.1|hypotheticalproteinL484_026094[Morusnota...	-	-	-	-	-	-	-	-
scaffold9900	8.66	0	36.1961	7.56145	0.423743	0.000797167	0.0159584	ref|XP_010686959.1|PREDICTED:putativereceptor-likeproteinki...	K13416	4075	Planthormonesignaltransduction	2.7.11.1	Non-specificserine/threonineproteinkinase.	cellularresponsetonitrogenstarvation	proteinbinding	plasmamembrane
scaffold9911	8.69	0.62	3.80902	4.06079	1.50838	0.000128791	0.00383946	emb|CBI16094.3|unnamedproteinproduct[Vitisvinifera]	K14491	4075	Planthormonesignaltransduction	-	-	positiveregulationofcircadianrhythm	sequence-specificDNAbindingtranscriptionfactoractivity	nucleus
scaffold9946	9.25	0.7	3.72403	2.43111	2.21163	0.00329509	0.0434728	ref|XP_009336886.1|PREDICTED:uncharacterizedproteinLOC103929...	-	-	-	-	-	-	-	-

## Sheet: L25-vs-LHA_LHAdown
Table S2: List of downregulated differentially expressed genes (DEGs) in L25-vs-LHA_LHAdown condition at a statistical significance level of p ≤0.05 and FDR ≤0.05 and annotated under NR, KEGG, EC and GO
CONTIG	LHA_fpkm	L25_fpkm	Log2FC	LOGFC	LOG CPM	Pvalue	FDR	Description	kegg_pathway_id	matched_kegg_id	kegg_pathway	EC number	EC_description	Biological process	Molecular _function	Cellular_component
C100232	0	9.29	-36.2975	-8.90035	1.14707	3.44558e-07	3.39576e-05	ref|XP_010671855.1|PREDICTED:receptor-likeprotein12[Betavu...	-	-	-	-	-	-	-	-
C100762	13.14	73.64	-2.48652	-4.0717	4.41113	1.10965e-07	1.37686e-05	ref|XP_010672957.1|PREDICTED:gibberellin-regulatedprotein13-...	-	-	-	-	-	seeddormancyprocess	proteinbinding	plasmodesma
C100934	0.68	6.33	-3.2186	-3.6252	0.637253	0.000277936	0.00715517	ref|XP_002281055.1|PREDICTED:transcriptionfactorTRY[Vitisv...	-	-	-	-	-	cellfatespecification	sequence-specificDNAbindingtranscriptionfactoractivity	nucleus
C101226	12.09	34.95	-1.53148	-2.83406	3.64972	0.000119239	0.00365312	ref|XP_002521029.1|conservedhypotheticalprotein[Ricinuscomm...	-	-	-	-	-	shadeavoidance	sequence-specificDNAbindingtranscriptionfactoractivity	nucleus
C101520	1.32	13.42	-3.34577	-5.03725	1.98515	1.82151e-07	2.03965e-05	gb|KMS96523.1|hypotheticalproteinBVRB_8g202160[Betavulgaris...	-	-	-	-	-	-	-	-
C101778	38.19	147.53	-1.94974	-3.34859	5.80612	3.9002e-06	0.00024641	ref|XP_007202886.1|hypotheticalproteinPRUPE_ppa015930mg[Prun...	-	-	-	-	-	-	-	-
C101818	4.52	29.9	-2.72575	-3.89155	3.22047	1.1076e-06	8.5702e-05	ref|XP_010694076.1|PREDICTED:monothiolglutaredoxin-S1-like[B...	K00384	240	Pyrimidinemetabolism	1.8.1.9	Thioredoxin-disulfidereductase.	antherdevelopment	proteinbinding	nucleus
C101940	0	14.2	-36.9096	-9.17546	1.43221	7.59584e-08	1.00594e-05	ref|XP_010683402.1|PREDICTED:acetyl-CoAcarboxylase1-likeiso...	K11262	640	Propanoatemetabolism	6.4.1.2	Acetyl-CoAcarboxylase.	primaryshootapicalmeristemspecification	acetyl-CoAcarboxylaseactivity	plasmamembrane
C102420	0	2.87	-34.6028	-7.65657	-0.0720788	0.000164799	0.00465118	ref|XP_009793584.1|PREDICTED:aminoacidpermease6-like[Nicot...	-	-	-	-	-	aspartatetransport	acidicaminoacidtransmembranetransporteractivity	plasmamembrane
C102472	6.18	22.91	-1.8903	-3.28285	2.91687	2.80771e-05	0.00121577	ref|XP_010110085.1|hypotheticalproteinL484_013260[Morusnota...	-	-	-	-	-	-	-	-
C102480	1.85	8.02	-2.11608	-3.21136	1.56429	0.000165341	0.00465694	ref|XP_010264576.1|PREDICTED:LOWQUALITYPROTEIN:omega-hydrox...	K13065	945	Stilbenoid,diarylheptanoidandgingerolbiosynthesis	2.3.1.188	Omega-hydroxypalmitateO-feruloyltransferase.	suberinbiosyntheticprocess	hydroxycinnamoyltransferaseactivity	cytoplasm
C102516	0.62	14.28	-4.52558	-4.9915	1.93915	2.19039e-07	2.33863e-05	gb|KCW75173.1|hypotheticalproteinEUGRSUZ_E03924[Eucalyptusg...	-	-	-	-	-	malatetransmembranetransport	malatetransmembranetransporteractivity	vacuole
C102852	2.41	8.37	-1.79619	-2.60639	1.72223	0.0011681	0.0208128	gb|KOM42265.1|hypotheticalproteinLR48_Vigan04g246300[Vignaa...	-	-	-	-	-	-	-	-
C102944	51.53	148.26	-1.52464	-2.93945	5.75038	3.57001e-05	0.00143352	ref|XP_010684482.1|PREDICTED:monothiolglutaredoxin-S1-like[B...	-	-	-	1.8.1.9	Thioredoxin-disulfidereductase.	antherdevelopment	proteinbinding	nucleus
C102954	14.98	46.64	-1.63853	-2.77325	3.98924	0.000138074	0.00409848	ref|XP_008224330.1|PREDICTED:dCTPpyrophosphatase1-like[Prun...	-	-	-	3.6.1.12	dCTPdiphosphatase.	nucleosidetriphosphatecatabolicprocess	magnesiumionbinding	cytosol
C103024	2.38	6.63	-1.47805	-2.66343	1.3543	0.00126708	0.0223166	ref|XP_011463173.1|PREDICTED:histone-lysineN-methyltransferas...	-	-	-	2.1.1.259	[Fructose-bisphosphatealdolase]-lysineN-methyltransferase.	embryodevelopmentendinginseeddormancy	protein-lysineN-methyltransferaseactivity	chloroplaststroma
C103034	0.6	10.5	-4.12928	-5.08159	2.02981	1.38992e-07	1.59529e-05	ref|XP_006599192.1|PREDICTED:putativeSERF-likeprotein-like[...	-	-	-	-	-	-	-	-
C103328	7.03	35.82	-2.34917	-3.53155	3.57195	4.07496e-06	0.000256276	ref|WP_008866972.1|hydrolase[FlavobacteriabacteriumMS024-3C]...	-	-	-	-	-	-	-	-
C103396	3.5	7.56	-1.11103	-2.27121	1.9099	0.00328243	0.0434728	ref|XP_007043806.1|Uncharacterizedproteinisoform1[Theobroma...	-	-	-	-	-	-	-	-
C103790	5.12	12.12	-1.24317	-2.76324	2.18223	0.0004694	0.0108474	ref|NP_001045090.2|Os01g0897700[OryzasativaJaponicaGroup]>...	-	-	-	-	-	actinnucleation	proteinbinding	plasmamembrane
C104158	2.77	9.24	-1.73801	-3.01637	1.65628	0.000232936	0.0061935	ref|XP_012068763.1|PREDICTED:uncharacterizedproteinOsI_02794...	-	-	-	4.2.1.134	Very-long-chain(3R)-3-hydroxyacyl-CoAdehydratase.	fattyacidelongation	3-hydroxyacyl-CoAdehydrataseactivity	myofibril
C104538	5.94	32.02	-2.43044	-3.63776	3.47515	2.34874e-06	0.00016338	ref|XP_006387233.1|hypotheticalproteinPOPTR_1455s00210g[Popu...	K07375	4145	Phagosome	-	-	cellwallorganization	structuralconstituentofcytoskeleton	plasmamembrane
C104706	1.6	76.66	-5.58233	-6.63538	4.60793	4.94947e-13	4.36053e-10	ref|XP_010659532.1|PREDICTED:uncharacterizedproteinLOC104881...	-	-	-	-	-	salicylicacidbiosyntheticprocess	proteinbinding	plasmodesma
C104802	1.59	25.95	-4.02864	-5.25267	2.79307	5.64484e-09	1.23407e-06	ref|XP_005037252.1|PREDICTED:uncharacterizedproteinPB18E9.04...	K03364	4110	Cellcycle	3.2.1.3	Glucan1,4-alpha-glucosidase.	celladhesion	proteinbinding	externalsideofcellwall
C105116	548.06	1822.22	-1.73329	-3.08329	9.48038	1.29662e-05	0.000666355	gb|ACH63210.1|translationallycontrolledtumorprotein[Rheuma...	-	-	-	-	-	lateralrootdevelopment	microtubulebinding	chloroplast
C105242	1.03	15.78	-3.93738	-4.19186	2.75678	4.14096e-07	3.77705e-05	ref|XP_010272325.1|PREDICTED:probableN-acetyltransferaseHLS1...	-	-	-	-	-	unidimensionalcellgrowth	N-acetyltransferaseactivity	-
C105432	2.55	6.14	-1.26774	-2.58115	1.28661	0.00314793	0.0421346	gb|KNA03712.1|hypotheticalproteinSOVF_206530[Spinaciaoleracea]	-	-	-	1.3.1.78	Arogenatedehydrogenase(NADP(+)).	threoninecatabolicprocess	-	chloroplast
C105464	0	3.77	-34.9963	-8.9742	1.22331	2.57175e-07	2.62375e-05	gb|KHG06812.1|Lipase3[Gossypiumarboreum]	-	-	-	3.1.1.23	Acylglycerollipase.	metabolicprocess	acylglycerollipaseactivity	mitochondrion
C105639	1.5	5.11	-1.76836	-2.95236	1.60021	0.000320045	0.00792802	gb|KCW46322.1|hypotheticalproteinEUGRSUZ_K00184[Eucalyptusg...	K05282	904	Diterpenoidbiosynthesis	1.14.11.13	Gibberellin2-beta-dioxygenase.	leafdevelopment	gibberellin20-oxidaseactivity	cytoplasm
C105831	11.91	34.5	-1.53442	-2.70628	3.88693	0.000178711	0.00490908	ref|XP_011097465.1|PREDICTED:RNA-bindingproteinpno1[Sesamum...	-	-	-	-	-	neurogenesis	-	nucleus
C105845	22.25	94.79	-2.09093	-3.55544	5.17043	1.36398e-06	0.000102098	ref|XP_002271427.1|PREDICTED:auxin-inducedprotein15A[Vitis...	-	-	-	-	-	-	-	-
C106009	2.45	61.91	-4.65932	-6.05346	4.34434	7.37139e-12	4.61483e-09	ref|XP_010098332.1|Monothiolglutaredoxin-S2[Morusnotabilis]...	-	-	-	1.8.1.9	Thioredoxin-disulfidereductase.	antherdevelopment	proteinbinding	nucleus
C106479	10.47	32.22	-1.6217	-3.13903	3.67793	2.46068e-05	0.00113347	ref|XP_010067578.1|PREDICTED:transcriptionfactorSCREAM2isof...	-	-	-	-	-	regulationoftranscription,DNA-dependent	sequence-specificDNAbindingtranscriptionfactoractivity	nucleus
C106761	1.87	13.41	-2.8422	-3.95105	2.52326	1.64567e-06	0.000120563	ref|XP_010685629.1|PREDICTED:serine/arginine-richsplicingfac...	K12897	3040	Spliceosome	5.2.1.8	Peptidylprolylisomerase.	regulationofRNAsplicing	identicalproteinbinding	nucleus
C108661	0.82	2.68	-1.70854	-3.98488	0.0470025	0.00102803	0.0186549	ref|XP_012851060.1|PREDICTED:proteinFAR1-RELATEDSEQUENCE5-l...	-	-	-	-	-	-	-	-
C108789	5.72	18.95	-1.72811	-2.80681	3.31201	0.000160243	0.00458842	ref|XP_010685378.1|PREDICTED:cellwall/vacuolarinhibitorof...	-	-	-	-	-	negativeregulationofcatalyticactivity	enzymeinhibitoractivity	cellwall
C109051	4.81	15.62	-1.69929	-2.53476	2.84942	0.000708725	0.0146786	ref|XP_006377354.1|hypotheticalproteinPOPTR_0011s05190g[Popu...	K01834	10	Glycolysis/Gluconeogenesis	3.1.3.63	2-carboxy-D-arabinitol-1-phosphatase.	dephosphorylation	phosphoglyceratemutaseactivity	chloroplaststroma
C109131	22.77	233.48	-3.35809	-4.57627	6.67425	2.20922e-09	5.9662e-07	ref|XP_011091596.1|PREDICTED:non-specificlipid-transferprote...	-	-	-	-	-	programmedcelldeath	lipidbinding	endosome
C109717	10.78	71.8	-2.73563	-4.13294	5.28569	5.25524e-08	7.70005e-06	ref|XP_010666837.1|PREDICTED:MLP-likeprotein43[Betavulgari...	-	-	-	-	-	divalentmetaliontransport	copperionbinding	chloroplast
C109796	2.68	26.66	-3.31437	-4.7633	3.54594	1.36e-08	2.56593e-06	ref|WP_003413908.1|hypotheticalprotein[Clostridiumbutyricum]...	-	-	-	-	-	-	-	-
C110222	0	6.57	-35.7977	-9.17546	1.43221	7.59584e-08	1.00594e-05	ref|XP_010658562.1|PREDICTED:uncharacterizedproteinLOC100246...	-	-	-	-	-	-	-	-
C110312	5.94	12.73	-1.0997	-2.19058	2.78915	0.00299561	0.0408216	ref|XP_002522191.1|RING-H2fingerproteinATL1L,putative[Rici...	-	-	-	6.3.2.19	Ubiquitin--proteinligase.	proteinubiquitination	ubiquitin-proteinligaseactivity	plasmamembrane
C110364	4.81	13.04	-1.43884	-2.56388	2.87429	0.000614539	0.0131558	ref|XP_007046627.1|Sphasekinase-associatedprotein1[Theobro...	K03094	4110	Cellcycle	-	-	DNAendoreduplication	proteinbinding	plasmamembrane
C110910	6.43	17.57	-1.45022	-3.03801	3.51815	4.79233e-05	0.00180762	gb|KNA12806.1|hypotheticalproteinSOVF_122550,partial[Spinac...	K01761	450	Selenocompoundmetabolism	4.4.1.11	Methioninegamma-lyase.	cellularresponsetosulfatestarvation	methioninegamma-lyaseactivity	cytosol
C110974	6.06	110.08	-4.18309	-5.62876	5.93018	5.13958e-12	3.53937e-09	gb|AAC14179.1|majorlatexproteinhomolog[Mesembryanthemumcry...	-	-	-	-	-	divalentmetaliontransport	copperionbinding	chloroplast
C111130	1.76	6.54	-1.89372	-2.59561	1.51986	0.00183116	0.0291568	ref|XP_010681667.1|PREDICTED:AP2/ERFandB3domain-containing...	K14486	4075	Planthormonesignaltransduction	-	-	responsetonitrate	sequence-specificDNAbindingtranscriptionfactoractivity	nucleus
C111216	0.35	18.23	-5.70282	-10.8981	3.23448	1.39258e-12	1.06556e-09	ref|NP_001118940.1|DNAdamage-bindingprotein1a[Arabidopsist...	K10610	3420	Nucleotideexcisionrepair	-	-	trichomemorphogenesis	proteinbinding	cytoplasm
C111682	5.79	21.81	-1.91335	-3.50955	3.87931	3.11543e-06	0.000204327	ref|XP_010241753.1|PREDICTED:uncharacterizedproteinAt5g48480...	-	-	-	-	-	-	-	cytosol
C111832	14.17	45.38	-1.67922	-3.18266	5.15914	1.11803e-05	0.000580912	gb|ADR66511.1|heatshockproteinHsp18.3[Tamarixhispida]	K13993	4141	Proteinprocessinginendoplasmicreticulum	-	-	proteinfolding	-	cytoplasm
C112824	9.41	33.77	-1.84348	-2.99283	4.45767	3.62988e-05	0.00145332	ref|XP_009344452.1|PREDICTED:polyadenylate-bindingprotein2i...	K14396	3015	mRNAsurveillancepathway	-	-	nuclear-transcribedmRNApoly(A)tailshortening	proteinbinding	nuclearspeck
C113822	1.18	4.66	-1.98154	-2.43446	2.04297	0.00171102	0.0281216	ref|XP_010674147.1|PREDICTED:dnaJhomologsubfamilyBmember3...	-	-	-	-	-	negativeregulationofcysteine-typeendopeptidaseactivityinvolvedinapoptoticprocess	unfoldedproteinbinding	Zdisc
C114242	21.51	454.65	-4.40168	-5.71001	8.40667	1.15449e-12	9.35341e-10	gb|KDP33908.1|hypotheticalproteinJCGZ_07479[Jatrophacurcas]	-	-	-	1.15.1.1	Superoxidedismutase.	cellularcationhomeostasis	oxalateoxidaseactivity	apoplast
C114348	2.85	6.61	-1.21369	-2.51846	1.97367	0.00151628	0.0253751	gb|KDP22654.1|hypotheticalproteinJCGZ_02496[Jatrophacurcas]	-	-	-	-	-	polyaminecatabolicprocess	DNAbinding	plasmodesma
C114508	29.57	88.35	-1.5791	-2.74322	6.03301	9.67283e-05	0.00311271	ref|XP_004146237.1|PREDICTED:rhodanese-likedomain-containing...	K11996	4122	Sulfurrelaysystem	2.8.1.1	Thiosulfatesulfurtransferase.	pentose-phosphateshunt	thiosulfatesulfurtransferaseactivity	chloroplastenvelope
C115228	5.35	16.4	-1.61609	-3.14997	3.8156	2.30114e-05	0.00106713	ref|XP_008221964.1|PREDICTED:very-long-chain3-oxoacyl-CoAred...	K10251	1040	Biosynthesisofunsaturatedfattyacids	1.1.1.330	Very-long-chain3-oxoacyl-CoAreductase.	verylong-chainfattyacidbiosyntheticprocess	acetoacetyl-CoAreductaseactivity	membrane
C115260	5.08	16.14	-1.66774	-2.58838	3.54402	0.000352333	0.00858881	gb|KNA03979.1|hypotheticalproteinSOVF_203950[Spinaciaoleracea]	-	-	-	-	-	-	-	-
C115342	94.14	469.24	-2.31745	-3.54965	8.61133	9.07841e-07	7.39863e-05	gb|KCW48797.1|hypotheticalproteinEUGRSUZ_K02438[Eucalyptusg...	-	-	-	-	-	polyaminecatabolicprocess	waterchannelactivity	plant-typevacuolemembrane
C115524	4.73	23.41	-2.30721	-3.78627	4.344	6.71795e-07	5.7115e-05	gb|KMT11249.1|hypotheticalproteinBVRB_5g110180[Betavulgaris...	-	-	-	-	-	responsetoarsenic-containingsubstance	-	chloroplast
C116612	0	7.96	-36.0745	-10.2052	2.51161	1.28798e-10	6.11702e-08	dbj|BAJ91215.1|predictedprotein[Hordeumvulgaresubsp.vulgare]	K04733	4620	Toll-likereceptorsignalingpathway	2.7.11.1	Non-specificserine/threonineproteinkinase.	glucosecatabolicprocess	proteinbinding	filiformapparatus
C116884	8.97	19.63	-1.12988	-2.2383	4.28775	0.00143917	0.0244109	ref|XP_010657253.1|PREDICTED:GDSLesterase/lipaseAt4g26790-li...	-	-	-	3.2.1.51	Alpha-L-fucosidase.	glucosinolatebiosyntheticprocess	lipaseactivity	apoplast
C117342	1.17	14.73	-3.65418	-4.71027	3.68953	1.09485e-08	2.1542e-06	gb|ADO51068.1|vacuolarmalatetransmembranetransporter[Malus...	-	-	-	-	-	malatetransmembranetransport	malatetransmembranetransporteractivity	vacuole
C117532	20.3	67.7	-1.73768	-2.88941	6.04363	4.48209e-05	0.00171477	gb|KJB10544.1|hypotheticalproteinB456_001G206700[Gossypiumr...	-	-	-	-	-	-	-	-
C118404	4.96	11.22	-1.17766	-2.69553	3.47058	0.000226993	0.00608243	ref|XP_010686518.1|PREDICTED:uncharacterizedproteinLOC104900...	K04707	5200	Pathwaysincancer	-	-	regulationoftranscription,DNA-dependent	DNAbinding	extracellularvesicularexosome
C119384	37.93	200.36	-2.40118	-3.79045	7.74566	2.26612e-07	2.40086e-05	gb|AAM22628.1|AF428181_1expansin14precursor[Rumexpalustris]	-	-	-	-	-	syncytiumformation	-	chloroplast
C119770	3.68	15.98	-2.11849	-3.63776	3.47515	2.34874e-06	0.00016338	ref|XP_012067148.1|PREDICTED:lysMdomain-containingGPI-anchor...	K13473	4626	Plant-pathogeninteraction	2.7.11.1	Non-specificserine/threonineproteinkinase.	systemicacquiredresistance	chitinbinding	plasmamembrane
C120071	13.34	30.87	-1.21045	-2.67352	5.20345	0.000158296	0.00455157	ref|XP_011081642.1|PREDICTED:(S)-coclaurineN-methyltransferas...	-	-	-	2.1.1.140	(S)-coclaurine-N-methyltransferase.	lipidmodification	cyclopropane-fatty-acyl-phospholipidsynthaseactivity	cellwall
C120123	8.22	17.53	-1.09262	-2.30115	4.28777	0.00105827	0.019128	gb|KDO80735.1|hypotheticalproteinCISIN_1g012045mg[Citrussin...	-	-	-	-	-	inorganicaniontransport	inorganicaniontransmembranetransporteractivity	endoplasmicreticulum
C120715	0.35	1.48	-2.08017	-2.77007	0.868171	0.00248498	0.036449	gb|KDP29251.1|hypotheticalproteinJCGZ_16640[Jatrophacurcas]	K01187	52	Galactosemetabolism	3.2.1.20	Alpha-glucosidase.	pathogenesis	oligosaccharide4-alpha-D-glucosyltransferaseactivity	extracellularvesicularexosome
C120765	0.35	2.29	-2.70992	-4.05762	1.6083	6.65856e-06	0.000382118	ref|XP_003631224.1|PREDICTED:uncharacterizedproteinLOC100257...	K14491	4075	Planthormonesignaltransduction	-	-	responsetocytokininstimulus	sequence-specificDNAbindingtranscriptionfactoractivity	nucleus
C120805	3.16	11.41	-1.8523	-3.39749	3.77514	6.01027e-06	0.00034928	ref|XP_009784195.1|PREDICTED:zincfingerCCCHdomain-containin...	-	-	-	-	-	phosphatidylinositolbiosyntheticprocess	sequence-specificDNAbindingtranscriptionfactoractivity	plasmamembrane
C120819	60.85	194.94	-1.6797	-3.0044	7.94176	2.10861e-05	0.000987819	gb|KDP27025.1|hypotheticalproteinJCGZ_20960[Jatrophacurcas]	K00218	860	Porphyrinandchlorophyllmetabolism	1.3.1.33	Protochlorophyllidereductase.	starchbiosyntheticprocess	protochlorophyllidereductaseactivity	chloroplastthylakoid
C120953	11.95	28.46	-1.25193	-2.5264	5.28818	0.000307233	0.00766579	ref|XP_007038770.1|HXXXD-typeacyl-transferasefamilyprotein[...	K13065	945	Stilbenoid,diarylheptanoidandgingerolbiosynthesis	2.3.1.133	ShikimateO-hydroxycinnamoyltransferase.	epidermismorphogenesis	proteinbinding	cytoplasm
C121515	0.33	10.45	-4.98489	-6.15732	3.71001	1.75525e-11	1.00729e-08	ref|XP_004300590.1|PREDICTED:uncharacterizedproteinLOC101293...	-	-	-	-	-	basicaminoacidexportfromvacuole	basicaminoacidtransmembranetransporteractivity	integraltofungal-typevacuolarmembrane
C122325	0.3	1.94	-2.69302	-4.62281	1.57211	1.92464e-06	0.000137348	gb|AJD25214.1|cytochromeP450CYP92A73[Salviamiltiorrhiza]	K05280	944	Flavoneandflavonolbiosynthesis	1.14.13.21	Flavonoid3{prime}-monooxygenase.	flavonoidbiosyntheticprocess	oxidoreductaseactivity,actingonpaireddonors,withincorporationorreductionofmolecularoxygen,NADHorNADPHasonedonor,andincorporationofoneatomofoxygen	mitochondrion
C122593	6.32	12.81	-1.01927	-2.47841	4.41013	0.000467313	0.0108173	ref|XP_010675392.1|PREDICTED:uncharacterizedproteinLOC104891...	-	-	-	-	-	responsetocalciumion	proteinbinding	vacuole
C122627	25.34	68.61	-1.437	-2.86179	6.85161	4.80352e-05	0.00180762	gb|ALF04039.1|ATPsynthaseF1subunit1(mitochondrion)[Cannab...	K02111	195	Photosynthesis	3.6.3.14	H(+)-transportingtwo-sectorATPase.	ATPbiosyntheticprocess	proteinbinding	mitochondrion
C123477	1.35	24.79	-4.19873	-5.32419	5.47709	5.51652e-11	2.92227e-08	ref|XP_010687696.1|PREDICTED:proteinECERIFERUM3[Betavulgar...	K14423	100	Steroidbiosynthesis	1.14.13.72	Methylsterolmonooxygenase.	cuticlehydrocarbonbiosyntheticprocess	C-4methylsteroloxidaseactivity	membrane
C124049	15.64	31.46	-1.00828	-2.2804	6.2019	0.000953752	0.0183464	ref|XP_002516843.1|1-deoxyxylulose-5-phosphatesynthase,putati...	K01662	900	Terpenoidbackbonebiosynthesis	2.2.1.7	1-deoxy-D-xylulose-5-phosphatesynthase.	unsaturatedfattyacidbiosyntheticprocess	1-deoxy-D-xylulose-5-phosphatesynthaseactivity	chloroplast
C41672	0	114.81	-39.9249	-7.24391	-0.434971	0.00100641	0.0183837	ref|NP_568822.1|O-Glycosylhydrolasesfamily17protein[Arabid...	-	-	-	3.2.1.39	Glucanendo-1,3-beta-D-glucosidase.	responsetoheat	polysaccharidebinding	plasmodesma
C42002	0	229.62	-40.9249	-6.98278	-0.650346	0.00286389	0.0395631	emb|CCW72298.1|unnamedproteinproduct[Phytomonassp.isolate...	-	-	-	-	-	-	-	-
C43158	0	187.08	-40.6293	-7.24391	-0.434971	0.00100641	0.0183837	gb|KNA10648.1|hypotheticalproteinSOVF_142320isoformA,parti...	-	-	-	-	-	cuticledevelopment	cutinaseactivity	chloroplastthylakoid
C44160	0	466.37	-41.9471	-7.24391	-0.434971	0.00100641	0.0183837	ref|XP_007146732.1|hypotheticalproteinPHAVU_006G065100g[Phas...	-	-	-	-	-	-	-	-
C44974	0	65.7	-39.1196	-3.98488	0.0470025	0.00102803	0.0186549	gb|KRX87085.1|hypotheticalproteinT12_6945,partial[Trichinel...	-	-	-	-	-	embryodevelopmentendinginseeddormancy	sequence-specificDNAbindingtranscriptionfactoractivity	nucleus
C50532	0	96.53	-39.6747	-7.24391	-0.434971	0.00100641	0.0183837	gb|ADI18282.1|hypotheticalprotein[unculturedChromatialesbac...	-	-	-	-	-	-	-	-
C52944	28.13	96.12	-1.77273	-6.98278	-0.650346	0.00286389	0.0395631	ref|WP_004976427.1|hypotheticalprotein,partial[Acinetobacter...	-	-	-	-	-	-	-	-
C53492	80.23	252.92	-1.65647	-3.6252	0.637253	0.000277936	0.00715517	gb|EEZ33517.1|conservedhypotheticalprotein[Brucellasp.83/13]	-	-	-	-	-	entericnervoussystemdevelopment	microtubulemotoractivity	cytosol
C55072	0	19.48	-37.3657	-7.24391	-0.434971	0.00100641	0.0183837	gb|KJB40315.1|hypotheticalproteinB456_007G057200[Gossypiumr...	-	-	-	-	-	-	-	-
C57050	0	32.34	-38.097	-7.24391	-0.434971	0.00100641	0.0183837	ref|YP_001152214.1|ORF124[Pinuskoraiensis]>gi|145048839|gb|A...	-	-	-	-	-	-	-	-
C60214	0	23.5	-37.6364	-6.98278	-0.650346	0.00286389	0.0395631	ref|XP_007046753.1|Pectinlyase-likesuperfamilyproteinisofor...	K01051	40	Pentoseandglucuronateinterconversions	3.1.1.11	Pectinesterase.	responsetoUV	pectinesteraseactivity	cellwall
C61112	0	22.19	-37.5536	-6.98278	-0.650346	0.00286389	0.0395631	gb|EMD30498.1|hypotheticalproteinCERSUDRAFT_61118,partial[C...	-	-	-	-	-	-	-	-
C61386	0	43.17	-38.5137	-7.8257	0.0838648	7.44607e-05	0.00253221	emb|CEH53215.1|hypotheticalproteinXACS582_11310001[Xanthomon...	-	-	-	-	-	-	-	-
C62204	0	29.87	-37.9824	-6.98278	-0.650346	0.00286389	0.0395631	gb|KJB50392.1|hypotheticalproteinB456_008G168400[Gossypiumr...	K01528	4144	Endocytosis	3.6.5.5	DynaminGTPase.	mitochondrialfission	proteinbinding	plasmamembrane
C62869	0	56.46	-38.9009	-8.23915	0.4801	1.44592e-05	0.000718943	emb|CDY19671.1|BnaC09g29270D[Brassicanapus]	-	-	-	-	-	-	-	-
C65175	0	53.48	-38.8227	-8.65299	0.89385	1.4456e-06	0.000107244	ref|XP_009764873.1|PREDICTED:uncharacterizedproteinLOC104216...	-	-	-	-	-	RNAsplicing	proteinbinding	catalyticstep2spliceosome
C65223	0	38.2	-38.3373	-7.46494	-0.24385	0.000390825	0.00926476	gb|ABP91180.1|unknownprotein[Streptococcussuis98HAH33]>gi|...	-	-	-	-	-	-	-	-
C66479	0	27.45	-37.8605	-7.46494	-0.24385	0.000390825	0.00926476	ref|XP_007041832.1|Basic-leucinezipper(bZIP)transcriptionfa...	-	-	-	-	-	-	-	-
C67012	7.36	65.89	-3.16228	-7.46494	-0.24385	0.000390825	0.00926476	dbj|GAQ68251.1|hypotheticalproteinSsS58_08710[Streptomycess...	-	-	-	-	-	positiveregulationofGTPaseactivity	GTPaseactivatoractivity	cytoplasm
C67328	0	63.32	-39.0664	-8.56012	0.799791	2.45054e-06	0.000167917	ref|XP_010265136.1|PREDICTED:ribulosebisphosphatecarboxylase...	K01602	630	Glyoxylateanddicarboxylatemetabolism	4.1.1.39	Ribulose-bisphosphatecarboxylase.	responsetoredlight	copperionbinding	membrane
C68726	19.21	46.06	-1.26166	-3.17512	0.805364	0.000481147	0.0109674	gb|ADI18733.1|hypotheticalprotein[unculturedRhizobialesbact...	-	-	-	-	-	-	-	-
C69858	0	21.06	-37.4782	-8.11405	0.358158	2.82471e-05	0.00121577	ref|XP_008348571.1|PREDICTED:phospholipaseA1-IIdelta-like[Ma...	-	-	-	-	-	responsetofructosestimulus	phosphatidylcholine1-acylhydrolaseactivity	cytoplasm
C70676	0	14.76	-36.9654	-3.79325	-0.11015	0.00229484	0.0341696	gb|KCW47436.1|hypotheticalproteinEUGRSUZ_K01226[Eucalyptusg...	-	-	-	-	-	-	-	-
C71232	5.26	23.8	-2.17783	-7.46494	-0.24385	0.000390825	0.00926476	ref|XP_008231881.1|PREDICTED:U-boxdomain-containingprotein2...	K09561	4141	Proteinprocessinginendoplasmicreticulum	6.3.2.19	Ubiquitin--proteinligase.	defenseresponsetofungus	ubiquitin-proteinligaseactivity	plasmodesma
C72876	0	16.8	-37.1522	-7.24391	-0.434971	0.00100641	0.0183837	emb|CAN77945.1|hypotheticalproteinVITISV_044021[Vitisvinifera]	K01757	901	Indolealkaloidbiosynthesis	4.3.3.2	Strictosidinesynthase.	responsetojasmonicacidstimulus	strictosidinesynthaseactivity	endoplasmicreticulum
C74646	48.66	142.61	-1.55127	-2.56077	1.01179	0.00301688	0.0410183	ref|WP_003529610.1|hypotheticalprotein[[Clostridium]leptum]...	-	-	-	-	-	-	-	-
C75090	0	28.73	-37.9263	-8.11405	0.358158	2.82471e-05	0.00121577	ref|XP_006854646.1|hypotheticalproteinAMTR_s00030p00195240[A...	K12885	3040	Spliceosome	5.2.1.8	Peptidylprolylisomerase.	glycolysis	double-strandedDNAbinding	apoplast
C75232	0	17.72	-37.2291	-7.46494	-0.24385	0.000390825	0.00926476	gb|AAC63844.1|putativenon-LTRretroelementreversetranscripta...	-	-	-	3.1.26.4	RibonucleaseH.	chromatinremodeling	RNApolymeraseIItranscriptioncorepressoractivity	histonedeacetylasecomplex
C75272	11.67	35.43	-1.60217	-3.27538	1.62184	0.000119357	0.00365312	gb|KJB76223.1|hypotheticalproteinB456_012G078300[Gossypiumr...	-	-	-	2.3.1.195	(Z)-3-hexen-1-olacetyltransferase.	greenleafvolatilebiosyntheticprocess	acetylCoA:(Z)-3-hexen-1-olacetyltransferaseactivity	-
C75652	11.36	44.85	-1.98115	-2.81511	1.48189	0.000622782	0.0131558	ref|WP_050557007.1|hypotheticalprotein[Acinetobacterbaumannii]	-	-	-	-	-	-	-	-
C75880	3.74	23.84	-2.67227	-3.36312	0.413285	0.000921321	0.0178975	ref|XP_010691618.1|PREDICTED:deSI-likeproteinAt4g17486isofo...	-	-	-	-	-	convergentextensioninvolvedingastrulation	hydrolaseactivity	cytoplasm
C76406	0	6.55	-35.7933	-6.98278	-0.650346	0.00286389	0.0395631	ref|XP_002527520.1|trehalose-6-phosphatesynthase,putative[Ri...	K00697	500	Starchandsucrosemetabolism	2.4.1.15	Alpha,alpha-trehalose-phosphatesynthase(UDP-forming).	dephosphorylation	alpha,alpha-trehalose-phosphatesynthase(UDP-forming)activity	cytosol
C77548	0	33.07	-38.1292	-8.90035	1.14707	3.44558e-07	3.39576e-05	sp|P0C8Y5.1|DEF1_HEUSARecName:Full=Defensin-likeprotein1;Al...	-	-	-	-	-	defenseresponse	-	extracellularregion
C77664	0	17.83	-37.238	-7.65657	-0.0720788	0.000164799	0.00465118	gb|KCW62242.1|hypotheticalproteinEUGRSUZ_H04903[Eucalyptusg...	K00083	940	Phenylpropanoidbiosynthesis	1.1.1.195	Cinnamyl-alcoholdehydrogenase.	ligninbiosyntheticprocess	cinnamyl-alcoholdehydrogenaseactivity	apoplast
C78254	9.41	34.42	-1.87098	-3.79507	1.35987	2.49918e-05	0.00114738	ref|WP_006530942.1|hypotheticalprotein[Streptococcusinfantar...	-	-	-	-	-	-	-	-
C78508	3.07	14.02	-2.19118	-3.6252	0.637253	0.000277936	0.00715517	ref|XP_008371336.1|PREDICTED:uncharacterizedproteinLOC103434...	-	-	-	-	-	-	-	-
C79016	5.92	32.53	-2.4581	-3.14437	1.5046	0.000231473	0.00617845	ref|XP_010250840.1|PREDICTED:serine/threonine-proteinphosphat...	K06622	4110	Cellcycle	2.7.11.1	Non-specificserine/threonineproteinkinase.	histonedeacetylation	proteinbinding	Set3complex
C79516	0	18.36	-37.2803	-7.8257	0.0838648	7.44607e-05	0.00253221	emb|CBI38719.3|unnamedproteinproduct[Vitisvinifera]	-	-	-	-	-	regulationoftranscription,DNA-dependent	sequence-specificDNAbindingtranscriptionfactoractivity	nucleus
C79546	5.67	18.17	-1.68014	-3.36312	0.413285	0.000921321	0.0178975	ref|XP_004512751.1|PREDICTED:uncharacterizedproteinAt3g17950...	-	-	-	-	-	responsetobrassinosteroidstimulus	-	-
C79712	0	2.57	-34.4435	-8.46086	0.699977	4.27844e-06	0.000263067	ref|WP_027586134.1|hypotheticalprotein[Prolixibacterbellarii...	-	-	-	-	-	-	-	-
C79850	11.09	33.03	-1.57452	-2.97594	1.03899	0.00116281	0.0207453	gb|KHN19719.1|hypotheticalproteinglysoja_046293[Glycinesoja]	-	-	-	-	-	-	-	-
C80108	5.49	15.08	-1.45776	-3.21175	0.289182	0.00177411	0.0284787	gb|KDP25855.1|hypotheticalproteinJCGZ_22885[Jatrophacurcas]	K00430	360	Phenylalaninemetabolism	1.11.1.7	Peroxidase.	brassinosteroidbiosyntheticprocess	peroxidaseactivity	cellwall
C80398	0	7.39	-35.9674	-7.65657	-0.0720788	0.000164799	0.00465118	ref|XP_004164314.1|PREDICTED:LOWQUALITYPROTEIN:geraniol8-h...	K09754	360	Phenylalaninemetabolism	1.14.13.152	Geraniol8-hydroxylase.	monoterpenoidbiosyntheticprocess	oxidoreductaseactivity,actingonpaireddonors,withincorporationorreductionofmolecularoxygen,NADHorNADPHasonedonor,andincorporationofoneatomofoxygen	-
C80658	0	14.47	-36.9368	-7.46494	-0.24385	0.000390825	0.00926476	emb|CAN61585.1|hypotheticalproteinVITISV_007265[Vitisvinifera]	K02210	4110	Cellcycle	3.6.4.12	DNAhelicase.	histoneH3-K9methylation	proteinbinding	cytoplasm
C81050	0	16.38	-37.1156	-8.11405	0.358158	2.82471e-05	0.00121577	gb|ETI82480.1|hypotheticalproteinQ618_VCMC00001G0061[Varibac...	-	-	-	-	-	-	-	-
C81082	0	11.7	-36.6302	-7.24391	-0.434971	0.00100641	0.0183837	gb|EPS74531.1|hypotheticalproteinM569_00248,partial[Genlise...	-	-	-	-	-	-	-	-
C81254	2.53	13.91	-2.45891	-3.79325	-0.11015	0.00229484	0.0341696	ref|XP_013745977.1|PREDICTED:sucrosetransportproteinSUC1-li...	K14316	3013	RNAtransport	-	-	glucosidetransport	arbutintransmembranetransporteractivity	plasmamembrane
C81300	0	11.59	-36.6166	-3.98488	0.0470025	0.00102803	0.0186549	gb|KJB22406.1|hypotheticalproteinB456_004G046500[Gossypiumr...	-	-	-	-	-	-	-	-
C82012	12.03	24.29	-1.01373	-2.97594	1.03899	0.00116281	0.0207453	gb|KRY02392.1|40SribosomalproteinS3-3,partial[Trichinella...	K02985	3010	Ribosome	4.2.99.18	DNA-(apurinicorapyrimidinicsite)lyase.	RNAmethylation	proteinkinaseAbinding	cytosolicribosome
C82184	0	10.83	-36.5187	-7.97707	0.226606	3.56805e-05	0.00143352	ref|XP_002278640.1|PREDICTED:uncharacterizedproteinLOC100250...	K00945	240	Pyrimidinemetabolism	2.7.4.3	Adenylatekinase.	NADbiosynthesisvianicotinamideribosidesalvagepathway	ribosylnicotinamidekinaseactivity	nucleoplasm
C82776	2.29	27.4	-3.58076	-8.82252	1.06701	5.43348e-07	4.70663e-05	ref|XP_010681528.1|PREDICTED:uncharacterizedproteinLOC104896...	-	-	-	-	-	-	-	-
C82782	0	14.62	-36.9516	-8.11405	0.358158	2.82471e-05	0.00121577	gb|ACU24411.1|unknown[Glycinemax]	-	-	-	-	-	-	-	-
C82887	0	29.23	-37.9512	-9.35205	1.61655	2.56226e-08	4.23152e-06	gb|AAO92264.1|metallothionein-likeprotein[Arachishypogaea]	-	-	-	-	-	cellularcopperionhomeostasis	copperionbinding	-
C82943	0	18.62	-37.3006	-4.78916	0.769406	2.69459e-05	0.00119718	ref|WP_007559868.1|hypotheticalprotein[Bacteroidesplebeius]...	-	-	-	-	-	-	-	-
C83848	4.27	15.7	-1.87846	-2.93491	0.605904	0.00141891	0.0242079	gb|KNA20025.1|hypotheticalproteinSOVF_056170[Spinaciaoleracea]	K13415	4075	Planthormonesignaltransduction	2.7.11.1	Non-specificserine/threonineproteinkinase.	responsetosucrosestimulus	proteinserine/threoninekinaseactivity	plasmamembrane
C83884	0	11.67	-36.6265	-7.65657	-0.0720788	0.000164799	0.00465118	ref|XP_007045784.1|Malectin/receptor-likeproteinkinasefamily...	K04733	4620	Toll-likereceptorsignalingpathway	2.7.11.1	Non-specificserine/threonineproteinkinase.	Golgivesicletransport	proteinkinaseactivity	plasmodesma
C83960	0	11.67	-36.6265	-8.11405	0.358158	2.82471e-05	0.00121577	gb|EYU44482.1|hypotheticalproteinMIMGU_mgv1a007915mg[Erythra...	-	-	-	-	-	photomorphogenesis	N-acetyltransferaseactivity	-
C83978	2.12	23.34	-3.46067	-4.20857	1.17097	1.70996e-05	0.000841118	gb|KMS93274.1|hypotheticalproteinBVRB_033130,partial[Betav...	-	-	-	-	-	-	-	-
C84172	0	3.84	-35.0229	-8.9742	1.22331	2.57175e-07	2.62375e-05	gb|ADI19371.1|hypotheticalprotein[unculturedSpirochaetalesb...	-	-	-	-	-	-	-	-
C85304	1.93	21.3	-3.46418	-8.46086	0.699977	4.27844e-06	0.000263067	ref|WP_010851850.1|conservedhypotheticalprotein[Tetrasphaera...	-	-	-	-	-	-	-	-
C85392	0	56.34	-38.8979	-8.11405	0.358158	2.82471e-05	0.00121577	ref|XP_012553548.1|PREDICTED:uncharacterizedproteinLOC105843...	K10592	4120	Ubiquitinmediatedproteolysis	-	-	histoneubiquitination	ubiquitin-proteinligaseactivity	nucleus
C85614	15.06	67.13	-2.15624	-6.10863	2.09083	1.62073e-08	2.97631e-06	gb|AAN44146.1|hypotheticalproteinSF2650[Shigellaflexneri2a...	-	-	-	-	-	-	-	-
C85776	0	10.32	-36.4491	-8.11405	0.358158	2.82471e-05	0.00121577	ref|XP_007213202.1|hypotheticalproteinPRUPE_ppb010594mg[Prun...	K00083	940	Phenylpropanoidbiosynthesis	1.1.1.255	Mannitoldehydrogenase.	ligninbiosyntheticprocess	cinnamyl-alcoholdehydrogenaseactivity	apoplast
C85862	3.71	13.65	-1.87941	-3.84691	0.834899	0.000112765	0.0034854	gb|KNA25229.1|hypotheticalproteinSOVF_008040,partial[Spinac...	K02109	195	Photosynthesis	2.1.1.43	Histone-lysineN-methyltransferase.	trichomebranching	proteinbinding	plasmamembrane
C85932	1.84	18.63	-3.33985	-5.50377	1.47275	5.78624e-07	4.98087e-05	emb|CRY95954.1|hypotheticalprotein[unculturedprokaryote]	-	-	-	-	-	-	-	-
C86192	0	3.33	-34.8173	-6.98278	-0.650346	0.00286389	0.0395631	ref|XP_010678850.1|PREDICTED:uncharacterizedproteinLOC104894...	-	-	-	-	-	-	-	-
C86676	3.49	27.89	-2.99845	-3.5001	0.528967	0.000497338	0.0111018	emb|CCG06598.1|Putativeuncharacterizedprotein,partial[Rhodo...	-	-	-	-	-	-	-	-
C87614	1.65	15.16	-3.19973	-4.44236	0.44666	0.000127312	0.00382853	gb|KNA20101.1|hypotheticalproteinSOVF_055450[Spinaciaoleracea]	-	-	-	-	-	-	-	-
C87642	0	18.19	-37.2669	-4.1263	1.09319	2.65437e-05	0.00119718	emb|CBI35777.3|unnamedproteinproduct[Vitisvinifera]	K12478	4144	Endocytosis	6.1.1.20	Phenylalanine--tRNAligase.	endocytosis	proteinbinding	axonalspine
C87758	62.07	183.66	-1.56507	-2.89658	4.63201	5.62094e-05	0.00208246	gb|KMT09356.1|hypotheticalproteinBVRB_6g134500[Betavulgaris...	-	-	-	-	-	-	-	-
C87798	8.11	41.86	-2.3678	-3.66184	2.24711	8.7754e-06	0.000472123	ref|XP_007006356.1|hypotheticalproteinTREMEDRAFT_33303,parti...	-	-	-	-	-	-	-	-
C87848	0	14.95	-36.9839	-8.11405	0.358158	2.82471e-05	0.00121577	gb|KNA16181.1|hypotheticalproteinSOVF_091470,partial[Spinac...	K10717	908	Zeatinbiosynthesis	1.14.13.173	11-oxo-beta-amyrin30-oxidase.	transitionmetaliontransport	oxidoreductaseactivity,actingonpaireddonors,withincorporationorreductionofmolecularoxygen,NADHorNADPHasonedonor,andincorporationofoneatomofoxygen	plasmodesma
C88186	4.77	11.72	-1.29691	-3.06001	0.708568	0.000814859	0.0162183	ref|XP_009379943.1|PREDICTED:smallheatshockprotein,chlorop...	K13993	4141	Proteinprocessinginendoplasmicreticulum	5.2.1.8	Peptidylprolylisomerase.	heatacclimation	-	cytoplasm
C88532	0	11.41	-36.594	-7.97707	0.226606	3.56805e-05	0.00143352	emb|CAN63237.1|hypotheticalproteinVITISV_023946[Vitisvinifera]	K14341	4976	Bilesecretion	-	-	positiveregulationofcatalyticactivity	pyruvatetransmembranetransporteractivity	chloroplastenvelope
C88710	11.26	24.68	-1.13214	-2.95236	1.60021	0.000320045	0.00792802	ref|WP_005514638.1|hypotheticalprotein[Vibriomimicus]>gi|25...	-	-	-	-	-	-	-	-
C88836	1.52	9.79	-2.68724	-4.44236	0.44666	0.000127312	0.00382853	dbj|BAP90372.1|UDP-glycose:glycosyltransferaseUGT89D6[Fagopy...	K11820	380	Tryptophanmetabolism	2.4.1.91	Flavonol3-O-glucosyltransferase.	fattyacidcatabolicprocess	UDP-glucosyltransferaseactivity	cytosol
C89306	1.46	5.39	-1.88432	-4.15401	0.190922	0.000488131	0.0109674	ref|XP_010694405.1|PREDICTED:uncharacterizedproteinLOC104907...	-	-	-	-	-	-	-	-
C89310	0	21.55	-37.5114	-8.9742	1.22331	2.57175e-07	2.62375e-05	ref|XP_010938343.1|PREDICTED:pathogenesis-relatedprotein1-li...	K14496	4075	Planthormonesignaltransduction	-	-	abscisicacidmediatedsignalingpathway	receptoractivity	cytoplasm
C89490	1.44	34.59	-4.58621	-5.59127	2.54714	6.19895e-09	1.33403e-06	gb|AAF09840.1|AE001886_6hypotheticalproteinDR_0254[Deinococc...	-	-	-	-	-	-	-	-
C90092	2.78	29.51	-3.40805	-4.5164	2.05549	5.08031e-07	4.45676e-05	gb|KNA02748.1|hypotheticalproteinSOVF_215730,partial[Spinac...	-	-	-	-	-	-	-	-
C91020	2.61	12.05	-2.20691	-4.2864	1.24519	1.12192e-05	0.000580912	ref|WP_001894106.1|hypotheticalprotein,partial[Vibriocholer...	-	-	-	-	-	-	-	-
C91356	0	12.97	-36.7789	-8.35426	0.593697	7.72046e-06	0.000423641	ref|XP_011096521.1|PREDICTED:chlorophylla-bbindingprotein2...	K08912	196	Photosynthesis-antennaproteins	2.7.11.1	Non-specificserine/threonineproteinkinase.	responsetofarredlight	chlorophyllbinding	thylakoid
C91472	0	9.38	-36.3114	-8.35426	0.593697	7.72046e-06	0.000423641	ref|XP_010690128.1|PREDICTED:putativeleucine-richrepeatrece...	-	-	-	2.7.11.1	Non-specificserine/threonineproteinkinase.	cellularresponsetoironionstarvation	-	-
C91492	2.53	10.49	-2.05181	-2.77007	0.868171	0.00248498	0.036449	gb|EPS72894.1|hypotheticalproteinM569_01863,partial[Genlise...	-	-	-	3.1.1.49	Sinapineesterase.	stomatalcomplexmorphogenesis	lipaseactivity	apoplast
C92268	1.2	5.56	-2.21205	-4.15401	0.190922	0.000488131	0.0109674	ref|XP_010655409.1|PREDICTED:ureaseisoformX2[Vitisvinifera]	K01427	230	Purinemetabolism	3.5.1.5	Urease.	nitrogencompoundmetabolicprocess	ureaseactivity	cytosol
C92310	8.39	30.99	-1.88506	-5.24646	2.19647	5.04121e-08	7.70005e-06	ref|WP_002547602.1|hypotheticalprotein[Propionibacteriumacne...	-	-	-	-	-	-	-	-
C92456	0	18.59	-37.2982	-9.11144	1.3656	1.12212e-07	1.37991e-05	sp|Q40256.1|MT3_MUSACRecName:Full=Metallothionein-likeprotein...	K14739	4978	Mineralabsorption	-	-	glucosecatabolicprocess	copperionbinding	alphaDNApolymerase:primasecomplex
C92618	1.17	17.35	-3.89036	-5.37276	1.34093	1.24339e-06	9.40947e-05	gb|ABK94148.1|unknown[Populustrichocarpa]	-	-	-	-	-	-	-	-
C92934	1.16	4.27	-1.88011	-4.15401	0.190922	0.000488131	0.0109674	emb|CBW30571.1|auxin-responsiveproteiniaa27[Helianthusannuus]	K14484	4075	Planthormonesignaltransduction	-	-	responsetoauxinstimulus	sequence-specificDNAbindingtranscriptionfactoractivity	nucleus
C93186	0	11.53	-36.6091	-8.35426	0.593697	7.72046e-06	0.000423641	ref|XP_010245346.1|PREDICTED:photosystemII10kDapolypeptide...	-	-	-	-	-	responsetocytokininstimulus	proteinbinding	chloroplastthylakoid
C93336	13.38	29.06	-1.11896	-2.91193	2.45289	0.000176285	0.00486569	gb|KGN62333.1|hypotheticalproteinCsa_2G349670[Cucumissativus]	-	-	-	-	-	-	-	-
C93584	0	8.19	-36.1156	-8.35426	0.593697	7.72046e-06	0.000423641	ref|XP_004289102.1|PREDICTED:receptor-likeproteinkinaseBRI1...	K13420	4626	Plant-pathogeninteraction	2.7.11.1	Non-specificserine/threonineproteinkinase.	embryodevelopmentendinginseeddormancy	structuralconstituentofcellwall	plasmodesma
C94006	7.54	30.85	-2.03263	-3.44233	2.26871	3.09271e-05	0.00131876	gb|ADB93061.1|hypotheticalprotein[Jatrophacurcas]>gi|643726...	-	-	-	-	-	-	-	-
C94460	0	10.61	-36.4891	-9.23676	1.4961	5.21778e-08	7.70005e-06	gb|ABB55331.1|Zinctransporter,putative[Asparagusofficinalis]	-	-	-	-	-	-	-	cytoplasm
C94468	0	3.86	-35.0304	-6.98278	-0.650346	0.00286389	0.0395631	ref|XP_007029595.1|Phosphorylasesuperfamilyprotein[Theobroma...	-	-	-	-	-	-	-	-
C94828	2.04	5.66	-1.47223	-3.5001	0.528967	0.000497338	0.0111018	ref|XP_004510678.1|PREDICTED:cyclicnucleotide-gatedionchann...	K05391	4626	Plant-pathogeninteraction	-	-	calciumiontransport	intracellularcyclicnucleotideactivatedcationchannelactivity	plasmamembrane
C95374	0.99	4.56	-2.20353	-3.79325	-0.11015	0.00229484	0.0341696	gb|KOM35728.1|hypotheticalproteinLR48_Vigan02g187800[Vignaa...	K05027	4740	Olfactorytransduction	6.6.1.1	Magnesiumchelatase.	iontransmembranetransport	chloridechannelactivity	extracellularregion
C95966	0	17.57	-37.2168	-9.50936	1.78131	9.61643e-09	1.91952e-06	ref|XP_009794965.1|PREDICTED:UDP-glycosyltransferase86A2-like...	K12338	942	Anthocyaninbiosynthesis	2.4.1.202	glucosyltransferase.	ethylenemediatedsignalingpathway	glucuronosyltransferaseactivity	cytoplasm
C96074	0	6.12	-35.6953	-7.65657	-0.0720788	0.000164799	0.00465118	ref|XP_014503618.1|PREDICTED:celldivisioncontrolprotein2h...	K02206	5200	Pathwaysincancer	2.7.11.22	Cyclin-dependentkinase.	hormone-mediatedsignalingpathway	proteinserine/threoninekinaseactivity	cyclin-dependentproteinkinaseholoenzymecomplex
C96582	0	2.53	-34.4209	-7.24391	-0.434971	0.00100641	0.0183837	ref|XP_010676005.1|PREDICTED:alcoholdehydrogenase-like2isof...	K00121	10	Glycolysis/Gluconeogenesis	1.1.1.1	Alcoholdehydrogenase.	ironiontransport	alcoholdehydrogenase(NAD)activity	cytosol
C96748	0.9	3.34	-1.89185	-3.04262	0.155398	0.00356754	0.0463108	ref|XP_002512308.1|conservedhypotheticalprotein[Ricinuscomm...	-	-	-	-	-	-	-	-
C96838	8.09	30.76	-1.92684	-3.43343	2.9279	1.08836e-05	0.0005678	ref|XP_012078738.1|PREDICTED:earlynodulin-93-likeisoformX1...	-	-	-	-	-	-	-	-
C97180	3.51	9.75	-1.47393	-2.75291	1.16817	0.00149543	0.0250871	gb|AAR83846.1|AP2domaintranscriptionfactor[Capsicumannuum]	-	-	-	-	-	cellularcationhomeostasis	sequence-specificDNAbindingtranscriptionfactoractivity	nucleus
C97280	0.87	6.43	-2.88573	-3.98488	0.0470025	0.00102803	0.0186549	gb|KNA17891.1|hypotheticalproteinSOVF_075840[Spinaciaoleracea]	K01757	901	Indolealkaloidbiosynthesis	4.3.3.2	Strictosidinesynthase.	aminoacidtransport	strictosidinesynthaseactivity	endoplasmicreticulum
C97564	46.91	112.85	-1.26644	-2.79163	5.13966	8.36928e-05	0.00275766	gb|KNA07596.1|hypotheticalproteinSOVF_170390isoformA[Spina...	-	-	-	-	-	-	-	-
C98232	0	3.02	-34.6763	-6.98278	-0.650346	0.00286389	0.0395631	ref|XP_008377033.1|PREDICTED:uncharacterizedproteinLOC103440...	-	-	-	-	-	-	-	-
C98542	8.8	142.23	-4.01458	-4.80724	5.04841	1.30355e-09	3.89118e-07	ref|XP_011095336.1|PREDICTED:uncharacterizedproteinLOC105174...	-	-	-	-	-	-	-	-
C98604	3.99	336.74	-6.3991	-13.9186	6.31155	1.73299e-21	2.38685e-17	gb|EEE70241.1|hypotheticalproteinOsJ_30359[OryzasativaJapo...	-	-	-	3.4.22.2	Papain.	regulationofmeristemgrowth	cysteine-typeendopeptidaseactivity	cellwall
C98784	3.89	9.47	-1.28359	-3.27538	1.62184	0.000119357	0.00365312	gb|EYU42522.1|hypotheticalproteinMIMGU_mgv1a021011mg[Erythra...	-	-	-	-	-	-	-	-
C98886	118.79	265.52	-1.16041	-2.48208	6.17793	0.000355966	0.00863154	ref|XP_011003832.1|PREDICTED:pre-mRNApolyadenylationfactorf...	-	-	-	-	-	-	-	-
C98910	27.26	77.88	-1.51447	-2.70425	4.65757	0.000152843	0.0044885	gb|KNA24270.1|hypotheticalproteinSOVF_017180[Spinaciaoleracea]	-	-	-	-	-	-	-	-
C99206	6.9	20.57	-1.57587	-3.16154	2.38124	5.80162e-05	0.00211391	ref|XP_010691322.1|PREDICTED:uncharacterizedproteinLOC104904...	-	-	-	-	-	-	-	-
CL101Contig1	177.3	542.59	-1.61367	-3.02308	9.89843	1.80964e-05	0.000886983	dbj|BAA78708.1|beta-glucosidase[Polygonumtinctorium]	K01188	500	Starchandsucrosemetabolism	3.2.1.119	Vicianinbeta-glucosidase.	carbohydratecatabolicprocess	beta-glucosidaseactivity	Golgiapparatus
CL1082Contig1	2.96	20.69	-2.80526	-5.58271	3.87138	1.61447e-10	6.91373e-08	ref|WP_003038302.1|hypotheticalprotein[Streptococcusanginosu...	-	-	-	-	-	-	-	-
CL1353Contig1	11.04	24.82	-1.16876	-2.40139	4.88037	0.000619057	0.0131558	gb|KDP41124.1|hypotheticalproteinJCGZ_03615[Jatrophacurcas]	K05350	500	Starchandsucrosemetabolism	3.2.1.21	Beta-glucosidase.	carbohydratecatabolicprocess	beta-gentiobiosebeta-glucosidaseactivity	plant-typecellwall
CL1467Contig1	4.98	16.41	-1.72036	-2.74624	3.6278	0.000171144	0.00477158	ref|XP_004299087.1|PREDICTED:alpha-xylosidase1-like[Fragaria...	K01187	52	Galactosemetabolism	3.2.1.177	Alpha-D-xylosidexylohydrolase.	responsetocadmiumion	xyloglucan1,6-alpha-xylosidaseactivity	plasmodesma
CL1646Contig1	3.34	7.65	-1.19561	-2.60287	2.53829	0.000585846	0.012667	ref|XP_010678671.1|PREDICTED:GDSLesterase/lipaseAt5g14450[B...	-	-	-	3.2.1.51	Alpha-L-fucosidase.	defenseresponse	cholinesteraseactivity	plasmodesma
CL1724Contig1	55.1	224.38	-2.02582	-3.30759	8.00045	3.81732e-06	0.000243407	ref|XP_010675628.1|PREDICTED:protochlorophyllidereductase,ch...	K00218	860	Porphyrinandchlorophyllmetabolism	1.3.1.33	Protochlorophyllidereductase.	responsetoethylenestimulus	protochlorophyllidereductaseactivity	chloroplastthylakoid
CL173Contig1	21.66	50.63	-1.22496	-2.69763	6.19448	0.00012098	0.0036946	gb|KDO73584.1|hypotheticalproteinCISIN_1g011936mg[Citrussin...	-	-	-	2.7.11.1	Non-specificserine/threonineproteinkinase.	responsetosaltstress	proteinbinding	endoplasmicreticulum
CL1919Contig1	131.21	297.05	-1.17883	-2.57079	11.8333	0.000202928	0.00550183	ref|YP_009162923.1|hypotheticalchloroplastRF1(chloroplast)[...	K02703	195	Photosynthesis	1.10.3.9	PhotosystemII.	-	proteinbinding	plastid
CL224Contig1	1222.97	2535.38	-1.05181	-2.3067	12.0386	0.000758482	0.0152951	sp|P07369.1|CB2G_SOLLCRecName:Full=Chlorophylla-bbindingpro...	K08912	196	Photosynthesis-antennaproteins	2.7.8.7	Holo-[acyl-carrier-protein]synthase.	responsetoredlight	proteinbinding	thylakoid
CL27Contig2	5.53	12.12	-1.13204	-2.58115	1.28661	0.00314793	0.0421346	ref|WP_004692857.1|hypotheticalprotein[Brucellapinnipedialis...	-	-	-	-	-	-	-	-
CL33Contig1	180.86	445.39	-1.3002	-2.16831	2.54561	0.00368997	0.0477202	ref|XP_002484509.1|conservedhypotheticalprotein[Talaromyces...	-	-	-	-	-	-	-	-
CL3Contig1	7.75	22.73	-1.55233	-5.16638	2.11542	8.26415e-08	1.08402e-05	ref|WP_010686434.1|Hypotheticalprotein[Methylobacteriummesop...	-	-	-	-	-	-	-	-
CL47Contig1	6.49	18.41	-1.5042	-2.8594	2.53458	0.000254743	0.00665763	ref|XP_011092776.1|PREDICTED:BURPdomain-containingprotein17...	-	-	-	-	-	responsetocold	-	endosome
CL48Contig2	0	2.83	-34.5826	-3.21175	0.289182	0.00177411	0.0284787	emb|CAN81115.1|hypotheticalproteinVITISV_026128[Vitisvinifera]	K03635	790	Folatebiosynthesis	2.8.1.12	Molybdopterinsynthase.	Mo-molybdopterincofactorbiosyntheticprocess	Mo-molybdopterinsynthaseactivity	nucleus
CL49Contig1	0	38.64	-38.3538	-7.8257	0.0838648	7.44607e-05	0.00253221	gb|KMS64782.1|hypotheticalproteinBVRB_042720,partial[Betav...	-	-	-	-	-	-	-	-
CL49Contig2	8.62	29.89	-1.7939	-4.72769	4.03375	7.01136e-09	1.46314e-06	emb|CDZ90521.1|conservedhypotheticalprotein[Rhodococcusrube...	-	-	-	-	-	-	-	-
CL522Contig1	114.88	460.36	-2.00263	-3.38641	8.91823	2.30088e-06	0.000162513	gb|AFE84656.1|cinnamoylCoAreductase[Salviamiltiorrhiza]	K09753	940	Phenylpropanoidbiosynthesis	1.2.1.44	Cinnamoyl-CoAreductase.	ligninbiosyntheticprocess	cinnamoyl-CoAreductaseactivity	cytosol
CL532Contig1	63.94	513.89	-3.00667	-4.1749	8.604	2.04177e-08	3.51516e-06	gb|ACH63224.1|pathogenesis-relatedprotein10[Rheumaustrale]	-	-	-	-	-	mRNAmodification	-	membrane
CL671Contig1	5.31	11.33	-1.09336	-2.51208	4.46557	0.00038375	0.00922406	ref|XP_010248690.1|PREDICTED:uncharacterizedproteinAt1g04910...	-	-	-	-	-	-	-	endosome
scaffold10060	0.77	2.84	-1.88296	-7.65657	-0.0720788	0.000164799	0.00465118	gb|KHG29827.1|Slit[Gossypiumarboreum]	-	-	-	-	-	neuronmigration	receptorbinding	extracellularregion
scaffold10089	0.78	5.08	-2.70328	-2.05246	4.43547	0.00322478	0.042996	gb|KNA17608.1|hypotheticalproteinSOVF_078660[Spinaciaoleracea]	K01955	240	Pyrimidinemetabolism	6.3.5.5	Carbamoyl-phosphatesynthase(glutamine-hydrolyzing).	proteasomalproteincatabolicprocess	carbamoyl-phosphatesynthase(glutamine-hydrolyzing)activity	chloroplast
scaffold10099	7.51	22.96	-1.61224	-2.37961	2.71867	0.00148943	0.0250474	gb|ACH63240.1|glutaredoxin[Rheumaustrale]	-	-	-	1.8.1.9	Thioredoxin-disulfidereductase.	antherdevelopment	proteinbinding	cytoplasm
scaffold10133	2.16	5.34	-1.30581	-7.24391	-0.434971	0.00100641	0.0183837	ref|XP_008246412.1|PREDICTED:luminal-bindingprotein5[Prunus...	K09490	5020	Priondiseases	1.4.1.2	Glutamatedehydrogenase.	pollentubegrowth	ATPbinding	plasmodesma
scaffold10260	4.14	13.16	-1.66846	-4.43051	1.38409	5.07388e-06	0.000303837	gb|EGZ74191.1|hypotheticalproteinNEUTE2DRAFT_76243[Neurospor...	-	-	-	-	-	-	-	-
scaffold10302	1.73	5.13	-1.56819	-3.59128	1.58635	6.23733e-05	0.002243	ref|XP_009341015.1|PREDICTED:vacuolaraminoacidtransporter1...	-	-	-	-	-	N-terminalproteinmyristoylation	aminoacidtransmembranetransporteractivity	plasmamembrane
scaffold10411	1.61	3.81	-1.24273	-2.29455	2.17213	0.0028565	0.0395631	ref|XP_006446203.1|hypotheticalproteinCICLE_v10014962mg[Citr...	K00844	52	Galactosemetabolism	2.7.1.1	Hexokinase.	roothaircelldevelopment	proteinbinding	plastid
scaffold10454	0	5.01	-35.4066	-2.79611	5.3788	7.93867e-05	0.00264105	ref|YP_009162879.1|ribosomalproteinS4(chloroplast)[Rheumpa...	K02986	3010	Ribosome	-	-	photosystemIassembly	proteinbinding	plastid
scaffold10529	6.75	27.41	-2.02174	-3.31595	6.10341	4.24108e-06	0.000263067	ref|YP_009162859.1|ribosomalproteinS16(chloroplast)[Rheump...	K02959	3010	Ribosome	-	-	ribosomalsmallsubunitassembly	proteinbinding	plastid
scaffold10848	0	1.52	-33.6858	-7.8257	0.0838648	7.44607e-05	0.00253221	gb|KCW51783.1|hypotheticalproteinEUGRSUZ_J01234[Eucalyptusg...	K03553	3440	Homologousrecombination	-	-	negativeregulationofdefenseresponse	enzymeregulatoractivity	thylakoid
scaffold10856	2.23	14.22	-2.67281	-3.30883	2.94081	2.43047e-05	0.00112332	gb|EYU18601.1|hypotheticalproteinMIMGU_mgv1a005215mg[Erythra...	K07375	4145	Phagosome	-	-	responsetocold	structuralconstituentofcytoskeleton	microtubulecytoskeleton
scaffold11014	44.77	96.75	-1.11173	-2.41486	5.79178	0.000503224	0.0111609	ref|XP_002276372.1|PREDICTED:non-specificlipid-transferprote...	-	-	-	-	-	cuticledevelopment	calmodulinbinding	plasmodesma
scaffold11294	0	4.53	-35.2613	-6.62271	2.62171	6.56361e-10	2.1524e-07	ref|XP_002283344.1|PREDICTED:(-)-germacreneDsynthase[Vitis...	K14184	909	Sesquiterpenoidbiosynthesis	4.2.3.75	(-)-germacreneDsynthase.	sesquiterpenebiosyntheticprocess	sesquiterpenesynthaseactivity	-
scaffold11334	1.29	3.2	-1.3107	-3.06001	0.708568	0.000814859	0.0162183	ref|XP_007049059.1|GeneraltranscriptionfactorIIEsubunit1i...	-	-	-	-	-	-	-	-
scaffold11394	13.03	29.98	-1.20216	-2.467	4.57808	0.000496905	0.0111018	gb|KNA15779.1|hypotheticalproteinSOVF_095070[Spinaciaoleracea]	K13070	904	Diterpenoidbiosynthesis	1.1.1.295	Momilactone-Asynthase.	abscisicacidbiosyntheticprocess	xanthoxindehydrogenaseactivity	cytosol
scaffold11406	3.14	7.99	-1.34743	-2.78576	3.29347	0.000178927	0.00490908	ref|XP_009336970.1|PREDICTED:uncharacterizedproteinLOC103929...	-	-	-	-	-	-	-	-
scaffold11467	2.67	11.37	-2.09032	-3.0902	3.49357	3.24977e-05	0.00134026	gb|ABG46320.1|gibberellin3-oxidase1[Rumexpalustris]	K04124	904	Diterpenoidbiosynthesis	1.14.11.15	Gibberellin3-beta-dioxygenase.	gibberellinbiosyntheticprocess	gibberellin3-beta-dioxygenaseactivity	cytoplasm
scaffold11494	0.18	4.99	-4.79297	-10.1742	2.47912	1.57971e-10	6.91373e-08	ref|XP_002275838.1|PREDICTED:IAA-aminoacidhydrolaseILR1-lik...	-	-	-	3.5.1.47	N-acetyldiaminopimelatedeacetylase.	para-aminobenzoicacidmetabolicprocess	IAA-Pheconjugatehydrolaseactivity	endoplasmicreticulum
scaffold11600	5.91	13.45	-1.18638	-2.7175	2.14267	0.000587533	0.0126835	ref|XP_003529346.2|PREDICTED:uncharacterizedproteinAt4g28440...	K07466	3430	Mismatchrepair	-	-	ubiquitin-dependentproteincatabolicprocess	-	cytosol
scaffold11959	0	5.81	-35.6203	-4.15401	0.190922	0.000488131	0.0109674	ref|XP_004155112.1|PREDICTED:acyl-[acyl-carrier-protein]desat...	K03921	61	Fattyacidbiosynthesis	1.14.19.2	Acyl-[acyl-carrier-protein]desaturase.	microtubulenucleation	acyl-[acyl-carrier-protein]desaturaseactivity	chloroplast
scaffold12017	0	3.19	-34.7553	-7.24391	-0.434971	0.00100641	0.0183837	ref|XP_002285748.2|PREDICTED:alcoholdehydrogenase-like1[Vit...	K00121	10	Glycolysis/Gluconeogenesis	1.1.1.1	Alcoholdehydrogenase.	transitionmetaliontransport	alcoholdehydrogenase(NAD)activity	cytosol
scaffold12090	22.75	69.98	-1.62108	-3.43039	4.66604	3.26602e-06	0.000213189	ref|XP_006438332.1|hypotheticalproteinCICLE_v10033163mg[Citr...	-	-	-	-	-	-	-	-
scaffold12092	1.11	2.27	-1.03213	-2.97594	1.03899	0.00116281	0.0207453	gb|KMT07288.1|hypotheticalproteinBVRB_6g149180[Betavulgaris...	K01087	500	Starchandsucrosemetabolism	2.4.1.15	Alpha,alpha-trehalose-phosphatesynthase(UDP-forming).	responsetofructosestimulus	trehalose-phosphataseactivity	cytosol
scaffold12173	1.94	5.81	-1.58248	-3.21126	2.25284	6.17397e-05	0.00222602	ref|XP_007021917.1|Gamma-glutamylhydrolase1isoform2[Theobr...	K01307	790	Folatebiosynthesis	3.4.19.9	Gamma-glutamylhydrolase.	tetrahydrofolylpolyglutamatemetabolicprocess	omegapeptidaseactivity	vacuole
scaffold12290	1.7	8.85	-2.38014	-3.48402	2.97513	8.1555e-06	0.000443975	gb|AAD41024.1|sucrosetransportproteinSUT1[Pisumsativum]	-	-	-	-	-	pollengermination	sucrose:hydrogensymporteractivity	plasmamembrane
scaffold123	0	11.24	-36.5723	-7.24391	-0.434971	0.00100641	0.0183837	gb|KJB27698.1|hypotheticalproteinB456_005G005300[Gossypiumr...	-	-	-	-	-	responsetochitin	-	-
scaffold12310	0	10.94	-36.5333	-10.2356	2.54341	1.05443e-10	5.18665e-08	ref|XP_011082181.1|PREDICTED:uncharacterizedproteinLOC105165...	-	-	-	-	-	elasticfiberassembly	structuralconstituentofmuscle	-
scaffold12334	1.56	9.79	-2.64976	-4.5164	2.05549	5.08031e-07	4.45676e-05	ref|XP_009399980.1|PREDICTED:nucleolarprotein56-like[Musaa...	K14564	3008	Ribosomebiogenesisineukaryotes	-	-	macropinocytosis	proteinbinding	smallnucleolarribonucleoproteincomplex
scaffold12578	0.15	8.8	-5.87447	-7.35344	3.37562	6.021e-12	3.94892e-09	dbj|BAP90365.1|UDP-glycose:glycosyltransferaseUGT85Z1[Fagopy...	K13030	460	Cyanoaminoacidmetabolism	2.4.1.324	7-deoxyloganetinglucosyltransferase.	endoplasmicreticulumunfoldedproteinresponse	UDP-glucosyltransferaseactivity	-
scaffold12583	1.66	9.77	-2.55718	-4.53172	2.82171	1.15535e-07	1.4082e-05	ref|XP_002282578.1|PREDICTED:zincfingerproteinCONSTANS-LIKE...	K12135	4712	Circadianrhythm-plant	-	-	regulationoftranscription,DNA-dependent	sequence-specificDNAbindingtranscriptionfactoractivity	membrane
scaffold12695	1.91	9.58	-2.32645	-2.5811	2.16578	0.000858637	0.0170158	ref|XP_010670492.1|PREDICTED:NADPH:quinoneoxidoreductase-like...	-	-	-	1.6.5.2	NAD(P)Hdehydrogenase(quinone).	responsetoosmoticstress	oxidoreductaseactivity	chloroplast
scaffold12707	6.88	14.12	-1.03726	-2.22864	4.11764	0.00158972	0.0265076	gb|ABC18241.1|NADHdehydrogenasesubunit6[Brassicaoleraceav...	K03884	190	Oxidativephosphorylation	1.6.5.3	NADH:ubiquinonereductase(H(+)-translocating).	mitochondrialelectrontransport,NADHtoubiquinone	NADHdehydrogenase(ubiquinone)activity	mitochondrialrespiratorychaincomplexI
scaffold12729	2.75	6.71	-1.28688	-2.31256	2.6631	0.00203442	0.0309614	gb|KDO65511.1|hypotheticalproteinCISIN_1g015276mg[Citrussin...	-	-	-	-	-	RNAsplicing	proteinbinding	nucleoplasm
scaffold12839	31.98	145.38	-2.18459	-3.35867	8.13366	2.83683e-06	0.000189372	ref|XP_010688050.1|PREDICTED:cinnamoyl-CoAreductase1-like[B...	K09753	940	Phenylpropanoidbiosynthesis	1.2.1.44	Cinnamoyl-CoAreductase.	defenseresponsetofungus	cinnamoyl-CoAreductaseactivity	cytosol
scaffold12874	0	5.51	-35.5438	-10.7163	3.04557	4.5352e-12	3.28754e-09	emb|CAH67061.1|H0112G12.6[OryzasativaIndicaGroup]	K10955	5110	Vibriocholeraeinfection	2.7.7.49	RNA-directedDNApolymerase.	transposition,RNA-mediated	peptidaseactivity	retrotransposonnucleocapsid
scaffold12973	2.32	5.39	-1.21616	-2.34648	2.69114	0.00173881	0.0281544	ref|XP_002523326.1|Auxinresponsefactor,putative[Ricinuscom...	K14486	4075	Planthormonesignaltransduction	2.7.7.48	RNA-directedRNApolymerase.	productionofta-siRNAsinvolvedinRNAinterference	sequence-specificDNAbindingtranscriptionfactoractivity	plasmodesma
scaffold1303	1.3	3.02	-1.21604	-3.79325	-0.11015	0.00229484	0.0341696	ref|XP_008229757.1|PREDICTED:floweringtimecontrolproteinFP...	-	-	-	-	-	positiveregulationofflowerdevelopment	RNAbinding	chromatin
scaffold13035	0.56	2.58	-2.20387	-3.84691	0.834899	0.000112765	0.0034854	gb|KNA21513.1|hypotheticalproteinSOVF_042410isoformA[Spina...	K00517	945	Stilbenoid,diarylheptanoidandgingerolbiosynthesis	1.14.14.1	Unspecificmonooxygenase.	transitionmetaliontransport	alkane1-monooxygenaseactivity	endoplasmicreticulum
scaffold13037	0.58	2.16	-1.89691	-3.07412	1.44263	0.000327712	0.00807438	ref|XP_010688115.1|PREDICTED:transcriptionfactorLUX[Betavu...	K14491	4075	Planthormonesignaltransduction	-	-	regulationoftranscription,DNA-dependent	sequence-specificDNAbindingtranscriptionfactoractivity	nucleus
scaffold13271	0.37	2.78	-2.90949	-4.43051	1.38409	5.07388e-06	0.000303837	ref|XP_008224441.1|PREDICTED:F-box/kelch-repeatproteinAt3g06...	-	-	-	-	-	negativeregulationofproteincatabolicprocess	proteinbinding	nucleus
scaffold1333	0	2.21	-34.2258	-5.22866	1.19719	2.46727e-06	0.000168226	ref|XP_010278583.1|PREDICTED:shaggy-relatedproteinkinaseeps...	K03083	4110	Cellcycle	2.7.11.1	Non-specificserine/threonineproteinkinase.	responsetobrassinosteroidstimulus	proteinserine/threoninekinaseactivity	nucleus
scaffold13335	2.4	18.06	-2.91169	-3.772	3.60215	1.08981e-06	8.48213e-05	ref|XP_002275746.2|PREDICTED:momilactoneAsynthase-like[Viti...	K13070	904	Diterpenoidbiosynthesis	1.1.1.331	Secoisolariciresinoldehydrogenase.	responsetoheat	alcoholdehydrogenase(NAD)activity	cytosol
scaffold13363	3.46	7.05	-1.02685	-2.20266	4.09627	0.00179701	0.0287676	gb|KNA14108.1|hypotheticalproteinSOVF_110650[Spinaciaoleracea]	-	-	-	-	-	RNAsplicing,viaendonucleolyticcleavageandligation	potassiumiontransmembranetransporteractivity	plasmamembrane
scaffold1368	0	16.04	-37.0854	-9.17546	1.43221	7.59584e-08	1.00594e-05	gb|KMS65245.1|hypotheticalproteinBVRB_037930,partial[Betav...	-	-	-	-	-	-	-	-
scaffold13733	0.92	5.77	-2.64887	-6.76011	2.76372	2.68434e-10	1.00736e-07	emb|CBI36527.3|unnamedproteinproduct[Vitisvinifera]	K01255	480	Glutathionemetabolism	3.4.11.5	Prolylaminopeptidase.	leafsenescence	aminopeptidaseactivity	chloroplast
scaffold13797	43.68	94.8	-1.11791	-2.62306	7.77432	0.000161602	0.00461774	gb|AGQ50340.1|photosystemIIproteinI(chloroplast)[Rumexace...	K02710	195	Photosynthesis	-	-	-	-	plastid
scaffold13915	35.25	99.22	-1.49301	-2.85618	8.06056	4.68598e-05	0.00177552	gb|ADD63027.1|photosystemIIproteinM[Potamophilaparviflora]	K02714	195	Photosynthesis	-	-	-	-	plastid
scaffold1563	2.16	6.42	-1.57154	-3.76394	2.57166	5.05792e-06	0.000303837	ref|XP_006444901.1|hypotheticalproteinCICLE_v10023404mg[Citr...	-	-	-	3.2.1.51	Alpha-L-fucosidase.	defenseresponse	hydrolaseactivity,actingonesterbonds	plasmodesma
scaffold1635	1.38	5.96	-2.11064	-2.93491	0.605904	0.00141891	0.0242079	ref|XP_010542264.1|PREDICTED:uncharacterizedproteinLOC104815...	-	-	-	-	-	-	-	-
scaffold1751	3.17	7.94	-1.32466	-2.44392	1.39595	0.00357514	0.0463429	ref|XP_010676841.1|PREDICTED:patellin-6[Betavulgarissubsp....	-	-	-	-	-	cellwallpectinmetabolicprocess	proteasebinding	plasmamembrane
scaffold1902	1.49	3.11	-1.0616	-3.92518	1.90117	1.0081e-05	0.000527928	gb|KNA20345.1|hypotheticalproteinSOVF_052750[Spinaciaoleracea]	-	-	-	-	-	-	-	-
scaffold2425	3.35	7.27	-1.11779	-2.6088	3.20771	0.000377195	0.00908236	ref|NP_063994.2|orf25geneproduct(mitochondrion)[Betavulgar...	-	-	-	-	-	-	-	mitochondrion
scaffold2428	0.51	24.98	-5.61413	-8.77887	4.83104	4.27461e-16	1.47186e-12	gb|KNA21824.1|hypotheticalproteinSOVF_040000[Spinaciaoleracea]	-	-	-	3.4.23.12	Nepenthesin.	systemicacquiredresistance	identicalproteinbinding	endoplasmicreticulum
scaffold2449	2.52	9.57	-1.9251	-3.11891	3.90482	2.65799e-05	0.00119718	ref|XP_003638320.1|Beta-D-glucosidase[Medicagotruncatula]	K05349	500	Starchandsucrosemetabolism	3.2.1.21	Beta-glucosidase.	macropinocytosis	glucosidaseactivity	extracellularspace
scaffold3105	0	7.16	-35.9217	-6.98278	-0.650346	0.00286389	0.0395631	ref|XP_009101981.1|PREDICTED:putativeribonucleaseHproteinA...	-	-	-	3.1.26.4	RibonucleaseH.	-	-	-
scaffold3120	30.82	63.73	-1.04811	-2.72048	3.89933	0.000170031	0.00475019	gb|ABA27047.1|TO75-2[Taraxacumofficinale]	K08907	196	Photosynthesis-antennaproteins	-	-	photosynthesis,lightharvestinginphotosystemI	-	plastoglobule
scaffold3271	1.63	8.29	-2.3465	-8.46086	0.699977	4.27844e-06	0.000263067	gb|AAK70407.1|AF369930_2polpolyprotein[Citrusxparadisi]	-	-	-	-	-	-	-	-
scaffold350	0.47	3.07	-2.70751	-7.97707	0.226606	3.56805e-05	0.00143352	emb|CBI15083.3|unnamedproteinproduct[Vitisvinifera]	-	-	-	-	-	responsetosaltstress	proteinbinding	plasmamembrane
scaffold3580	0	2.25	-34.2517	-7.46494	-0.24385	0.000390825	0.00926476	ref|XP_010092689.1|hypotheticalproteinL484_019763[Morusnota...	-	-	-	-	-	-	-	-
scaffold3592	0	0.51	-32.1103	-6.98278	-0.650346	0.00286389	0.0395631	emb|CDY66372.1|BnaAnng22160D,partial[Brassicanapus]	-	-	-	-	-	regulationofcellularrespiration	-	mitochondrion
scaffold3615	1.77	12.68	-2.84073	-5.7564	3.30331	2.35666e-10	9.2738e-08	ref|WP_005679585.1|hypotheticalprotein[Bacteroidescaccae]>g...	-	-	-	-	-	-	-	-
scaffold3670	1.7	5.12	-1.59061	-4.68256	0.668616	4.69243e-05	0.00177552	gb|ALF04062.1|ribosomalproteinL2(mitochondrion)[Cannabissa...	K02886	3010	Ribosome	-	-	-	-	mitochondrion
scaffold3805	3.6	19.59	-2.44405	-3.93597	3.85976	4.64984e-07	4.18577e-05	ref|XP_002307690.1|Iron(III)-zinc(II)purpleacidphosphatasep...	-	-	-	3.1.3.2	Acidphosphatase.	dephosphorylation	acidphosphataseactivity	extracellularspace
scaffold3806	1.53	3.99	-1.38286	-3.93231	1.48891	1.34086e-05	0.000680443	ref|XP_002264050.1|PREDICTED:purpleacidphosphatase2isoform...	-	-	-	3.1.3.2	Acidphosphatase.	cellularresponsetophosphatestarvation	metalionbinding	extracellularspace
scaffold4062	2.82	16.39	-2.53905	-2.85052	4.36626	8.29584e-05	0.00274452	emb|CBI37905.3|unnamedproteinproduct[Vitisvinifera]	K02433	970	Aminoacyl-tRNAbiosynthesis	3.5.1.4	Amidase.	metabolicprocess	mandelamideamidaseactivity	cytosol
scaffold4164	1062.41	2506.67	-1.23843	-2.51846	1.97367	0.00151628	0.0253751	gb|EHA21136.1|hypotheticalproteinASPNIDRAFT_143688[Aspergill...	-	-	-	-	-	-	-	-
scaffold4237	11.33	22.67	-1.00064	-2.21347	5.07033	0.00146208	0.0246218	ref|NP_064061.2|cox2geneproduct(mitochondrion)[Betavulgari...	K02261	4260	Cardiacmusclecontraction	1.9.3.1	Cytochrome-coxidase.	macropinocytosis	proteinbinding	mitochondrion
scaffold4239	0.75	4.84	-2.69004	-2.83735	1.91953	0.000423146	0.00987795	ref|XP_012436134.1|PREDICTED:LOWQUALITYPROTEIN:uncharacteri...	-	-	-	-	-	-	-	-
scaffold457	0	1.49	-33.6571	-6.98278	-0.650346	0.00286389	0.0395631	ref|XP_007018553.1|CytochromeP450[Theobromacacao]>gi|508723...	K00517	945	Stilbenoid,diarylheptanoidandgingerolbiosynthesis	1.14.13.52	Isoflavone3{prime}-hydroxylase.	toxincatabolicprocess	monooxygenaseactivity	endoplasmicreticulum
scaffold4807	0	3	-34.6667	-7.97707	0.226606	3.56805e-05	0.00143352	emb|CBI23588.3|unnamedproteinproduct[Vitisvinifera]	K13229	402	Benzoxazinoidbiosynthesis	1.14.11.20	Deacetoxyvindoline4-hydroxylase.	positiveregulationoftranscription,DNA-dependent	1-aminocyclopropane-1-carboxylateoxidaseactivity	cytosol
scaffold4810	1.17	4.96	-2.08383	-3.22218	2.59201	4.63265e-05	0.00176746	ref|XP_003631522.1|PREDICTED:cysteine-richreceptor-likeprote...	K13430	4626	Plant-pathogeninteraction	2.7.11.1	Non-specificserine/threonineproteinkinase.	cellularresponsetonitrogenstarvation	proteinbinding	plasmamembrane
scaffold4947	0	2.9	-34.6178	-7.8257	0.0838648	7.44607e-05	0.00253221	ref|WP_011609615.1|hypotheticalprotein[Histophilussomni]>gi...	K12824	3040	Spliceosome	-	-	negativeregulationoftranscriptionfromRNApolymeraseIIpromoter	transcriptioncoactivatoractivity	nucleolus
scaffold5034	2.18	9.43	-2.11293	-3.53417	3.74757	3.6734e-06	0.00023532	gb|KJB12475.1|hypotheticalproteinB456_002G020300[Gossypiumr...	K14491	4075	Planthormonesignaltransduction	-	-	positiveregulationoforganelleorganization	proteinbinding	nucleus
scaffold51	0	3.25	-34.7822	-10.0084	2.30515	4.34651e-10	1.57538e-07	gb|KNA24581.1|hypotheticalproteinSOVF_014470isoformB[Spina...	K13457	4626	Plant-pathogeninteraction	3.1.13.4	Poly(A)-specificribonuclease.	cellularresponsetosalicylicacidstimulus	nucleotidebinding	plasmamembrane
scaffold5185	0.9	3.31	-1.87883	-4.15401	0.190922	0.000488131	0.0109674	gb|AAT38052.1|unknownprotein[OryzasativaJaponicaGroup]>gi...	-	-	-	2.7.7.49	RNA-directedDNApolymerase.	-	-	-
scaffold5360	1.37	16.55	-3.59458	-6.65126	2.65122	5.45325e-10	1.87017e-07	gb|KCW52065.1|hypotheticalproteinEUGRSUZ_J01502[Eucalyptusg...	K01602	630	Glyoxylateanddicarboxylatemetabolism	4.1.1.39	Ribulose-bisphosphatecarboxylase.	responsetobluelight	copperionbinding	apoplast
scaffold5412	13.43	32.04	-1.25441	-2.91056	2.69783	0.000152618	0.0044885	ref|XP_005855606.1|transcriptantisensetoribosomalrnaprotei...	-	-	-	-	-	regulationofcellularrespiration	-	mitochondrion
scaffold5591	0	7.73	-36.0322	-7.8257	0.0838648	7.44607e-05	0.00253221	gb|ALS54682.1|SOC2[Camelliasinensis]	-	-	-	4.2.1.10	3-dehydroquinatedehydratase.	responsetocold	sequence-specificDNAbindingtranscriptionfactoractivity	nucleus
scaffold56	0	12.72	-36.7508	-8.11405	0.358158	2.82471e-05	0.00121577	ref|XP_006389227.1|hypotheticalproteinPOPTR_0034s00220g[Popu...	-	-	-	-	-	-	-	mitochondrion
scaffold5600	0	7.71	-36.0285	-10.1742	2.47912	1.57971e-10	6.91373e-08	gb|KMT19831.1|hypotheticalproteinBVRB_1g008820isoformB[Bet...	K13030	460	Cyanoaminoacidmetabolism	2.4.1.324	7-deoxyloganetinglucosyltransferase.	prolinetransport	UDP-glucosyltransferaseactivity	vacuolarmembrane
scaffold5708	5.6	14.24	-1.34645	-2.71918	5.01611	0.000124178	0.00377549	ref|XP_006448710.1|hypotheticalproteinCICLE_v10014196mg[Citr...	K01187	52	Galactosemetabolism	3.2.1.177	Alpha-D-xylosidexylohydrolase.	polysaccharidecatabolicprocess	alpha-glucosidaseactivity	cytosol
scaffold5728	1.57	4.01	-1.35284	-2.66769	1.77388	0.000877005	0.01733	gb|KDP40855.1|hypotheticalproteinJCGZ_24854[Jatrophacurcas]	K14484	4075	Planthormonesignaltransduction	-	-	responsetoauxinstimulus	sequence-specificDNAbindingtranscriptionfactoractivity	nucleus
scaffold6021	1.35	7.9	-2.54889	-8.56012	0.799791	2.45054e-06	0.000167917	ref|XP_008457868.1|PREDICTED:proteinRALF-like34[Cucumismelo]	-	-	-	-	-	calcium-mediatedsignaling	signaltransduceractivity	apoplast
scaffold6091	94.06	199.35	-1.08365	-2.64662	6.2621	0.000157465	0.00454212	ref|XP_010673829.1|PREDICTED:elongationfactor1-beta2[Beta...	-	-	-	2.5.1.18	Glutathionetransferase.	toxincatabolicprocess	translationelongationfactoractivity	cytosol
scaffold6292	346.37	822.12	-1.24704	-2.49023	8.68725	0.000309922	0.00771892	gb|KCW87192.1|hypotheticalproteinEUGRSUZ_B03715[Eucalyptusg...	-	-	-	-	-	responsetoheat	proteinbinding	plasmodesma
scaffold6369	11.57	189.12	-4.03084	-5.4844	6.55587	9.66939e-12	5.79029e-09	ref|XP_011021651.1|PREDICTED:MLP-likeprotein423[Populuseup...	K14496	4075	Planthormonesignaltransduction	-	-	mRNAmodification	copperionbinding	membrane
scaffold6754	0.51	3.79	-2.89363	-3.39002	1.40199	0.000157637	0.00454212	gb|KNA20022.1|hypotheticalproteinSOVF_056080[Spinaciaoleracea]	-	-	-	-	-	-	-	-
scaffold6814	0	5.34	-35.4986	-8.46086	0.699977	4.27844e-06	0.000263067	ref|XP_011094929.1|PREDICTED:uncharacterizedproteinLOC105174...	-	-	-	-	-	-	-	-
scaffold6862	1.99	4.8	-1.27027	-2.31148	2.39515	0.00241246	0.0355368	gb|KDO66505.1|hypotheticalproteinCISIN_1g009067mg[Citrussin...	-	-	-	-	-	-	-	-
scaffold70	1.48	4.67	-1.65783	-3.72122	1.29125	3.70145e-05	0.00147341	ref|XP_009607335.1|PREDICTED:aspartate-semialdehydedehydrogen...	K00133	260	Glycine,serineandthreoninemetabolism	1.2.1.11	Aspartate-semialdehydedehydrogenase.	isoleucinebiosyntheticprocess	aspartate-semialdehydedehydrogenaseactivity	plasmamembrane
scaffold7003	11.72	24.6	-1.06969	-2.52575	2.75778	0.000671537	0.0140137	ref|XP_009350504.1|PREDICTED:uncharacterizedproteinLOC103942...	-	-	-	-	-	-	-	-
scaffold7144	1.96	5.47	-1.48069	-2.4749	2.32107	0.00124941	0.02209	ref|WP_002535156.1|hypotheticalprotein,partial[Propionibacte...	-	-	-	-	-	negativeregulationofepidermalgrowthfactorreceptorsignalingpathway	-	nucleus
scaffold7380	1.98	5.29	-1.41777	-3.29972	1.91044	5.94081e-05	0.00215891	emb|CBI20950.3|unnamedproteinproduct[Vitisvinifera]	K10144	4115	p53signalingpathway	-	-	positiveregulationofproteinubiquitination	proteinbinding	ubiquitinligasecomplex
scaffold7456	2.39	11.22	-2.23099	-3.1231	2.34639	7.13339e-05	0.00249589	ref|XP_002277541.1|PREDICTED:WernerSyndrome-likeexonuclease-...	-	-	-	3.6.4.12	DNAhelicase.	cellularresponsetogammaradiation	magnesiumionbinding	nucleus
scaffold7457	2.12	5.72	-1.43195	-3.27105	2.48128	3.19618e-05	0.00134026	ref|XP_009609105.1|PREDICTED:WernerSyndrome-likeexonuclease...	-	-	-	3.6.4.12	DNAhelicase.	DNAreplication	manganeseionbinding	nucleoplasm
scaffold7492	1.46	7.44	-2.34933	-3.04262	0.155398	0.00356754	0.0463108	ref|YP_009162920.1|hypotheticalchloroplastRF2(chloroplast)[...	-	-	-	-	-	proteinimportintochloroplaststroma	proteinbinding	-
scaffold7512	1.85	9.7	-2.39046	-3.59417	2.41081	1.32897e-05	0.000680443	gb|KNA18212.1|hypotheticalproteinSOVF_072830[Spinaciaoleracea]	K01953	910	Nitrogenmetabolism	6.3.5.4	Asparaginesynthase(glutamine-hydrolyzing).	asparaginebiosyntheticprocess	asparaginesynthase(glutamine-hydrolyzing)activity	phagocyticvesicle
scaffold7516	1.77	6.01	-1.76362	-2.74024	2.65701	0.00029455	0.00751524	ref|XP_007159059.1|hypotheticalproteinPHAVU_002G204900g[Phas...	K01590	340	Histidinemetabolism	4.1.1.22	Histidinedecarboxylase.	ethanolaminemetabolicprocess	proteinbinding	plasmamembrane
scaffold7518	0	8.66	-36.1961	-8.35426	0.593697	7.72046e-06	0.000423641	ref|XP_007133003.1|hypotheticalproteinPHAVU_011G143100g[Phas...	K14184	909	Sesquiterpenoidbiosynthesis	4.2.3.13	(+)-delta-cadinenesynthase.	geranyldiphosphatemetabolicprocess	sesquiterpenesynthaseactivity	-
scaffold7683	1.14	7.94	-2.80011	-8.74024	0.982754	8.75702e-07	7.22218e-05	ref|XP_006372470.1|hypotheticalproteinPOPTR_0017s01940g[Popu...	K14326	3013	RNAtransport	3.6.4.13	RNAhelicase.	DNAduplexunwinding	RNAhelicaseactivity	polysome
scaffold7747	2.41	5.75	-1.25453	-3.5001	0.528967	0.000497338	0.0111018	gb|KJB34610.1|hypotheticalproteinB456_006G083300[Gossypiumr...	-	-	-	-	-	chromatinassemblyordisassembly	-	membrane
scaffold8311	0	6.38	-35.7553	-8.35426	0.593697	7.72046e-06	0.000423641	gb|KCW66403.1|hypotheticalproteinEUGRSUZ_F00216,partial[Euc...	-	-	-	-	-	regulationoftranscription,DNA-dependent	sequence-specificDNAbindingtranscriptionfactoractivity	nucleus
scaffold8335	0.33	3.06	-3.21299	-5.06855	1.03931	6.00382e-06	0.00034928	ref|XP_012073391.1|PREDICTED:transcriptionfactorbHLH68-like...	-	-	-	-	-	-	-	-
scaffold8360	7.66	18.91	-1.30373	-2.58105	4.41456	0.000293518	0.00751524	dbj|BAF49323.1|flavonesynthaseII[Lobeliaerinus]	K05280	944	Flavoneandflavonolbiosynthesis	1.14.13.87	Licodionesynthase.	isoflavonoidbiosyntheticprocess	2-hydroxyisoflavanonesynthaseactivity	intracellularmembrane-boundedorganelle
scaffold8390	1.96	16.42	-3.06653	-4.0717	4.41113	1.10965e-07	1.37686e-05	ref|XP_009625720.1|PREDICTED:two-componentresponseregulator-...	K14491	4075	Planthormonesignaltransduction	-	-	positiveregulationoftranscription,DNA-dependent	sequence-specificDNAbindingtranscriptionfactoractivity	nucleus
scaffold8429	0.85	3.56	-2.06634	-3.36312	0.413285	0.000921321	0.0178975	gb|KNA21514.1|hypotheticalproteinSOVF_042410isoformB[Spina...	K00517	945	Stilbenoid,diarylheptanoidandgingerolbiosynthesis	1.14.14.1	Unspecificmonooxygenase.	transitionmetaliontransport	alkane1-monooxygenaseactivity	endoplasmicreticulum
scaffold8488	1.55	5.81	-1.90627	-2.45649	2.18845	0.00169789	0.0279391	ref|WP_009569271.1|hypotheticalprotein[Streptococcusintermed...	-	-	-	-	-	-	-	-
scaffold8719	0	3.38	-34.8388	-6.98278	-0.650346	0.00286389	0.0395631	ref|XP_002303288.2|hypotheticalproteinPOPTR_0003s05180g[Popu...	-	-	-	-	-	-	-	-
scaffold8795	4.61	12.82	-1.47556	-2.91193	2.45289	0.000176285	0.00486569	ref|XP_011047546.1|PREDICTED:proteinMOTHERofFTandTF1-lik...	-	-	-	-	-	positiveregulationofseedgermination	phosphatidylethanolaminebinding	nucleus
scaffold8833	1.06	2.94	-1.47175	-2.66586	1.57848	0.00132989	0.0230588	ref|XP_010687701.1|PREDICTED:uncharacterizedproteinLOC104901...	-	-	-	2.3.1.48	Histoneacetyltransferase.	N-terminalpeptidyl-methionineacetylation	peptidealpha-N-acetyltransferaseactivity	cytoplasm
scaffold8939	3.24	17.61	-2.44233	-1.9942	4.96409	0.00374326	0.0482733	gb|KNA12447.1|hypotheticalproteinSOVF_125940[Spinaciaoleracea]	K01061	364	Fluorobenzoatedegradation	3.1.1.45	Carboxymethylenebutenolidase.	-	-	extracellularvesicularexosome
scaffold8994	0	2.83	-34.5826	-4.30537	0.323615	0.000243817	0.00643312	gb|KRH62535.1|hypotheticalproteinGLYMA_04G114000[Glycinemax]	-	-	-	2.5.1.18	Glutathionetransferase.	toxincatabolicprocess	-	cytoplasm
scaffold9037	0	2.13	-34.1726	-7.97707	0.226606	3.56805e-05	0.00143352	ref|XP_010271376.1|PREDICTED:probableleucine-richrepeatrece...	K04733	4620	Toll-likereceptorsignalingpathway	2.7.11.1	Non-specificserine/threonineproteinkinase.	responsetozincion	proteinkinaseactivity	apicalplasmamembrane
scaffold9317	0	12.81	-36.761	-8.56012	0.799791	2.45054e-06	0.000167917	emb|CAN73841.1|hypotheticalproteinVITISV_007562[Vitisvinifera]	K12199	4144	Endocytosis	2.4.1.34	1,3-beta-glucansynthase.	vesicle-mediatedtransport	proteinhomodimerizationactivity	multivesicularbody
scaffold9362	3.93	11.45	-1.54275	-3.00125	2.23688	0.000126407	0.00382639	gb|KNA11763.1|hypotheticalproteinSOVF_132100isoformA[Spina...	-	-	-	-	-	cellularmanganeseionhomeostasis	-	mitochondrion
scaffold9378	1.53	4.26	-1.47732	-4.68256	0.668616	4.69243e-05	0.00177552	gb|EYU25388.1|hypotheticalproteinMIMGU_mgv1a012805mg[Erythra...	-	-	-	-	-	chloroplastorganization	-	corticalendoplasmicreticulum
scaffold9432	0.61	4.12	-2.75576	-3.52726	1.52722	7.80401e-05	0.00260885	ref|XP_010273388.1|PREDICTED:proteinSRG1-like[Nelumbonucifera]	K05933	270	Cysteineandmethioninemetabolism	1.14.11.31	Thebaine6-O-demethylase.	cellwallmodificationinvolvedinabscission	oxidoreductaseactivity,actingondiphenolsandrelatedsubstancesasdonors,oxygenasacceptor	endoplasmicreticulum
scaffold9457	0	4.26	-35.1726	-10.4578	2.77591	2.56446e-11	1.41281e-08	ref|XP_002510232.1|hypotheticalproteinRCOM_1590900[Ricinusc...	-	-	-	-	-	-	-	-
scaffold9557	4.33	22.83	-2.39849	-3.77778	5.43867	3.66957e-07	3.53433e-05	gb|KCW70429.1|hypotheticalproteinEUGRSUZ_F03658[Eucalyptusg...	K06611	52	Galactosemetabolism	2.4.1.82	Galactinol--sucrosegalactosyltransferase.	raffinosecatabolicprocess	galactinol-sucrosegalactosyltransferaseactivity	plasmodesma
scaffold9716	1.23	6.86	-2.47955	-4.56745	0.561317	8.43945e-05	0.00277414	ref|XP_012722925.1|PREDICTED:extensin-like[Fundulusheterocli...	-	-	-	-	-	single-speciesbiofilmformationoninanimatesubstrate	celladhesionmoleculebinding	cellsurface
scaffold9883	0.4	4.42	-3.46597	-3.79325	-0.11015	0.00229484	0.0341696	ref|XP_008451418.1|PREDICTED:U3smallnucleolarRNA-associated...	K14549	3008	Ribosomebiogenesisineukaryotes	-	-	positiveregulationofangiogenesis	-	-
scaffold9937	0.71	5.29	-2.89738	-4.15401	0.190922	0.000488131	0.0109674	ref|XP_010676308.1|PREDICTED:uncharacterizedproteinLOC104892...	-	-	-	-	-	-	-	-

## Sheet: L25-vs-L4_L4up
Table S2:List of upregulated differentially expressed genes (DEGs) in L25-vs-L4_L4up condition at a statistical significance level of p ≤0.05 and FDR ≤0.05 and annotated under NR, KEGG, EC and GO
CONTIG	L4	L25	LOG2FC	LOGFC	LOG CPM	Pvalue	FDR	Description	kegg_pathway_id	matched_kegg_id	kegg_pathway	EC number	EC_description	Biological process	Molecular _function	Cellular_component
C122107	855.48	0	42.8224	11.4224	8.68784	2.40309e-25	1.84713e-21	ref|XP_010667688.1|PREDICTED:cytochromeP45071A4-like[Betav...	K00517	945	Stilbenoid,diarylheptanoidandgingerolbiosynthesis	1.14.13.102	Psoralensynthase.	terpenoidmetabolicprocess	proteinbinding	Golgiapparatus
C123399	534.19	0	42.143	15.9044	8.12799	2.56903e-25	1.84713e-21	ref|XP_010694277.1|PREDICTED:probablesesquiterpenesynthase[...	K14184	909	Sesquiterpenoidbiosynthesis	4.2.3.22	Germacradienolsynthase.	geranyldiphosphatemetabolicprocess	sesquiterpenesynthaseactivity	-
C114834	637.86	0.26	11.2605	10.1729	7.44425	1.33643e-21	2.7454e-18	ref|XP_006471542.1|PREDICTED:thaumatin-likeprotein1-like[Ci...	-	-	-	3.2.1.39	Glucanendo-1,3-beta-D-glucosidase.	defenseresponse	proteinbinding	vacuole
C109501	746.63	1.09	9.41992	8.3043	7.13648	2.39673e-18	3.82944e-15	gb|ADP23916.1|lateembryogenesisabundantprotein[Sesuviumpor...	-	-	-	-	-	-	-	-
C101612	811.07	1.21	9.38868	8.14858	6.41081	5.23932e-17	6.53372e-14	gb|KMT18403.1|hypotheticalproteinBVRB_2g025530[Betavulgaris...	-	-	-	-	-	defenseresponse	-	plasmamembrane
scaffold12926	73.1	0	39.2736	12.8208	5.08323	3.91305e-16	4.01926e-13	emb|CDY51445.1|BnaA05g36620D[Brassicanapus]	-	-	-	-	-	-	-	nucleus
C114236	115.45	0	39.9329	12.7126	4.97817	8.16204e-16	7.82467e-13	ref|XP_011016387.1|PREDICTED:thaumatin-likeprotein1isoform...	-	-	-	3.2.1.39	Glucanendo-1,3-beta-D-glucosidase.	defenseresponse	proteinbinding	cellwall
scaffold1040	295.8	0.23	10.3288	7.70517	5.97535	1.0673e-15	9.59233e-13	dbj|BAF98919.1|classIVchitinase[Nepenthesalata]	K01183	520	Aminosugarandnucleotidesugarmetabolism	3.2.1.14	Chitinase.	defenseresponsetofungus	chitinaseactivity	extracellularregion
scaffold11955	72.42	0.12	9.23721	7.83408	5.14364	1.14223e-14	8.64487e-12	gb|KJB24022.1|hypotheticalproteinB456_004G125500[Gossypiumr...	K00475	941	Flavonoidbiosynthesis	1.14.11.9	Flavanone3-dioxygenase.	responsetoUV-B	2{prime}-deoxymugineic-acid2{prime}-dioxygenaseactivity	cytoplasm
scaffold12858	133.92	0.27	8.9542	7.81347	5.12368	1.31883e-14	9.48239e-12	gb|KNA08068.1|hypotheticalproteinSOVF_166040[Spinaciaoleracea]	K00015	630	Glyoxylateanddicarboxylatemetabolism	1.1.1.81	Hydroxypyruvatereductase.	photorespiration	hydroxypyruvatereductaseactivity	cytosol
scaffold854	57.66	0.15	8.58646	11.9857	4.27814	1.06218e-13	5.87468e-11	pdb|3A5S|AChainA,BenzalacetoneSynthase(I207lL208F)>gi|2847...	K00660	941	Flavonoidbiosynthesis	2.3.1.212	Benzalacetonesynthase.	flavonoidbiosyntheticprocess	proteinhomodimerizationactivity	endoplasmicreticulum
C122155	38.23	0.14	8.09313	11.9589	4.25252	1.26627e-13	6.74406e-11	gb|KMT19911.1|hypotheticalproteinBVRB_1g009580[Betavulgaris...	K01210	500	Starchandsucrosemetabolism	3.2.1.58	Glucan1,3-beta-glucosidase.	carbohydratemetabolicprocess	glucanexo-1,3-beta-glucosidaseactivity	cellsurface
C115304	131.98	0.5	8.04418	6.9182	5.20924	2.1252e-13	1.05381e-10	ref|XP_004979346.1|PREDICTED:somaticembryogenesisreceptorki...	K13416	4075	Planthormonesignaltransduction	2.7.11.1	Non-specificserine/threonineproteinkinase.	brassinosteroidmediatedsignalingpathway	receptorserine/threoninekinasebinding	plasmamembrane
CL1236Contig1	261.61	1.03	7.98863	6.14168	6.71946	3.15201e-13	1.37351e-10	ref|XP_007032965.1|ZincfingerproteinCONSTANS-LIKE2[Theobro...	K12135	4712	Circadianrhythm-plant	-	-	regulationofflowerdevelopment	sequence-specificDNAbindingtranscriptionfactoractivity	nucleus
C117200	132.45	0.22	9.23373	6.53132	5.39867	3.94402e-13	1.62043e-10	gb|ALC79025.1|NACtranscriptionfactors48[Manihotesculenta]	-	-	-	-	-	responsetobacterium	transcriptionregulatoryregionDNAbinding	nucleus
CL675Contig1	64.78	0	39.0993	11.7646	4.06751	4.53022e-13	1.80957e-10	ref|XP_010244735.1|PREDICTED:D-galacturonatereductase-like[N...	K00002	10	Glycolysis/Gluconeogenesis	1.1.1.365	D-galacturonatereductase.	oxidation-reductionprocess	codeinonereductase(NADPH)activity	cytosol
C116894	50.58	0	38.7423	11.7333	4.03778	5.5524e-13	2.15374e-10	ref|XP_004303825.1|PREDICTED:uncharacterizedproteinLOC101291...	K12135	4712	Circadianrhythm-plant	-	-	bluelightsignalingpathway	proteinbinding	nucleus
C95930	567.24	0.88	9.33224	7.24921	4.58027	5.69138e-13	2.15374e-10	gb|KMS99801.1|hypotheticalproteinBVRB_1g020540[Betavulgaris...	-	-	-	-	-	defenseresponse	-	cellwall
C113572	1405.66	8.92	7.29999	5.82128	8.5601	6.32067e-13	2.21686e-10	ref|XP_010676518.1|PREDICTED:proteinP21-like[Betavulgariss...	-	-	-	3.2.1.39	Glucanendo-1,3-beta-D-glucosidase.	defenseresponsetofungus,incompatibleinteraction	proteinbinding	vacuole
C122373	61.34	0	39.0205	6.70073	4.9995	9.01946e-13	3.08809e-10	ref|XP_006473764.1|PREDICTED:uncharacterizedproteinLOC102608...	-	-	-	3.2.1.8	Endo-1,4-beta-xylanase.	-	-	-
C113088	56.28	0	38.8963	11.6448	3.9538	9.93513e-13	3.32249e-10	gb|KDP25874.1|hypotheticalproteinJCGZ_22904[Jatrophacurcas]	-	-	-	2.7.11.1	Non-specificserine/threonineproteinkinase.	responsetoabscisicacidstimulus	-	cellwall
scaffold13857	17.23	0	37.1886	11.5401	3.85482	2.01087e-12	6.42585e-10	ref|XP_010265967.1|PREDICTED:G-typelectinS-receptor-likeser...	K13416	4075	Planthormonesignaltransduction	2.7.11.1	Non-specificserine/threonineproteinkinase.	proteinN-linkedglycosylation	calmodulinbinding	plasmamembrane
scaffold11604	26.06	0.13	7.64718	11.4658	3.78478	3.24586e-12	9.7498e-10	ref|XP_002276576.1|PREDICTED:cytochromeP45076C4[Vitisvinif...	K05280	944	Flavoneandflavonolbiosynthesis	1.14.13.152	Geraniol8-hydroxylase.	monoterpenoidbiosyntheticprocess	oxidoreductaseactivity,actingonpaireddonors,withincorporationorreductionofmolecularoxygen,NADHorNADPHasonedonor,andincorporationofoneatomofoxygen	endoplasmicreticulum
scaffold9464	21.25	0	37.4912	11.4439	3.76411	3.67206e-12	1.05608e-09	gb|KCW75000.1|hypotheticalproteinEUGRSUZ_E03762[Eucalyptusg...	K13430	4626	Plant-pathogeninteraction	2.7.11.1	Non-specificserine/threonineproteinkinase.	cellularresponsetonitrogenstarvation	proteinbinding	plasmamembrane
scaffold5784	407	2.8	7.18346	5.58576	7.42775	4.27732e-12	1.20604e-09	ref|XP_002284642.1|PREDICTED:1-aminocyclopropane-1-carboxylate...	K13229	402	Benzoxazinoidbiosynthesis	1.14.11.20	Deacetoxyvindoline4-hydroxylase.	responsetonitrate	1-aminocyclopropane-1-carboxylateoxidaseactivity	cytosol
CL1586Contig1	1566.2	11.52	7.08698	5.50088	8.98144	4.51897e-12	1.24967e-09	dbj|BAG38685.1|chitinaseA[Ananascomosus]	K01183	520	Aminosugarandnucleotidesugarmetabolism	3.2.1.14	Chitinase.	hydrogenperoxidebiosyntheticprocess	chitinaseactivity	extracellularregion
scaffold1174	24.74	0	37.7106	11.3933	3.71648	5.19703e-12	1.39708e-09	ref|XP_010062447.1|PREDICTED:hexosecarrierproteinHEX6-like...	K08139	4113	Meiosis-yeast	-	-	nitratetransport	monosaccharidetransmembranetransporteractivity	plasmamembrane
scaffold9045	50.42	0.16	8.29978	6.90415	4.25153	5.44709e-12	1.42417e-09	ref|XP_010696081.1|PREDICTED:B-boxzincfingerprotein32[Bet...	K12135	4712	Circadianrhythm-plant	-	-	bluelightsignalingpathway	proteinbinding	nucleus
C121163	35.48	0	38.2307	6.88453	4.23293	6.2225e-12	1.59785e-09	dbj|BAP90369.1|UDP-glycose:glycosyltransferaseUGT71U1[Fagopy...	K12356	940	Phenylpropanoidbiosynthesis	2.4.1.91	Flavonol3-O-glucosyltransferase.	ethylenemediatedsignalingpathway	quercetin3-O-glucosyltransferaseactivity	membrane
C118162	161.38	1.23	7.03566	5.71561	5.79986	8.90958e-12	2.17152e-09	gb|KOM36171.1|hypotheticalproteinLR48_Vigan02g232100[Vignaa...	K13171	3013	RNAtransport	2.7.11.1	Non-specificserine/threonineproteinkinase.	cellularresponsetoironionstarvation	proteinbinding	plasmamembrane
scaffold11776	22.26	0	37.5582	11.2864	3.61613	1.04506e-11	2.4636e-09	ref|XP_007219131.1|hypotheticalproteinPRUPE_ppa015890mg[Prun...	K00103	53	Ascorbateandaldaratemetabolism	1.1.3.37	D-arabinono-1,4-lactoneoxidase.	L-ascorbicacidbiosyntheticprocess	L-gulono-1,4-lactonedehydrogenaseactivity	cellwall
scaffold13405	164.33	1.39	6.88537	5.50115	6.57556	1.39626e-11	3.18702e-09	ref|XP_009369103.1|PREDICTED:inactivebeta-amylase9-like[Pyr...	K01177	500	Starchandsucrosemetabolism	3.2.1.2	Beta-amylase.	responsetowaterdeprivation	beta-amylaseactivity	cytosol
C102356	92.29	0	39.6099	11.1304	3.47018	2.77453e-11	6.04511e-09	gb|KMT18402.1|hypotheticalproteinBVRB_2g025520[Betavulgaris...	-	-	-	-	-	defenseresponsetofungus	-	extracellularregion
CL15Contig2	287.15	3.73	6.26649	5.31948	6.59008	3.41686e-11	6.92035e-09	gb|KNA18170.1|hypotheticalproteinSOVF_073230[Spinaciaoleracea]	K01210	500	Starchandsucrosemetabolism	3.2.1.39	Glucanendo-1,3-beta-D-glucosidase.	responsetoendoplasmicreticulumstress	cellulaseactivity	vacuole
scaffold2861	107.94	0.37	8.18849	5.57608	5.44864	3.6384e-11	6.97736e-09	ref|XP_010912736.1|PREDICTED:senescence-specificcysteineprot...	K01365	4142	Lysosome	3.4.22.33	Fruitbromelain.	responsetosucrosestimulus	cysteine-typeendopeptidaseactivity	senescence-associatedvacuole
C122359	19.61	0.14	7.13002	11.0161	3.36373	5.86843e-11	1.04183e-08	ref|XP_010667711.1|PREDICTED:uncharacterizedproteinLOC104884...	-	-	-	-	-	-	-	-
scaffold3987	544.45	4.63	6.87764	5.07881	7.95914	8.43663e-11	1.46167e-08	ref|XP_010692567.1|PREDICTED:glucanendo-1,3-beta-glucosidase-...	K01210	500	Starchandsucrosemetabolism	3.2.1.39	Glucanendo-1,3-beta-D-glucosidase.	systemicacquiredresistance	glucanexo-1,3-beta-glucosidaseactivity	apoplast
CL1657Contig1	114.66	0.43	8.05881	5.98726	4.31919	9.71507e-11	1.65644e-08	ref|XP_006376489.1|hypotheticalproteinPOPTR_0013s13460g[Popu...	-	-	-	-	-	-	-	-
CL1099Contig1	33.48	0.33	6.66469	5.34636	5.44522	1.00315e-10	1.67736e-08	dbj|BAO45894.1|pleiotropicdrugresistanceABCtransporter[Aca...	K08711	2010	ABCtransporters	3.6.3.17	Monosaccharide-transportingATPase.	responsetowaterdeprivation	cadmiumiontransmembranetransporteractivity	plasmamembrane
C116848	287.01	2.91	6.62394	5.13898	6.50242	1.12995e-10	1.86766e-08	ref|XP_010692057.1|PREDICTED:thaumatin-likeprotein1b[Betav...	-	-	-	3.2.1.39	Glucanendo-1,3-beta-D-glucosidase.	defenseresponse	proteinbinding	cellwall
C123735	34.71	0.11	8.3017	5.66895	4.57308	1.1431e-10	1.86792e-08	ref|XP_010684292.1|PREDICTED:vacuolar-sortingreceptor7-like...	K04357	4510	Focaladhesion	1.11.1.8	Iodideperoxidase.	responsetoglucosestimulus	proteinbinding	trans-Golginetwork
scaffold1377	12.93	0.23	5.81294	10.8757	3.23347	1.44187e-10	2.22947e-08	gb|KNA26003.1|hypotheticalproteinSOVF_001480[Spinaciaoleracea]	K13415	4075	Planthormonesignaltransduction	2.7.11.1	Non-specificserine/threonineproteinkinase.	responsetofungus	guanylatecyclaseactivity	plasmamembrane
CL1122Contig1	43.46	0.25	7.44162	5.91052	4.24684	1.58841e-10	2.40435e-08	gb|AFN57631.1|sesquiterpenesynthase,partial[Persicariaminor]	K12929	904	Diterpenoidbiosynthesis	4.2.3.75	(-)-germacreneDsynthase.	geranyldiphosphatemetabolicprocess	sesquiterpenesynthaseactivity	-
CL463Contig1	39.34	0.75	5.71296	10.8509	3.21053	1.65073e-10	2.44716e-08	dbj|BAT80381.1|hypotheticalproteinVIGAN_02338800[Vignaangul...	K13415	4075	Planthormonesignaltransduction	2.7.11.1	Non-specificserine/threonineproteinkinase.	signaltransduction	transmembranesignalingreceptoractivity	plasmamembrane
scaffold13820	26.81	0	37.8265	6.36729	3.74652	1.74641e-10	2.5367e-08	emb|CBI22234.3|unnamedproteinproduct[Vitisvinifera]	-	-	-	-	-	regulationoftranscription,DNA-dependent	sequence-specificDNAbindingtranscriptionfactoractivity	nucleus
C116456	223.54	2.07	6.75476	5.10919	6.19764	1.81553e-10	2.61074e-08	ref|XP_003592154.1|Chitinase[Medicagotruncatula]>gi|35548120...	K01183	520	Aminosugarandnucleotidesugarmetabolism	3.2.1.14	Chitinase.	responsetolightintensity	chitinaseactivity	extracellularregion
scaffold675	18.54	0	37.2943	10.7913	3.1555	2.38967e-10	3.28237e-08	ref|XP_011090444.1|PREDICTED:pectinesterase2[Sesamumindicum]	K01051	40	Pentoseandglucuronateinterconversions	3.1.1.11	Pectinesterase.	responsetofungus	pectinesteraseactivity	membrane
C109019	1197.11	13.41	6.4801	4.91782	7.71301	2.39235e-10	3.28237e-08	gb|KJB63953.1|hypotheticalproteinB456_010G026700[Gossypiumr...	-	-	-	-	-	cellproliferation	-	extracellularmatrix
scaffold13699	31.14	0.16	7.60455	6.32132	3.70368	2.39672e-10	3.28237e-08	gb|KCW65740.1|hypotheticalproteinEUGRSUZ_G03109[Eucalyptusg...	K14990	4724	Glutamatergicsynapse	-	-	aminoacidtransmembranetransport	neutralaminoacidtransmembranetransporteractivity	plasmamembrane
scaffold855	65.43	0.59	6.79309	6.29777	3.68177	2.72801e-10	3.66625e-08	pdb|3A5Q|AChainA,BenzalacetoneSynthaseFromRheumPalmatum>...	K00660	941	Flavonoidbiosynthesis	2.3.1.212	Benzalacetonesynthase.	responsetooxidativestress	proteinhomodimerizationactivity	endoplasmicreticulum
C119628	114.66	1.45	6.30517	5.14269	5.43856	3.36245e-10	4.43596e-08	ref|XP_010519394.1|PREDICTED:alcoholdehydrogenaseclass-P-lik...	K00001	10	Glycolysis/Gluconeogenesis	1.1.1.1	Alcoholdehydrogenase.	responsetoosmoticstress	alcoholdehydrogenase(NAD)activity	plasmamembrane
C119326	53.74	0.19	8.14385	5.48967	4.40394	3.66328e-10	4.78891e-08	ref|XP_011020277.1|PREDICTED:polygalacturonaseinhibitor-like...	K13420	4626	Plant-pathogeninteraction	2.7.11.1	Non-specificserine/threonineproteinkinase.	systemicacquiredresistance,salicylicacidmediatedsignalingpathway	polygalacturonaseinhibitoractivity	cytosol
scaffold676	2.67	0	34.4986	10.711	3.0814	4.06833e-10	5.22345e-08	gb|KHN35620.1|Pectinesterase2[Glycinesoja]	K01051	40	Pentoseandglucuronateinterconversions	3.1.1.11	Pectinesterase.	responsetofungus	pectinesteraseactivity	membrane
CL72Contig1	78.26	2.72	4.8466	5.10486	5.40255	4.27394e-10	5.39386e-08	gb|KNA16476.1|hypotheticalproteinSOVF_088700isoformA[Spina...	K07299	5200	Pathwaysincancer	-	-	carbohydratetransmembranetransport	monosaccharidetransmembranetransporteractivity	plasmodesma
C120323	18.9	0	37.3221	10.7018	3.07292	4.27608e-10	5.39386e-08	gb|KJB37388.1|hypotheticalproteinB456_006G203200[Gossypiumr...	-	-	-	-	-	developmentalprocessinvolvedinreproduction	iron-nicotianaminetransmembranetransporteractivity	plasmamembrane
scaffold13288	73.2	0.55	7.05627	5.35716	4.67508	4.37606e-10	5.47197e-08	gb|AHC29025.1|phenylacetaldehydereductase[Rosarugosa]	K09753	940	Phenylpropanoidbiosynthesis	1.2.1.44	Cinnamoyl-CoAreductase.	pollendevelopment	cinnamoyl-CoAreductaseactivity	endoplasmicreticulum
CL664Contig1	124.72	1.35	6.52959	4.92389	6.20984	5.2068e-10	6.43026e-08	ref|XP_010682687.1|PREDICTED:L-typelectin-domaincontainingr...	K13416	4075	Planthormonesignaltransduction	2.7.11.1	Non-specificserine/threonineproteinkinase.	defenseresponsetofungus	transmembranereceptorproteinserine/threoninekinaseactivity	plasmamembrane
C112402	32.4	0	38.0997	10.6643	3.03847	5.23186e-10	6.43026e-08	ref|XP_006349261.1|PREDICTED:putativegermin-likeprotein2-1-...	-	-	-	1.2.3.4	Oxalateoxidase.	transitionmetaliontransport	oxalateoxidaseactivity	extracellularmatrix
CL188Contig1	72.29	3.5	4.36837	6.16743	3.56076	6.37936e-10	7.76748e-08	ref|XP_006289530.1|hypotheticalproteinCARUB_v10003073mg[Caps...	-	-	-	-	-	defenseresponsetofungus	proteinbinding	endoplasmicreticulum
C103670	54.15	0	38.8407	10.6356	3.01206	6.42788e-10	7.76748e-08	ref|XP_010670562.1|PREDICTED:probablecarboxylesterase17[Bet...	K14493	4075	Planthormonesignaltransduction	3.1.1.1	Carboxylesterase.	aminoacidtransport	proteinbinding	nucleus
scaffold1020	4.03	0.15	4.74775	6.14121	3.53649	7.35906e-10	8.8186e-08	gb|KNA24502.1|hypotheticalproteinSOVF_014990[Spinaciaoleracea]	K00128	10	Glycolysis/Gluconeogenesis	1.2.1.3	Aldehydedehydrogenase(NAD(+)).	responsetoabscisicacidstimulus	3-chloroallylaldehydedehydrogenaseactivity	plastid
C112776	105.48	0.58	7.5067	5.12235	4.7626	8.73733e-10	1.02149e-07	ref|XP_003625214.1|hypotheticalproteinMTR_7g092700[Medicago...	K08300	3018	RNAdegradation	3.1.26.12	RibonucleaseE.	vesicle-mediatedtransport	proteinbinding	Golgiapparatus
C107575	133.56	1.65	6.33888	5.22608	4.55158	1.01641e-09	1.17871e-07	gb|KMS97543.1|hypotheticalproteinBVRB_5g126040[Betavulgaris...	-	-	-	-	-	-	-	-
C102088	58.5	0	38.9521	10.5354	2.92022	1.22433e-09	1.39447e-07	ref|XP_010318229.1|PREDICTED:uncharacterizedproteinLOC104646...	-	-	-	-	-	-	-	-
scaffold7298	15.87	0	37.07	10.5145	2.90109	1.3688e-09	1.52584e-07	ref|XP_010275172.1|PREDICTED:benzylalcoholO-benzoyltransfera...	K13065	945	Stilbenoid,diarylheptanoidandgingerolbiosynthesis	2.3.1.196	BenzylalcoholO-benzoyltransferase.	alkaloidbiosyntheticprocess	13-hydroxylupinineO-tigloyltransferaseactivity	membrane
scaffold3988	158.55	1.04	7.25221	5.04038	4.68548	1.48354e-09	1.6285e-07	gb|EMS45378.1|Glucanendo-1,3-beta-glucosidase,acidicisoform...	-	-	-	3.2.1.39	Glucanendo-1,3-beta-D-glucosidase.	regulationofplant-typehypersensitiveresponse	cellulaseactivity	vacuole
C115938	47.63	0.48	6.63269	5.5548	3.91385	1.5499e-09	1.68846e-07	gb|KHN12948.1|hypotheticalproteinglysoja_042216[Glycinesoja]	-	-	-	-	-	-	-	-
scaffold8708	53.77	0	38.8305	10.4826	2.87191	1.62191e-09	1.75362e-07	emb|CCA65995.1|hypotheticalprotein[Betavulgarissubsp.vulga...	-	-	-	3.1.26.4	RibonucleaseH.	-	-	-
C118280	32.72	0	38.1139	6.00971	3.41509	1.67823e-09	1.80097e-07	ref|XP_006445221.1|hypotheticalproteinCICLE_v10024569mg[Citr...	K00001	10	Glycolysis/Gluconeogenesis	1.3.1.105	2-methylene-furan-3-onereductase.	isopentenyldiphosphatebiosyntheticprocess,mevalonate-independentpathway	2-alkenalreductase(NADP+)activity	apoplast
C109257	32.84	0	38.1192	10.1849	2.60125	1.87742e-09	1.97061e-07	gb|AFU25705.1|gag-polprecursor[Castaneamollissima]	-	-	-	2.7.7.49	RNA-directedDNApolymerase.	DNAbiosyntheticprocess	peptidaseactivity	retrotransposonnucleocapsid
C117006	80.95	0.66	6.93842	4.99008	4.63825	2.05327e-09	2.13957e-07	gb|AKA44587.1|UGTPg35[Panaxginseng]	K11820	380	Tryptophanmetabolism	2.4.1.271	Crocetinglucosyltransferase.	benzoatemetabolicprocess	benzoicacidglucosyltransferaseactivity	Golgiapparatus
C114012	28.13	0	37.8958	10.4389	2.83201	2.16614e-09	2.22494e-07	ref|XP_010696305.1|PREDICTED:alphacarbonicanhydrase7-like[...	K01674	910	Nitrogenmetabolism	4.2.1.1	Carbonatedehydratase.	responsetooxygenradical	carbonatedehydrataseactivity	chloroplastthylakoidmembrane
scaffold4703	95.29	1.24	6.26391	4.58055	7.03849	2.4387e-09	2.45234e-07	gb|KNA08458.1|hypotheticalproteinSOVF_162410isoformA[Spina...	K08711	2010	ABCtransporters	3.6.3.27	Phosphate-transportingATPase.	terpenoidtransport	cadmiumiontransmembranetransporteractivity	plasmamembrane
scaffold12422	16.16	0	37.0961	10.3938	2.79093	2.91801e-09	2.91395e-07	ref|XP_011081628.1|PREDICTED:mechanosensitiveionchannelprot...	-	-	-	-	-	leafsenescence	mechanically-gatedionchannelactivity	plasmamembrane
scaffold6033	63.99	0.44	7.1842	5.14376	4.08053	3.24553e-09	3.19663e-07	gb|KDP38109.1|hypotheticalproteinJCGZ_04752[Jatrophacurcas]	K08311	3018	RNAdegradation	3.6.1.13	ADP-ribosediphosphatase.	responsetochitin	hydrolaseactivity	cytosol
scaffold9187	143	1.27	6.81504	4.46935	8.30934	3.60919e-09	3.50676e-07	ref|XP_002314904.2|S-adenosylmethioninedecarboxylasefamilypr...	K01611	270	Cysteineandmethioninemetabolism	4.1.1.50	Adenosylmethioninedecarboxylase.	flavonoidbiosyntheticprocess	proteinbinding	cytosol
C123827	93.37	1.32	6.14435	4.58186	5.97047	4.08627e-09	3.91737e-07	gb|KNA21672.1|hypotheticalproteinSOVF_041120[Spinaciaoleracea]	-	-	-	-	-	cytokinesisaftermitosis	actinfilamentbinding	celldivisionsite
scaffold13567	25.72	0.3	6.42178	5.09812	4.03816	4.36702e-09	4.15879e-07	ref|XP_010659551.1|PREDICTED:callosesynthase1isoformX2[Vi...	K00706	500	Starchandsucrosemetabolism	2.4.1.34	1,3-beta-glucansynthase.	microsporogenesis	1,3-beta-D-glucansynthaseactivity	cellplate
scaffold1156	11.19	0.31	5.1738	10.0462	2.47606	4.47069e-09	4.22703e-07	ref|XP_002269330.2|PREDICTED:cysteine-richreceptor-likeprote...	K13430	4626	Plant-pathogeninteraction	2.7.11.1	Non-specificserine/threonineproteinkinase.	cellularresponsetonitrogenstarvation	proteinbinding	plasmamembrane
scaffold13508	13.13	0	36.7966	10.3235	2.72693	4.49746e-09	4.22703e-07	ref|XP_010905490.1|PREDICTED:L-typelectin-domaincontainingr...	K13416	4075	Planthormonesignaltransduction	2.7.11.1	Non-specificserine/threonineproteinkinase.	responsetoethylenestimulus	-	plasmamembrane
scaffold3996	13.29	0	36.814	10.0316	2.46289	4.82283e-09	4.5034e-07	ref|XP_012852921.1|PREDICTED:cyclicdoffactor1-like[Erythra...	-	-	-	-	-	regulationoftimingoftransitionfromvegetativetoreproductivephase	proteinbinding	nucleus
scaffold1244	10.11	0.11	6.52214	10.0168	2.44959	5.20571e-09	4.73786e-07	ref|XP_003631841.1|PREDICTED:glutamatereceptor2.8-like[Viti...	-	-	-	-	-	calciumiontransport	glutamatereceptoractivity	plasmamembrane
scaffold3315	9.32	0	36.3021	10.0168	2.44959	5.20571e-09	4.73786e-07	gb|KNA11809.1|hypotheticalproteinSOVF_131620[Spinaciaoleracea]	K14190	53	Ascorbateandaldaratemetabolism	2.7.7.69	GDP-L-galactosephosphorylase.	L-ascorbicacidbiosyntheticprocess	GDP-D-glucosephosphorylaseactivity	cytoplasm
scaffold13713	15.84	0.12	7.04439	5.80781	3.22986	5.83471e-09	5.27692e-07	ref|XP_010100481.1|U-boxdomain-containingprotein18[Morusno...	K08332	4140	Regulationofautophagy	-	-	regulationofseedgermination	ubiquitin-proteinligaseactivity	cytoplasm
C119360	34.3	0.19	7.49607	5.33752	3.71254	5.99312e-09	5.38632e-07	ref|XP_010693140.1|PREDICTED:caffeoylshikimateesterase-like[...	K01054	561	Glycerolipidmetabolism	3.1.1.23	Acylglycerollipase.	responsetozincion	2-acylglycerolO-acyltransferaseactivity	plasmodesma
scaffold1380	17.52	0.21	6.38247	5.79946	3.22222	6.09915e-09	5.44757e-07	gb|KCW81746.1|hypotheticalproteinEUGRSUZ_C03105[Eucalyptusg...	K13416	4075	Planthormonesignaltransduction	2.7.11.1	Non-specificserine/threonineproteinkinase.	responsetochitin	proteinserine/threoninekinaseactivity	plasmamembrane
C123529	20.34	0.11	7.53067	5.32574	3.70168	6.38379e-09	5.6666e-07	ref|XP_002281432.1|PREDICTED:probableLRRreceptor-likeserine...	K13428	4626	Plant-pathogeninteraction	2.7.11.1	Non-specificserine/threonineproteinkinase.	virusinducedgenesilencing	-	plasmamembrane
C107175	73.73	0.42	7.45572	5.31387	3.69074	6.80264e-09	6.00135e-07	dbj|BAR13255.1|PR4-likeprotein,partial[Droseraadelae]	K01183	520	Aminosugarandnucleotidesugarmetabolism	3.2.1.14	Chitinase.	responsetovirus	ribonucleaseactivity	plant-typevacuole
C116544	14.72	0	36.9615	9.97151	2.40889	7.10863e-09	6.23306e-07	ref|XP_003536639.1|PREDICTED:uncharacterizedproteinLOC100792...	-	-	-	-	-	waxbiosyntheticprocess	ubiquitin-proteinligaseactivity	Golgistack
scaffold9644	223.15	3.43	6.02366	4.52973	5.64639	7.43739e-09	6.44275e-07	ref|XP_002517068.1|earlylight-inducedprotein,putative[Ricin...	-	-	-	-	-	responsetofarredlight	-	chloroplastthylakoidmembrane
CL1405Contig1	34.1	0.46	6.21199	9.90884	2.35265	9.80482e-09	8.24522e-07	ref|XP_010674635.1|PREDICTED:smallnuclearribonucleoprotein-a...	K11086	3040	Spliceosome	-	-	-	-	U4snRNP
CL210Contig1	115.98	1.77	6.03398	4.45444	5.76429	1.03534e-08	8.60588e-07	dbj|BAC02435.1|alpha-amylase[Ipomoeanil]	K01176	500	Starchandsucrosemetabolism	3.2.1.1	Alpha-amylase.	responsetogibberellinstimulus	alpha-amylaseactivity	apoplast
scaffold255	33.93	0	38.1663	5.70416	3.13531	1.10559e-08	9.137e-07	gb|KEH40518.1|NAD-dependentaldehydedehydrogenasefamilyprote...	K00128	10	Glycolysis/Gluconeogenesis	1.2.1.3	Aldehydedehydrogenase(NAD(+)).	responsetodesiccation	3-chloroallylaldehydedehydrogenaseactivity	Golgiapparatus
scaffold8825	37.93	0.4	6.5672	4.67872	4.34796	1.43461e-08	1.16552e-06	ref|XP_010680395.1|PREDICTED:asparticproteinase-likeprotein...	K01379	4142	Lysosome	3.4.23.12	Nepenthesin.	responsetowaterdeprivation	aspartic-typepeptidaseactivity	anchoredtomembrane
C107023	108.26	2.97	5.18789	4.78971	4.14465	1.56137e-08	1.24047e-06	gb|KNA24886.1|hypotheticalproteinSOVF_011580[Spinaciaoleracea]	-	-	-	2.7.11.1	Non-specificserine/threonineproteinkinase.	-	-	plasmamembrane
C123329	49.57	0.83	5.90021	4.52259	4.85397	1.71358e-08	1.34994e-06	ref|XP_002268709.1|PREDICTED:RNApolymerasesigmafactorrpoD...	K03093	3020	RNApolymerase	-	-	myo-inositolhexakisphosphatebiosyntheticprocess	plastidsigmafactoractivity	mitochondrion
C101528	125.21	1.83	6.09636	4.87812	3.83504	1.71794e-08	1.34994e-06	gb|KJB62692.1|hypotheticalproteinB456_009G430500[Gossypiumr...	K10418	4962	Vasopressin-regulatedwaterreabsorption	-	-	microtubule-basedmovement	ATPaseactivity,coupled	dyneincomplex
C123313	175.44	3.82	5.52126	4.26433	6.69843	1.75902e-08	1.36592e-06	gb|KDP30797.1|hypotheticalproteinJCGZ_13740[Jatrophacurcas]	K14206	4974	Proteindigestionandabsorption	-	-	divalentmetaliontransport	nitratetransmembranetransporteractivity	plasmamembrane
C101108	41.53	0	38.4579	9.80941	2.26368	1.76677e-08	1.36592e-06	gb|ABE65462.1|hypotheticalproteinAt2g27870[Arabidopsisthali...	-	-	-	3.1.26.4	RibonucleaseH.	-	-	-
scaffold1405	17.22	0.48	5.16491	9.80941	2.26368	1.76677e-08	1.36592e-06	gb|KNA09612.1|hypotheticalproteinSOVF_152030[Spinaciaoleracea]	K13420	4626	Plant-pathogeninteraction	2.7.11.1	Non-specificserine/threonineproteinkinase.	regulationofdefenseresponse	peptidereceptoractivity	chloroplast
C119908	311.36	6.95	5.48543	4.24869	6.90979	1.83822e-08	1.39124e-06	ref|XP_010261010.1|PREDICTED:peroxidase12-like[Nelumbonucif...	K00430	360	Phenylalaninemetabolism	1.11.1.7	Peroxidase.	regulationofmeristemgrowth	peroxidaseactivity	cellwall
scaffold5300	10.71	0	36.5027	9.75701	2.21691	2.51401e-08	1.84446e-06	ref|XP_010686980.1|PREDICTED:cysteine-richreceptor-likeprote...	K13415	4075	Planthormonesignaltransduction	2.7.11.1	Non-specificserine/threonineproteinkinase.	salicylicacidbiosyntheticprocess	proteinbinding	plasmamembrane
scaffold11242	14.21	0	36.9106	9.73911	2.20095	2.7512e-08	1.98806e-06	ref|XP_010677465.1|PREDICTED:uncharacterizedproteinLOC104893...	-	-	-	-	-	-	-	-
scaffold1870	46.36	1.97	4.55661	4.45197	4.6027	2.91566e-08	2.07561e-06	ref|XP_010666755.1|PREDICTED:sugartransportprotein8-like[B...	K08139	4113	Meiosis-yeast	-	-	carbohydratetransmembranetransport	monosaccharidetransmembranetransporteractivity	plasmamembrane
scaffold2401	25.87	0	37.775	9.72098	2.1848	3.01324e-08	2.12404e-06	ref|XP_007018467.1|UncharacterizedproteinTCM_034679[Theobrom...	-	-	-	-	-	-	-	-
scaffold9559	12.62	0	36.7394	9.72098	2.1848	3.01324e-08	2.12404e-06	ref|XP_010687673.1|PREDICTED:kinesin-relatedprotein11[Beta...	-	-	-	-	-	histoneH4-K16acetylation	microtubulebinding	nucleoplasm
CL23Contig1	9.61	0.31	4.9542	5.51291	2.96187	3.48252e-08	2.41926e-06	ref|XP_009627286.1|PREDICTED:wall-associatedreceptorkinase-l...	K13416	4075	Planthormonesignaltransduction	2.7.11.1	Non-specificserine/threonineproteinkinase.	responsetochitin	proteinserine/threoninekinaseactivity	plasmamembrane
scaffold2796	13.79	0	36.8673	9.68403	2.15191	3.62368e-08	2.50522e-06	ref|XP_002510582.1|alcoholdehydrogenase,putative[Ricinuscom...	K00083	940	Phenylpropanoidbiosynthesis	1.1.1.195	Cinnamyl-alcoholdehydrogenase.	ligninbiosyntheticprocess	cinnamyl-alcoholdehydrogenaseactivity	apoplast
scaffold10143	61.42	0.5	6.94064	5.02449	3.42554	4.0078e-08	2.7185e-06	ref|XP_004503674.1|PREDICTED:uncharacterizedproteinLOC101514...	-	-	-	-	-	-	-	-
scaffold10139	15.2	0	37.0078	5.48191	2.93388	4.31204e-08	2.89753e-06	gb|KHN10894.1|1-aminocyclopropane-1-carboxylateoxidaselike1...	K13229	402	Benzoxazinoidbiosynthesis	1.14.11.20	Deacetoxyvindoline4-hydroxylase.	jasmonicacidmediatedsignalingpathway	1-aminocyclopropane-1-carboxylateoxidaseactivity	cytosol
C121639	23.04	0.15	7.26303	5.00985	3.41221	4.49516e-08	3.00653e-06	emb|CBI25711.3|unnamedproteinproduct[Vitisvinifera]	K13416	4075	Planthormonesignaltransduction	2.7.11.1	Non-specificserine/threonineproteinkinase.	proteinautophosphorylation	transmembranereceptorproteinserine/threoninekinaseactivity	plasmamembrane
C113376	488.75	9.86	5.63137	4.09077	6.95659	4.71048e-08	3.13596e-06	ref|XP_002267135.1|PREDICTED:uncharacterizedproteinLOC100243...	-	-	-	-	-	-	-	-
CL234Contig1	8027.03	236.2	5.08679	4.01515	10.799	5.17767e-08	3.4311e-06	ref|XP_003628521.1|Metallothionein-likeprotein[Medicagotrunc...	-	-	-	-	-	-	-	-
C99868	581.43	10.89	5.73853	4.13579	5.97988	5.2714e-08	3.47719e-06	gb|KNA13408.1|hypotheticalproteinSOVF_117290[Spinaciaoleracea]	-	-	-	-	-	patternspecificationprocess	-	plasmodesma
scaffold1616	95.84	1.07	6.48495	4.58598	3.95711	5.46294e-08	3.58708e-06	ref|XP_002263203.1|PREDICTED:uncharacterizedproteinLOC100267...	-	-	-	-	-	-	-	-
C114136	13.94	0	36.8829	9.60716	2.08362	5.83643e-08	3.8149e-06	ref|XP_007029830.1|LRRreceptor-likeserine/threonine-proteink...	K13429	4626	Plant-pathogeninteraction	2.7.11.1	Non-specificserine/threonineproteinkinase.	cellularresponsetochitin	chitinbinding	plasmamembrane
C124053	41.77	0.79	5.72447	4.22266	5.02015	6.09198e-08	3.96392e-06	ref|XP_002283186.1|PREDICTED:G-typelectinS-receptor-likeser...	K13416	4075	Planthormonesignaltransduction	2.7.11.1	Non-specificserine/threonineproteinkinase.	proteinN-linkedglycosylation	calmodulinbinding	plasmamembrane
C117866	44.25	0	38.5494	4.56089	3.93413	6.39901e-08	4.12636e-06	ref|XP_010680354.1|PREDICTED:artemisinicaldehydeDelta(11(13)...	K05894	592	alpha-Linolenicacidmetabolism	1.3.1.92	ArtemisinicaldehydeDelta(11(13))reductase.	abscisicacidmediatedsignalingpathway	oxidoreductaseactivity,actingontheCH-CHgroupofdonors,NADorNADPasacceptor	cytosol
C118694	31.96	0.39	6.35665	4.61194	3.59181	8.68228e-08	5.50005e-06	gb|KMT13243.1|hypotheticalproteinBVRB_4g085070[Betavulgaris...	-	-	-	-	-	chromatinassemblyordisassembly	-	vacuole
CL1760Contig1	464.48	9.59	5.59794	3.96451	7.06336	9.83821e-08	6.17788e-06	ref|XP_010908301.1|PREDICTED:uncharacterizedproteinLOC105034...	-	-	-	-	-	-	-	-
scaffold2194	9.3	0	36.299	9.50494	1.99308	1.06732e-07	6.61553e-06	gb|KNA17782.1|hypotheticalproteinSOVF_076790[Spinaciaoleracea]	-	-	-	-	-	defenseresponsetobacterium	kinaseactivity	apoplast
scaffold13879	432.68	9.44	5.51837	3.90474	8.71803	1.11601e-07	6.86641e-06	gb|AHK23067.1|plasmamembraneATPase4[Fagopyrumtataricum]	K01535	190	Oxidativephosphorylation	3.6.3.6	Proton-exportingATPase.	ATPhydrolysiscoupledprotontransport	magnesiumionbinding	nucleus
C122391	57.39	1.23	5.54407	4.09821	4.9052	1.30233e-07	7.90192e-06	ref|NP_001267894.1|CBL-interactingproteinkinase16[Vitisvin...	K07198	4150	mTORsignalingpathway	2.7.11.1	Non-specificserine/threonineproteinkinase.	responsetoabscisicacidstimulus	proteinserine/threoninekinaseactivity	cytosol
scaffold13686	23.68	0.34	6.12199	4.43954	3.82336	1.30889e-07	7.90834e-06	ref|XP_002527229.1|lyase,putative[Ricinuscommunis]>gi|22353...	-	-	-	-	-	pectincatabolicprocess	carbon-oxygenlyaseactivity,actingonpolysaccharides	-
C98394	35.87	0	38.2465	9.46193	1.95507	1.31616e-07	7.91898e-06	ref|XP_009593978.1|PREDICTED:uncharacterizedproteinLOC104090...	-	-	-	-	-	-	-	-
C103578	203.8	4.81	5.40497	4.12133	4.79342	1.42489e-07	8.4669e-06	gb|KMT18602.1|hypotheticalproteinBVRB_2g027330[Betavulgaris...	-	-	-	-	-	-	-	-
C104292	29.29	0	37.9541	9.43993	1.93566	1.464e-07	8.58287e-06	gb|KJB56940.1|hypotheticalproteinB456_009G142700[Gossypiumr...	-	-	-	-	-	-	-	-
scaffold9555	6.44	0	35.7688	9.43993	1.93566	1.464e-07	8.58287e-06	ref|XP_010104465.1|hypotheticalproteinL484_016065[Morusnota...	-	-	-	-	-	-	-	-
C105296	208.07	4.76	5.44996	4.07627	5.00673	1.47952e-07	8.61356e-06	ref|XP_010941950.1|PREDICTED:phytosulfokines-like[Elaeisguin...	-	-	-	-	-	positiveregulationofflavonoidbiosyntheticprocess	-	extracellularmatrix
scaffold5870	971.68	24.92	5.28511	3.85812	8.25268	1.54413e-07	8.95349e-06	gb|ACH63238.1|glutathione-S-transferase2[Rheumaustrale]	K00799	480	Glutathionemetabolism	2.5.1.18	Glutathionetransferase.	2,4,6-trinitrotoluenecatabolicprocess	glutathionetransferaseactivity	cytoplasm
C117896	25.67	0.63	5.34859	4.79613	3.21855	1.59989e-07	9.23952e-06	gb|KJB18906.1|hypotheticalproteinB456_003G074400[Gossypiumr...	-	-	-	-	-	carbohydratetransmembranetransport	sugartransmembranetransporteractivity	integraltoplasmamembrane
scaffold6840	42.92	1.16	5.20945	4.02503	4.83792	2.01687e-07	1.12646e-05	ref|XP_010670929.1|PREDICTED:nitratereductase[NADH][Betavu...	K00360	910	Nitrogenmetabolism	1.7.1.1	Nitratereductase(NADH).	roothairelongation	nitratereductase(NADH)activity	vacuole
C106685	22.11	0	37.5484	9.39491	1.89596	2.02888e-07	1.12646e-05	gb|KNA13522.1|hypotheticalproteinSOVF_116260[Spinaciaoleracea]	-	-	-	3.4.23.12	Nepenthesin.	systemicacquiredresistance	aspartic-typepeptidaseactivity	endoplasmicreticulum
C91638	48.78	0	38.69	9.39491	1.89596	2.02888e-07	1.12646e-05	gb|KNA09345.1|hypotheticalproteinSOVF_154280[Spinaciaoleracea]	-	-	-	-	-	systemicacquiredresistance	sterolbinding	cellwall
C115508	27.73	0.24	6.85227	4.75283	3.17953	2.08609e-07	1.14935e-05	gb|KNA22734.1|hypotheticalproteinSOVF_031720[Spinaciaoleracea]	-	-	-	-	-	responsetoethylenestimulus	sequence-specificDNAbindingtranscriptionfactoractivity	nucleus
C112922	33.69	0.58	5.86012	4.74401	3.1716	2.18193e-07	1.19756e-05	gb|KCW57552.1|hypotheticalproteinEUGRSUZ_H00321[Eucalyptusg...	K01183	520	Aminosugarandnucleotidesugarmetabolism	3.2.1.14	Chitinase.	defenseresponsetofungus	chitinaseactivity	extracellularregion
CL1963Contig1	81.55	0.79	6.68969	4.10502	4.46838	2.21353e-07	1.20492e-05	ref|XP_011070248.1|PREDICTED:expansin-likeB1[Sesamumindicum]	-	-	-	-	-	unidimensionalcellgrowth	-	cytosol
CL1451Contig1	37.64	0.25	7.23419	4.44695	3.44252	2.26056e-07	1.21748e-05	ref|XP_010682574.1|PREDICTED:probablexyloglucanendotransgluc...	-	-	-	2.4.1.207	Xyloglucan:xyloglucosyltransferase.	plant-typecellwallmodificationinvolvedinmultidimensionalcellgrowth	xyloglucan:xyloglucosyltransferaseactivity	integraltoplasmamembrane
scaffold7812	51.56	1.16	5.47406	4.11122	4.28957	2.35283e-07	1.26245e-05	emb|CBI34634.3|unnamedproteinproduct[Vitisvinifera]	K00083	940	Phenylpropanoidbiosynthesis	1.1.1.195	Cinnamyl-alcoholdehydrogenase.	ligninbiosyntheticprocess	cinnamyl-alcoholdehydrogenaseactivity	cytosol
scaffold13003	371.81	8	5.53842	3.79928	7.46424	2.42054e-07	1.28896e-05	ref|XP_010667908.1|PREDICTED:B2protein[Betavulgarissubsp....	K12619	3008	Ribosomebiogenesisineukaryotes	2.7.11.22	Cyclin-dependentkinase.	transcriptioninitiationfromRNApolymeraseIIpromoter	proteinserine/threoninekinaseactivity	peroxisome
C120851	33.46	0.81	5.36837	4.21568	3.92333	2.42913e-07	1.28896e-05	ref|XP_011092105.1|PREDICTED:probableproteinphosphatase2C3...	K04345	4962	Vasopressin-regulatedwaterreabsorption	3.1.3.16	Protein-serine/threoninephosphatase.	hyperosmoticsalinityresponse	phosphoproteinphosphataseactivity	cytoplasm
C122193	40.3	1.13	5.15639	4.00709	4.54217	2.96281e-07	1.55491e-05	ref|XP_010679200.1|PREDICTED:cytochromeP45094A1-like[Betav...	K00517	945	Stilbenoid,diarylheptanoidandgingerolbiosynthesis	1.14.14.1	Unspecificmonooxygenase.	responsetojasmonicacidstimulus	jasmonoyl-isoleucine-12-hydroxylaseactivity	intracellularmembrane-boundedorganelle
C108005	40.3	1.15	5.13107	4.68993	3.123	3.00521e-07	1.56032e-05	ref|XP_007211211.1|hypotheticalproteinPRUPE_ppa011496mg[Prun...	-	-	-	-	-	negativeregulationofendopeptidaseactivity	serine-typeendopeptidaseinhibitoractivity	-
C117178	85.94	1.53	5.81173	3.95358	4.77247	3.13986e-07	1.62414e-05	ref|XP_010679295.1|PREDICTED:uncharacterizedproteinLOC104894...	-	-	-	-	-	-	-	-
scaffold10427	13.65	0.25	5.77083	9.30042	1.81284	3.18927e-07	1.64379e-05	gb|KNA04505.1|hypotheticalproteinSOVF_199070,partial[Spinac...	-	-	-	2.7.11.1	Non-specificserine/threonineproteinkinase.	responsetonutrient	proteinserine/threoninekinaseactivity	cytosol
scaffold12208	49.74	0.56	6.47284	4.38748	3.38899	3.30172e-07	1.68964e-05	ref|XP_002263026.3|PREDICTED:methylesterase10-like[Vitisvin...	K08233	901	Indolealkaloidbiosynthesis	3.1.1.78	Polyneuridine-aldehydeesterase.	systemicacquiredresistance,salicylicacidmediatedsignalingpathway	lipaseactivity	-
C112140	24.45	0.31	6.30142	5.12854	2.61737	3.49723e-07	1.77078e-05	emb|CBI30584.3|unnamedproteinproduct[Vitisvinifera]	-	-	-	-	-	cellularpotassiumionhomeostasis	-	endomembranesystem
C104988	18.19	0	37.2669	9.2758	1.79122	3.58275e-07	1.8014e-05	gb|ABT18099.1|FERONIAreceptor-likekinase[Cardamineflexuosa]	K04733	4620	Toll-likereceptorsignalingpathway	2.7.11.1	Non-specificserine/threonineproteinkinase.	negativeregulationofabscisicacidmediatedsignalingpathway	proteinkinaseactivity	membrane
scaffold11559	7.99	0	36.08	9.2758	1.79122	3.58275e-07	1.8014e-05	ref|XP_011464228.1|PREDICTED:uncharacterizedproteinLOC101313...	-	-	-	-	-	-	-	-
scaffold739	110.23	0.83	7.05319	3.85301	5.20527	4.14771e-07	2.06381e-05	gb|KJB08242.1|hypotheticalproteinB456_001G073500[Gossypiumr...	K07192	4910	Insulinsignalingpathway	-	-	regulationofplant-typehypersensitiveresponse	proteinhistidinekinasebinding	vacuole
scaffold6974	37.23	0.26	7.16181	5.07414	2.56905	4.57899e-07	2.27055e-05	ref|XP_010673703.1|PREDICTED:lysinehistidinetransporter2-li...	-	-	-	-	-	ammoniumtransport	aminoacidtransmembranetransporteractivity	plasmamembrane
scaffold6611	23.17	0.55	5.39668	3.99577	4.18466	4.64191e-07	2.28572e-05	ref|XP_010678468.1|PREDICTED:two-componentresponseregulator-...	K12127	4712	Circadianrhythm-plant	2.7.13.3	Histidinekinase.	regulationofcircadianrhythm	sequence-specificDNAbindingtranscriptionfactoractivity	nucleus
scaffold8962	16.68	0.21	6.31159	4.30952	3.31906	5.09517e-07	2.46319e-05	ref|XP_011457706.1|PREDICTED:phosphatidylinositol/phosphatidyl...	-	-	-	-	-	phospholipidtransport	phosphatidylinositoltransporteractivity	plasmamembrane
CL1280Contig1	15.76	0.34	5.53459	9.22526	1.7469	5.12166e-07	2.46319e-05	emb|CAN76025.1|hypotheticalproteinVITISV_041931[Vitisvinifera]	-	-	-	-	-	-	-	-
C122047	72.43	1.29	5.81114	3.79452	5.23702	5.22625e-07	2.48853e-05	gb|AAS48510.2|asparticprotease[Fagopyrumesculentum]>gi|8278...	-	-	-	3.4.23.12	Nepenthesin.	systemicacquiredresistance	aspartic-typepeptidaseactivity	endoplasmicreticulum
scaffold9656	46.27	0	38.6138	5.04615	2.54424	5.25397e-07	2.49347e-05	ref|XP_010684355.1|PREDICTED:lateembryogenesisabundantprote...	-	-	-	-	-	-	-	-
CL346Contig1	46.02	0.85	5.75865	4.01959	3.99478	6.24897e-07	2.94624e-05	ref|XP_007017527.1|Erythronate-4-phosphatedehydrogenasefamily...	-	-	-	-	-	-	-	-
scaffold13140	24.77	0.44	5.81495	4.16778	3.57761	6.51291e-07	3.05067e-05	emb|CBI22843.3|unnamedproteinproduct[Vitisvinifera]	-	-	-	3.2.1.26	Beta-fructofuranosidase.	rootdevelopment	sucrosealpha-glucosidaseactivity	mitochondrion
CL1197Contig1	41.71	0.6	6.11929	4.00475	3.98138	6.73812e-07	3.13573e-05	gb|KCW52998.1|hypotheticalproteinEUGRSUZ_J02298[Eucalyptusg...	-	-	-	-	-	aminoacidtransport	aminoacidtransmembranetransporteractivity	plasmamembrane
C123207	51.2	0.97	5.72202	3.78733	4.85414	6.93804e-07	3.2168e-05	ref|XP_002265615.1|PREDICTED:uncharacterizedproteinLOC100264...	-	-	-	-	-	-	-	-
scaffold256	4.34	0.25	4.1177	5.00313	2.50615	6.95706e-07	3.2168e-05	gb|KRH17968.1|hypotheticalproteinGLYMA_13G030400[Glycinemax]	K00128	10	Glycolysis/Gluconeogenesis	1.2.1.3	Aldehydedehydrogenase(NAD(+)).	responsetoabscisicacidstimulus	3-chloroallylaldehydedehydrogenaseactivity	Golgiapparatus
scaffold5024	8.28	0	36.1314	9.14596	1.67752	7.41895e-07	3.39022e-05	ref|XP_006383424.1|hypotheticalproteinPOPTR_0005s15370g[Popu...	K13416	4075	Planthormonesignaltransduction	2.7.11.1	Non-specificserine/threonineproteinkinase.	cellulardefenseresponse	calmodulinbinding	plasmamembrane
scaffold5411	27.03	0.54	5.64546	9.14596	1.67752	7.41895e-07	3.39022e-05	gb|EMD31866.1|hypotheticalproteinCERSUDRAFT_162690[Ceriporio...	-	-	-	-	-	-	-	-
C122019	33.72	1.01	5.06118	3.91636	4.11287	7.44304e-07	3.39022e-05	ref|XP_010694547.1|PREDICTED:cytochromeP45072A15-like[Beta...	K10717	908	Zeatinbiosynthesis	1.3.3.9	Secologaninsynthase.	transitionmetaliontransport	oxidoreductaseactivity,actingonpaireddonors,withincorporationorreductionofmolecularoxygen,NADHorNADPHasonedonor,andincorporationofoneatomofoxygen	plasmodesma
scaffold4704	29.69	0.75	5.30694	3.74796	5.0187	7.66318e-07	3.47623e-05	gb|KDP26678.1|hypotheticalproteinJCGZ_17836[Jatrophacurcas]	K04459	4010	MAPKsignalingpathway	3.1.3.48	Protein-tyrosine-phosphatase.	ovuledevelopment	MAPkinasetyrosine/serine/threoninephosphataseactivity	cytosol
scaffold9467	10.05	0	36.4109	9.11853	1.65355	8.42045e-07	3.7958e-05	emb|CAN76950.1|hypotheticalproteinVITISV_007276[Vitisvinifera]	-	-	-	3.6.3.8	Calcium-transportingATPase.	responsetosaltstress	calcium-transportingATPaseactivity	vacuole
C107483	46.5	0.83	5.80798	4.50395	2.95681	8.83106e-07	3.94381e-05	ref|XP_002320054.1|hypotheticalproteinPOPTR_0014s06350g[Popu...	-	-	-	-	-	meristemmaintenance	sequence-specificDNAbindingtranscriptionfactoractivity	-
CL1302Contig1	38.74	1.43	4.75974	4.50395	2.95681	8.83106e-07	3.94381e-05	gb|KNA13510.1|hypotheticalproteinSOVF_116120[Spinaciaoleracea]	-	-	-	-	-	-	-	-
scaffold7259	43.64	0.21	7.69912	4.11361	3.52903	9.15158e-07	4.07429e-05	gb|KJB07571.1|hypotheticalproteinB456_001G030300[Gossypiumr...	K01183	520	Aminosugarandnucleotidesugarmetabolism	3.2.1.14	Chitinase.	responsetofungus	endochitinaseactivity	cytoplasm
C111190	23.83	0	37.6565	4.94368	2.45365	9.99507e-07	4.43608e-05	ref|XP_002530683.1|conservedhypotheticalprotein[Ricinuscomm...	-	-	-	-	-	photoperiodism,flowering	sequence-specificDNAbindingtranscriptionfactoractivity	-
CL1990Contig1	53.09	1.04	5.67378	3.75451	4.59143	1.01689e-06	4.49933e-05	ref|XP_002310871.1|hypotheticalproteinPOPTR_0007s14390g[Popu...	-	-	-	-	-	proanthocyanidinbiosyntheticprocess	solute:hydrogenantiporteractivity	plant-typevacuolemembrane
C117578	109.53	3.42	5.00119	3.64358	5.32829	1.0739e-06	4.72252e-05	ref|XP_008460786.1|PREDICTED:polygalacturonaseinhibitor-like...	K13420	4626	Plant-pathogeninteraction	2.7.11.1	Non-specificserine/threonineproteinkinase.	negativeregulationofcatalyticactivity	polygalacturonaseinhibitoractivity	cellwall
C109902	107.42	1.06	6.66305	3.72181	4.56187	1.21987e-06	5.28366e-05	gb|KNA19790.1|hypotheticalproteinSOVF_058160[Spinaciaoleracea]	-	-	-	-	-	negativeregulationofcellproliferation	-	plasmamembrane
C97676	30.9	0	38.0313	9.06205	1.60429	1.24339e-06	5.32142e-05	gb|KDO69225.1|hypotheticalproteinCISIN_1g040582mg[Citrussin...	-	-	-	-	-	-	-	-
scaffold428	9.29	0	36.2975	9.06205	1.60429	1.24339e-06	5.32142e-05	ref|XP_011083922.1|PREDICTED:uncharacterizedproteinLOC105166...	-	-	-	-	-	-	-	-
CL1906Contig1	363.2	11.64	4.9636	3.55784	6.3024	1.25838e-06	5.36959e-05	gb|ADD09573.1|dehydrinb[Trifoliumrepens]	-	-	-	-	-	responsetocold	calciumionbinding	cytosol
scaffold12917	27.85	0	37.8814	3.52836	6.49536	1.39507e-06	5.91774e-05	ref|XP_003594772.1|Glucanendo-1,3-beta-glucosidase,basicisof...	-	-	-	3.2.1.39	Glucanendo-1,3-beta-D-glucosidase.	defenseresponsetofungus	proteinbinding	cellwall
scaffold7219	24.75	0	37.7111	9.03295	1.57895	1.42078e-06	6.00905e-05	ref|XP_006338234.1|PREDICTED:geraniol8-hydroxylase-like[Sola...	K04122	904	Diterpenoidbiosynthesis	1.14.13.152	Geraniol8-hydroxylase.	monoterpenoidbiosyntheticprocess	oxidoreductaseactivity,actingonpaireddonors,withincorporationorreductionofmolecularoxygen,NADHorNADPHasonedonor,andincorporationofoneatomofoxygen	intracellularmembrane-boundedorganelle
C124109	36.35	0.76	5.57981	3.631	5.00306	1.54873e-06	6.43664e-05	ref|XP_010690776.1|PREDICTED:telomererepeat-bindingprotein3...	-	-	-	-	-	glucosecatabolicprocess	DNAbinding,bending	chromosome,telomericregion
scaffold11471	16.45	0	37.1218	9.00326	1.55311	1.62639e-06	6.7399e-05	ref|XP_012472265.1|PREDICTED:B3domain-containingtranscriptio...	-	-	-	-	-	-	-	-
scaffold5102	115.9	2.19	5.72581	3.6427	4.82664	1.64481e-06	6.79667e-05	ref|XP_009796242.1|PREDICTED:ethylene-responsivetranscription...	-	-	-	-	-	responsetocold	sequence-specificDNAbindingtranscriptionfactoractivity	nucleus
C108707	13.55	0	36.842	8.97295	1.52676	1.86519e-06	7.61973e-05	ref|XP_009364628.1|PREDICTED:pirin-likeprotein[Pyrusxbrets...	-	-	-	1.13.11.24	Quercetin2,3-dioxygenase.	defenseresponsetobacterium	peptidaseinhibitoractivity	plasmamembrane
scaffold9124	7.48	0	35.9848	8.97295	1.52676	1.86519e-06	7.61973e-05	ref|XP_015055525.1|PREDICTED:longchainacyl-CoAsynthetase6,...	K01897	3320	PPARsignalingpathway	6.2.1.3	Long-chain-fatty-acid--CoAligase.	fattyacidmetabolicprocess	proteinbinding	peroxisome
C120941	44.17	1.13	5.28867	3.67196	4.38475	2.04541e-06	8.30875e-05	ref|XP_010270361.1|PREDICTED:F-boxproteinSKP2A-like[Nelumbo...	K03875	5200	Pathwaysincancer	1.14.11.27	[HistoneH3]-lysine-36demethylase.	lateralrootformation	proteinbinding	SCFubiquitinligasecomplex
scaffold3440	16.69	0	37.1427	4.34974	2.82011	2.09359e-06	8.45667e-05	ref|XP_009356562.1|PREDICTED:uncharacterizedproteinLOC103947...	-	-	-	-	-	-	-	-
C90216	37.77	0	38.3209	8.94199	1.49987	2.14312e-06	8.60337e-05	ref|XP_009779948.1|PREDICTED:18kDaseedmaturationprotein-li...	-	-	-	-	-	-	-	-
scaffold8760	14.25	0.19	6.22882	4.80024	2.32751	2.15052e-06	8.60337e-05	gb|ADT63058.1|phenylalanineammonia-lyase[Fagopyrumesculentum]	K10775	910	Nitrogenmetabolism	4.3.1.24	Phenylalanineammonia-lyase.	lignincatabolicprocess	phenylalanineammonia-lyaseactivity	cytosol
scaffold8918	32.8	1.09	4.9113	3.59237	4.78125	2.17761e-06	8.67423e-05	gb|KNA21259.1|hypotheticalproteinSOVF_044940[Spinaciaoleracea]	K11817	380	Tryptophanmetabolism	1.2.1.28	Benzaldehydedehydrogenase(NAD(+)).	abscisicacidbiosyntheticprocess	aldehydeoxidaseactivity	cytosol
scaffold2931	30.49	0.92	5.05056	3.72766	3.94354	2.21982e-06	8.81795e-05	ref|XP_002265244.1|PREDICTED:ALA-interactingsubunit3[Vitis...	-	-	-	-	-	phospholipidtransport	proteinbinding	Golgiapparatus
scaffold8277	282.34	8.34	5.08124	3.39183	7.363	2.56645e-06	0.000100835	ref|XP_002510783.1|AMPdependentCoAligase,putative[Ricinus...	K01897	3320	PPARsignalingpathway	6.2.1.8	Oxalate--CoAligase.	seedcoatdevelopment	oxalate-CoAligaseactivity	apoplast
C96676	342.74	10.05	5.09185	3.48065	5.03274	2.94363e-06	0.000115025	ref|XP_011070730.1|PREDICTED:ctenidin-1-like[Sesamumindicum]	-	-	-	-	-	-	-	-
C116158	30.2	1.17	4.68997	3.89821	3.33724	3.07282e-06	0.000119749	ref|XP_010259971.1|PREDICTED:chitinase2-like[Nelumbonucifera]	K01183	520	Aminosugarandnucleotidesugarmetabolism	3.2.1.14	Chitinase.	cuticlechitincatabolicprocess	chitinbinding	extracellularregion
scaffold12240	12.86	0.2	6.00675	4.7316	2.26743	3.22767e-06	0.000124434	ref|XP_010691024.1|PREDICTED:chloridechannelproteinCLC-e[B...	-	-	-	-	-	regulationofaniontransport	voltage-gatedchloridechannelactivity	chloroplast
C107035	11.84	0	36.6474	8.87799	1.44437	3.28997e-06	0.000125158	gb|KJB58634.1|hypotheticalproteinB456_009G219800[Gossypiumr...	-	-	-	-	-	prolinetransport	ubiquitin-proteinligaseactivity	-
C90688	40.03	0	38.4048	8.87799	1.44437	3.28997e-06	0.000125158	gb|EYU41532.1|hypotheticalproteinMIMGU_mgv1a024978mg[Erythra...	-	-	-	-	-	-	identicalproteinbinding	-
scaffold798	49.44	15.22	1.69971	8.87799	1.44437	3.28997e-06	0.000125158	ref|XP_002283400.1|PREDICTED:cysteineproteinaseinhibitor12-...	K13899	4970	Salivarysecretion	-	-	negativeregulationofendopeptidaseactivity	proteinbinding	cytosol
scaffold1520	9.56	0	36.3388	8.87799	1.44437	3.28997e-06	0.000125158	ref|XP_003620785.1|hypotheticalproteinMTR_6g090420[Medicago...	-	-	-	-	-	-	-	-
C106981	31.97	0.43	6.21624	4.26597	2.7463	3.3193e-06	0.000125941	ref|XP_002515724.1|DNAbindingprotein,putative[Ricinuscommu...	K12135	4712	Circadianrhythm-plant	2.1.1.43	Histone-lysineN-methyltransferase.	responsetochitin	proteinbinding	cytoplasm
CL487Contig1	86.54	2.95	4.87458	3.38	6.1409	3.53117e-06	0.000131228	gb|KNA07942.1|hypotheticalproteinSOVF_167230[Spinaciaoleracea]	-	-	-	-	-	responsetonitrate	sulfatetransmembranetransporteractivity	plasmamembrane
C123197	762.88	25.6	4.89724	3.3073	8.85066	3.72696e-06	0.00013742	ref|XP_007209867.1|hypotheticalproteinPRUPE_ppa003812mg[Prun...	K01177	500	Starchandsucrosemetabolism	3.2.1.2	Beta-amylase.	maltosebiosyntheticprocess	beta-amylaseactivity	chloroplaststroma
C102266	16.15	0	37.0952	8.84489	1.41572	3.81109e-06	0.000139095	ref|XP_002529709.1|conservedhypotheticalprotein[Ricinuscomm...	-	-	-	-	-	-	-	-
C103606	17.92	0.53	5.07943	8.84489	1.41572	3.81109e-06	0.000139095	ref|XP_010534315.1|PREDICTED:uncharacterizedproteinLOC104809...	-	-	-	-	-	-	-	-
C98816	20.18	0	37.4166	8.84489	1.41572	3.81109e-06	0.000139095	ref|XP_010672838.1|PREDICTED:uncharacterizedproteinLOC104889...	-	-	-	-	-	-	-	-
CL1615Contig1	62.12	1.92	5.01588	3.63148	3.85795	3.86018e-06	0.00014053	ref|XP_010259986.1|PREDICTED:uncharacterizedproteinLOC104599...	-	-	-	-	-	-	-	-
scaffold3733	17.21	0	37.187	3.60358	3.83322	4.42387e-06	0.000159857	dbj|BAF63397.1|multidrugresistance-associatedprotein[Fagopyr...	K05666	2010	ABCtransporters	3.6.3.44	Xenobiotic-transportingATPase.	systemicacquiredresistance	ATPaseactivity,coupledtotransmembranemovementofsubstances	vacuolarmembrane
scaffold6516	7.72	0.18	5.42253	8.81102	1.38643	4.42441e-06	0.000159857	ref|XP_008339015.1|PREDICTED:receptor-likeproteinkinaseHAIK...	K13415	4075	Planthormonesignaltransduction	2.7.11.1	Non-specificserine/threonineproteinkinase.	endospermdevelopment	proteinbinding	plasmamembrane
scaffold10554	22.71	0.6	5.24222	3.52959	4.25743	4.56272e-06	0.00016403	gb|KNA06672.1|hypotheticalproteinSOVF_178870[Spinaciaoleracea]	-	-	-	2.1.1.79	Cyclopropane-fatty-acyl-phospholipidsynthase.	lipidmodification	cyclopropane-fatty-acyl-phospholipidsynthaseactivity	plasmamembrane
C114452	48.5	1.05	5.52952	3.59794	3.82822	4.67417e-06	0.000167617	ref|XP_011000057.1|PREDICTED:probableglutathioneS-transferas...	K00799	480	Glutathionemetabolism	2.5.1.18	Glutathionetransferase.	responsetocyclopentenone	glutathionetransferaseactivity	cytoplasm
scaffold13119	93.49	2.79	5.06648	3.33122	5.7542	4.90547e-06	0.000175474	ref|XP_011089543.1|PREDICTED:rootphototropismprotein2-like...	-	-	-	-	-	proximal/distalpatternformation	proteinbinding	cytoplasm
C97164	70.09	0.81	6.43514	4.19008	2.67969	5.05792e-06	0.000180479	ref|XP_007045256.1|UncharacterizedproteinTCM_011040[Theobrom...	-	-	-	-	-	-	-	-
scaffold4904	9.68	0.3	5.01197	4.64095	2.18836	5.37391e-06	0.000189404	ref|XP_006441113.1|hypotheticalproteinCICLE_v10020606mg[Citr...	K04733	4620	Toll-likereceptorsignalingpathway	2.7.11.1	Non-specificserine/threonineproteinkinase.	responsetochitin	proteinserine/threoninekinaseactivity	plasmamembrane
scaffold5748	100.63	3.03	5.0536	3.45782	4.44605	5.5839e-06	0.000195845	gb|AGC51783.1|ERF/AP2domain-containingtranscriptionfactor[M...	-	-	-	-	-	responsetocold	sequence-specificDNAbindingtranscriptionfactoractivity	-
scaffold6207	18.4	0.33	5.8011	4.62211	2.17197	5.86541e-06	0.00020324	gb|KCW65304.1|hypotheticalproteinEUGRSUZ_G02762[Eucalyptusg...	-	-	-	-	-	-	-	-
scaffold1654	10.12	0	36.4209	8.74079	1.3258	6.00382e-06	0.000207038	gb|KJB22512.1|hypotheticalproteinB456_004G051800[Gossypiumr...	K13415	4075	Planthormonesignaltransduction	2.7.11.1	Non-specificserine/threonineproteinkinase.	proteinphosphorylation	transmembranereceptorproteinkinaseactivity	extracellularregion
scaffold7708	4.56	0	35.2708	8.74079	1.3258	6.00382e-06	0.000207038	ref|XP_010279522.1|PREDICTED:uncharacterizedproteinLOC104613...	-	-	-	2.4.1.255	ProteinO-GlcNActransferase.	proteinO-linkedglycosylation	acetylglucosaminyltransferaseactivity	endoplasmicreticulum
scaffold3734	12.09	0.75	4.01078	3.52544	3.94667	6.37671e-06	0.000218847	emb|CDY43375.1|BnaA01g30060D[Brassicanapus]	K05666	2010	ABCtransporters	3.6.3.44	Xenobiotic-transportingATPase.	responsetootherorganism	glutathioneS-conjugate-exportingATPaseactivity	plasmodesma
C113658	19.45	0.55	5.14419	4.13718	2.63341	6.90942e-06	0.000236003	gb|KNA13246.1|hypotheticalproteinSOVF_118540[Spinaciaoleracea]	K14517	4075	Planthormonesignaltransduction	-	-	inducedsystemicresistance,jasmonicacidmediatedsignalingpathway	proteinbinding	nuclearbody
scaffold11462	104.8	2.57	5.34973	3.31929	5.03632	6.93612e-06	0.000236354	ref|XP_010676813.1|PREDICTED:ferritin,chloroplastic[Betavul...	K00522	4978	Mineralabsorption	1.16.3.1	Ferroxidase.	responsetohydrogenperoxide	ironionbinding	mitochondrion
scaffold409	15.73	0.53	4.89138	4.58368	2.13858	7.00347e-06	0.000238085	gb|KMT15851.1|hypotheticalproteinBVRB_3g058180[Betavulgaris...	-	-	-	-	-	responsetofungus	guanylatecyclaseactivity	plasmamembrane
CL225Contig1	33.4	1.4	4.57635	3.51051	3.75101	7.55559e-06	0.000254448	ref|XP_008340068.1|PREDICTED:cysteine-richreceptor-likeprote...	K13430	4626	Plant-pathogeninteraction	2.7.11.1	Non-specificserine/threonineproteinkinase.	cellularresponsetonitrogenstarvation	proteinbinding	plasmamembrane
scaffold2031	381.13	14.2	4.74632	3.18738	8.13656	7.71075e-06	0.000256398	gb|KCW60153.1|hypotheticalproteinEUGRSUZ_H02879[Eucalyptusg...	K01177	500	Starchandsucrosemetabolism	3.2.1.2	Beta-amylase.	responsetowaterdeprivation	beta-amylaseactivity	nucleus
scaffold8657	7.92	0	36.0673	8.70435	1.2944	8.22534e-06	0.000271909	ref|XP_010680279.1|PREDICTED:U-boxdomain-containingprotein2...	-	-	-	-	-	responsetochitin	proteinbinding	plasmodesma
scaffold5402	38.12	1.32	4.85194	3.59445	3.36919	8.55127e-06	0.000282035	gb|KDO70391.1|hypotheticalproteinCISIN_1g042384mg,partial[C...	-	-	-	-	-	-	-	-
scaffold8034	14.08	0.23	5.93587	4.52405	2.08687	9.1922e-06	0.000300418	ref|XP_002263115.1|PREDICTED:WRKYtranscriptionfactor6-like...	K13424	4626	Plant-pathogeninteraction	-	-	respiratoryburstinvolvedindefenseresponse	proteinbinding	nucleus
C107271	11.26	0	36.5749	8.66697	1.26222	9.66399e-06	0.000307452	gb|KNA06455.1|hypotheticalproteinSOVF_180860,partial[Spinac...	-	-	-	-	-	-	-	plasmamembrane
scaffold1655	2.21	0	34.2258	8.66697	1.26222	9.66399e-06	0.000307452	ref|XP_006388377.1|hypotheticalproteinPOPTR_0204s00240g[Popu...	K13415	4075	Planthormonesignaltransduction	2.7.11.1	Non-specificserine/threonineproteinkinase.	proteinphosphorylation	transmembranereceptorproteinkinaseactivity	extracellularregion
scaffold13901	26.24	0.67	5.29146	3.35459	4.23403	1.00398e-05	0.000317302	ref|XP_012090093.1|PREDICTED:cyclicnucleotide-gatedionchann...	K05391	4626	Plant-pathogeninteraction	-	-	potassiumiontransport	calmodulinbinding	plasmamembrane
scaffold11931	29.33	0.86	5.0919	3.24687	5.16848	1.00703e-05	0.000317568	ref|XP_002267907.2|PREDICTED:uncharacterizedproteinLOC100253...	K04407	4010	MAPKsignalingpathway	2.7.11.1	Non-specificserine/threonineproteinkinase.	proteinphosphorylation	proteinbinding	cytoplasm
scaffold1894	31.73	2.09	3.92427	3.19251	6.03879	1.01638e-05	0.000318192	ref|XP_002284456.1|PREDICTED:uncharacterizedproteinLOC100261...	-	-	-	-	-	-	-	-
CL8Contig3	18.19	0.95	4.25907	4.0682	2.57325	1.01786e-05	0.000318192	ref|XP_002297686.2|putativewall-associatedkinasefamilyprote...	K04733	4620	Toll-likereceptorsignalingpathway	2.7.11.1	Non-specificserine/threonineproteinkinase.	responsetofungus	guanylatecyclaseactivity	plasmamembrane
scaffold12916	311.69	12.84	4.60139	3.15216	7.02482	1.04598e-05	0.000324864	ref|XP_009611391.1|PREDICTED:glucanendo-1,3-beta-glucosidase,...	-	-	-	3.2.1.39	Glucanendo-1,3-beta-D-glucosidase.	responsetochitin	cellulaseactivity	vacuole
C120815	15.68	0.33	5.57032	3.7722	2.84475	1.05628e-05	0.000327356	ref|XP_010678483.1|PREDICTED:NACdomain-containingprotein100...	-	-	-	-	-	formationoforganboundary	sequence-specificDNAbindingtranscriptionfactoractivity	nucleus
scaffold11700	56.41	2.37	4.57299	3.29083	4.6984	1.07257e-05	0.000331689	gb|AAM96870.1|fagopyritolsynthase1[Fagopyrumesculentum]	-	-	-	2.4.1.123	Inositol3-alpha-galactosyltransferase.	responsetooxidativestress	inositol3-alpha-galactosyltransferaseactivity	-
scaffold13131	13.39	0.32	5.38694	4.054	2.56089	1.08733e-05	0.000333387	ref|XP_006425173.1|hypotheticalproteinCICLE_v10028102mg[Citr...	-	-	-	-	-	vesicle-mediatedtransport	proteinheterodimerizationactivity	membrane
scaffold6841	9.14	0	36.274	4.054	2.56089	1.08733e-05	0.000333387	gb|AHZ35167.1|nitratereductase,partial[Lactucadolichophylla]	K00360	910	Nitrogenmetabolism	1.7.1.1	Nitratereductase(NADH).	nitricoxidebiosyntheticprocess	nitratereductaseactivity	cytosol
scaffold11265	10.07	0	36.4138	8.62859	1.22923	1.13841e-05	0.000346097	ref|XP_002276323.1|PREDICTED:uncharacterizedproteinLOC100261...	-	-	-	-	-	proteinubiquitination	ironionbinding	perinuclearregionofcytoplasm
scaffold1653	1.94	0	34.0378	8.62859	1.22923	1.13841e-05	0.000346097	ref|XP_010648821.1|PREDICTED:receptor-likeprotein12[Vitisv...	K13415	4075	Planthormonesignaltransduction	2.7.11.1	Non-specificserine/threonineproteinkinase.	cytokininbiosyntheticprocess	proteinbinding	endosome
scaffold8603	7.64	0	36.0154	8.62859	1.22923	1.13841e-05	0.000346097	ref|XP_006442473.1|hypotheticalproteinCICLE_v10022574mg[Citr...	-	-	-	-	-	-	-	-
CL77Contig1	24.84	0.97	4.67854	3.31231	4.31715	1.26275e-05	0.000381476	ref|XP_010654591.1|PREDICTED:probableLRRreceptor-likeserine...	K04733	4620	Toll-likereceptorsignalingpathway	2.7.11.1	Non-specificserine/threonineproteinkinase.	defenseresponsetofungus	-	pollentubetip
scaffold10483	11	0.47	4.5487	4.46185	2.03308	1.33653e-05	0.000400403	ref|XP_010057260.1|PREDICTED:uncharacterizedproteinLOC104445...	-	-	-	-	-	-	-	-
scaffold10178	8	0	36.0818	8.58916	1.19539	1.34468e-05	0.000401173	sp|Q04468.1|TCMO_HELTURecName:Full=Trans-cinnamate4-monooxyge...	K00487	360	Phenylalaninemetabolism	1.14.13.11	Trans-cinnamate4-monooxygenase.	ligninmetabolicprocess	trans-cinnamate4-monooxygenaseactivity	plasmodesma
scaffold1652	4.04	0	35.0961	8.58916	1.19539	1.34468e-05	0.000401173	gb|KJB73866.1|hypotheticalproteinB456_011G257100,partial[Go...	K13415	4075	Planthormonesignaltransduction	2.7.11.1	Non-specificserine/threonineproteinkinase.	signaltransduction	receptorserine/threoninekinasebinding	plasmamembrane
scaffold1440	18.63	1.13	4.04323	4.44051	2.01466	1.47086e-05	0.000432685	ref|XP_006490107.1|PREDICTED:wall-associatedreceptorkinase-l...	K04733	4620	Toll-likereceptorsignalingpathway	2.7.11.1	Non-specificserine/threonineproteinkinase.	responsetofungus	guanylatecyclaseactivity	plasmamembrane
C98830	60.55	1.45	5.384	3.71287	2.79323	1.47137e-05	0.000432685	gb|KMT15116.1|hypotheticalproteinBVRB_3g062350[Betavulgaris...	-	-	-	-	-	-	-	-
scaffold13714	22.15	0.32	6.11309	3.45441	3.49255	1.5523e-05	0.000454623	gb|KCW75163.1|hypotheticalproteinEUGRSUZ_E03916[Eucalyptusg...	K02699	195	Photosynthesis	-	-	glucuronoxylanmetabolicprocess	ferric-chelatereductaseactivity	plasmodesma
C109297	10.58	0	36.485	8.54863	1.16064	1.59279e-05	0.00046085	gb|KNA26033.1|hypotheticalproteinSOVF_001020[Spinaciaoleracea]	K13911	4970	Salivarysecretion	2.7.11.1	Non-specificserine/threonineproteinkinase.	seedgermination	structuralconstituentofcellwall	plasmamembrane
scaffold4128	6.96	0	35.8809	8.54863	1.16064	1.59279e-05	0.00046085	ref|XP_010686105.1|PREDICTED:receptor-likeprotein2[Betavul...	K13415	4075	Planthormonesignaltransduction	2.7.11.1	Non-specificserine/threonineproteinkinase.	regulationofdefenseresponse	peptidereceptoractivity	chloroplast
scaffold5650	68.61	1.64	5.38665	3.17243	4.83421	1.71137e-05	0.000493177	ref|XP_006478222.1|PREDICTED:caffeicacid3-O-methyltransferas...	K05279	944	Flavoneandflavonolbiosynthesis	2.1.1.68	CaffeateO-methyltransferase.	sterolbiosyntheticprocess	myricetin3{prime}-O-methyltransferaseactivity	plasmamembrane
C119985	104.03	3.87	4.74852	3.10034	5.50495	1.8785e-05	0.000532799	ref|XP_009611675.1|PREDICTED:uncharacterizedproteinLOC104105...	-	-	-	-	-	-	-	-
scaffold7914	8.99	0	36.2501	8.50692	1.12493	1.89214e-05	0.000535609	ref|XP_009592256.1|PREDICTED:uncharacterizedproteinLOC104089...	-	-	-	-	-	-	-	-
scaffold12089	11.48	0.16	6.16491	3.93506	2.45774	2.00975e-05	0.000567783	ref|XP_007044804.1|Plantintracellularrasgroup-relatedLRR3,...	K12796	4621	NOD-likereceptorsignalingpathway	2.7.11.1	Non-specificserine/threonineproteinkinase.	proteinautophosphorylation	proteinserine/threoninekinaseactivity	plasmamembrane
C123411	49.54	1.87	4.72748	3.13114	4.93823	2.0156e-05	0.000568321	ref|XP_006481745.1|PREDICTED:beta-fructofuranosidase,insolubl...	K01193	52	Galactosemetabolism	3.2.1.26	Beta-fructofuranosidase.	nectarsecretion	sucrosealpha-glucosidaseactivity	cellwall
scaffold8023	43.08	1.66	4.69776	3.16192	4.49483	2.17734e-05	0.000611527	gb|KDP35732.1|hypotheticalproteinJCGZ_10504[Jatrophacurcas]	K12134	4712	Circadianrhythm-plant	-	-	responsetoethylenestimulus	sequence-specificDNAbindingtranscriptionfactoractivity	nucleus
scaffold13855	51.54	1.85	4.8001	3.11274	4.92204	2.25522e-05	0.000630934	gb|KHN31883.1|MetaltransporterNramp6[Glycinesoja]	K12347	4142	Lysosome	-	-	cadmiumiontransport	cadmiumiontransmembranetransporteractivity	plasmamembrane
scaffold3046	13.25	0.41	5.01422	4.35183	1.93831	2.40774e-05	0.000667116	gb|KNA26004.1|hypotheticalproteinSOVF_001490[Spinaciaoleracea]	-	-	-	-	-	responsetofungus	guanylatecyclaseactivity	plasmamembrane
scaffold10059	15.63	0	37.048	4.35183	1.93831	2.40774e-05	0.000667116	ref|XP_011070059.1|PREDICTED:putativediseaseresistanceRPP13...	-	-	-	1.14.11.27	[HistoneH3]-lysine-36demethylase.	cellularresponsetosalicylicacidstimulus	nucleotidebinding	plasmamembrane
scaffold4522	19.32	0.47	5.36129	3.28215	3.73311	2.44975e-05	0.000676149	ref|XP_010664783.1|PREDICTED:scopoletinglucosyltransferase-li...	K13495	908	Zeatinbiosynthesis	2.4.1.91	Flavonol3-O-glucosyltransferase.	toxincatabolicprocess	quercetin3-O-glucosyltransferaseactivity	cytosol
C121683	194.46	8.95	4.44144	2.99557	6.60556	2.54214e-05	0.000700307	ref|XP_002284737.3|PREDICTED:zeaxanthinepoxidase,chloroplast...	K09838	906	Carotenoidbiosynthesis	1.14.13.90	Zeaxanthinepoxidase.	uratecatabolicprocess	oxidoreductaseactivity,actingonpaireddonors,withincorporationorreductionofmolecularoxygen,NADHorNADPHasonedonor,andincorporationofoneatomofoxygen	chloroplast
C120135	102.42	3.46	4.88758	3.03902	5.53673	2.58145e-05	0.000709776	ref|XP_003525919.1|PREDICTED:3-oxo-Delta(4,5)-steroid5-beta-r...	-	-	-	1.3.1.3	Delta(4)-3-oxosteroid5-beta-reductase.	xylemandphloempatternformation	enonereductaseactivity	cytosol
scaffold12879	9.31	0.59	3.97999	8.46397	1.08822	2.69459e-05	0.000733868	emb|CAN70517.1|hypotheticalproteinVITISV_016246[Vitisvinifera]	-	-	-	-	-	-	-	-
scaffold1831	12.14	0	36.6835	8.46397	1.08822	2.69459e-05	0.000733868	ref|XP_006393183.1|hypotheticalproteinEUTSA_v10011955mg[Eutr...	-	-	-	-	-	responsetowaterdeprivation	sterolbinding	cellwall
C103596	53.26	2.67	4.31814	3.34081	3.39371	2.83155e-05	0.000766893	gb|KEH44214.1|hypotheticalproteinMTR_1g110790[Medicagotrunc...	-	-	-	-	-	-	-	-
scaffold13722	33.72	1.29	4.70816	3.16322	4.06631	2.83185e-05	0.000766893	ref|XP_002263911.1|PREDICTED:uridinekinase-likeprotein4[Vi...	K00876	240	Pyrimidinemetabolism	2.7.1.48	Uridinekinase.	gluconeogenesis	uridinekinaseactivity	cytoplasm
scaffold1260	73.28	3.38	4.43832	3.13118	4.26924	2.87965e-05	0.000778373	ref|XP_010691608.1|PREDICTED:aquaporinNIP6-1[Betavulgariss...	-	-	-	-	-	ureatransmembranetransport	boratetransmembranetransporteractivity	plasmamembrane
C123159	112.95	4.78	4.56253	2.99238	6.01463	2.93254e-05	0.000789699	ref|XP_002528100.1|Vacuolarcation/protonexchanger1a,putativ...	-	-	-	-	-	responsetocalciumion	proteinbinding	vacuole
scaffold13587	45.42	1.83	4.63341	3.08324	4.51591	2.96312e-05	0.000796441	ref|XP_002273091.2|PREDICTED:O-glucosyltransferaserumi-like[...	K13667	514	OthertypesofO-glycanbiosynthesis	2.4.2.26	Proteinxylosyltransferase.	Notchsignalingpathway	UDP-glucosyltransferaseactivity	endoplasmicreticulumlumen
CL1523Contig1	416.94	16.07	4.6974	2.96698	6.5212	3.04211e-05	0.000816149	ref|XP_002279538.1|PREDICTED:uncharacterizedproteinLOC100241...	-	-	-	-	-	-	-	-
C108939	9.72	0	36.3627	8.41971	1.05044	3.23096e-05	0.000860393	gb|KNA06984.1|hypotheticalproteinSOVF_176070[Spinaciaoleracea]	K00826	770	PantothenateandCoAbiosynthesis	2.6.1.42	Branched-chain-amino-acidtransaminase.	plant-typecellwallorganizationorbiogenesis	branched-chain-amino-acidtransaminaseactivity	chloroplast
scaffold10233	9.89	0	36.3877	8.41971	1.05044	3.23096e-05	0.000860393	ref|XP_007044341.1|UncharacterizedproteinTCM_009867[Theobrom...	-	-	-	-	-	-	-	-
scaffold3743	5.8	0.86	2.75364	8.41971	1.05044	3.23096e-05	0.000860393	gb|KJB14684.1|hypotheticalproteinB456_002G137400[Gossypiumr...	-	-	-	-	-	aspartatetransport	neutralaminoacidtransmembranetransporteractivity	plasmamembrane
C100886	28.01	0	37.8896	4.28155	1.87801	3.27475e-05	0.000867236	ref|XP_010275347.1|PREDICTED:probablereceptor-likeproteinki...	K13416	4075	Planthormonesignaltransduction	3.1.4.46	Glycerophosphodiesterphosphodiesterase.	cellulardefenseresponse	proteinserine/threoninekinaseactivity	plasmamembrane
C110522	16.31	0.34	5.58408	4.28155	1.87801	3.27475e-05	0.000867236	emb|CBI36063.3|unnamedproteinproduct[Vitisvinifera]	K05679	2010	ABCtransporters	-	-	MAPKcascade	cadmiumiontransmembranetransporteractivity	membrane
scaffold5261	8.15	0	36.1086	3.34419	3.15166	3.37104e-05	0.00088783	gb|KCW67015.1|hypotheticalproteinEUGRSUZ_F00772[Eucalyptusg...	-	-	-	3.1.3.2	Acidphosphatase.	dephosphorylation	acidphosphataseactivity	cytosol
scaffold8850	14.21	0.48	4.88773	3.4619	2.95593	3.41424e-05	0.000897565	gb|KMT02774.1|hypotheticalproteinBVRB_8g193620isoformA[Bet...	K02366	534	Glycosaminoglycanbiosynthesis-heparansulfate	2.4.2.41	Xylogalacturonanbeta-1,3-xylosyltransferase.	pectinbiosyntheticprocess	UDP-xylosyltransferaseactivity	endosome
CL757Contig1	44.94	1.08	5.3789	4.25734	1.85729	3.63588e-05	0.000933642	ref|XP_010034702.1|PREDICTED:salicylatecarboxymethyltransfera...	K08241	592	alpha-Linolenicacidmetabolism	2.1.1.158	7-methylxanthosinesynthase.	responsetoauxinstimulus	jasmonateO-methyltransferaseactivity	cytoplasm
scaffold8012	19.44	0.8	4.60288	3.27636	3.33796	3.95071e-05	0.00100196	ref|XP_010676767.1|PREDICTED:uncharacterizedproteinLOC104892...	-	-	-	-	-	regulationofsynapticgrowthatneuromuscularjunction	inorganicphosphatetransmembranetransporteractivity	lateendosomemembrane
C120115	17.21	0.69	4.64051	3.42901	2.92759	3.9635e-05	0.00100344	gb|KHG28837.1|Syntaxin-81-likeprotein[Gossypiumarboreum]	K08492	4130	SNAREinteractionsinvesiculartransport	2.7.11.1	Non-specificserine/threonineproteinkinase.	microtubulecytoskeletonorganization	proteinbinding	endoplasmicreticulum
CL594Contig1	36.16	0.83	5.44514	3.51865	2.62582	4.0075e-05	0.00100925	ref|XP_008225397.1|PREDICTED:uncharacterizedproteinLOC103325...	-	-	-	-	-	-	-	-
scaffold13564	16.85	0.63	4.74125	3.51865	2.62582	4.0075e-05	0.00100925	ref|XP_006472454.1|PREDICTED:uncharacterizedproteinLOC102617...	-	-	-	-	-	-	-	-
scaffold6206	34.65	1.43	4.59877	2.96783	5.19993	4.08452e-05	0.00102684	ref|XP_010648603.1|PREDICTED:pleiotropicdrugresistanceprote...	K08711	2010	ABCtransporters	3.6.3.27	Phosphate-transportingATPase.	detectionofbioticstimulus	cadmiumiontransmembranetransporteractivity	plasmamembrane
C112924	302.49	11.29	4.74377	2.91055	6.34556	4.18444e-05	0.0010483	gb|ACH63230.1|thaumatin-likeprotein[Rheumaustrale]	-	-	-	3.2.1.39	Glucanendo-1,3-beta-D-glucosidase.	defenseresponse	proteinbinding	vacuole
C115092	21.71	0.75	4.85533	3.50473	2.61389	4.26426e-05	0.00106274	ref|XP_010105784.1|putativemitochondrialchaperonebcs1[Morus...	K03066	3050	Proteasome	3.6.4.6	Vesicle-fusingATPase.	cellularproteincomplexassembly	ATPaseactivity,coupled	mitochondrion
C122965	206.95	9.75	4.40774	2.89388	6.85836	4.33469e-05	0.00107656	gb|KNA24237.1|hypotheticalproteinSOVF_017850[Spinaciaoleracea]	K12761	4113	Meiosis-yeast	2.7.11.1	Non-specificserine/threonineproteinkinase.	responsetocold	proteinbinding	cytosol
scaffold8913	13.92	0.68	4.35548	3.25979	3.32366	4.42538e-05	0.00109719	ref|XP_010688309.1|PREDICTED:NADP-dependentmalicenzyme[Beta...	K00029	620	Pyruvatemetabolism	1.1.1.40	Malatedehydrogenase(oxaloacetate-decarboxylating)(NADP(+)).	cytoskeletonorganization	malatedehydrogenase(oxaloacetate-decarboxylating)(NADP+)activity	cytosol
C117980	59.63	2.07	4.84834	3.00683	4.44945	4.44918e-05	0.00109908	ref|XP_007046745.1|B-boxtypezincfingerfamilyprotein[Theob...	K12135	4712	Circadianrhythm-plant	-	-	cellularheatacclimation	sequence-specificDNAbindingtranscriptionfactoractivity	nucleus
C99554	27.93	0.69	5.33908	4.23271	1.83624	4.49665e-05	0.00109908	ref|XP_002268795.1|PREDICTED:transcriptionfactorTRY[Vitisv...	-	-	-	-	-	trichomebranching	sequence-specificDNAbindingtranscriptionfactoractivity	nucleus
CL1653Contig1	15.43	0	37.0294	4.23271	1.83624	4.49665e-05	0.00109908	gb|KDP26141.1|hypotheticalproteinJCGZ_22242[Jatrophacurcas]	-	-	-	-	-	-	-	-
scaffold13020	24.27	1.21	4.3261	3.07792	3.99229	4.50846e-05	0.00109908	ref|XP_010681632.1|PREDICTED:uncharacterizedproteinLOC104896...	-	-	-	-	-	-	-	-
scaffold8922	24.38	0.59	5.36884	3.07792	3.99229	4.50846e-05	0.00109908	gb|KNA08468.1|hypotheticalproteinSOVF_162320[Spinaciaoleracea]	-	-	-	-	-	positiveregulationofendothelialcellproliferation	-	extracellularregion
CL651Contig1	41.6	1.91	4.44494	2.92706	5.51959	4.66196e-05	0.00112481	ref|XP_002265012.1|PREDICTED:ABCtransporterCfamilymember4...	K05665	2010	ABCtransporters	3.6.3.44	Xenobiotic-transportingATPase.	systemicacquiredresistance	ATPaseactivity,coupledtotransmembranemovementofsubstances	Golgiapparatus
scaffold8713	11.31	0	36.5813	8.32688	0.971401	4.69243e-05	0.00112838	ref|XP_003604715.1|Receptor-likeproteinkinase[Medicagotrunc...	K13415	4075	Planthormonesignaltransduction	2.7.11.1	Non-specificserine/threonineproteinkinase.	regulationofdefenseresponse	peptidereceptoractivity	chloroplast
C122847	77.14	3.47	4.47447	2.92178	5.51499	4.77789e-05	0.0011451	gb|KDP38452.1|hypotheticalproteinJCGZ_04377[Jatrophacurcas]	-	-	-	-	-	proanthocyanidinbiosyntheticprocess	transmembranetransporteractivity	plant-typevacuolemembrane
scaffold139	19.04	1	4.25096	3.77112	2.31661	4.85013e-05	0.00116048	ref|XP_007211828.1|hypotheticalproteinPRUPE_ppa004488mg[Prun...	K13416	4075	Planthormonesignaltransduction	2.7.11.1	Non-specificserine/threonineproteinkinase.	regulationofdefenseresponse	peptidereceptoractivity	plasmamembrane
CL35Contig3	16.99	1.39	3.61153	4.20766	1.81484	5.00907e-05	0.00119453	emb|CDY03644.1|BnaA02g15930D[Brassicanapus]	K13415	4075	Planthormonesignaltransduction	2.7.11.1	Non-specificserine/threonineproteinkinase.	signaltransduction	transmembranesignalingreceptoractivity	plasmamembrane
scaffold4621	12.72	0.14	6.50553	4.20766	1.81484	5.00907e-05	0.00119453	ref|XP_008227112.1|PREDICTED:receptor-likeprotein12[Prunus...	K13420	4626	Plant-pathogeninteraction	2.7.11.1	Non-specificserine/threonineproteinkinase.	stomatalcomplexmorphogenesis	transmembranereceptorproteinserine/threoninekinaseactivity	plasmamembrane
C113600	34.81	1.67	4.38158	3.15836	3.44451	5.06135e-05	0.001205	ref|XP_010555459.1|PREDICTED:chorismatemutase2[Tarenayahas...	K01850	400	Phenylalanine,tyrosineandtryptophanbiosynthesis	5.4.99.5	Chorismatemutase.	aromaticaminoacidfamilybiosyntheticprocess	chorismatemutaseactivity	plastid
CL568Contig1	21.94	1.39	3.98041	3.13977	3.60977	5.16338e-05	0.00122726	ref|XP_010109450.1|hypotheticalproteinL484_003070[Morusnota...	-	-	-	-	-	manganeseiontransport	transporteractivity	mitochondrialinnermembrane
scaffold12228	9.58	0.93	3.36472	4.18217	1.79309	5.58629e-05	0.00131222	emb|CBI28844.3|unnamedproteinproduct[Vitisvinifera]	K13429	4626	Plant-pathogeninteraction	2.7.11.1	Non-specificserine/threonineproteinkinase.	membranefusion	proteinself-association	plasmamembrane
scaffold9605	13.94	0.28	5.63766	4.18217	1.79309	5.58629e-05	0.00131222	gb|KJB55721.1|hypotheticalproteinB456_009G091200[Gossypiumr...	-	-	-	-	-	ethylenebiosyntheticprocess	sequence-specificDNAbindingtranscriptionfactoractivity	nucleus
C100674	8.03	0	36.0872	8.27812	0.929995	5.68506e-05	0.00131222	ref|XP_011090751.1|PREDICTED:probablemembrane-associatedkina...	-	-	-	-	-	responsetobrassinosteroidstimulus	kinaseinhibitoractivity	plasmodesma
scaffold4717	11.51	0	36.6066	8.27812	0.929995	5.68506e-05	0.00131222	gb|KNA07589.1|hypotheticalproteinSOVF_170210[Spinaciaoleracea]	-	-	-	-	-	-	-	-
C115576	5.86	0	35.6327	8.27812	0.929995	5.68506e-05	0.00131222	ref|XP_010680507.1|PREDICTED:uncharacterizedproteinLOC104895...	K11717	450	Selenocompoundmetabolism	2.8.1.7	Cysteinedesulfurase.	-	-	-
scaffold12124	8.59	0	36.1844	8.27812	0.929995	5.68506e-05	0.00131222	ref|XP_012092606.1|PREDICTED:callosesynthase1[Jatrophacurcas]	K00706	500	Starchandsucrosemetabolism	2.4.1.34	1,3-beta-glucansynthase.	callosedepositionincellwall	1,3-beta-D-glucansynthaseactivity	plasmodesma
scaffold6985	22.26	0.95	4.55038	8.27812	0.929995	5.68506e-05	0.00131222	ref|XP_002321429.1|hypotheticalproteinPOPTR_0015s01830g[Popu...	-	-	-	-	-	photoperiodism,flowering	sequence-specificDNAbindingtranscriptionfactoractivity	-
scaffold7022	7.6	0.28	4.7625	8.27812	0.929995	5.68506e-05	0.00131222	ref|XP_012067596.1|PREDICTED:pre-mRNA-splicingfactorCEF1-lik...	-	-	-	-	-	-	-	-
scaffold6278	17.57	0.51	5.10647	3.71807	2.27121	6.12017e-05	0.00140364	gb|KNA16056.1|hypotheticalproteinSOVF_092700[Spinaciaoleracea]	-	-	-	-	-	ethylenemediatedsignalingpathway	proteinbinding	plasmamembrane
CL1825Contig1	167.3	7.62	4.4565	2.90841	4.98863	6.16775e-05	0.00141147	gb|ACH63213.1|wound-inducedprotein[Rheumaustrale]	-	-	-	-	-	-	-	-
C123033	92.01	4.14	4.47409	2.84927	5.86012	6.21867e-05	0.00141751	ref|XP_010690917.1|PREDICTED:polyoltransporter5isoformX2[...	K08139	4113	Meiosis-yeast	-	-	monosaccharidetransport	sorbitoltransmembranetransporteractivity	plasmamembrane
scaffold7787	126.68	5.88	4.42923	3.10535	3.58014	6.22677e-05	0.00141751	gb|KRH68160.1|hypotheticalproteinGLYMA_03G212500[Glycinemax]	-	-	-	-	-	-	-	-
scaffold11237	13.05	0.28	5.54248	4.15622	1.77098	6.23733e-05	0.00141751	gb|KNA14417.1|hypotheticalproteinSOVF_107460[Spinaciaoleracea]	K01489	240	Pyrimidinemetabolism	3.5.4.5	Cytidinedeaminase.	cytidinedeamination	cytidinedeaminaseactivity	cytosol
CL1992Contig1	129.25	7.18	4.17004	2.8729	5.261	6.35553e-05	0.00144152	ref|XP_007049618.1|Receptor-likeproteinkinase-relatedfamily...	-	-	-	2.7.11.1	Non-specificserine/threonineproteinkinase.	responsetokarrikin	proteinbinding	vacuole
scaffold3341	35.37	1.18	4.90567	2.98171	4.24226	6.49662e-05	0.00146658	ref|XP_008241363.1|PREDICTED:UDP-glycosyltransferase73C1-like...	K12356	940	Phenylpropanoidbiosynthesis	2.4.1.128	Scopoletinglucosyltransferase.	brassinosteroidmetabolicprocess	quercetin7-O-glucosyltransferaseactivity	cytosol
scaffold13494	11.04	0.55	4.32716	3.69994	2.25573	6.62135e-05	0.0014924	ref|XP_009345912.1|PREDICTED:transmembraneprotein184homolog...	-	-	-	-	-	transport	transporteractivity	integraltomembrane
scaffold8485	9.6	0.24	5.32193	3.41822	2.54001	6.65778e-05	0.00149826	gb|AID61668.1|potassiumuptaketransporterKUP11[Elaeisguinee...	-	-	-	-	-	galactolipidbiosyntheticprocess	potassiumiontransmembranetransporteractivity	chloroplast
scaffold13392	22.49	0.96	4.55011	3.20583	3.03293	6.8907e-05	0.00154604	gb|KNA20122.1|hypotheticalproteinSOVF_055220[Spinaciaoleracea]	K13065	945	Stilbenoid,diarylheptanoidandgingerolbiosynthesis	2.3.1.144	AnthranilateN-benzoyltransferase.	epidermismorphogenesis	spermidine:caffeoylCoAN-acyltransferaseactivity	cytoplasm
scaffold6866	12.17	0.49	4.6344	3.32558	2.83887	6.98207e-05	0.0015639	ref|XP_002519035.1|conservedhypotheticalprotein[Ricinuscomm...	-	-	-	-	-	regulationoftranscription,DNA-dependent	-	nucleus
scaffold9185	15.36	0.21	6.19265	3.68159	2.24007	7.16791e-05	0.00160054	ref|XP_010687843.1|PREDICTED:heptahelicaltransmembraneprotei...	K07297	4920	Adipocytokinesignalingpathway	-	-	responsetosucrosestimulus	receptoractivity	plasmamembrane
scaffold4226	87.56	3.35	4.70804	2.95983	4.22338	7.32238e-05	0.00162997	ref|XP_010553859.1|PREDICTED:proteinFLOWERINGLOCUST-like[T...	-	-	-	-	-	regulationofstomatalmovement	proteinbinding	cytoplasm
CL426Contig1	121.86	4.49	4.76237	2.83203	5.58628	7.50458e-05	0.00166024	ref|XP_008236923.1|PREDICTED:salicylatecarboxymethyltransfera...	K08241	592	alpha-Linolenicacidmetabolism	2.1.1.158	7-methylxanthosinesynthase.	defenseresponse	S-adenosylmethionine-dependentmethyltransferaseactivity	cytoplasm
C113516	19.62	0.84	4.54579	3.40328	2.52729	7.58893e-05	0.00167375	gb|AIA57511.1|NACdomain-containingprotein[Boehmerianivea]	-	-	-	-	-	innateimmuneresponse	sequence-specificDNAbindingtranscriptionfactoractivity	nucleus
C120093	11.73	0.52	4.49555	3.40328	2.52729	7.58893e-05	0.00167375	gb|KNA11447.1|hypotheticalproteinSOVF_134930[Spinaciaoleracea]	K05762	4810	Regulationofactincytoskeleton	-	-	ncRNAmetabolicprocess	heparinbinding	chloroplastoutermembrane
C116968	98.24	5.11	4.26492	2.86018	5.05518	7.6717e-05	0.00168426	ref|XP_006444109.1|hypotheticalproteinCICLE_v10021404mg[Citr...	-	-	-	5.3.3.17	Trans-2,3-dihydro-3-hydroxyanthranilateisomerase.	negativeregulationofepithelialcellmigration	proteinbinding	cytoplasm
C123057	55.86	2.99	4.2236	2.85773	5.05306	7.75819e-05	0.00169548	ref|XP_010673207.1|PREDICTED:probableproteinS-acyltransferas...	-	-	-	2.3.1.225	ProteinS-acyltransferase.	pollentubegrowth	palmitoyltransferaseactivity	plasmamembrane
scaffold7644	16.19	0	37.0988	4.10287	1.72561	7.80401e-05	0.00169953	ref|XP_015066117.1|PREDICTED:proteinNAP1[Solanumpennellii]	-	-	-	-	-	cellgrowth	proteinbinding	nucleus
scaffold6971	1084.6	51.26	4.40319	2.74592	8.68572	8.3693e-05	0.00179896	ref|XP_013587671.1|PREDICTED:aquaporinPIP1-3[Brassicaolerac...	-	-	-	-	-	cellularresponsetoironionstarvation	waterchannelactivity	plasmamembrane
C102004	13.02	0	36.7844	8.22766	0.88722	8.43945e-05	0.00180058	gb|KNA13096.1|hypotheticalproteinSOVF_119890isoformB[Spina...	-	-	-	-	-	-	-	-
C103900	11.55	0	36.6116	8.22766	0.88722	8.43945e-05	0.00180058	ref|XP_010685523.1|PREDICTED:probableproteinphosphatase2C2...	-	-	-	3.1.3.16	Protein-serine/threoninephosphatase.	defenseresponsetofungus	proteinserine/threoninephosphataseactivity	plastid
C110050	7.73	0	36.0322	8.22766	0.88722	8.43945e-05	0.00180058	gb|KNA14034.1|hypotheticalproteinSOVF_111220[Spinaciaoleracea]	-	-	-	-	-	-	-	-
CL699Contig1	10.96	0	36.536	8.22766	0.88722	8.43945e-05	0.00180058	ref|XP_010087406.1|hypotheticalproteinL484_018433[Morusnota...	-	-	-	-	-	-	-	-
scaffold4562	3.24	0	34.7778	8.22766	0.88722	8.43945e-05	0.00180058	gb|KNA09701.1|hypotheticalproteinSOVF_151180isoformB,parti...	K14651	3022	Basaltranscriptionfactors	3.2.1.8	Endo-1,4-beta-xylanase.	positiveregulationoftranscription,DNA-dependent	proteinbinding	cytosol
C123823	46.29	2.54	4.1878	2.83597	5.13495	8.46277e-05	0.00180288	ref|XP_002281475.1|PREDICTED:regulatoryproteinNPR1[Vitisvi...	K14508	4075	Planthormonesignaltransduction	2.4.2.30	NAD(+)ADP-ribosyltransferase.	regulationofinnateimmuneresponse	proteinbinding	nucleus
scaffold610	17.92	0.94	4.25277	3.27712	2.79751	8.64678e-05	0.00183664	ref|XP_002285827.1|PREDICTED:vacuolarproteinsorting-associat...	-	-	-	-	-	embryodevelopmentendinginseeddormancy	proteinbinding	cytosol
C122535	112.21	5.25	4.41774	2.77888	5.96665	8.86413e-05	0.00188003	gb|KNA05841.1|hypotheticalproteinSOVF_186580[Spinaciaoleracea]	-	-	-	2.3.1.78	Heparan-alpha-glucosaminideN-acetyltransferase.	proteinoligomerization	transferaseactivity,transferringacylgroups	lysosomalmembrane
scaffold9826	226.43	12.55	4.17331	2.78576	5.83437	8.87927e-05	0.00188047	ref|XP_002264720.1|PREDICTED:pathogenesis-relatedproteinPR-4...	-	-	-	-	-	defenseresponsetobacterium	chitinaseactivity	plant-typevacuole
scaffold4003	17.85	0.27	6.04682	3.64416	2.20818	9.12738e-05	0.00192403	gb|KMS96531.1|hypotheticalproteinBVRB_8g202020[Betavulgaris...	-	-	-	-	-	-	-	-
scaffold9475	12.39	0.37	5.06551	3.26475	2.78696	9.12797e-05	0.00192403	ref|XP_010647304.1|PREDICTED:uncharacterizedproteinLOC100248...	-	-	-	-	-	-	-	-
scaffold1615	387.93	20.25	4.2598	2.79318	5.44222	9.14949e-05	0.00192403	ref|XP_010521150.1|PREDICTED:proteinaseinhibitorPSI-1.2isof...	-	-	-	-	-	negativeregulationofendopeptidaseactivity	serine-typeendopeptidaseinhibitoractivity	-
scaffold10269	49.02	2.31	4.40741	2.91503	4.18486	9.15184e-05	0.00192403	ref|XP_007016362.1|ZRT/IRT-likeprotein2isoform1[Theobroma...	-	-	-	-	-	cellularresponsetoironionstarvation	copperiontransmembranetransporteractivity	plasmamembrane
C113218	42.37	1.99	4.4122	2.97725	3.63081	9.3974e-05	0.00196703	ref|XP_012087978.1|PREDICTED:uncharacterizedproteinLOC105646...	-	-	-	-	-	-	-	-
scaffold10034	13.46	0.73	4.20464	2.9675	3.76646	9.76471e-05	0.00201748	ref|XP_010694977.1|PREDICTED:proteinSPA1-RELATED4[Betavulg...	K10143	4115	p53signalingpathway	2.7.11.1	Non-specificserine/threonineproteinkinase.	DNArepair	proteinbinding	CUL4RINGubiquitinligasecomplex
CL1663Contig1	139.27	5.84	4.57577	2.75737	5.78055	0.000101147	0.00208526	ref|XP_010667906.1|PREDICTED:uncharacterizedproteinLOC104884...	-	-	-	-	-	antherdevelopment	glutathioneperoxidaseactivity	plasmamembrane
scaffold10415	61.21	1.63	5.23082	2.89331	4.06377	0.000101218	0.00208526	ref|XP_010091460.1|PutativezincfingerproteinCONSTANS-LIKE1...	K12135	4712	Circadianrhythm-plant	-	-	redorfar-redlightsignalingpathway	proteinbinding	nucleus
C110082	2072.38	109.14	4.24704	2.70616	8.8591	0.000102852	0.00210987	ref|XP_010692733.1|PREDICTED:proteinPLANTCADMIUMRESISTANCE...	-	-	-	-	-	responsetooxidativestress	chromatinbinding	plasmamembrane
C103162	8.95	0	36.2437	8.17537	0.84298	0.000103439	0.00210987	ref|XP_006368131.1|PREDICTED:L-ascorbateoxidase-like,partial...	K14735	4978	Mineralabsorption	1.10.3.3	L-ascorbateoxidase.	glucuronoxylanmetabolicprocess	oxidoreductaseactivity	plasmamembrane
scaffold10217	4.14	0.19	4.44556	8.17537	0.84298	0.000103439	0.00210987	ref|XP_008239320.1|PREDICTED:uncharacterizedproteinLOC103337...	-	-	-	-	-	-	-	-
scaffold10545	6.54	0	35.7911	8.17537	0.84298	0.000103439	0.00210987	gb|KJB13994.1|hypotheticalproteinB456_002G105300[Gossypiumr...	-	-	-	-	-	-	-	-
scaffold1994	8.65	0	36.1945	8.17537	0.84298	0.000103439	0.00210987	gb|KMT12295.1|hypotheticalproteinBVRB_5g102360[Betavulgaris...	K09843	906	Carotenoidbiosynthesis	1.14.13.93	(+)-abscisicacid8{prime}-hydroxylase.	responsetoredorfarredlight	(+)-abscisicacid8{prime}-hydroxylaseactivity	endoplasmicreticulum
scaffold745	13.62	0	36.8494	8.17537	0.84298	0.000103439	0.00210987	ref|XP_010537818.1|PREDICTED:cationicaminoacidtransporter1...	-	-	-	-	-	regulationofiontransport	L-glutamatetransmembranetransporteractivity	plasmamembrane
scaffold547	15.46	0.25	5.95047	3.60573	2.17551	0.000107573	0.00218488	gb|KHG28974.1|putativegalactinol--sucrosegalactosyltransferas...	K06611	52	Galactosemetabolism	2.4.1.82	Galactinol--sucrosegalactosyltransferase.	responsetooxidativestress	raffinosealpha-galactosidaseactivity	plasmodesma
C108355	103.03	4.68	4.46041	2.83648	4.30273	0.000109646	0.00221739	ref|XP_002311422.1|bZIPfamilyprotein[Populustrichocarpa]>g...	K14432	4075	Planthormonesignaltransduction	-	-	responsetoxenobioticstimulus	sequence-specificDNAbindingtranscriptionfactoractivity	nucleus
CL2017Contig1	28.78	1.24	4.53665	2.90805	3.84635	0.000110199	0.00221739	emb|CBI19336.3|unnamedproteinproduct[Vitisvinifera]	K00913	562	Inositolphosphatemetabolism	2.7.1.134	Inositol-tetrakisphosphate1-kinase.	responsetofungus	inositol-1,3,4-trisphosphate6-kinaseactivity	nucleus
scaffold11716	8.76	0	36.2127	4.04748	1.67862	0.000110253	0.00221739	ref|XP_007225480.1|hypotheticalproteinPRUPE_ppa000119mg[Prun...	K00921	4070	Phosphatidylinositolsignalingsystem	2.7.1.150	1-phosphatidylinositol-3-phosphate5-kinase.	phosphatidylinositolphosphorylation	1-phosphatidylinositol-3-phosphate5-kinaseactivity	endosome
scaffold5588	27.32	1.53	4.15835	2.83885	4.38904	0.000111256	0.00222823	ref|XP_010278047.1|PREDICTED:probablealpha,alpha-trehalose-ph...	K00697	500	Starchandsucrosemetabolism	2.4.1.15	Alpha,alpha-trehalose-phosphatesynthase(UDP-forming).	responsetofructosestimulus	trehalose-phosphataseactivity	mitochondrion
scaffold11858	20.26	0.9	4.49257	2.943	3.6016	0.000112823	0.00225104	gb|KNA23511.1|hypotheticalproteinSOVF_024190[Spinaciaoleracea]	K02935	3010	Ribosome	2.7.11.1	Non-specificserine/threonineproteinkinase.	post-translationalproteinmodification	-	integraltoplasmamembrane
C122325	49.25	1.94	4.666	2.78737	4.82691	0.000113575	0.00226206	gb|AJD25214.1|cytochromeP450CYP92A73[Salviamiltiorrhiza]	K05280	944	Flavoneandflavonolbiosynthesis	1.14.13.21	Flavonoid3{prime}-monooxygenase.	flavonoidbiosyntheticprocess	oxidoreductaseactivity,actingonpaireddonors,withincorporationorreductionofmolecularoxygen,NADHorNADPHasonedonor,andincorporationofoneatomofoxygen	mitochondrion
C121845	304.42	15.09	4.3344	2.69302	7.3049	0.000118286	0.00234267	gb|KJB43194.1|hypotheticalproteinB456_007G188300[Gossypiumr...	K00031	720	Carbonfixationpathwaysinprokaryotes	1.1.1.42	Isocitratedehydrogenase(NADP(+)).	regulationoftransport	copperionbinding	plasmamembrane
scaffold8992	10.49	0.78	3.7494	4.01896	1.65448	0.000124037	0.00244336	ref|XP_002306600.1|hypotheticalproteinPOPTR_0005s16350g[Popu...	-	-	-	-	-	-	-	-
scaffold8469	50.41	2.62	4.26607	2.81103	4.28099	0.000125214	0.00246317	ref|XP_002323377.2|syntaxin121familyprotein[Populustrichoc...	K08486	4130	SNAREinteractionsinvesiculartransport	-	-	maintenanceofproteinlocationinplasmamembrane	proteinanchor	trans-Golginetwork
scaffold12042	13.15	0	36.7988	8.12112	0.797169	0.000127312	0.0024958	ref|XP_007018498.1|Galactoseoxidase/kelchrepeatsuperfamilyp...	-	-	-	-	-	lipidtransport	transcriptionfactorbinding	chloroplast
scaffold4664	49.47	3.14	3.97772	2.96652	3.46142	0.000127559	0.0024958	ref|XP_010680840.1|PREDICTED:lipoxygenasehomologydomain-cont...	-	-	-	-	-	sensoryperceptionofsound	cationchannelactivity	stereocilium
CL1837Contig1	61.63	1.59	5.27653	2.84989	4.12908	0.000127704	0.0024958	gb|KCW71236.1|hypotheticalproteinEUGRSUZ_F04333[Eucalyptusg...	-	-	-	-	-	-	-	-
scaffold2388	31.11	1.68	4.21085	2.81092	4.36515	0.000128341	0.00250413	emb|CBI18074.3|unnamedproteinproduct[Vitisvinifera]	K12182	4144	Endocytosis	3.2.1.14	Chitinase.	negativeregulationofmitosis	proteinbinding	extracellularvesicularexosome
scaffold13623	36.07	2.05	4.1371	2.87868	3.82131	0.000128897	0.00251158	ref|XP_010675611.1|PREDICTED:NACdomain-containingprotein72...	-	-	-	-	-	responsetoabscisicacidstimulus	proteinbinding	nucleus
scaffold10866	26.68	0.73	5.19172	2.90479	3.71294	0.000132651	0.00257424	ref|XP_006588557.1|PREDICTED:probableproteinphosphatase2C4...	K04461	4010	MAPKsignalingpathway	3.1.3.16	Protein-serine/threoninephosphatase.	responsetochitin	proteinserine/threoninephosphataseactivity	cytoplasm
scaffold7212	18.95	1.29	3.87675	2.82025	4.19933	0.000132913	0.00257586	ref|XP_010650004.1|PREDICTED:uncharacterizedproteinLOC100244...	-	-	-	-	-	-	-	nucleus
scaffold10829	13.75	0.56	4.61786	3.07566	2.92226	0.000134508	0.00260326	ref|XP_010108679.1|Dofzincfingerprotein[Morusnotabilis]>g...	-	-	-	-	-	regulationoftimingoftransitionfromvegetativetoreproductivephase	proteinbinding	nucleus
C123539	172.51	8.67	4.3145	2.67268	6.8913	0.000136041	0.00262586	ref|XP_010676897.1|PREDICTED:metal-nicotianaminetransporterY...	-	-	-	-	-	responsetoironion	iron-nicotianaminetransmembranetransporteractivity	plasmamembrane
scaffold10983	22.77	1.02	4.48049	2.86077	3.80607	0.00013953	0.00268959	gb|AEB66647.1|cellwallinvertase[Rumexdentatus]	K01193	52	Galactosemetabolism	3.2.1.154	Fructanbeta-(2,6)-fructosidase.	responsetowounding	beta-fructofuranosidaseactivity	vacuole
scaffold9293	4.5	0	35.2517	3.98987	1.62988	0.000139734	0.00268993	ref|XP_006379690.1|hypotheticalproteinPOPTR_0008s09500g[Popu...	-	-	-	-	-	xanthinetransport	uracil:cationsymporteractivity	plasmamembrane
C121965	369.11	18.79	4.29601	2.65231	7.7244	0.000142577	0.00273368	ref|XP_004491317.1|PREDICTED:4-hydroxyphenylpyruvatedioxygena...	K00457	360	Phenylalaninemetabolism	1.13.11.27	4-hydroxyphenylpyruvatedioxygenase.	tyrosinecatabolicprocess	identicalproteinbinding	endoplasmicreticulummembrane
scaffold13727	23.73	1.11	4.41808	2.85655	3.92205	0.000143104	0.00274013	ref|XP_010672737.1|PREDICTED:BEL1-likehomeodomainprotein3i...	-	-	-	-	-	organdevelopment	sequence-specificDNAbindingtranscriptionfactoractivity	nucleus
C97684	53.94	0	38.8351	3.26141	2.40709	0.000149877	0.00286219	ref|XP_011011268.1|PREDICTED:lateembryogenesisabundantprote...	-	-	-	-	-	fungal-typecellwallorganization	proteinbinding	extrinsictoplasmamembrane
C110494	29.12	0.68	5.42033	3.17503	2.71079	0.000150578	0.00286887	gb|KHN17662.1|SignalpeptidasecomplexcatalyticsubunitSEC11C...	K13280	3060	Proteinexport	3.4.21.89	SignalpeptidaseI.	SRP-dependentcotranslationalproteintargetingtomembrane	peptidaseactivity	endoplasmicreticulummembrane
scaffold7786	9.47	0.32	4.88722	3.5461	2.12495	0.000150625	0.00286887	gb|KJB52794.1|hypotheticalproteinB456_008G277500[Gossypiumr...	-	-	-	2.7.11.1	Non-specificserine/threonineproteinkinase.	responsetowaterdeprivation	structuralconstituentofcellwall	plasmamembrane
C97150	16.35	0	37.113	8.06474	0.74967	0.000157376	0.00296316	ref|XP_006370774.1|hypotheticalproteinPOPTR_0001s46670g[Popu...	-	-	-	1.21.3.8	Cannabidiolicacidsynthase.	endoplasmicreticulumunfoldedproteinresponse	proteinhomodimerizationactivity	mitochondrion
scaffold1633	2.85	0	34.5927	8.06474	0.74967	0.000157376	0.00296316	ref|XP_002459310.1|hypotheticalproteinSORBIDRAFT_02g002150[S...	-	-	-	-	-	detectionofbioticstimulus	sterolbinding	cellwall
scaffold6458	6.88	0	35.8642	8.06474	0.74967	0.000157376	0.00296316	ref|XP_002310505.1|hypotheticalproteinPOPTR_0007s03840g[Popu...	-	-	-	-	-	responsetohighlightintensity	sequence-specificDNAbindingtranscriptionfactoractivity	cytoplasm
scaffold7555	4.12	0	35.1244	8.06474	0.74967	0.000157376	0.00296316	emb|CBI35984.3|unnamedproteinproduct[Vitisvinifera]	-	-	-	-	-	-	-	-
C99008	20.67	0.72	4.8434	3.96018	1.60482	0.000157637	0.00296316	ref|XP_007024631.1|UncharacterizedproteinTCM_029139[Theobrom...	-	-	-	-	-	-	-	-
scaffold10841	11.32	0.68	4.0572	3.96018	1.60482	0.000157637	0.00296316	ref|WP_021894630.1|putativeuncharacterizedprotein[Clostridiu...	K09047	5016	Huntingtonsdisease	4.2.1.84	Nitrilehydratase.	calcium-dependentcell-celladhesion	sequence-specificDNAbindingtranscriptionfactoractivity	integraltoplasmamembrane
scaffold11290	8.84	0.22	5.32847	3.96018	1.60482	0.000157637	0.00296316	ref|XP_010670083.1|PREDICTED:E3ubiquitin-proteinligaseAt3g0...	-	-	-	2.7.11.25	Mitogen-activatedproteinkinasekinasekinase.	megagametogenesis	proteinbinding	membrane
scaffold9929	8.39	0	36.1504	3.96018	1.60482	0.000157637	0.00296316	ref|XP_002298395.1|cinnamyl-alcoholdehydrogenasefamilyprotei...	K09753	940	Phenylpropanoidbiosynthesis	1.2.1.44	Cinnamoyl-CoAreductase.	proteintargetingtovacuole	cinnamoyl-CoAreductaseactivity	cytosol
CL213Contig1	21.85	2.03	3.42808	2.81188	3.76459	0.000177634	0.00326642	ref|XP_012073431.1|PREDICTED:probableLRRreceptor-likeserine...	K13420	4626	Plant-pathogeninteraction	2.7.11.1	Non-specificserine/threonineproteinkinase.	detectionofbrassinosteroidstimulus	identicalproteinbinding	proteincomplex
C106735	14.16	0	36.9055	3.92987	1.57926	0.000178086	0.00326642	ref|XP_010662484.1|PREDICTED:uncharacterizedproteinLOC104882...	-	-	-	-	-	-	-	-
C106887	14.43	0.86	4.06859	3.92987	1.57926	0.000178086	0.00326642	gb|AKO82461.1|calcium-dependentproteinkinase3[Vitispseudor...	K13412	4626	Plant-pathogeninteraction	2.7.11.1	Non-specificserine/threonineproteinkinase.	responsetochitin	proteinkinaseactivity	plasmamembrane
CL1582Contig1	5.42	0.15	5.17526	3.92987	1.57926	0.000178086	0.00326642	ref|XP_007012236.1|Gammavacuolarprocessingenzyme[Theobroma...	K01369	4142	Lysosome	3.4.22.34	Legumain.	vacuolarproteinprocessing	endopeptidaseactivity	lyticvacuole
C108365	37.77	1.17	5.01266	2.97507	3.08069	0.000183946	0.00336105	ref|XP_007034798.1|Acyl-CoAN-acyltransferasessuperfamilyprot...	K00657	330	Arginineandprolinemetabolism	2.3.1.128	Ribosomal-protein-alanineN-acetyltransferase.	cellularproteinmodificationprocess	diamineN-acetyltransferaseactivity	cytoplasm
CL256Contig2	21.97	0.9	4.60947	2.89578	3.40141	0.000186151	0.00339577	gb|AHA14499.1|p-coumarate3-hydroxylase[Fagopyrumtataricum]	K09754	360	Phenylalaninemetabolism	1.14.13.21	Flavonoid3{prime}-monooxygenase.	flavonoidbiosyntheticprocess	monooxygenaseactivity	mitochondrion
scaffold12368	27.68	1.36	4.34717	3.12113	2.66526	0.000189598	0.00345116	ref|XP_010101874.1|putativeglutathioneS-transferase[Morusno...	K00799	480	Glutathionemetabolism	2.5.1.18	Glutathionetransferase.	responsetocyclopentenone	glutathionetransferaseactivity	cytoplasm
scaffold9308	4.98	0	35.3979	8.00607	0.700354	0.000195424	0.00352596	ref|XP_010679428.1|PREDICTED:longchainacyl-CoAsynthetase1...	K01897	3320	PPARsignalingpathway	6.2.1.3	Long-chain-fatty-acid--CoAligase.	systemicacquiredresistance	long-chainfattyacid-CoAligaseactivity	endoplasmicreticulum
scaffold1634	1.56	0	33.7233	8.00607	0.700354	0.000195424	0.00352596	ref|XP_006486822.1|PREDICTED:pathogenesis-relatedprotein1-li...	-	-	-	-	-	proteintargetingtomembrane	sterolbinding	cellwall
scaffold5749	15.91	1.19	3.7409	3.21084	2.3645	0.000199338	0.00359158	ref|XP_007017175.1|AP2/ERFdomain-containingtranscriptionfact...	-	-	-	-	-	responsetowaterdeprivation	sequence-specificDNAbindingtranscriptionfactoractivity	-
scaffold8326	14.84	0.76	4.28735	2.78046	3.73802	0.000209315	0.00375774	ref|XP_010694393.1|PREDICTED:uncharacterizedproteinLOC104907...	-	-	-	-	-	positiveregulationoftranscriptionfromRNApolymeraseIIpromoter	RNApolymeraseIIregulatoryregionsequence-specificDNAbinding	nucleus
C123303	141.34	6.92	4.35225	2.58959	6.68365	0.000209632	0.00375874	ref|XP_010671037.1|PREDICTED:probableinorganicphosphatetran...	-	-	-	-	-	oligopeptidetransport	inorganicphosphatetransmembranetransporteractivity	vacuole
C105318	139.47	9.89	3.81784	2.69829	4.42419	0.00021244	0.0037808	gb|KJB28970.1|hypotheticalproteinB456_005G077700[Gossypiumr...	-	-	-	-	-	-	-	-
CL1961Contig1	129.08	7.23	4.15813	2.59846	6.07586	0.000215789	0.00382227	ref|XP_010670930.1|PREDICTED:cytochromeP45071A1-like[Betav...	K00517	945	Stilbenoid,diarylheptanoidandgingerolbiosynthesis	1.14.13.	2-methylbutanaloximemonooxygenase.	cellularaminoacidbiosyntheticprocess	oxidoreductaseactivity,actingonpaireddonors,withincorporationorreductionofmolecularoxygen,NADHorNADPHasonedonor,andincorporationofoneatomofoxygen	endoplasmicreticulum
C122337	23.15	1.11	4.38238	2.76127	3.72184	0.000233853	0.00406628	gb|KNA05964.1|hypotheticalproteinSOVF_185470[Spinaciaoleracea]	K12309	52	Galactosemetabolism	3.2.1.23	Beta-galactosidase.	roothairelongation	beta-galactosidaseactivity	cellwall
scaffold8141	65.08	3.38	4.26712	2.67471	4.40423	0.000239561	0.00414547	ref|XP_011080469.1|PREDICTED:uncharacterizedproteinAt5g01610...	-	-	-	-	-	-	-	-
scaffold5681	14.72	0.16	6.52356	3.07935	2.63008	0.00023997	0.00414757	gb|AIY24426.1|phosphatetransporter[Manihotesculenta]	-	-	-	-	-	pentose-phosphateshunt	proteincomplexbinding	cellwall
C94422	14.77	0	36.9664	7.94492	0.649073	0.000243817	0.00419873	gb|AAD23883.1|putativeretroelementpolpolyprotein[Arabidopsi...	-	-	-	2.7.7.49	RNA-directedDNApolymerase.	-	-	-
C88108	28.13	0	37.8958	7.94492	0.649073	0.000243817	0.00419873	gb|KNA25254.1|hypotheticalproteinSOVF_008200[Spinaciaoleracea]	-	-	-	-	-	-	-	-
scaffold2833	7.04	0.32	4.45943	7.94492	0.649073	0.000243817	0.00419873	ref|XP_007051430.1|Transducinfamilyprotein/WD-40repeatfam...	-	-	-	-	-	-	-	-
scaffold5073	187.06	10.94	4.09582	2.56568	6.44757	0.000244338	0.00419873	ref|XP_008456463.1|PREDICTED:hypersensitive-inducedresponsep...	-	-	-	-	-	divalentmetaliontransport	proteinbinding	plasmamembrane
scaffold11817	24.68	1.3	4.24676	2.78455	3.61109	0.00024439	0.00419873	gb|EYU45555.1|hypotheticalproteinMIMGU_mgv1a018032mg[Erythra...	-	-	-	-	-	regulationofcalciumion-dependentexocytosis	proteinhomodimerizationactivity	lysosome
scaffold7394	248.43	12.99	4.25737	2.5876	5.72139	0.000246116	0.00422333	ref|XP_002520440.1|conservedhypotheticalprotein[Ricinuscomm...	-	-	-	-	-	-	-	-
CL1549Contig1	31.92	0.95	5.07039	2.83826	3.35287	0.000247221	0.00423723	gb|KNA25009.1|hypotheticalproteinSOVF_010450[Spinaciaoleracea]	-	-	-	-	-	unsaturatedfattyacidbiosyntheticprocess	delta3-trans-hexadecenoicacidphosphatidylglyceroldesaturaseactivity	chloroplast
scaffold11431	19.9	1.03	4.27205	2.77756	3.6052	0.000251834	0.00431116	ref|XP_010091369.1|hypotheticalproteinL484_020171[Morusnota...	K00889	4070	Phosphatidylinositolsignalingsystem	2.7.1.68	1-phosphatidylinositol-4-phosphate5-kinase.	phosphatidylinositolphosphorylation	1-phosphatidylinositol-4-phosphate5-kinaseactivity	plasmamembrane
scaffold12498	21.34	0.93	4.52019	2.74183	3.70546	0.000254324	0.0043486	ref|XP_002280782.1|PREDICTED:transcriptionfactorTGA1[Vitis...	K14431	4075	Planthormonesignaltransduction	3.5.4.13	dCTPdeaminase.	responsetoxenobioticstimulus	sequence-specificDNAbindingtranscriptionfactoractivity	nucleus
scaffold11192	17.91	0.67	4.74046	2.84235	3.17599	0.000255011	0.00435001	ref|XP_010687752.1|PREDICTED:sugartransportprotein7[Betav...	K08139	4113	Meiosis-yeast	-	-	galactosetransport	galactosetransmembranetransporteractivity	plasmamembrane
scaffold11444	74.37	5.03	3.88609	2.62184	4.79829	0.000257352	0.00438473	ref|XP_004246182.1|PREDICTED:uncharacterizedproteinLOC101260...	-	-	-	-	-	-	-	-
scaffold10173	7.95	0.21	5.24249	3.86726	1.5266	0.000259049	0.00439284	ref|XP_010688419.1|PREDICTED:cadmium/zinc-transportingATPase...	-	-	-	3.6.3.3	Cadmium-exportingATPase.	zincionhomeostasis	cadmiumiontransmembranetransporteractivity	plasmamembrane
C114694	36.68	1.81	4.34093	2.77402	3.45867	0.000267875	0.00453182	ref|XP_010683895.1|PREDICTED:ubiquitin-likedomain-containing...	K03147	730	Thiaminemetabolism	4.1.99.17	Phosphomethylpyrimidinesynthase.	signaltransduction	-	cytosol
C121049	16.11	0.64	4.65374	2.90219	3.01931	0.000274453	0.00463765	ref|XP_010271837.1|PREDICTED:probableproteinphosphatase2C6...	K14497	4075	Planthormonesignaltransduction	3.1.3.16	Protein-serine/threoninephosphatase.	endoplasmicreticulumunfoldedproteinresponse	phospholipidbinding	plasmamembrane
scaffold1273	16.24	0.63	4.68806	2.93258	2.8018	0.000274883	0.00463946	gb|KMT10166.1|hypotheticalproteinBVRB_5g119270[Betavulgaris...	-	-	-	-	-	-	-	-
C109141	47.01	2.22	4.40434	2.81289	3.33153	0.000275526	0.00464486	ref|XP_010681014.1|PREDICTED:uncharacterizedproteinLOC104896...	-	-	-	-	-	-	-	-
C121867	27.56	1.46	4.23854	2.66747	3.97454	0.000283673	0.00475988	gb|AHA14500.1|hydroxycinnamoyl-coenzymeAquinatetransperase[...	K13065	945	Stilbenoid,diarylheptanoidandgingerolbiosynthesis	2.3.1.133	ShikimateO-hydroxycinnamoyltransferase.	positiveregulationofflavonoidbiosyntheticprocess	quinateO-hydroxycinnamoyltransferaseactivity	cytoplasm
C123929	29.45	1.73	4.08942	2.6139	4.55753	0.000288493	0.00482949	ref|XP_007225139.1|hypotheticalproteinPRUPE_ppa002508mg[Prun...	-	-	-	-	-	cellularresponsetooxidativestress	proteindisulfideoxidoreductaseactivity	mitochondrion
scaffold5248	6.75	0.23	4.87518	3.83491	1.49945	0.000294417	0.00490743	ref|XP_010692912.1|PREDICTED:presenilin-likeproteinAt1g08700...	K04505	4310	Wntsignalingpathway	-	-	calcium-mediatedsignaling	proteinbinding	gamma-secretasecomplex
scaffold7857	9.69	0.21	5.52804	3.83491	1.49945	0.000294417	0.00490743	ref|XP_004167244.1|PREDICTED:glucose-6-phosphateisomerase1,...	K01810	10	Glycolysis/Gluconeogenesis	5.3.1.9	Glucose-6-phosphateisomerase.	positiveregulationofcatalyticactivity	glucose-6-phosphateisomeraseactivity	chloroplast
scaffold9520	14.2	0.64	4.47168	2.88067	3.00125	0.000300608	0.00499162	ref|XP_006280090.1|hypotheticalproteinCARUB_v10025973mg[Caps...	K05391	4626	Plant-pathogeninteraction	2.5.1.22	Sperminesynthase.	potassiumiontransport	calmodulinbinding	plasmamembrane
scaffold7209	12.19	0.46	4.72792	2.79572	3.31712	0.000307419	0.00509882	gb|KDP31793.1|hypotheticalproteinJCGZ_12254[Jatrophacurcas]	-	-	-	-	-	regulationofplant-typehypersensitiveresponse	sequence-specificDNAbindingtranscriptionfactoractivity	nucleus
scaffold5934	12.02	0.9	3.73937	2.6402	3.95166	0.000326433	0.0053647	gb|AJO70148.1|raffinosesynthase2[Camelliasinensis]	K06611	52	Galactosemetabolism	2.4.1.82	Galactinol--sucrosegalactosyltransferase.	responsetokarrikin	raffinosealpha-galactosidaseactivity	plasmodesma
scaffold12970	62.85	4.13	3.9277	2.54623	5.15303	0.000328791	0.00539727	gb|KNA14398.1|hypotheticalproteinSOVF_107640[Spinaciaoleracea]	-	-	-	-	-	phospholipidtransport	phosphatidylcholinebinding	cytosol
C122185	21.73	0.99	4.45612	2.68669	3.77845	0.000331082	0.00542869	gb|ACH63233.1|WRKYprotein[Rheumaustrale]	K13424	4626	Plant-pathogeninteraction	-	-	membranefusion	sequence-specificDNAbindingtranscriptionfactoractivity	nucleus
scaffold11533	11.19	0.54	4.37311	3.10405	2.27502	0.000334812	0.00544562	ref|XP_012086626.1|PREDICTED:uncharacterizedproteinLOC105645...	-	-	-	-	-	-	-	-
C106191	12.95	0.45	4.84688	3.80181	1.47172	0.000335144	0.00544562	ref|XP_004299001.1|PREDICTED:cysteine-richreceptor-likeprote...	K13416	4075	Planthormonesignaltransduction	2.7.11.1	Non-specificserine/threonineproteinkinase.	oligopeptidetransport	proteinserine/threoninekinaseactivity	plasmodesma
scaffold13255	7.46	0.22	5.0836	3.80181	1.47172	0.000335144	0.00544562	gb|KCW51242.1|hypotheticalproteinEUGRSUZ_J00821[Eucalyptusg...	K00454	592	alpha-Linolenicacidmetabolism	1.13.11.12	Linoleate13S-lipoxygenase.	responsetofungus	lipoxygenaseactivity	chloroplast
scaffold6265	6.72	0.18	5.22239	3.80181	1.47172	0.000335144	0.00544562	ref|XP_010518750.1|PREDICTED:G-typelectinS-receptor-likeser...	K13416	4075	Planthormonesignaltransduction	2.7.11.1	Non-specificserine/threonineproteinkinase.	proteinN-linkedglycosylation	calmodulinbinding	plasmamembrane
scaffold9294	2.48	0.22	3.49476	3.80181	1.47172	0.000335144	0.00544562	gb|KCW86493.1|hypotheticalproteinEUGRSUZ_B03152[Eucalyptusg...	-	-	-	-	-	uraciltransport	uracil:cationsymporteractivity	plasmamembrane
C115158	27.86	1.5	4.21516	2.77392	3.11871	0.000354894	0.00574704	ref|XP_008338465.1|PREDICTED:uncharacterizedproteinLOC103401...	-	-	-	3.5.1.19	Nicotinamidase.	pyridinenucleotidesalvage	nicotinamidaseactivity	-
C114068	15.57	0.81	4.2647	3.08545	2.2595	0.000361326	0.00584463	ref|XP_003632681.1|PREDICTED:uncharacterizedproteinLOC100257...	-	-	-	-	-	-	proteinbinding	excitatorysynapse
scaffold8500	18.01	0.75	4.58576	2.70581	3.54495	0.000363449	0.00586577	ref|XP_010682739.1|PREDICTED:calmodulin-bindingtranscription...	-	-	-	2.4.2.30	NAD(+)ADP-ribosyltransferase.	regulationoftranscription,DNA-dependent	calmodulinbinding	cytosol
scaffold2337	7.89	0	36.0618	3.35083	1.96058	0.000367677	0.00592735	ref|XP_010670915.1|PREDICTED:two-componentresponseregulator...	K14491	4075	Planthormonesignaltransduction	3.5.1.28	N-acetylmuramoyl-L-alanineamidase.	proteinN-linkedglycosylation	two-componentresponseregulatoractivity	nucleus
C119306	29.04	1.68	4.11151	2.6682	3.6437	0.000368761	0.00592781	gb|KNA22661.1|hypotheticalproteinSOVF_031390[Spinaciaoleracea]	-	-	-	1.21.3.8	Cannabidiolicacidsynthase.	endoplasmicreticulumunfoldedproteinresponse	proteinhomodimerizationactivity	mitochondrion
scaffold11758	5.21	0	35.4631	3.76794	1.44339	0.000382127	0.00609551	ref|XP_010676294.1|PREDICTED:RING-H2fingerproteinATL22-like...	-	-	-	6.3.2.19	Ubiquitin--proteinligase.	responsetozincion	ubiquitin-proteinligaseactivity	membrane
scaffold4567	7.03	0.42	4.06506	3.76794	1.44339	0.000382127	0.00609551	ref|XP_010672866.1|PREDICTED:heatstresstranscriptionfactor...	-	-	-	-	-	responsetocadmiumion	sequence-specificDNAbindingtranscriptionfactoractivity	nucleus
scaffold8153	2.63	0.98	1.42421	7.88105	0.595662	0.000385253	0.00609551	ref|XP_010694697.1|PREDICTED:uncharacterizedproteinLOC104907...	-	-	-	-	-	histoneH3acetylation	histonebinding	nucleoplasm
C89122	22.27	0	37.5588	7.88105	0.595662	0.000385253	0.00609551	ref|XP_004250040.1|PREDICTED:uncharacterizedproteinLOC101265...	-	-	-	-	-	-	-	-
scaffold10803	15.89	0	37.0718	7.88105	0.595662	0.000385253	0.00609551	ref|XP_011015015.1|PREDICTED:flowering-promotingfactor1-like...	-	-	-	-	-	vegetativetoreproductivephasetransitionofmeristem	proteinbinding	mitoticspindle
scaffold11875	3.36	0	34.8302	7.88105	0.595662	0.000385253	0.00609551	ref|XP_008240768.1|PREDICTED:uncharacterizedproteinLOC103339...	K03273	540	Lipopolysaccharidebiosynthesis	3.1.3.21	Glycerol-1-phosphatase.	pyrimidinebasemetabolicprocess	nucleotidaseactivity	cytosol
scaffold3192	5.05	0	35.4181	7.88105	0.595662	0.000385253	0.00609551	gb|KCW58885.1|hypotheticalproteinEUGRSUZ_H01511,partial[Euc...	-	-	-	-	-	-	identicalproteinbinding	-
scaffold9670	6.58	0	35.7999	7.88105	0.595662	0.000385253	0.00609551	ref|XP_002527748.1|conservedhypotheticalprotein[Ricinuscomm...	-	-	-	-	-	waterhomeostasis	potassium:hydrogenantiporteractivity	endomembranesystem
C123549	83.88	5.04	4.05683	2.48804	5.86834	0.000387706	0.00609551	ref|XP_012066180.1|PREDICTED:probableLRRreceptor-likeserine...	K13420	4626	Plant-pathogeninteraction	2.7.11.1	Non-specificserine/threonineproteinkinase.	defenseresponse,incompatibleinteraction	proteinbinding	plasmamembrane
scaffold6869	16.01	0.55	4.8634	3.06662	2.2438	0.000390157	0.00609551	gb|KOM32728.1|hypotheticalproteinLR48_Vigan01g228400[Vignaa...	K01728	40	Pentoseandglucuronateinterconversions	4.2.2.2	Pectatelyase.	syncytiumformation	pectatelyaseactivity	membrane
C122473	52.45	3.26	4.008	2.52047	4.86637	0.000395955	0.00615756	gb|KCW53002.1|hypotheticalproteinEUGRSUZ_J02302[Eucalyptusg...	K13946	4075	Planthormonesignaltransduction	-	-	N-terminalproteinmyristoylation	aminoacidtransmembranetransporteractivity	plasmamembrane
scaffold11206	627.32	36.77	4.0926	2.45093	7.61637	0.000396088	0.00615756	gb|ACH63236.1|glutathioneperoxidase[Rheumaustrale]	K00432	590	Arachidonicacidmetabolism	1.11.1.12	Phospholipid-hydroperoxideglutathioneperoxidase.	responsetocadmiumion	glutathioneperoxidaseactivity	cytosol
C102930	49.03	2.22	4.46503	2.85534	2.73729	0.000400533	0.00621994	ref|XP_008359327.1|PREDICTED:MATEeffluxfamilyproteinALF5-l...	-	-	-	-	-	responsetotoxin	drugtransmembranetransporteractivity	plasmamembrane
scaffold10206	38.2	2.41	3.98647	2.53691	4.49287	0.000420916	0.00650836	gb|KMT00411.1|hypotheticalproteinBVRB_9g217150[Betavulgaris...	-	-	-	3.6.4.6	Vesicle-fusingATPase.	iron-sulfurclusterassembly	ATPaseactivity,coupled	mitochondrialinnermembrane
scaffold6998	11.03	0.48	4.52225	3.04753	2.22791	0.000421524	0.00651076	emb|CAN60153.1|hypotheticalproteinVITISV_021504[Vitisvinifera]	K14307	3013	RNAtransport	-	-	nucleocytoplasmictransport	nucleocytoplasmictransporteractivity	nuclearpore
scaffold3184	38.06	1.94	4.29415	2.49855	5.15272	0.000427326	0.00656511	ref|XP_011461827.1|PREDICTED:probableleucine-richrepeatrece...	K13416	4075	Planthormonesignaltransduction	2.7.11.1	Non-specificserine/threonineproteinkinase.	signaltransductionbyphosphorylation	receptorsignalingproteinserine/threoninekinaseactivity	plasmamembrane
scaffold3645	12.19	0.28	5.44413	2.80273	2.93609	0.000436136	0.00666921	ref|XP_012855894.1|PREDICTED:glutamatereceptor2.1-like[Eryt...	-	-	-	-	-	calciumiontransmembranetransport	glutamatereceptoractivity	plasmamembrane
C98778	20.25	0.73	4.79388	3.73325	1.41442	0.000436421	0.00666921	gb|KHN03736.1|Potassiumtransporter5[Glycinesoja]	-	-	-	-	-	RNAsplicing,viaendonucleolyticcleavageandligation	potassiumiontransmembranetransporteractivity	plasmamembrane
scaffold1455	10.02	1.85	2.43729	2.66854	3.5138	0.000438761	0.00669785	ref|XP_009603052.1|PREDICTED:phospholipaseA1-Igamma2,chlorop...	K01058	592	alpha-Linolenicacidmetabolism	3.1.1.26	Galactolipase.	innateimmuneresponse	triglyceridelipaseactivity	chloroplast
scaffold10448	16.11	1.06	3.92582	3.30359	1.9211	0.000443706	0.00675185	ref|XP_010666448.1|PREDICTED:proline-richproteinPRCCisoform...	-	-	-	-	-	mitoticcellcyclecheckpoint	proteinbinding	intracellularmembrane-boundedorganelle
scaffold12035	15.38	0.78	4.30144	3.30359	1.9211	0.000443706	0.00675185	ref|XP_009784422.1|PREDICTED:LOWQUALITYPROTEIN:eukaryotict...	K06265	5412	Arrhythmogenicrightventricularcardiomyopathy(ARVC)	3.2.1.14	Chitinase.	chitincatabolicprocess	proteinbinding	membrane
scaffold8862	52.01	2.78	4.22563	2.52465	4.54476	0.000458103	0.00694886	gb|KCW47119.1|hypotheticalproteinEUGRSUZ_K00927[Eucalyptusg...	K00121	10	Glycolysis/Gluconeogenesis	1.1.1.1	Alcoholdehydrogenase.	glucuronoxylanmetabolicprocess	proteinhomodimerizationactivity	mitochondrion
C110924	54.1	2.65	4.35156	2.61931	3.60291	0.000466586	0.00706264	ref|XP_010687820.1|PREDICTED:uncharacterizedproteinLOC104901...	-	-	-	-	-	-	-	-
CL1644Contig1	25.93	1.32	4.29601	2.51414	4.47384	0.000471159	0.00712436	ref|XP_009783433.1|PREDICTED:Jdomain-containingproteinrequi...	K09526	4144	Endocytosis	3.1.3.48	Protein-tyrosine-phosphatase.	chloroplastavoidancemovement	proteinbinding	cytoplasm
C110044	32.27	1.05	4.94173	2.71256	3.06762	0.000478058	0.00720595	ref|XP_004308693.1|PREDICTED:uncharacterizedproteinLOC101313...	-	-	-	-	-	-	-	-
C124029	21.74	1.17	4.21577	2.53025	4.20771	0.000479119	0.00721438	ref|XP_007020314.1|WPPdomaininteractingprotein1,putative[...	K12575	4113	Meiosis-yeast	3.1.3.16	Protein-serine/threoninephosphatase.	nucleusorganization	proteinheterodimerizationactivity	nuclearenvelope
scaffold13899	14.52	0.81	4.16398	2.61219	3.59698	0.00048069	0.00722769	ref|XP_008224598.1|PREDICTED:non-lysosomalglucosylceramidase...	-	-	-	3.2.1.45	Glucosylceramidase.	centralnervoussystemneurondevelopment	beta-glucosidaseactivity	plasmamembrane
scaffold11705	31.69	2.5	3.66403	2.64571	3.49477	0.000482691	0.00723786	ref|XP_010687760.1|PREDICTED:E3ubiquitin-proteinligaseSDIR1...	-	-	-	6.3.2.19	Ubiquitin--proteinligase.	negativeregulationofcellcycle	ubiquitin-proteinligaseactivity	cytoplasm
CL1946Contig1	66.48	2.95	4.49413	2.47908	4.97028	0.000483611	0.0072441	ref|XP_010684596.1|PREDICTED:nicotinamideadeninedinucleotide...	-	-	-	-	-	NADtransport	NADtransporteractivity	mitochondrion
C85292	28.72	0	37.9258	7.81423	0.539937	0.000488131	0.00726638	gb|KDO82929.1|hypotheticalproteinCISIN_1g048146mg[Citrussin...	-	-	-	-	-	glutaminetransport	L-glutaminetransmembranetransporteractivity	fungal-typevacuolemembrane
C95292	8.77	0	36.2144	7.81423	0.539937	0.000488131	0.00726638	ref|XP_004172894.1|PREDICTED:ceramidekinase-like,partial[Cu...	K04715	600	Sphingolipidmetabolism	2.7.1.138	Ceramidekinase.	celldeath	calciumionbinding	-
scaffold10944	13.56	0	36.8431	7.81423	0.539937	0.000488131	0.00726638	ref|XP_006465911.1|PREDICTED:putativereceptor-likeproteinki...	K13430	4626	Plant-pathogeninteraction	2.7.11.1	Non-specificserine/threonineproteinkinase.	regulationofproteinlocalization	kinaseactivity	plasmamembrane
scaffold3442	18.8	0	37.3144	7.81423	0.539937	0.000488131	0.00726638	ref|XP_010262009.1|PREDICTED:uncharacterizedproteinLOC104600...	-	-	-	-	-	-	-	-
scaffold4913	12.35	0	36.7082	7.81423	0.539937	0.000488131	0.00726638	emb|CBI33137.3|unnamedproteinproduct[Vitisvinifera]	K00430	360	Phenylalaninemetabolism	1.11.1.7	Peroxidase.	oligopeptidetransport	proteinbinding	membrane
scaffold8152	4.21	0	35.1556	7.81423	0.539937	0.000488131	0.00726638	gb|KCW65222.1|hypotheticalproteinEUGRSUZ_G02706[Eucalyptusg...	-	-	-	-	-	histoneH3acetylation	histonebinding	nucleus
scaffold5666	12.23	0.39	4.97081	3.00859	2.19556	0.000492871	0.00732178	ref|XP_008455518.1|PREDICTED:vesicle-associatedprotein2-2is...	K06096	4530	Tightjunction	-	-	intracellulartransport	proteinbinding	endoplasmicreticulummembrane
scaffold7579	51.58	6.56	2.97504	3.00859	2.19556	0.000492871	0.00732178	ref|XP_013631332.1|PREDICTED:histoneH3.2-like[Brassicaolera...	K11253	5322	Systemiclupuserythematosus	-	-	cellproliferation	proteinbinding	nucleoplasm
scaffold2533	11.01	1.04	3.40416	2.70207	3.05891	0.000499187	0.00740796	ref|XP_002279991.2|PREDICTED:uncharacterizedproteinLOC100243...	-	-	-	-	-	-	-	-
scaffold10145	21.07	2.2	3.25961	2.80145	2.69251	0.000499734	0.00740842	emb|CAN62788.1|hypotheticalproteinVITISV_029548[Vitisvinifera]	-	-	-	-	-	-	-	-
scaffold13051	20.93	1.62	3.69151	2.52825	4.04273	0.000522782	0.00774213	gb|KNA08848.1|hypotheticalproteinSOVF_159000[Spinaciaoleracea]	-	-	-	-	-	regulationoftimingoftransitionfromvegetativetoreproductivephase	proteinbinding	nucleus
scaffold2565	16.35	0.98	4.06037	2.78765	2.68107	0.000528542	0.00780332	ref|XP_009776204.1|PREDICTED:proteindisulfideisomerase-like...	K09580	4141	Proteinprocessinginendoplasmicreticulum	5.3.4.1	Proteindisulfide-isomerase.	responsetooxidativestress	proteindisulfideisomeraseactivity	vacuolarmembrane
C111454	12.93	0.32	5.33651	3.27938	1.9009	0.000537282	0.007908	ref|XP_002284629.1|PREDICTED:uncharacterizedproteinLOC100250...	-	-	-	-	-	inflammatoryresponse	proteinbinding	nucleoplasm
scaffold7158	11.51	0.43	4.74241	2.75622	2.89741	0.000554103	0.00814724	ref|XP_012086130.1|PREDICTED:putativediseaseresistanceprote...	K13457	4626	Plant-pathogeninteraction	-	-	salicylicacidbiosyntheticprocess	proteinbinding	cytoplasm
CL199Contig1	208.69	13.51	3.94926	2.38327	7.31145	0.00056101	0.00824037	ref|XP_008239365.1|PREDICTED:leucine-richrepeatreceptor-like...	K13416	4075	Planthormonesignaltransduction	2.7.11.1	Non-specificserine/threonineproteinkinase.	peptidyl-tyrosinephosphorylation	proteintyrosinekinaseactivity	plasmamembrane
CL696Contig1	195.22	11.97	4.02761	2.39224	6.58677	0.000568344	0.00833958	ref|XP_010696003.1|PREDICTED:cytochromeP45071A25-like[Beta...	K00517	945	Stilbenoid,diarylheptanoidandgingerolbiosynthesis	1.14.13.104	(+)-menthofuransynthase.	terpenoidmetabolicprocess	proteinbinding	Golgiapparatus
scaffold5667	2.15	0	34.1861	2.98871	2.17908	0.000577643	0.00839889	ref|XP_002266266.1|PREDICTED:vesicle-associatedprotein2-2[V...	K06096	4530	Tightjunction	-	-	intracellulartransport	proteinbinding	plasmamembrane
C116264	92.74	6.27	3.88665	2.4342	5.01828	0.000594365	0.00860946	ref|XP_010675904.1|PREDICTED:zinctransporter11[Betavulgari...	-	-	-	-	-	nitratetransport	copperiontransmembranetransporteractivity	plasmamembrane
scaffold10826	25.06	1.51	4.05277	2.4342	5.01828	0.000594365	0.00860946	ref|XP_010654371.1|PREDICTED:1-phosphatidylinositol-3-phosphat...	K00921	4070	Phosphatidylinositolsignalingsystem	2.7.1.150	1-phosphatidylinositol-3-phosphate5-kinase.	endomembranesystemorganization	1-phosphatidylinositol-3-phosphate5-kinaseactivity	mitochondrion
scaffold4113	9.33	0.61	3.935	2.67015	3.03246	0.000594519	0.00860946	gb|KDO44992.1|hypotheticalproteinCISIN_1g011956mg[Citrussin...	-	-	-	-	-	responsetonitrate	monosaccharidetransmembranetransporteractivity	chloroplast
C120037	54.79	3.15	4.12049	2.4615	4.6088	0.000595919	0.00862104	ref|XP_007017933.1|Highmobilitygroupfamilyisoform1[Theobr...	K10802	3410	Baseexcisionrepair	-	-	proteintargetingtomembrane	sequence-specificDNAbindingtranscriptionfactoractivity	nucleus
scaffold1974	15.03	0.7	4.42435	2.65935	3.02352	0.000621351	0.00889937	gb|KDP22773.1|hypotheticalproteinJCGZ_00360[Jatrophacurcas]	K04424	4530	Tightjunction	2.7.11.1	Non-specificserine/threonineproteinkinase.	peptidyl-tyrosinephosphorylation	ATPbinding	endoplasmicreticulum
C106183	7.36	0	35.9615	7.74416	0.481685	0.000621965	0.00889937	ref|XP_008393786.1|PREDICTED:uncharacterizedacetyltransferase...	-	-	-	2.3.1.150	Salutaridinol7-O-acetyltransferase.	-	-	-
C65081	146.6	0	40.2775	7.74416	0.481685	0.000621965	0.00889937	gb|KIW26678.1|hypotheticalproteinPV07_06493[Cladophialophora...	-	-	-	-	-	-	-	-
C92600	16.6	0	37.1349	7.74416	0.481685	0.000621965	0.00889937	gb|KJB75750.1|hypotheticalproteinB456_012G055300[Gossypiumr...	-	-	-	-	-	antherdevelopment	proteindisulfideisomeraseactivity	plasmamembrane
scaffold10905	2.35	0.56	2.06916	7.74416	0.481685	0.000621965	0.00889937	ref|XP_010028843.1|PREDICTED:probablegalacturonosyltransferas...	K13648	500	Starchandsucrosemetabolism	2.4.1.43	Polygalacturonate4-alpha-galacturonosyltransferase.	meristemstructuralorganization	polygalacturonate4-alpha-galacturonosyltransferaseactivity	endosome
scaffold11261	8.34	0	36.1418	7.74416	0.481685	0.000621965	0.00889937	gb|AFK37066.1|unknown[Lotusjaponicus]	K13424	4626	Plant-pathogeninteraction	-	-	regulationofmulti-organismprocess	sequence-specificDNAbindingtranscriptionfactoractivity	nucleus
scaffold2385	3.03	0.2	3.92125	7.74416	0.481685	0.000621965	0.00889937	ref|XP_002520526.1|kinase,putative[Ricinuscommunis]>gi|2235...	K13416	4075	Planthormonesignaltransduction	2.7.11.1	Non-specificserine/threonineproteinkinase.	systemicacquiredresistance,salicylicacidmediatedsignalingpathway	-	plasmamembrane
scaffold3090	7.48	0	35.9848	7.74416	0.481685	0.000621965	0.00889937	gb|KMT04692.1|hypotheticalproteinBVRB_7g168750[Betavulgaris...	K14500	4075	Planthormonesignaltransduction	2.7.11.1	Non-specificserine/threonineproteinkinase.	systemicacquiredresistance	proteinbinding	plasmamembrane
scaffold5050	4.25	0	35.1692	7.74416	0.481685	0.000621965	0.00889937	ref|XP_007208202.1|hypotheticalproteinPRUPE_ppa020629mg[Prun...	K13423	4626	Plant-pathogeninteraction	-	-	anthocyaninbiosyntheticprocess	sequence-specificDNAbindingtranscriptionfactoractivity	nucleus
scaffold7413	6.89	0	35.8663	7.74416	0.481685	0.000621965	0.00889937	ref|XP_007156871.1|hypotheticalproteinPHAVU_002G024600g[Phas...	K11419	310	Lysinedegradation	2.1.1.43	Histone-lysineN-methyltransferase.	histoneH3-K9methylation	proteinbinding	nucleolus
scaffold6349	11.65	0.55	4.40475	2.75966	2.65791	0.000626438	0.00895446	gb|KNA16658.1|hypotheticalproteinSOVF_086730,partial[Spinac...	-	-	-	-	-	-	-	-
C122403	16.61	0.96	4.11287	2.59147	3.30652	0.000638926	0.00912389	ref|XP_010685306.1|PREDICTED:putativereceptor-likeproteinki...	K13430	4626	Plant-pathogeninteraction	2.7.11.1	Non-specificserine/threonineproteinkinase.	methioninebiosyntheticprocess	kinaseactivity	plasmamembrane
C119770	174.5	15.98	3.44889	2.37286	6.2172	0.000642031	0.00915005	ref|XP_012067148.1|PREDICTED:lysMdomain-containingGPI-anchor...	K13473	4626	Plant-pathogeninteraction	2.7.11.1	Non-specificserine/threonineproteinkinase.	systemicacquiredresistance	chitinbinding	plasmamembrane
C123521	37.05	2.61	3.82735	2.42546	4.68675	0.000644975	0.00918291	dbj|BAT75750.1|hypotheticalproteinVIGAN_01366500[Vignaangul...	K14206	4974	Proteindigestionandabsorption	-	-	responsetonitrate	nitratetransmembranetransporteractivity	plasmamembrane
CL124Contig1	66.6	3.69	4.17383	2.41311	5.00074	0.000656565	0.00931106	ref|XP_010093123.1|UDP-glucoseflavonoid3-O-glucosyltransferas...	K12356	940	Phenylpropanoidbiosynthesis	2.4.1.91	Flavonol3-O-glucosyltransferase.	responsetoosmoticstress	UDP-glycosyltransferaseactivity	cytosol
C106333	29.12	0.89	5.03206	2.74546	2.64618	0.000663348	0.00939797	ref|XP_002323865.1|hypotheticalproteinPOPTR_0017s12100g[Popu...	K13448	4626	Plant-pathogeninteraction	2.7.11.1	Non-specificserine/threonineproteinkinase.	responsetocold	calciumionbinding	peroxisome
scaffold2696	13.27	0.45	4.8821	2.94813	2.14549	0.000678622	0.00960188	emb|CBI34474.3|unnamedproteinproduct[Vitisvinifera]	-	-	-	-	-	responsetochitin	sequence-specificDNAbindingtranscriptionfactoractivity	nucleus
C111118	32.44	1.97	4.04151	2.63751	3.00548	0.000679076	0.00960188	gb|KNA14083.1|hypotheticalproteinSOVF_110810[Spinaciaoleracea]	K12660	51	Fructoseandmannosemetabolism	4.1.2.53	2-keto-3-deoxy-L-rhamnonatealdolase.	cellulararomaticcompoundmetabolicprocess	aldehyde-lyaseactivity	cytoplasm
C122671	32.75	2.25	3.8635	2.43552	4.40847	0.000688361	0.00970454	emb|CAP58707.1|putativepolyoltransportedprotein2[Heveabra...	K08139	4113	Meiosis-yeast	-	-	glyceroltransport	monosaccharidetransmembranetransporteractivity	plasmamembrane
scaffold10512	9.37	0.75	3.64309	2.8501	2.43884	0.000695806	0.00979672	ref|XP_010648784.1|PREDICTED:uncharacterizedaarFdomain-conta...	K03688	130	Ubiquinoneandotherterpenoid-quinonebiosynthesis	2.7.11.1	Non-specificserine/threonineproteinkinase.	proteinstabilization	proteinkinaseactivity	chloroplast
C119004	136.29	9.74	3.80661	2.36082	5.8314	0.000707431	0.00994414	ref|XP_006427615.1|hypotheticalproteinCICLE_v10026007mg[Citr...	K09753	940	Phenylpropanoidbiosynthesis	1.2.1.44	Cinnamoyl-CoAreductase.	ligninbiosyntheticprocess	cinnamoyl-CoAreductaseactivity	cytosol
scaffold2684	15.54	1.09	3.83359	2.46676	4.07568	0.000712901	0.00999173	ref|XP_007020478.1|E3ubiquitinproteinligaseupl2,putativei...	K10592	4120	Ubiquitinmediatedproteolysis	2.7.11.1	Non-specificserine/threonineproteinkinase.	mRNAexportfromnucleus	proteinbinding	mitochondrion
C109425	12.59	0.73	4.10824	3.20422	1.83839	0.000720674	0.0100598	gb|KJB47993.1|hypotheticalproteinB456_008G049600[Gossypiumr...	-	-	-	-	-	-	-	-
scaffold10200	10.52	0.24	5.45396	3.20422	1.83839	0.000720674	0.0100598	dbj|BAU00794.1|hypotheticalproteinVIGAN_10242300[Vignaangul...	K08139	4113	Meiosis-yeast	-	-	aminoacidimport	monosaccharidetransmembranetransporteractivity	plasmodesma
scaffold1933	7.6	0	36.0078	3.20422	1.83839	0.000720674	0.0100598	gb|AJD87513.1|CONSTANS-LIKE9-1[Dimocarpuslongan]>gi|7470388...	K12135	4712	Circadianrhythm-plant	-	-	circadianrhythm	sequence-specificDNAbindingtranscriptionfactoractivity	nucleus
C111550	16.23	0.64	4.66445	2.9274	2.12837	0.000736227	0.01017	ref|XP_006495223.1|PREDICTED:tyrosine-sulfatedglycopeptidere...	K13415	4075	Planthormonesignaltransduction	2.7.10.1	Receptorprotein-tyrosinekinase.	proteinautophosphorylation	receptorserine/threoninekinasebinding	plasmamembrane
scaffold6166	7.65	0.19	5.33139	3.62389	1.32344	0.000755559	0.0103574	emb|CBI19184.3|unnamedproteinproduct[Vitisvinifera]	-	-	-	-	-	sterolbiosyntheticprocess	-	cytosol
scaffold7370	9.59	0.27	5.1505	3.62389	1.32344	0.000755559	0.0103574	ref|XP_011077206.1|PREDICTED:asparticproteinasePCS1[Sesamum...	-	-	-	3.4.23.12	Nepenthesin.	programmedcelldeath	aspartic-typeendopeptidaseactivity	endoplasmicreticulum
scaffold9867	3.64	0.41	3.15024	3.62389	1.32344	0.000755559	0.0103574	ref|XP_010691329.1|PREDICTED:ultraviolet-BreceptorUVR8isofo...	K10594	4120	Ubiquitinmediatedproteolysis	2.7.11.1	Non-specificserine/threonineproteinkinase.	positiveregulationofGTPaseactivity	proteinbinding	chromatin
scaffold9869	4.87	0.35	3.79849	3.62389	1.32344	0.000755559	0.0103574	ref|XP_002889783.1|hypotheticalproteinARALYDRAFT_888256[Arab...	K13416	4075	Planthormonesignaltransduction	2.7.11.1	Non-specificserine/threonineproteinkinase.	endospermdevelopment	receptorserine/threoninekinasebinding	plasmamembrane
C124005	59.64	3.89	3.93844	2.36025	5.53055	0.000758535	0.0103883	gb|KNA11556.1|hypotheticalproteinSOVF_134080[Spinaciaoleracea]	K12831	3040	Spliceosome	-	-	responsetokarrikin	oligopeptidetransporteractivity	membrane
scaffold11475	27.46	1.69	4.02224	2.44615	4.05865	0.00077608	0.0106084	ref|XP_007028117.1|LETM1andEF-handdomain-containingprotein...	K13448	4626	Plant-pathogeninteraction	2.7.11.1	Non-specificserine/threonineproteinkinase.	cristaeformation	proteinbinding	mitochondrion
scaffold10396	12.48	0.71	4.13566	2.68352	2.83723	0.000781942	0.0106784	ref|XP_010256767.1|PREDICTED:mitochondrialsubstratecarrierf...	-	-	-	-	-	macropinocytosis	ATPtransmembranetransporteractivity	mitochondrion
scaffold1868	272.5	19.27	3.82183	2.31747	6.81924	0.00079641	0.0108451	ref|XP_002525597.1|sugartransporter,putative[Ricinuscommuni...	K08139	4113	Meiosis-yeast	-	-	monosaccharidetransport	monosaccharidetransmembranetransporteractivity	plasmamembrane
C86690	39.78	0	38.3957	7.67051	0.420664	0.000797167	0.0108451	gb|KNA11264.1|hypotheticalproteinSOVF_136810[Spinaciaoleracea]	K01728	40	Pentoseandglucuronateinterconversions	4.2.2.2	Pectatelyase.	syncytiumformation	pectatelyaseactivity	membrane
scaffold7307	5.31	0	35.4905	7.67051	0.420664	0.000797167	0.0108451	ref|XP_010692215.1|PREDICTED:CWF19-likeprotein2[Betavulgar...	-	-	-	-	-	-	-	-
scaffold13548	17.51	1.17	3.9036	2.43691	3.96711	0.000798515	0.0108525	ref|XP_010652311.1|PREDICTED:uncharacterizedproteinLOC100253...	-	-	-	-	-	regulationofgeneexpression	-	membrane
scaffold11585	5.09	0.37	3.78207	2.90636	2.11103	0.000799221	0.0108525	ref|XP_006445142.1|hypotheticalproteinCICLE_v10018855mg[Citr...	-	-	-	-	-	rootdevelopment	sequence-specificDNAbindingtranscriptionfactoractivity	nucleus
CL1754Contig1	16.51	0.91	4.18133	2.59205	3.14768	0.000802506	0.0108663	ref|XP_010692535.1|PREDICTED:probableserine/threonine-protein...	K13430	4626	Plant-pathogeninteraction	2.7.11.1	Non-specificserine/threonineproteinkinase.	responsetobacterium	kinaseactivity	nucleus
C120833	14.4	0.98	3.87714	2.67104	2.82693	0.000822131	0.0111111	ref|XP_007036199.1|Serine/threonine-proteinkinaseHT1[Theobro...	K04424	4530	Tightjunction	2.7.11.1	Non-specificserine/threonineproteinkinase.	peptidyl-tyrosinephosphorylation	ATPbinding	endoplasmicreticulummembrane
scaffold10784	10.96	0.66	4.05364	2.53413	3.40231	0.000842871	0.0113488	gb|KNA25239.1|hypotheticalproteinSOVF_008300[Spinaciaoleracea]	K04725	4210	Apoptosis	2.1.1.43	Histone-lysineN-methyltransferase.	locomotioninvolvedinlocomotorybehavior	proteinbinding	plasmamembrane
scaffold6602	7.02	0.53	3.72741	2.68722	2.5982	0.000887327	0.0118475	emb|CBI24055.3|unnamedproteinproduct[Vitisvinifera]	K14486	4075	Planthormonesignaltransduction	-	-	celladhesion	sequence-specificDNAbinding	nucleus
scaffold6600	9.02	0.77	3.5502	2.79953	2.39708	0.000908509	0.0120966	ref|XP_002284916.2|PREDICTED:uncharacterizedacetyltransferase...	K13065	945	Stilbenoid,diarylheptanoidandgingerolbiosynthesis	2.3.1.140	Rosmarinatesynthase.	epidermismorphogenesis	N-acyltransferaseactivity	cytoplasm
scaffold12160	38.1	1.68	4.50326	2.40891	3.94407	0.000916039	0.0121856	gb|KMS97011.1|hypotheticalproteinBVRB_7g179580isoformB[Bet...	K12134	4712	Circadianrhythm-plant	-	-	regulationoftranscription,DNA-dependent	sequence-specificDNAbindingtranscriptionfactoractivity	nucleus
scaffold7512	137.78	9.7	3.82824	2.32283	5.15546	0.000923239	0.01227	gb|KNA18212.1|hypotheticalproteinSOVF_072830[Spinaciaoleracea]	K01953	910	Nitrogenmetabolism	6.3.5.4	Asparaginesynthase(glutamine-hydrolyzing).	asparaginebiosyntheticprocess	asparaginesynthase(glutamine-hydrolyzing)activity	phagocyticvesicle
scaffold10625	12.96	0.87	3.89691	2.56992	2.94986	0.000932222	0.0123725	ref|XP_009804891.1|PREDICTED:serinecarboxypeptidase-like51[...	K13289	4142	Lysosome	3.4.16.6	CarboxypeptidaseD.	responsetoendoplasmicreticulumstress	serine-typecarboxypeptidaseactivity	cytosol
scaffold12288	21.3	1.59	3.74375	2.47492	3.35364	0.000938882	0.012432	ref|XP_012075691.1|PREDICTED:MATEeffluxfamilyprotein8-like...	-	-	-	-	-	transcriptionfactorimportintonucleus	drugtransmembranetransporteractivity	plasmamembrane
scaffold9946	11.3	0.7	4.01282	2.67228	2.58593	0.000941385	0.0124537	ref|XP_009336886.1|PREDICTED:uncharacterizedproteinLOC103929...	-	-	-	-	-	-	-	-
scaffold10973	13.74	1.17	3.5538	2.56191	3.12286	0.000943473	0.0124698	gb|AFS64069.1|WRKYtranscriptionfactor4[Tamarixhispida]	K13425	4626	Plant-pathogeninteraction	-	-	responsetoheat	sequence-specificDNAbindingtranscriptionfactoractivity	nucleus
scaffold10368	24.34	1.2	4.34222	2.39869	4.01956	0.00098365	0.0129651	ref|XP_002272040.1|PREDICTED:probableWRKYtranscriptionfacto...	K13424	4626	Plant-pathogeninteraction	-	-	cellularheatacclimation	proteinbinding	nucleus
C110308	1765.96	117.86	3.90531	2.25623	8.6923	0.000986528	0.0129911	gb|ACH63225.1|pathogenesis-relatedprotein10a[Rheumaustrale]	-	-	-	-	-	mRNAmodification	-	membrane
C83239	54.11	2.03	4.73634	3.54608	1.25902	0.0010052	0.0131643	sp|P46515.1|LEA11_HELANRecName:Full=11kDalateembryogenesis...	-	-	-	-	-	-	-	-
C94140	26.43	0.99	4.7386	3.54608	1.25902	0.0010052	0.0131643	ref|NP_001235049.1|uncharacterizedproteinLOC100527366[Glycin...	K07904	4144	Endocytosis	-	-	vesicle-mediatedtransport	GTPbinding	cytosol
scaffold6165	7.69	0.57	3.75395	2.62001	2.78494	0.00100701	0.0131643	gb|KDP33904.1|hypotheticalproteinJCGZ_07475[Jatrophacurcas]	-	-	-	-	-	JAK-STATcascade	proteinbinding	Cdc73/Paf1complex
scaffold5933	1047.92	64.36	4.02522	2.2507	8.59403	0.00101437	0.0132465	ref|XP_010693773.1|PREDICTED:stem-specificproteinTSJT1[Beta...	K01953	910	Nitrogenmetabolism	6.3.5.4	Asparaginesynthase(glutamine-hydrolyzing).	cellularaminoacidcatabolicprocess	asparaginesynthase(glutamine-hydrolyzing)activity	cytoplasm
scaffold9992	50.26	2.98	4.07603	2.3258	4.70477	0.00101727	0.0132465	ref|XP_002313026.2|hypotheticalproteinPOPTR_0009s12400g[Popu...	-	-	-	3.1.3.2	Acidphosphatase.	cellularresponsetophosphatestarvation	metalionbinding	plasmodesma
scaffold12317	14.08	0.93	3.92027	2.86335	2.07564	0.00102635	0.0132465	emb|CAN80071.1|hypotheticalproteinVITISV_019032[Vitisvinifera]	-	-	-	-	-	oligopeptidetransport	sequence-specificDNAbindingtranscriptionfactoractivity	membrane
C102202	6.16	0	35.7047	7.59291	0.356599	0.00102803	0.0132465	ref|XP_011004393.1|PREDICTED:probableaquaporinNIP5-1[Populu...	-	-	-	-	-	responsetonitrate	borateuptaketransmembranetransporteractivity	plasmamembrane
C87924	16.99	0	37.1684	7.59291	0.356599	0.00102803	0.0132465	gb|AFK43137.1|unknown[Medicagotruncatula]	-	-	-	2.7.11.1	Non-specificserine/threonineproteinkinase.	transitionmetaliontransport	-	plasmamembrane
C96994	7.09	0	35.9076	7.59291	0.356599	0.00102803	0.0132465	ref|XP_010681803.1|PREDICTED:auxilin-likeprotein1[Betavulg...	-	-	-	-	-	-	proteinbinding	cytosol
C97270	13.14	0	36.7977	7.59291	0.356599	0.00102803	0.0132465	ref|XP_010677605.1|PREDICTED:1-aminocyclopropane-1-carboxylate...	K05933	270	Cysteineandmethioninemetabolism	1.14.17.4	Aminocyclopropanecarboxylateoxidase.	responsetonitrate	1-aminocyclopropane-1-carboxylateoxidaseactivity	plasmamembrane
C98142	11.64	0.76	3.93695	7.59291	0.356599	0.00102803	0.0132465	ref|XP_007049736.1|GPItransamidasecomponentGpi16subunitfam...	-	-	-	3.6.4.13	RNAhelicase.	-	-	-
scaffold11771	7.18	0	35.9258	7.59291	0.356599	0.00102803	0.0132465	ref|XP_010104808.1|MomilactoneAsynthase[Morusnotabilis]>gi...	K13070	904	Diterpenoidbiosynthesis	1.1.1.331	Secoisolariciresinoldehydrogenase.	defenseresponsetobacterium	copperionbinding	cytosol
scaffold11906	5.58	0	35.562	7.59291	0.356599	0.00102803	0.0132465	ref|XP_002532893.1|pentatricopeptiderepeat-containingprotein,...	-	-	-	-	-	mRNAprocessing	adenylatecyclaseactivity	mitochondrion
scaffold2033	13.49	0.78	4.11227	7.59291	0.356599	0.00102803	0.0132465	ref|XP_006479343.1|PREDICTED:luminal-bindingprotein5-like[C...	K09490	5020	Priondiseases	-	-	polarnucleusfusion	unfoldedproteinbinding	Golgiapparatus
scaffold4759	7.37	0.77	3.25873	7.59291	0.356599	0.00102803	0.0132465	ref|XP_012832575.1|PREDICTED:probableserine/threonine-protein...	K13429	4626	Plant-pathogeninteraction	2.7.11.1	Non-specificserine/threonineproteinkinase.	respiratoryburstinvolvedindefenseresponse	proteinbinding	plasmamembrane
scaffold5126	3.79	0.23	4.04249	7.59291	0.356599	0.00102803	0.0132465	gb|KHG12994.1|Programmedcelldeath4[Gossypiumarboreum]	-	-	-	-	-	negativeregulationofapoptoticprocess	proteinbinding	nucleoplasm
scaffold6093	9.89	0	36.3877	7.59291	0.356599	0.00102803	0.0132465	ref|XP_002323983.1|kinasefamilyprotein[Populustrichocarpa]...	K13416	4075	Planthormonesignaltransduction	2.7.11.1	Non-specificserine/threonineproteinkinase.	cellularresponsetojasmonicacidstimulus	receptorserine/threoninekinasebinding	plasmamembrane
scaffold9619	6.64	0	35.813	7.59291	0.356599	0.00102803	0.0132465	ref|XP_011043632.1|PREDICTED:uncharacterizedproteinLOC105139...	-	-	-	-	-	-	-	-
C122379	32.25	2.06	3.96858	2.35519	4.20945	0.00105515	0.0135748	ref|XP_010690834.1|PREDICTED:uncharacterizedproteinLOC104904...	K06058	4330	Notchsignalingpathway	-	-	cellularresponsetocell-matrixadhesion	collagenbinding	endoplasmicreticulum
scaffold7722	10.33	0.94	3.45804	2.64194	2.56105	0.00106062	0.0136176	ref|XP_011019728.1|PREDICTED:E3ubiquitin-proteinligaseAt1g6...	-	-	-	-	-	embryodevelopment	ubiquitin-proteinligaseactivity	vacuolarmembrane
C113760	52.42	3.58	3.87209	2.37708	4.00182	0.00107359	0.0137551	ref|XP_007143304.1|hypotheticalproteinPHAVU_007G061100g[Phas...	K06052	4330	Notchsignalingpathway	3.4.21.69	ProteinC(activated).	positiveregulationofNotchsignalingpathway	calciumionbinding	plasmamembrane
scaffold5803	13.09	0.84	3.96193	2.48121	3.21581	0.0010742	0.0137551	ref|XP_010676579.1|PREDICTED:proteinFAM63AisoformX1[Betav...	-	-	-	-	-	-	proteinbinding	nucleoplasm
C117172	8.64	0.44	4.29546	2.98223	1.65542	0.00110051	0.014067	gb|KNA21911.1|hypotheticalproteinSOVF_038980[Spinaciaoleracea]	K01106	562	Inositolphosphatemetabolism	3.1.3.56	Inositol-polyphosphate5-phosphatase.	hyperosmoticsalinityresponse	inositol-polyphosphate5-phosphataseactivity	cytosol
C123015	36.89	2.14	4.10755	2.31167	4.59292	0.00110646	0.0141304	gb|KNA17303.1|hypotheticalproteinSOVF_081310[Spinaciaoleracea]	K01911	130	Ubiquinoneandotherterpenoid-quinonebiosynthesis	6.2.1.1	Acetate--CoAligase.	chlorophyllcatabolicprocess	acetate-CoAligaseactivity	peroxisome
scaffold2310	9.28	0.31	4.90378	2.62653	2.54844	0.00112634	0.0143716	gb|KNA07657.1|hypotheticalproteinSOVF_169640[Spinaciaoleracea]	K02179	4111	Cellcycle-yeast	3.4.19.12	Ubiquitinylhydrolase1.	multicellularorganismaldevelopment	proteinbinding	Golgiapparatus
scaffold3402	40.77	2.23	4.19239	2.30864	4.64143	0.00114989	0.0146461	ref|XP_011093958.1|PREDICTED:auxinresponsefactor18-like[Se...	K14486	4075	Planthormonesignaltransduction	-	-	responsetoauxinstimulus	sequence-specificDNAbindingtranscriptionfactoractivity	plasmodesma
scaffold13888	27.35	1.32	4.37293	2.29022	4.85727	0.00115283	0.0146605	gb|KNA25419.1|hypotheticalproteinSOVF_006750isoformB[Spina...	K12893	3040	Spliceosome	-	-	positiveregulationofmeiosis	proteinbinding	intracellular
C122625	32.64	1.73	4.2378	2.34021	4.26509	0.00115306	0.0146605	ref|XP_007039375.1|Lungseventransmembranereceptorfamilypro...	-	-	-	-	-	-	-	-
scaffold13273	6.88	0	35.8642	3.50555	1.22556	0.00116281	0.0147584	ref|XP_010664576.1|PREDICTED:phosphatidatephosphatasePAH2is...	-	-	-	3.1.3.4	Phosphatidatephosphatase.	cellularresponsetophosphatestarvation	phosphatidatephosphataseactivity	membrane
scaffold11930	8.59	0.5	4.10266	2.52303	2.91147	0.00117581	0.0148447	ref|XP_002304164.2|anionexchangefamilyprotein[Populustrich...	K06573	4966	Collectingductacidsecretion	-	-	boratetransmembranetransport	borateeffluxtransmembranetransporteractivity	plasmamembrane
C114996	31.82	2.78	3.51678	2.42168	3.43988	0.00118433	0.0149261	gb|KDP26163.1|hypotheticalproteinJCGZ_22853[Jatrophacurcas]	-	-	-	-	-	-	-	-
CL1165Contig1	222.57	13.63	4.0294	2.23405	6.5352	0.00118898	0.0149716	ref|XP_010667931.1|PREDICTED:uncharacterizedproteinAt4g15545...	K05740	4510	Focaladhesion	-	-	regulationofmeristemgrowth	ionchannelbinding	spindlemicrotubule
C113648	77.36	4.99	3.95448	2.30747	4.5366	0.00119195	0.0149958	ref|XP_002284411.1|PREDICTED:aquaporinTIP1-1[Vitisvinifera]...	-	-	-	-	-	ureatransmembranetransport	waterchannelactivity	vacuolarmembrane
C123151	8.74	0.49	4.15678	2.61095	2.5357	0.00119654	0.0150307	ref|XP_002534352.1|GTPcyclohydrolaseII,putative[Ricinuscom...	K14652	740	Riboflavinmetabolism	3.5.4.25	GTPcyclohydrolaseII.	roothairelongation	GTPcyclohydrolaseIIactivity	membrane
C94310	36.32	0.97	5.22664	3.09749	1.75011	0.00119786	0.0150307	ref|XP_010247617.1|PREDICTED:cysteine-richreceptor-likeprote...	-	-	-	2.7.11.1	Non-specificserine/threonineproteinkinase.	responsetoabscisicacidstimulus	-	vacuole
scaffold8175	8.92	0.79	3.49712	3.09749	1.75011	0.00119786	0.0150307	ref|XP_002275474.1|PREDICTED:LETM1andEF-handdomain-containi...	K13448	4626	Plant-pathogeninteraction	2.7.11.1	Non-specificserine/threonineproteinkinase.	peroxisomelocalization	proteinbinding	plasmamembrane
scaffold7662	48.84	2.43	4.32903	2.35928	3.81431	0.00127749	0.0159188	ref|XP_010696556.1|PREDICTED:60SribosomalproteinL18a-likep...	-	-	-	-	-	-	-	-
CL305Contig1	59.23	4.1	3.85263	2.25511	5.26647	0.00128003	0.0159366	ref|XP_010667317.1|PREDICTED:probableproteinphosphatase2C4...	K14497	4075	Planthormonesignaltransduction	3.1.3.16	Protein-serine/threoninephosphatase.	regulationofanionchannelactivity	phospholipidbinding	plasmamembrane
scaffold5930	20.5	1.64	3.64386	2.34836	3.7104	0.00129911	0.0161602	ref|XP_010684717.1|PREDICTED:gibberellinreceptorGID1B[Beta...	K14493	4075	Planthormonesignaltransduction	3.1.1.1	Carboxylesterase.	systemicacquiredresistance,salicylicacidmediatedsignalingpathway	proteinbinding	cytoplasm
C115458	8.73	0.25	5.12598	3.06953	1.72707	0.00132989	0.0164577	ref|XP_010685004.1|PREDICTED:BTB/POZdomain-containingprotein...	-	-	-	-	-	regulationofmeristemgrowth	proteinbinding	plasmamembrane
scaffold74	3.34	0.2	4.06178	3.06953	1.72707	0.00132989	0.0164577	ref|XP_010670212.1|PREDICTED:chorismatemutase3,chloroplasti...	K01850	400	Phenylalanine,tyrosineandtryptophanbiosynthesis	5.4.99.5	Chorismatemutase.	tryptophanbiosyntheticprocess	L-ascorbateperoxidaseactivity	plastid
CL1619Contig1	73.06	3.15	4.53566	2.39504	3.2884	0.00133751	0.0165377	ref|XP_008393565.1|PREDICTED:coppertransporter5.1[Malusdom...	K14686	4978	Mineralabsorption	-	-	intracellularcopperiontransport	highaffinitycopperiontransmembranetransporteractivity	Golgiapparatus
C116536	63.28	4.11	3.94454	2.27538	4.45548	0.00134147	0.0165724	gb|KNA04371.1|hypotheticalproteinSOVF_200370[Spinaciaoleracea]	-	-	-	-	-	bluelightsignalingpathway	proteinbinding	nucleus
C120765	43.29	2.29	4.24061	2.28571	4.40683	0.00134881	0.0166313	ref|XP_003631224.1|PREDICTED:uncharacterizedproteinLOC100257...	K14491	4075	Planthormonesignaltransduction	-	-	responsetocytokininstimulus	sequence-specificDNAbindingtranscriptionfactoractivity	nucleus
scaffold11963	25.09	1.96	3.67819	2.39703	3.41976	0.00134941	0.0166313	gb|KMT09997.1|hypotheticalproteinBVRB_5g122120[Betavulgaris...	K04453	5200	Pathwaysincancer	-	-	cellularresponsetoironionstarvation	sequence-specificDNAbindingtranscriptionfactoractivity	cytoplasm
scaffold9407	8.42	0.2	5.39575	2.59519	2.52284	0.00135171	0.0166313	ref|XP_002273218.1|PREDICTED:probableLRRreceptor-likeserine...	K04733	4620	Toll-likereceptorsignalingpathway	2.7.11.1	Non-specificserine/threonineproteinkinase.	regulationofplant-typehypersensitiveresponse	proteinkinaseactivity	plasmamembrane
scaffold12747	74.9	4.66	4.00656	2.29117	4.28983	0.00135197	0.0166313	ref|XP_008223378.1|PREDICTED:calcium-bindingproteinCML24[Pr...	K13448	4626	Plant-pathogeninteraction	3.1.3.16	Protein-serine/threoninephosphatase.	epidermisdevelopment	calciumionbinding	extracellularvesicularexosome
scaffold7958	21.21	0.44	5.5911	2.30257	4.16641	0.00135561	0.0166613	ref|XP_003635632.1|PREDICTED:U-boxdomain-containingprotein4...	K08332	4140	Regulationofautophagy	-	-	endoplasmicreticulumunfoldedproteinresponse	proteinbinding	nucleus
C102346	480.42	35.8	3.74626	2.21226	6.0671	0.00136619	0.0167626	gb|AFK36154.1|unknown[Lotusjaponicus]	K13899	4970	Salivarysecretion	-	-	negativeregulationofendopeptidaseactivity	cysteine-typeendopeptidaseinhibitoractivity	cellwall
C119148	29.26	2.08	3.81427	2.34161	3.7049	0.0013708	0.0168001	gb|KJB74223.1|hypotheticalproteinB456_011G280400[Gossypiumr...	K13354	4146	Peroxisome	-	-	NADtransport	ADPtransmembranetransporteractivity	vacuolarmembrane
scaffold5443	1.18	0.34	1.79518	2.95191	1.63063	0.00137813	0.0168001	ref|XP_006472283.1|PREDICTED:transcriptioninitiationfactorT...	-	-	-	-	-	-	-	plasmodesma
CL607Contig1	136	10.63	3.67739	2.20478	6.33307	0.0013836	0.0168001	ref|XP_010668152.1|PREDICTED:uncharacterizedproteinLOC104885...	-	-	-	-	-	-	-	-
scaffold4973	80.42	5.79	3.79592	2.23357	5.08228	0.00141009	0.0168001	ref|XP_002279857.1|PREDICTED:uncharacterizedproteinLOC100255...	-	-	-	-	-	responsetofungus	-	plasmodesma
C123135	89.38	5.18	4.10893	2.20889	5.85627	0.00141977	0.0168869	ref|XP_007038959.1|SigmafactorEisoform1[Theobromacacao]>...	K03093	3020	RNApolymerase	-	-	regulationofRNAbiosyntheticprocess	sigmafactoractivity	chloroplast
scaffold10755	45.95	2.86	4.00598	2.35242	3.50227	0.00142116	0.0168895	ref|XP_009802327.1|PREDICTED:auxin-responsiveproteinIAA26-li...	K14484	4075	Planthormonesignaltransduction	-	-	jasmonicacidmetabolicprocess	sequence-specificDNAbindingtranscriptionfactoractivity	-
C110350	21.78	1.03	4.40229	2.57927	2.50986	0.00143742	0.0170147	ref|XP_010269200.1|PREDICTED:pollen-specificproteinC13-like...	-	-	-	-	-	-	-	-
scaffold11275	15.03	1.21	3.63477	2.37667	3.27347	0.00143761	0.0170147	ref|XP_002265717.1|PREDICTED:boxC/DsnoRNAprotein1[Vitisv...	-	-	-	-	-	boxC/DsnoRNPassembly	identicalproteinbinding	pre-snoRNPcomplex
C109529	17.71	1.08	4.03546	2.77329	2.00187	0.00144598	0.0170856	ref|XP_010684703.1|PREDICTED:probableLRRreceptor-likeserine...	K13415	4075	Planthormonesignaltransduction	2.7.11.1	Non-specificserine/threonineproteinkinase.	cellularresponsetonitrogenstarvation	kinaseactivity	plasmamembrane
scaffold11513	14.4	0.28	5.6845	2.77329	2.00187	0.00144598	0.0170856	ref|XP_002527291.1|ATPbindingprotein,putative[Ricinuscommu...	K13416	4075	Planthormonesignaltransduction	2.7.11.1	Non-specificserine/threonineproteinkinase.	salicylicacidbiosyntheticprocess	receptorserine/threoninekinasebinding	plasmodesma
C118838	15.08	0.77	4.29163	2.53991	2.71939	0.00144967	0.0171151	ref|XP_011659033.1|PREDICTED:probableBOI-relatedE3ubiquitin...	K04725	4210	Apoptosis	-	-	regulationofprogrammedcelldeath	ubiquitin-proteinligaseactivity	nucleus
CL1126Contig1	93.31	4.4	4.40646	2.23085	5.11495	0.00145435	0.0171563	gb|KNA06183.1|hypotheticalproteinSOVF_183430[Spinaciaoleracea]	-	-	-	-	-	sterolbiosyntheticprocess	actinbinding	cytosol
scaffold2801	10.16	0.62	4.03449	2.69274	2.30941	0.00147298	0.0173334	ref|XP_009784541.1|PREDICTED:uncharacterizedproteinLOC104232...	-	-	-	-	-	-	proteinbinding	extracellularspace
scaffold11116	6.89	0.64	3.42836	3.04101	1.70362	0.00147798	0.0173496	ref|XP_002284428.1|PREDICTED:MATHdomain-containingproteinAt...	-	-	-	-	-	Golgivesicletransport	proteinhistidinekinasebinding	-
scaffold11234	7.75	0.38	4.35012	3.04101	1.70362	0.00147798	0.0173496	gb|KMT12615.1|hypotheticalproteinBVRB_5g098530isoformB[Bet...	K13950	790	Folatebiosynthesis	2.6.1.85	Aminodeoxychorismatesynthase.	chorismatemetabolicprocess	4-amino-4-deoxychorismatesynthaseactivity	chloroplast
scaffold5390	3.62	0.22	4.04041	3.04101	1.70362	0.00147798	0.0173496	ref|XP_012827801.1|PREDICTED:E3SUMO-proteinligaseSIZ1isofo...	K04706	5200	Pathwaysincancer	-	-	developmentalgrowth	SUMOligaseactivity	nucleus
scaffold8126	10.73	0.53	4.33951	2.56317	2.49674	0.0015291	0.0178768	ref|XP_010676092.1|PREDICTED:WEBfamilyproteinAt5g55860[Bet...	K10352	4530	Tightjunction	2.7.11.1	Non-specificserine/threonineproteinkinase.	chloroplastaccumulationmovement	proteinbinding	plasmamembrane
C89586	48.26	0	38.6745	2.92095	1.60535	0.00154494	0.0180034	ref|XP_003633262.1|PREDICTED:uncharacterizedproteinLOC100852...	-	-	-	-	-	-	-	-
scaffold10765	5.8	0.14	5.37255	2.92095	1.60535	0.00154494	0.0180034	ref|XP_007010073.1|RING/U-boxsuperfamilyprotein[Theobromaca...	K10604	4120	Ubiquitinmediatedproteolysis	-	-	regulationofcompoundeyephotoreceptordevelopment	proteinbinding	perinuclearregionofcytoplasm
scaffold7993	12.71	0.7	4.18247	2.92095	1.60535	0.00154494	0.0180034	ref|XP_003633471.1|PREDICTED:uncharacterizedproteinLOC100854...	-	-	-	-	-	-	-	-
CL657Contig1	58.95	4.54	3.69873	2.20868	5.34919	0.00155647	0.0180938	ref|XP_011030536.1|PREDICTED:cellulosesynthase-likeproteinG...	K00770	500	Starchandsucrosemetabolism	2.4.1.12	Cellulosesynthase(UDP-forming).	purinebasetransport	proteinbinding	endoplasmicreticulum
C100752	12.9	1.28	3.33316	3.46384	1.19122	0.00156555	0.0181115	ref|XP_008437585.1|PREDICTED:cyclicnucleotide-gatedionchann...	K05391	4626	Plant-pathogeninteraction	-	-	calciumiontransport	calmodulinbinding	plasmamembrane
C101376	13.57	0.61	4.47547	3.46384	1.19122	0.00156555	0.0181115	gb|KDO46345.1|hypotheticalproteinCISIN_1g010050mg[Citrussin...	K13832	400	Phenylalanine,tyrosineandtryptophanbiosynthesis	4.2.1.10	3-dehydroquinatedehydratase.	embryodevelopmentendinginseeddormancy	shikimate3-dehydrogenase(NADP+)activity	chloroplaststroma
scaffold11168	6.64	0.26	4.6746	3.46384	1.19122	0.00156555	0.0181115	ref|XP_010675238.1|PREDICTED:sucrosesynthase7isoformX3[Be...	K00695	500	Starchandsucrosemetabolism	2.4.1.13	Sucrosesynthase.	galactolipidbiosyntheticprocess	sucrosesynthaseactivity	cellwall
scaffold2927	6.67	0	35.8195	3.46384	1.19122	0.00156555	0.0181115	gb|KNA14079.1|hypotheticalproteinSOVF_110770[Spinaciaoleracea]	-	-	-	-	-	oligopeptidetransport	oligopeptidetransporteractivity	membrane
scaffold702	5.67	0	35.5851	3.46384	1.19122	0.00156555	0.0181115	ref|XP_010247842.1|PREDICTED:ubiquitincarboxyl-terminalhydro...	-	-	-	3.4.19.12	Ubiquitinylhydrolase1.	ubiquitin-dependentproteincatabolicprocess	cysteine-typeendopeptidaseactivity	nucleus
scaffold7065	6.6	0.25	4.72247	3.46384	1.19122	0.00156555	0.0181115	ref|XP_002534282.1|receptorproteinkinase,putative[Ricinusc...	K04733	4620	Toll-likereceptorsignalingpathway	2.7.11.1	Non-specificserine/threonineproteinkinase.	actinnucleation	proteinserine/threoninekinaseactivity	plasmamembrane
C116728	9.99	0.45	4.47249	2.74987	1.98277	0.00157806	0.0182034	ref|XP_010661881.1|PREDICTED:mitochondrialcarrierproteinMTM...	-	-	-	-	-	manganeseiontransport	transporteractivity	mitochondrialinnermembrane
scaffold13370	9.88	1.26	2.97109	2.74987	1.98277	0.00157806	0.0182034	ref|XP_010682104.1|PREDICTED:proteinrootUVBsensitive6[Bet...	-	-	-	-	-	responsetoUV-B	-	plastid
scaffold8799	15.98	1.1	3.86069	2.27835	4.00044	0.00158204	0.0182143	ref|XP_010679097.1|PREDICTED:myosin-7[Betavulgarissubsp.vu...	K10352	4530	Tightjunction	2.7.11.1	Non-specificserine/threonineproteinkinase.	cytoskeletonorganization	microfilamentmotoractivity	outerdensefiber
scaffold9698	11.72	0.5	4.5509	2.35807	3.25837	0.00160342	0.0184188	ref|XP_007036113.1|Calmodulinbindingprotein-likeisoform1[T...	K00101	620	Pyruvatemetabolism	-	-	L-fucosecatabolicprocess	L-lactatedehydrogenaseactivity	plasmamembrane
scaffold10781	1224.59	94.41	3.69722	2.14976	9.54521	0.00161341	0.0184983	sp|Q39677.1|DCAM2_DIACARecName:Full=S-adenosylmethioninedecar...	K01611	270	Cysteineandmethioninemetabolism	4.1.1.50	Adenosylmethioninedecarboxylase.	responsetosucrosestimulus	adenosylmethioninedecarboxylaseactivity	cytosol
C111884	25.17	1.56	4.01209	2.44972	2.85175	0.0016413	0.0187208	ref|XP_010693811.1|PREDICTED:RING-H2fingerproteinATL33-like...	-	-	-	6.3.2.19	Ubiquitin--proteinligase.	proteinubiquitination	ubiquitin-proteinligaseactivity	plasmamembrane
C119622	15.04	0.73	4.36476	2.44972	2.85175	0.0016413	0.0187208	ref|XP_010671270.1|PREDICTED:mitogen-activatedproteinkinase...	K13414	4626	Plant-pathogeninteraction	2.7.11.25	Mitogen-activatedproteinkinasekinasekinase.	negativeregulationofdefenseresponse	DNAbinding	nucleus
scaffold12347	26.35	1.13	4.54341	2.30197	3.76765	0.00164417	0.0187208	gb|KMT19613.1|hypotheticalproteinBVRB_1g012280[Betavulgaris...	-	-	-	2.3.1.199	Very-long-chain3-oxoacyl-CoAsynthase.	cuticledevelopment	fattyacidelongaseactivity	endoplasmicreticulum
C100860	25.65	1.27	4.33606	3.01192	1.67974	0.00164425	0.0187208	gb|KCW45284.1|hypotheticalproteinEUGRSUZ_L01055[Eucalyptusg...	-	-	-	-	-	-	-	-
C108683	12.84	0.76	4.0785	3.01192	1.67974	0.00164425	0.0187208	emb|CBI38711.3|unnamedproteinproduct[Vitisvinifera]	-	-	-	-	-	-	-	-
CL1840Contig1	6.58	0.59	3.4793	3.01192	1.67974	0.00164425	0.0187208	ref|XP_009619427.1|PREDICTED:regulatorofnonsensetranscripts...	K14326	3013	RNAtransport	-	-	long-dayphotoperiodism	proteinbinding	plasmamembrane
scaffold5532	18.35	1.52	3.59364	2.24581	4.25293	0.00167859	0.0190664	ref|XP_010659819.1|PREDICTED:lipoxygenaseisoformX1[Vitisvi...	K00454	592	alpha-Linolenicacidmetabolism	1.13.11.58	Linoleate9S-lipoxygenase.	lipidoxidation	lipoxygenaseactivity	plastid
C104566	47.93	3.49	3.77963	2.38242	3.13533	0.00171185	0.0193983	ref|XP_002278070.1|PREDICTED:uncharacterizedproteinAt4g08330...	-	-	-	1.8.4.12	Peptide-methionine(R)-S-oxidereductase.	-	-	plasmamembrane
C120219	10.44	0.69	3.91938	2.53041	2.47013	0.00173221	0.0196033	ref|XP_010661804.1|PREDICTED:uncharacterizedproteinLOC100248...	-	-	-	-	-	regulationofsorocarpstalkcelldifferentiation	-	-
scaffold8128	6.36	0.4	3.99095	2.88931	1.57958	0.00173404	0.0196033	ref|XP_013645456.1|PREDICTED:uncharacterizedproteinLOC106350...	-	-	-	5.2.1.8	Peptidylprolylisomerase.	meioticrecombinationcheckpoint	macrolidebinding	nucleolus
C101618	5.82	0	35.6228	7.51088	0.289167	0.00174368	0.0196045	gb|KHN28237.1|ProteinTRANSPORTINHIBITORRESPONSE1[Glycines...	K14485	4075	Planthormonesignaltransduction	-	-	responsetoauxinstimulus	ubiquitin-proteinligaseactivity	SCFubiquitinligasecomplex
C98634	9.17	0	36.2787	7.51088	0.289167	0.00174368	0.0196045	gb|KDO45172.1|hypotheticalproteinCISIN_1g002964mg[Citrussin...	-	-	-	-	-	negativeregulationofcelladhesion	proteinbinding	extracellularvesicularexosome
scaffold11577	6.41	0	35.7621	7.51088	0.289167	0.00174368	0.0196045	ref|XP_012091443.1|PREDICTED:transcriptionfactorbHLH112isof...	K12126	4712	Circadianrhythm-plant	-	-	regulationofplant-typehypersensitiveresponse	proteinbinding	nucleus
scaffold2905	7.33	0	35.9556	7.51088	0.289167	0.00174368	0.0196045	ref|XP_010671602.1|PREDICTED:BEACHdomain-containingproteinl...	-	-	-	-	-	-	-	-
scaffold3742	5.48	0	35.536	7.51088	0.289167	0.00174368	0.0196045	gb|KDP29444.1|hypotheticalproteinJCGZ_18365[Jatrophacurcas]	-	-	-	-	-	-	-	-
scaffold5387	8.8	0	36.2193	7.51088	0.289167	0.00174368	0.0196045	ref|XP_012858101.1|PREDICTED:serine/threonine-proteinphosphat...	-	-	-	3.1.3.16	Protein-serine/threoninephosphatase.	-	-	-
scaffold941	9.28	0	36.2959	7.51088	0.289167	0.00174368	0.0196045	gb|AGQ04214.1|WRKYtranscriptionfactor26[Jatrophacurcas]>g...	K13424	4626	Plant-pathogeninteraction	-	-	aminoacidtransport	sequence-specificDNAbinding	nucleus
CL1106Contig1	15.31	3.04	2.33233	2.227	4.35909	0.00176113	0.0197543	ref|XP_007039202.1|Plastidtranscriptionallyactive15[Theobro...	-	-	-	-	-	negativeregulationoftranscription,DNA-dependent	transcriptionregulatoryregionDNAbinding	mitochondrion
scaffold1580	35.64	2.96	3.58983	2.23192	4.24167	0.00177309	0.0198072	ref|XP_007200390.1|hypotheticalproteinPRUPE_ppa008434mg[Prun...	-	-	-	-	-	-	-	-
C121915	517.1	36.59	3.82092	2.12996	8.18636	0.00179756	0.020007	ref|XP_006449749.1|hypotheticalproteinCICLE_v10015162mg[Citr...	K00390	920	Sulfurmetabolism	1.8.4.9	Adenylyl-sulfatereductase(glutathione).	sulfateassimilation	adenylyl-sulfatereductaseactivity	chloroplastthylakoid
scaffold6236	30.8	2.48	3.63452	2.17597	5.10439	0.00181878	0.0201489	ref|XP_015069059.1|PREDICTED:glutamatesynthase1[NADH],chlo...	K00264	910	Nitrogenmetabolism	1.4.1.14	Glutamatesynthase(NADH).	gluconeogenesis	glutamatesynthase(NADH)activity	chloroplaststroma
scaffold11662	17.27	1.28	3.75405	2.3665	2.96355	0.00181907	0.0201489	ref|NP_001061826.1|Os08g0422200[OryzasativaJaponicaGroup]>...	-	-	-	-	-	zinciontransmembranetransport	zinciontransmembranetransporteractivity	apicalplasmamembrane
scaffold11550	19.18	0.98	4.29068	2.63622	2.2633	0.00182418	0.0201489	ref|XP_010241143.1|PREDICTED:proteinSULFURDEFICIENCY-INDUCED...	-	-	-	-	-	regulationofsulfurutilization	-	nucleus
scaffold12520	27.88	1.63	4.09629	2.22726	4.2379	0.0018393	0.0202521	emb|CBI15437.3|unnamedproteinproduct[Vitisvinifera]	K06002	4974	Proteindigestionandabsorption	3.4.23.12	Nepenthesin.	systemicacquiredresistance	aspartic-typepeptidaseactivity	plasmamembrane
C103338	251.65	16.28	3.95025	2.17212	5.26043	0.00185755	0.0204373	ref|XP_007051487.1|Calcium-bindingEF-handfamilyprotein[Theo...	K10840	3420	Nucleotideexcisionrepair	2.7.11.1	Non-specificserine/threonineproteinkinase.	hydrogenperoxidecatabolicprocess	proteinbinding	centrosome
C119062	96.66	8.17	3.56451	2.1579	5.41923	0.00186915	0.0205335	gb|KJB26309.1|hypotheticalproteinB456_004G236500[Gossypiumr...	-	-	-	2.5.1.43	Nicotianaminesynthase.	nicotianaminebiosyntheticprocess	nicotianaminesynthaseactivity	-
scaffold8419	24.3	0.71	5.09699	2.21411	4.34864	0.00188449	0.0206233	gb|KNA06793.1|hypotheticalproteinSOVF_177820[Spinaciaoleracea]	-	-	-	-	-	negativeregulationoftranscription,DNA-dependent	transcriptionregulatoryregionDNAbinding	mitochondrion
scaffold12560	12.68	1.56	3.02294	2.26515	3.64289	0.00190275	0.0208073	ref|XP_008379303.1|PREDICTED:pairedamphipathichelixprotein...	K11644	5016	Huntingtonsdisease	-	-	carpeldevelopment	proteinbinding	cytosol
C120269	30.16	2.4	3.65153	2.25209	3.90002	0.00192982	0.0210873	ref|XP_010262942.1|PREDICTED:AP2/ERFandB3domain-containing...	-	-	-	-	-	divalentmetaliontransport	sequence-specificDNAbindingtranscriptionfactoractivity	nucleus
C120929	21.71	1.77	3.61654	2.2835	3.556	0.00196007	0.0213529	ref|XP_009629528.1|PREDICTED:crocetinglucosideglucosyltransf...	K12356	940	Phenylpropanoidbiosynthesis	2.4.1.330	Beta-D-glucosylcrocetinbeta-1,6-glucosyltransferase.	autophagy	UDP-glucosyltransferaseactivity	cytosol
scaffold6775	111.57	8.89	3.64962	2.12	6.87343	0.00197164	0.0214141	ref|XP_010263903.1|PREDICTED:argininedecarboxylase-like[Nelu...	K01583	330	Arginineandprolinemetabolism	4.1.1.19	Argininedecarboxylase.	responsetoosmoticstress	argininedecarboxylaseactivity	nucleoplasm
scaffold4525	228.52	16.94	3.75381	2.11644	7.08341	0.00198085	0.0214654	ref|XP_002517750.1|serinecarboxypeptidase,putative[Ricinusc...	K13289	4142	Lysosome	3.4.16.6	CarboxypeptidaseD.	proteolysis	serine-typecarboxypeptidaseactivity	extracellularspace
C116390	16.21	0.69	4.55414	2.46958	2.66221	0.00200088	0.0216499	ref|XP_010256954.1|PREDICTED:cationicperoxidase1-like[Nelum...	K00430	360	Phenylalaninemetabolism	1.11.1.7	Peroxidase.	defenseresponsetonematode	proteinbinding	cellwall
C119346	14.83	0.74	4.32485	2.46958	2.66221	0.00200088	0.0216499	ref|XP_010682098.1|PREDICTED:methionineS-methyltransferase[B...	K08247	450	Selenocompoundmetabolism	2.1.1.12	MethionineS-methyltransferase.	seleniumcompoundmetabolicprocess	S-adenosylmethionine-dependentmethyltransferaseactivity	cytosol
scaffold7489	29	2.08	3.8014	2.27589	3.54985	0.00201864	0.0218092	gb|KNA25664.1|hypotheticalproteinSOVF_004490[Spinaciaoleracea]	-	-	-	-	-	responsetonitrate	DNAbinding	nucleus
scaffold6222	30.6	2.17	3.81776	2.21759	4.16529	0.00202225	0.0218318	gb|KNA07914.1|hypotheticalproteinSOVF_167130[Spinaciaoleracea]	-	-	-	3.2.1.14	Chitinase.	ERtoGolgivesicle-mediatedtransport	sequence-specificDNAbindingtranscriptionfactoractivity	plastid
C112916	48.45	4.05	3.5805	2.23418	3.88554	0.00206916	0.0222814	ref|XP_002265844.2|PREDICTED:chaperoneproteindnaJ11,chloro...	-	-	-	-	-	proteinrefolding	proteinbinding	plastid
C111102	61.21	3.94	3.9575	2.24904	3.7248	0.00207382	0.0223049	ref|XP_002266527.1|PREDICTED:glucose-6-phosphate1-dehydrogena...	K00036	30	Pentosephosphatepathway	1.1.1.49	Glucose-6-phosphatedehydrogenase(NADP(+)).	pentose-phosphateshunt,oxidativebranch	glucose-6-phosphatedehydrogenaseactivity	cytosol
scaffold2238	15.01	0.83	4.17667	2.26824	3.54368	0.00207913	0.022312	ref|XP_010691858.1|PREDICTED:alkaline/neutralinvertaseCINV2-...	-	-	-	3.2.1.26	Beta-fructofuranosidase.	regulationofmeristemgrowth	beta-fructofuranosidaseactivity	cytosol
scaffold11990	13.32	1.14	3.54649	2.4969	2.44296	0.00209416	0.0223504	ref|XP_010674646.1|PREDICTED:RNApolymeraseII-associatedprot...	K04460	4010	MAPKsignalingpathway	3.1.3.16	Protein-serine/threoninephosphatase.	axonemaldyneincomplexassembly	proteinbinding	cytoplasm
C103500	13.41	0	36.827	3.37662	1.11965	0.00212562	0.0225916	ref|XP_011045350.1|PREDICTED:auxin-inducedproteinAUX22[Popu...	K14484	4075	Planthormonesignaltransduction	-	-	lateralrootdevelopment	proteinbinding	nucleus
scaffold9063	5.69	0	35.5902	3.37662	1.11965	0.00212562	0.0225916	gb|ADT63060.1|4-coumarate:CoAligase[Fagopyrumesculentum]	K01904	360	Phenylalaninemetabolism	6.2.1.12	4-coumarate--CoAligase.	proteintargetingtomembrane	4-coumarate-CoAligaseactivity	cytoplasm
scaffold10027	6.46	0.24	4.75043	3.37662	1.11965	0.00212562	0.0225916	ref|XP_004308379.1|PREDICTED:probableLRRreceptor-likeserine...	K13415	4075	Planthormonesignaltransduction	2.7.11.1	Non-specificserine/threonineproteinkinase.	signaltransduction	proteinbinding	plasmamembrane
scaffold386	2.75	0.39	2.81789	3.37662	1.11965	0.00212562	0.0225916	ref|XP_010690538.1|PREDICTED:uncharacterizedproteinLOC104904...	-	-	-	2.3.1.48	Histoneacetyltransferase.	plateletdegranulation	proteinbinding	cytosol
scaffold4933	11.04	0.29	5.25054	3.37662	1.11965	0.00212562	0.0225916	gb|KDO76923.1|hypotheticalproteinCISIN_1g0066201mg,partial[...	K13417	4626	Plant-pathogeninteraction	3.1.4.46	Glycerophosphodiesterphosphodiesterase.	cellulardefenseresponse	calmodulinbinding	plasmamembrane
scaffold11615	11.61	0.68	4.09369	2.291	3.20418	0.0021568	0.0228891	ref|XP_010672179.1|PREDICTED:multipleC2andtransmembranedom...	-	-	-	-	-	calcium-mediatedsignaling	calciumionbinding	integraltomembrane
scaffold9382	9.08	0.73	3.63672	2.82386	1.52644	0.00219265	0.0232353	ref|XP_010688124.1|PREDICTED:tudordomain-containingprotein3...	-	-	-	-	-	-	chromatinbinding	nucleus
scaffold89	22.37	1.73	3.69272	2.18637	4.26683	0.00224964	0.0237731	ref|XP_010685736.1|PREDICTED:scarecrow-likeprotein33[Betav...	K14494	4075	Planthormonesignaltransduction	-	-	nuclear-transcribedmRNAcatabolicprocess	sequence-specificDNAbindingtranscriptionfactoractivity	nucleus
scaffold8191	11.7	0	36.6302	2.67722	1.92371	0.00225458	0.0237731	ref|XP_010667868.1|PREDICTED:probableE3ubiquitinligasecomp...	K13137	3013	RNAtransport	-	-	mitochondrialfission	GTPasebinding	mitochondrialoutermembrane
scaffold13586	7.72	0.4	4.27053	2.67722	1.92371	0.00225458	0.0237731	gb|KJB13427.1|hypotheticalproteinB456_002G073700[Gossypiumr...	-	-	-	-	-	responsetojasmonicacidstimulus	sequence-specificDNAbindingtranscriptionfactoractivity	nucleus
C88046	12.66	0	36.744	7.42391	0.217994	0.00229484	0.0239129	dbj|BAB86897.1|syringolide-inducedproteinB13-1-1[Glycinemax]	-	-	-	1.10.3.3	L-ascorbateoxidase.	ligninbiosyntheticprocess	oxidoreductaseactivity	plasmodesma
C74248	43.23	0	38.5157	7.42391	0.217994	0.00229484	0.0239129	emb|CBI27197.3|unnamedproteinproduct[Vitisvinifera]	-	-	-	-	-	-	-	-
C89230	11.64	0	36.6228	7.42391	0.217994	0.00229484	0.0239129	ref|XP_008224756.1|PREDICTED:pentatricopeptiderepeat-containi...	-	-	-	-	-	RNAmodification	-	mitochondrion
C90582	18.94	0	37.3251	7.42391	0.217994	0.00229484	0.0239129	gb|KJB44751.1|hypotheticalproteinB456_007G2708001,partial[G...	-	-	-	1.2.3.4	Oxalateoxidase.	responsetosaltstress	oxalateoxidaseactivity	cellwall
C92270	12.76	0	36.7553	7.42391	0.217994	0.00229484	0.0239129	ref|XP_007052034.1|SEC7-likeguaninenucleotideexchangefamily...	-	-	-	-	-	megagametogenesis	-	cytosol
CL16Contig2	18.27	0	37.2732	7.42391	0.217994	0.00229484	0.0239129	gb|KMT04717.1|hypotheticalproteinBVRB_7g168980[Betavulgaris...	K13416	4075	Planthormonesignaltransduction	2.7.11.1	Non-specificserine/threonineproteinkinase.	regulationofdefenseresponse	peptidereceptoractivity	cellwall
CL434Contig1	56.18	21.43	1.39042	7.42391	0.217994	0.00229484	0.0239129	ref|XP_007402185.1|hypotheticalproteinPHACADRAFT_179284[Phan...	-	-	-	-	-	-	-	-
scaffold10300	9.7	0	36.3598	7.42391	0.217994	0.00229484	0.0239129	ref|XP_010672044.1|PREDICTED:uncharacterizedproteinLOC104888...	-	-	-	-	-	-	-	-
scaffold10904	3.02	0	34.6763	7.42391	0.217994	0.00229484	0.0239129	ref|XP_011040798.1|PREDICTED:probablegalacturonosyltransferas...	K13648	500	Starchandsucrosemetabolism	2.4.1.43	Polygalacturonate4-alpha-galacturonosyltransferase.	positiveregulationofcellproliferation	polygalacturonate4-alpha-galacturonosyltransferaseactivity	vacuolarmembrane
scaffold1376	8.3	0	36.1349	7.42391	0.217994	0.00229484	0.0239129	ref|XP_008241013.1|PREDICTED:proteinnotumhomolog[Prunusmume]	-	-	-	-	-	-	-	-
scaffold2245	4.12	0	35.1244	7.42391	0.217994	0.00229484	0.0239129	ref|XP_007051600.1|UDP-Glycosyltransferasesuperfamilyprotein...	K12356	940	Phenylpropanoidbiosynthesis	2.4.1.218	Hydroquinoneglucosyltransferase.	responsetowounding	UDP-glucosyltransferaseactivity	endoplasmicreticulum
scaffold4049	4.61	0.4	3.52669	7.42391	0.217994	0.00229484	0.0239129	ref|XP_008445488.1|PREDICTED:pyridoxalphosphatephosphatase[...	K01091	630	Glyoxylateanddicarboxylatemetabolism	3.1.3.5	5{prime}-nucleotidase.	dephosphorylation	magnesiumionbinding	mitochondrion
scaffold5983	8.3	0.67	3.63088	7.42391	0.217994	0.00229484	0.0239129	gb|KDP35244.1|hypotheticalproteinJCGZ_09403[Jatrophacurcas]	-	-	-	2.7.1.91	Sphinganinekinase.	dihydrosphingosine-1-Ppathway	D-erythro-sphingosinekinaseactivity	-
CL17Contig2	611.17	49.5	3.62607	2.07952	7.59677	0.00230316	0.0239822	ref|XP_012466865.1|PREDICTED:polyubiquitin-like[Gossypiumrai...	K04551	5012	Parkinsonsdisease	2.7.1.67	1-phosphatidylinositol4-kinase.	vesicle-mediatedtransport	proteinbinding	vacuole
CL1352Contig1	44.91	4.04	3.47461	2.12153	5.12618	0.00230607	0.0239952	ref|XP_006434840.1|hypotheticalproteinCICLE_v10003676mg[Citr...	K01278	4974	Proteindigestionandabsorption	3.4.19.1	Acylaminoacyl-peptidase.	beta-amyloidmetabolicprocess	serine-typeendopeptidaseactivity	cytoplasm
CL2008Contig1	16.51	0.83	4.31408	2.27125	3.18829	0.00232565	0.0241814	gb|KNA12786.1|hypotheticalproteinSOVF_122730[Spinaciaoleracea]	K00734	532	Glycosaminoglycanbiosynthesis-chondroitinsulfate	2.4.1.134	Galactosylxylosylprotein3-beta-galactosyltransferase.	histoneH3-K9methylation	beta-1,3-galactosyltransferaseactivity	Golgiapparatus
C121883	60.77	4.37	3.79765	2.12419	5.09582	0.00233864	0.0242989	gb|KDP35742.1|hypotheticalproteinJCGZ_10514[Jatrophacurcas]	K01580	430	Taurineandhypotaurinemetabolism	4.1.1.15	Glutamatedecarboxylase.	responsetonitrate	calmodulinbinding	cytosol
scaffold7709	4.59	0	35.2803	2.30901	3.076	0.00236215	0.0245255	ref|XP_007043693.1|Homeodomain-liketranscriptionalregulator,...	-	-	-	-	-	-	-	-
scaffold10127	10.97	1.04	3.39891	2.46258	2.41523	0.00238093	0.0246138	ref|XP_002273627.2|PREDICTED:diphthamidebiosynthesisprotein...	-	-	-	-	-	regulationofcytoplasmictranslation	proteinbinding	cytosol
scaffold2576	18.13	2.18	3.05598	2.46258	2.41523	0.00238093	0.0246138	gb|KNA16962.1|hypotheticalproteinSOVF_084390[Spinaciaoleracea]	-	-	-	-	-	cellproliferation	transcriptioncorepressoractivity	extracellularvesicularexosome
scaffold9574	14.38	2.2	2.70849	2.46258	2.41523	0.00238093	0.0246138	ref|XP_010103279.1|hypotheticalproteinL484_007948[Morusnota...	-	-	-	-	-	rootdevelopment	-	plasmamembrane
C122087	12.75	0.57	4.48339	2.30716	2.91576	0.0023843	0.0246309	ref|XP_007199106.1|hypotheticalproteinPRUPE_ppa020666mg[Prun...	K04578	4080	Neuroactiveligand-receptorinteraction	2.3.1.78	Heparan-alpha-glucosaminideN-acetyltransferase.	glycosaminoglycancatabolicprocess	transferaseactivity,transferringacylgroups	lysosomalmembrane
scaffold9029	9.48	0.2	5.56682	2.49505	2.14899	0.00240252	0.0248014	emb|CBI37713.3|unnamedproteinproduct[Vitisvinifera]	-	-	-	-	-	proteinimportintoperoxisomematrix	proteinbinding	plasmodesma
scaffold5087	16.22	1.08	3.90867	2.2298	3.40322	0.00243545	0.0250513	gb|KCW70893.1|hypotheticalproteinEUGRSUZ_F04021[Eucalyptusg...	K01230	510	N-Glycanbiosynthesis	3.2.1.113	Mannosyl-oligosaccharide1,2-alpha-mannosidase.	rootdevelopment	alpha-mannosidaseactivity	Golgiapparatus
C119952	4.59	0.35	3.71307	2.5774	2.21552	0.0024421	0.0250838	ref|XP_009609798.1|PREDICTED:probablegalacturonosyltransferas...	K13648	500	Starchandsucrosemetabolism	2.4.1.43	Polygalacturonate4-alpha-galacturonosyltransferase.	pollendevelopment	polygalacturonate4-alpha-galacturonosyltransferaseactivity	Golgiapparatus
scaffold11863	11.78	0.92	3.67856	2.78998	1.49902	0.00247032	0.0253195	ref|XP_011030371.1|PREDICTED:probableproteinphosphatase2C6...	K14497	4075	Planthormonesignaltransduction	3.1.3.16	Protein-serine/threoninephosphatase.	endoplasmicreticulumunfoldedproteinresponse	phospholipidbinding	plasmamembrane
C111910	336.98	29.25	3.52615	2.07339	6.56307	0.00247808	0.0253629	ref|XP_002276701.1|PREDICTED:uncharacterizedproteinLOC100267...	K07213	4978	Mineralabsorption	-	-	heatacclimation	proteinbinding	plasmodesma
scaffold10949	5.98	0.2	4.90207	3.33096	1.08231	0.00248498	0.0253793	ref|XP_010649299.1|PREDICTED:probableserine/threonine-protein...	K04441	4722	Neurotrophinsignalingpathway	2.7.11.1	Non-specificserine/threonineproteinkinase.	epidermalcellfatespecification	proteinbinding	cytosol
scaffold13724	3.94	0.33	3.57766	3.33096	1.08231	0.00248498	0.0253793	ref|XP_002532504.1|proteinphosphatase2c,putative[Ricinusco...	K04461	4010	MAPKsignalingpathway	3.1.3.16	Protein-serine/threoninephosphatase.	regulationofdefenseresponsetovirus	proteinserine/threoninephosphataseactivity	cytosol
scaffold2599	5.75	0.19	4.91949	3.33096	1.08231	0.00248498	0.0253793	ref|XP_004152786.1|PREDICTED:probablegalacturonosyltransferas...	K13648	500	Starchandsucrosemetabolism	2.4.1.43	Polygalacturonate4-alpha-galacturonosyltransferase.	regulationofplant-typehypersensitiveresponse	polygalacturonate4-alpha-galacturonosyltransferaseactivity	endoplasmicreticulum
scaffold408	17.31	0.64	4.75739	2.42568	2.62669	0.00249368	0.02545	emb|CAN76424.1|hypotheticalproteinVITISV_023561[Vitisvinifera]	K04733	4620	Toll-likereceptorsignalingpathway	2.7.11.1	Non-specificserine/threonineproteinkinase.	responsetofungus	guanylatecyclaseactivity	plasmamembrane
scaffold3695	10.13	0.76	3.73649	2.44511	2.40115	0.00254014	0.0258875	ref|XP_010675324.1|PREDICTED:uncharacterizedproteinLOC104891...	-	-	-	-	-	-	-	-
C116178	80.83	5.38	3.90921	2.11939	4.84115	0.00255423	0.0260127	ref|XP_010675631.1|PREDICTED:stem-specificproteinTSJT1[Beta...	K01953	910	Nitrogenmetabolism	6.3.5.4	Asparaginesynthase(glutamine-hydrolyzing).	macropinocytosis	asparaginesynthase(glutamine-hydrolyzing)activity	phagocyticvesicle
scaffold6254	10.71	1.03	3.37824	2.41075	2.61463	0.00263659	0.0268135	gb|KMT09518.1|hypotheticalproteinBVRB_6g129830isoformB[Bet...	K12613	3018	RNAdegradation	2.7.7.6	DNA-directedRNApolymerase.	stressgranuleassembly	mRNAbinding	nucleus
C122979	62.46	5.18	3.59191	2.07844	5.35516	0.00267971	0.0272134	gb|KMT10808.1|hypotheticalproteinBVRB_5g114620isoformB[Bet...	-	-	-	-	-	regulationoftimingoftransitionfromvegetativetoreproductivephase	proteinbinding	nucleus
scaffold8866	3.1	0	34.714	2.62668	1.8828	0.00270679	0.0274304	ref|XP_009781941.1|PREDICTED:myosin-11-like[Nicotianasylvest...	K10352	4530	Tightjunction	2.7.11.1	Non-specificserine/threonineproteinkinase.	rhabdomeredevelopment	actinbinding	cellcortex
C103812	32.3	1.58	4.35354	2.42743	2.38691	0.00271102	0.0274345	ref|XP_012071362.1|PREDICTED:basicblueprotein-like[Jatropha...	-	-	-	-	-	responsetoabscisicacidstimulus	-	apoplast
C122867	313.15	26.05	3.5875	2.04164	7.63801	0.00271681	0.0274738	gb|AFO83614.1|papain-likecysteineprotease[Fagopyrumesculentum]	K01365	4142	Lysosome	3.4.22.14	Actinidain.	hydrogenperoxidecatabolicprocess	cysteine-typepeptidaseactivity	vacuole
scaffold401	8.61	1.55	2.47375	2.28273	2.89615	0.00273655	0.0276475	gb|KDP30866.1|hypotheticalproteinJCGZ_15560[Jatrophacurcas]	-	-	-	2.7.12.1	Dual-specificitykinase.	cytokinesisaftermitosis	proteinserine/threoninekinaseactivity	cytoplasm
C124085	29.39	2.47	3.57274	2.10393	4.82874	0.00274412	0.0276475	ref|XP_007216999.1|hypotheticalproteinPRUPE_ppa002279mg[Prun...	K13731	5100	Bacterialinvasionofepithelialcells	4.6.1.1	Adenylatecyclase.	regulationofcatalyticactivity	proteinphosphatasetype1regulatoractivity	cytoplasm
scaffold2472	15.78	0.98	4.00917	2.23958	3.2924	0.00274914	0.0276646	emb|CAP66259.1|ABA-responsiveelementbindingprotein1[Betav...	K14432	4075	Planthormonesignaltransduction	-	-	celldeath	proteinbinding	nucleus
scaffold4649	17.03	1.65	3.36754	2.18708	3.67495	0.00277287	0.0277673	gb|KMS95120.1|hypotheticalproteinBVRB_012160[Betavulgariss...	K13415	4075	Planthormonesignaltransduction	2.7.10.1	Receptorprotein-tyrosinekinase.	innateimmuneresponse	proteinkinaseactivity	plasmamembrane
C121381	12.28	0.92	3.73853	2.31859	2.74592	0.0028317	0.0282384	ref|XP_002268531.1|PREDICTED:auxin-inducedprotein5NG4[Vitis...	-	-	-	-	-	transport	proteinbinding	Golgiapparatus
scaffold887	12.49	0.51	4.61413	2.31859	2.74592	0.0028317	0.0282384	ref|XP_010682925.1|PREDICTED:putativereceptor-likeproteinki...	K13430	4626	Plant-pathogeninteraction	2.7.11.1	Non-specificserine/threonineproteinkinase.	responsetonitrate	proteinbinding	plasmamembrane
scaffold9038	9.83	0.8	3.61912	2.53682	2.18268	0.00283387	0.0282405	gb|KHN27922.1|Pentatricopeptiderepeat-containingprotein,part...	-	-	-	-	-	embryodevelopmentendinginseeddormancy	-	plastidmembrane
C122573	68.58	5.76	3.57365	2.06889	5.32049	0.00286022	0.0284439	ref|XP_010679849.1|PREDICTED:probableserineproteaseEDA2[Be...	K01285	4974	Proteindigestionandabsorption	3.4.14.2	Dipeptidyl-peptidaseII.	pollenexineformation	serine-typepeptidaseactivity	endosome
scaffold4688	8.39	0.83	3.33749	2.27036	2.88624	0.00286625	0.0284843	ref|XP_009356816.1|PREDICTED:probableubiquitin-conjugatingen...	K10581	4120	Ubiquitinmediatedproteolysis	6.3.2.19	Ubiquitin--proteinligase.	cellularproteincatabolicprocess	proteinbinding	Golgiapparatus
C123643	66.88	5.55	3.59102	2.05601	5.71209	0.00289145	0.0286752	ref|XP_011035177.1|PREDICTED:non-specificphospholipaseC1-lik...	K01114	564	Glycerophospholipidmetabolism	3.1.4.3	PhospholipaseC.	phospholipidcatabolicprocess	phospholipaseCactivity	plasmamembrane
C119230	29.06	2.25	3.69104	2.16922	3.5658	0.00290754	0.0287173	ref|XP_007204255.1|hypotheticalproteinPRUPE_ppa002052mg[Prun...	K10527	592	alpha-Linolenicacidmetabolism	1.1.1.35	3-hydroxyacyl-CoAdehydrogenase.	jasmonicacidbiosyntheticprocess	enoyl-CoAhydrataseactivity	plasmodesma
C95006	22.38	0	37.5659	3.2838	1.04385	0.00291167	0.0287173	ref|XP_004485859.1|PREDICTED:pathogenesis-relatedgenestransc...	K14516	4075	Planthormonesignaltransduction	-	-	responsetoabscisicacidstimulus	sequence-specificDNAbindingtranscriptionfactoractivity	nucleus
CL374Contig1	4.33	0.56	2.95087	3.2838	1.04385	0.00291167	0.0287173	gb|KDO75055.1|hypotheticalproteinCISIN_1g0164722mg[Citrussi...	-	-	-	-	-	regulationoftranscription,DNA-dependent	sequence-specificDNAbindingtranscriptionfactoractivity	nucleus
scaffold11093	22.29	0.54	5.36729	3.2838	1.04385	0.00291167	0.0287173	ref|XP_010067352.1|PREDICTED:uncharacterizedproteinLOC104454...	-	-	-	-	-	-	-	-
scaffold5938	9.48	0	36.3267	3.2838	1.04385	0.00291167	0.0287173	ref|XP_010086689.1|Dofzincfingerprotein[Morusnotabilis]>g...	-	-	-	-	-	regulationoftranscription,DNA-dependent	sequence-specificDNAbindingtranscriptionfactoractivity	nucleus
C117996	20.12	1.45	3.79451	2.22065	3.14774	0.0029248	0.0288271	gb|KNA04208.1|hypotheticalproteinSOVF_201800,partial[Spinac...	-	-	-	1.21.3.8	Cannabidiolicacidsynthase.	responsetooxidativestress	copperionbinding	plasmamembrane
scaffold12508	69.17	5.77	3.5835	2.0582	5.51506	0.00294072	0.0289244	ref|XP_010666691.1|PREDICTED:CTDsmallphosphatase-likeprotei...	-	-	-	3.1.3.16	Protein-serine/threoninephosphatase.	negativeregulationofproteinphosphorylation	proteinbinding	extracellularvesicularexosome
scaffold8085	10.47	0.91	3.52425	2.25788	2.87626	0.00300269	0.0294735	gb|KNA07487.1|hypotheticalproteinSOVF_171430[Spinaciaoleracea]	-	-	-	3.6.4.13	RNAhelicase.	regulationofmRNAstability	proteinbinding	cytoplasmicmRNAprocessingbody
C103372	25.99	2.17	3.58219	2.45204	2.11442	0.00303862	0.0296853	ref|XP_002272614.1|PREDICTED:auxin-inducedprotein6B-like[Vi...	-	-	-	-	-	-	-	-
scaffold5874	15.85	0.27	5.87538	2.45204	2.11442	0.00303862	0.0296853	emb|CAN70402.1|hypotheticalproteinVITISV_039695[Vitisvinifera]	-	-	-	-	-	sulfatetransport	sulfatetransmembranetransporteractivity	chloroplast
scaffold10701	6.84	1.1	2.63649	7.33136	0.142642	0.00304285	0.0296853	gb|KHG04451.1|Monodehydroascorbatereductase,fruitisozyme[Go...	-	-	-	-	-	-	-	-
scaffold2326	6.33	0	35.744	7.33136	0.142642	0.00304285	0.0296853	ref|XP_010657460.1|PREDICTED:mitochondrialimportinnermembra...	-	-	-	3.1.3.16	Protein-serine/threoninephosphatase.	photorespiration	proteinbinding	mitochondrion
scaffold2409	6.76	0	35.8388	7.33136	0.142642	0.00304285	0.0296853	ref|XP_009594142.1|PREDICTED:randomslugprotein5[Nicotiana...	-	-	-	-	-	negativeregulationofsexualsporulationresultinginformationofacellularspore	phosphatidylinositoltransporteractivity	plasmamembrane
scaffold846	9.94	0	36.395	7.33136	0.142642	0.00304285	0.0296853	ref|XP_014627952.1|PREDICTED:uncharacterizedproteinLOC100808...	-	-	-	-	-	-	-	-
scaffold1122	25.25	2.01	3.65102	2.08623	4.55818	0.00308273	0.0300133	ref|XP_010661419.1|PREDICTED:eukaryotictranslationinitiation...	K03260	5416	Viralmyocarditis	-	-	cytokinesisbycellplateformation	translationfactoractivity,nucleicacidbinding	cytosol
scaffold9687	52.66	4.21	3.64482	2.0541	5.22443	0.00314077	0.030483	gb|KNA03480.1|hypotheticalproteinSOVF_208800[Spinaciaoleracea]	K08139	4113	Meiosis-yeast	-	-	galactosetransport	galactosetransmembranetransporteractivity	plasmamembrane
scaffold3553	61.26	4.51	3.76375	2.04842	5.24852	0.00314111	0.030483	ref|XP_002277807.1|PREDICTED:adipocyteplasmamembrane-associa...	K01757	901	Indolealkaloidbiosynthesis	4.3.3.2	Strictosidinesynthase.	responsetofungus	strictosidinesynthaseactivity	endoplasmicreticulum
C113282	7.36	0.28	4.71621	2.7553	1.47101	0.00314793	0.030483	ref|XP_007218296.1|hypotheticalproteinPRUPE_ppa010739mg[Prun...	-	-	-	-	-	endoplasmicreticulumtubularnetworkorganization	-	integraltocytosolicsideofendoplasmicreticulummembrane
scaffold11052	7.47	0.4	4.22304	2.7553	1.47101	0.00314793	0.030483	ref|XP_011084366.1|PREDICTED:serine/threonine-proteinkinaseE...	K04424	4530	Tightjunction	2.7.11.1	Non-specificserine/threonineproteinkinase.	celldeath	proteinserine/threonine/tyrosinekinaseactivity	endoplasmicreticulum
scaffold11232	7.7	0.24	5.00375	2.7553	1.47101	0.00314793	0.030483	gb|KNA07123.1|hypotheticalproteinSOVF_174830[Spinaciaoleracea]	-	-	-	-	-	responsetonematode	iron-nicotianaminetransmembranetransporteractivity	plasmamembrane
C120133	24.8	1.39	4.15718	2.17313	3.46731	0.00316978	0.0306539	ref|XP_010689875.1|PREDICTED:uncharacterizedproteinLOC104903...	-	-	-	-	-	G2/MtransitionDNAdamagecheckpoint	collagenbinding	extracellularregion
scaffold8443	15.83	0.71	4.4787	2.14111	3.81078	0.00317352	0.0306539	ref|XP_010684236.1|PREDICTED:CSC1-likeproteinAt4g02900[Beta...	-	-	-	-	-	cationtransport	calciumactivatedcationchannelactivity	plasmamembrane
C118064	48.78	3.09	3.98061	2.08576	4.35734	0.00322653	0.0311392	ref|XP_008353027.1|PREDICTED:proteinSDA1homolog[Malusdomes...	-	-	-	-	-	neurogenesis	proteinbinding	nucleolus
scaffold13892	17.89	1.27	3.81625	2.11535	3.86927	0.00324829	0.0312654	ref|XP_006439290.1|hypotheticalproteinCICLE_v10018744mg[Citr...	-	-	-	-	-	stomatalmovement	sequence-specificDNAbindingtranscriptionfactoractivity	nucleus
CL1442Contig1	17.09	1.86	3.19978	2.15148	3.64646	0.00325945	0.0313517	ref|XP_007013426.1|Majorfacilitatorsuperfamilyproteinisofor...	K14206	4974	Proteindigestionandabsorption	-	-	responsetowounding	nitratetransmembranetransporteractivity	plasmamembrane
scaffold7030	11.09	1.33	3.05976	2.43005	2.09679	0.00328973	0.0315796	ref|XP_002321306.1|hypotheticalproteinPOPTR_0014s18490g[Popu...	K13415	4075	Planthormonesignaltransduction	2.7.11.1	Non-specificserine/threonineproteinkinase.	oligopeptidetransport	receptorserine/threoninekinasebinding	plasmodesma
scaffold7157	79.28	6.64	3.5777	2.03044	5.42002	0.00329557	0.0315947	ref|XP_009597650.1|PREDICTED:probablequinoneoxidoreductase[...	-	-	-	1.6.5.5	NADPH:quinonereductase.	halogenatedhydrocarboncatabolicprocess	oxidoreductaseactivity,actingontheCH-CHgroupofdonors,NADorNADPasacceptor	cytoplasm
scaffold7727	8.91	0.55	4.01792	2.29087	2.72371	0.00330143	0.0316178	gb|KMT09901.1|hypotheticalproteinBVRB_5g121200[Betavulgaris...	K06636	4110	Cellcycle	5.2.1.8	Peptidylprolylisomerase.	chromosomesegregation	proteinbinding	chromosome
C119400	11.95	0.93	3.68364	2.30163	2.52706	0.00330469	0.0316178	gb|KNA23214.1|hypotheticalproteinSOVF_026900[Spinaciaoleracea]	K14497	4075	Planthormonesignaltransduction	3.1.3.16	Protein-serine/threoninephosphatase.	abscisicacidmediatedsignalingpathway	proteinserine/threoninephosphataseactivity	plastid
scaffold12960	31.38	2.56	3.61563	2.06323	4.63044	0.00335002	0.0319876	ref|XP_010106246.1|hypotheticalproteinL484_005111[Morusnota...	-	-	-	-	-	innateimmuneresponse	sequence-specificDNAbindingtranscriptionfactoractivity	nucleus
C105783	166.49	12.45	3.74122	2.04644	4.89561	0.00339406	0.0323866	ref|XP_012082073.1|PREDICTED:uncharacterizedproteinLOC105642...	-	-	-	-	-	-	-	-
C119102	59.64	4.93	3.59662	2.04813	4.74445	0.00342025	0.0325784	ref|XP_011082123.1|PREDICTED:uncharacterizedproteinAt4g15970...	-	-	-	2.4.1.37	Fucosylgalactoside3-alpha-galactosyltransferase.	proteinglycosylation	UDP-galactosyltransferaseactivity	cytoplasm
CL1591Contig1	74.14	6.37	3.54089	2.02544	5.20157	0.00344138	0.0327234	gb|KNA22634.1|hypotheticalproteinSOVF_032620[Spinaciaoleracea]	-	-	-	-	-	-	-	-
C120987	51.96	3.68	3.81962	2.04737	4.66106	0.00348181	0.033003	ref|XP_010655638.1|PREDICTED:probablepurinepermease10isofo...	-	-	-	-	-	purinebasetransport	purinebasetransmembranetransporteractivity	membrane
scaffold2941	5.25	0	35.4741	2.11524	3.79014	0.00349779	0.0330453	ref|XP_010688104.1|PREDICTED:probablestrigolactoneesteraseD...	-	-	-	3.1.1.85	Pimeloyl-[acyl-carrierprotein]methylesteresterase.	secondaryshootformation	hydrolaseactivity,actingonesterbonds	plasmamembrane
scaffold1763	253.81	21.55	3.55799	1.98955	7.10765	0.00350974	0.0331168	ref|XP_007199241.1|hypotheticalproteinPRUPE_ppa022279mg[Prun...	K08241	592	alpha-Linolenicacidmetabolism	2.1.1.274	Salicylatecarboxymethyltransferase.	responsetofungus	jasmonateO-methyltransferaseactivity	cytoplasm
C119959	97.99	8.65	3.50186	2.0134	5.45542	0.0035529	0.0332839	gb|AGS79174.1|actin[Fagopyrumtataricum]	-	-	-	2.7.10.2	Non-specificprotein-tyrosinekinase.	cytoskeletonorganization	structuralconstituentofcytoskeleton	mitochondrion
C112566	10	0.59	4.08314	2.71976	1.44238	0.00356069	0.0332839	ref|XP_002304714.2|hypotheticalproteinPOPTR_0003s16280g[Popu...	-	-	-	3.1.3.16	Protein-serine/threoninephosphatase.	negativeregulationofabscisicacidmediatedsignalingpathway	proteinC-terminusbinding	nucleus
C75700	52.39	6.9	2.92462	2.71976	1.44238	0.00356069	0.0332839	gb|KCW61542.1|hypotheticalproteinEUGRSUZ_H04261[Eucalyptusg...	-	-	-	-	-	regulationofdefenseresponse	proteinbinding	chloroplast
scaffold5127	19.04	4.67	2.02754	2.71976	1.44238	0.00356069	0.0332839	gb|KNA03081.1|hypotheticalproteinSOVF_212540[Spinaciaoleracea]	K13430	4626	Plant-pathogeninteraction	2.7.11.1	Non-specificserine/threonineproteinkinase.	patternrecognitionreceptorsignalingpathway	proteinkinaseactivity	plasmamembrane
C123465	44.58	3.56	3.64645	2.03287	4.95539	0.00357142	0.0332839	gb|KMT20629.1|hypotheticalproteinBVRB_1g006070[Betavulgaris...	K05765	4810	Regulationofactincytoskeleton	2.4.2.26	Proteinxylosyltransferase.	trichoblastdifferentiation	proteinbinding	actinfilament
C118620	503.62	40.46	3.63777	1.9789	7.76967	0.00357868	0.0333235	ref|XP_004304427.1|PREDICTED:aquaporinPIP2-1-like[Fragariav...	-	-	-	-	-	responsetowaterdeprivation	waterchannelactivity	plasmamembrane
scaffold13456	8.06	0.6	3.74775	2.5743	1.84057	0.00358121	0.0333235	ref|XP_008231474.1|PREDICTED:proteinkinase2A,chloroplastic-...	K13430	4626	Plant-pathogeninteraction	2.7.11.1	Non-specificserine/threonineproteinkinase.	responsetobacterium	kinaseactivity	chloroplast
CL682Contig1	18.4	1.31	3.81207	2.05702	4.27963	0.00358262	0.0333235	ref|XP_010680207.1|PREDICTED:uncharacterizedproteinLOC104895...	-	-	-	-	-	-	-	-
scaffold4322	22.59	2.01	3.49042	2.14834	3.44753	0.00358627	0.0333358	ref|XP_010694223.1|PREDICTED:electrontransferflavoproteinsu...	-	-	-	-	-	macropinocytosis	copperionbinding	mitochondrion
scaffold4516	20.07	1.61	3.63991	2.0842	3.84447	0.00373707	0.034648	ref|XP_010686495.1|PREDICTED:probableubiquitin-conjugatingen...	K10581	4120	Ubiquitinmediatedproteolysis	6.3.2.19	Ubiquitin--proteinligase.	regulationofphosphatetransmembranetransport	proteinbinding	endoplasmicreticulum
scaffold6074	27.06	1.89	3.8397	2.04706	4.43023	0.00376392	0.0348296	ref|XP_002265694.2|PREDICTED:ABCtransporterBfamilymember2...	K05657	2010	ABCtransporters	3.6.3.44	Xenobiotic-transportingATPase.	responsetoaluminumion	transporteractivity	plant-typevacuole
scaffold10432	35.89	2.95	3.6048	2.03342	4.46857	0.00380306	0.0351691	ref|XP_010684093.1|PREDICTED:probablereceptor-likeproteinki...	K13430	4626	Plant-pathogeninteraction	2.7.11.1	Non-specificserine/threonineproteinkinase.	salicylicacidbiosyntheticprocess	kinaseactivity	plasmamembrane
scaffold10148	74.02	5.83	3.66635	2.00113	5.21085	0.00386236	0.0355347	ref|XP_010240867.1|PREDICTED:uncharacterizedproteinLOC104585...	-	-	-	-	-	-	-	-
C123309	26.98	2.38	3.50286	2.0384	4.26486	0.00390958	0.0359231	gb|KCW55786.1|hypotheticalproteinEUGRSUZ_I01613[Eucalyptusg...	K14456	561	Glycerolipidmetabolism	2.3.1.20	DiacylglycerolO-acyltransferase.	phytolmetabolicprocess	diacylglycerolO-acyltransferaseactivity	chloroplast
C117000	128.02	9.74	3.7163	1.98566	5.50384	0.00391798	0.0359773	ref|XP_006484602.1|PREDICTED:uncharacterizedproteinLOC102629...	-	-	-	1.3.7.7	Ferredoxin:protochlorophyllidereductase(ATP-dependent).	-	-	-
scaffold2947	12.95	0	36.7767	2.01791	4.72042	0.00393231	0.0360859	ref|XP_010692306.1|PREDICTED:cytochromeP450704C1[Betavulga...	K00517	945	Stilbenoid,diarylheptanoidandgingerolbiosynthesis	1.14.14.1	Unspecificmonooxygenase.	pollenexineformation	jasmonoyl-isoleucine-12-hydroxylaseactivity	endoplasmicreticulum
scaffold9399	6.95	0.45	3.94902	2.54738	1.81892	0.00393764	0.0361068	ref|XP_010244221.1|PREDICTED:uncharacterizedproteinLOC104588...	-	-	-	2.7.7.49	RNA-directedDNApolymerase.	-	-	-
scaffold6495	7	0.6	3.54432	2.10755	3.61147	0.00394772	0.0361581	gb|KDO80515.1|hypotheticalproteinCISIN_1g0115802mg,partial[...	-	-	-	-	-	membranefusion	aminoacidtransmembranetransporteractivity	integraltoplasmamembrane
scaffold13307	30.37	2.11	3.84733	2.06728	4.04483	0.0039638	0.0362823	gb|KNA08135.1|hypotheticalproteinSOVF_165330[Spinaciaoleracea]	K01648	20	Citratecycle(TCAcycle)	2.3.3.8	ATPcitratesynthase.	acetyl-CoAbiosyntheticprocess	ATPcitratesynthaseactivity	citratelyasecomplex
scaffold9652	117.22	9.66	3.60105	1.96893	6.33392	0.00399896	0.0364982	ref|XP_010682575.1|PREDICTED:aldehydedehydrogenasefamily2m...	K00128	10	Glycolysis/Gluconeogenesis	1.2.1.3	Aldehydedehydrogenase(NAD(+)).	hydrogenperoxidebiosyntheticprocess	aldehydedehydrogenase(NAD)activity	chloroplast
C105130	11.56	0.48	4.58996	3.23504	1.00421	0.00402553	0.0364982	ref|XP_004245888.1|PREDICTED:uncharacterizedproteinLOC101266...	-	-	-	-	-	-	-	-
scaffold4575	6.9	0.67	3.36436	3.23504	1.00421	0.00402553	0.0364982	ref|XP_007018942.1|C-jun-amino-terminalkinase-interactingprot...	-	-	-	-	-	-	-	-
scaffold10830	5.56	0	35.5569	3.23504	1.00421	0.00402553	0.0364982	ref|XP_006473361.1|PREDICTED:uncharacterizedproteinLOC102621...	-	-	-	-	-	-	-	-
scaffold2880	5.05	0.52	3.2797	3.23504	1.00421	0.00402553	0.0364982	gb|ACB38175.1|putativecalciumdependentproteinkinase[Silene...	K13412	4626	Plant-pathogeninteraction	2.7.11.1	Non-specificserine/threonineproteinkinase.	responsetochitin	proteinkinaseactivity	plasmamembrane
scaffold3722	5.48	0.42	3.70571	3.23504	1.00421	0.00402553	0.0364982	ref|XP_007213955.1|hypotheticalproteinPRUPE_ppa011059mg[Prun...	-	-	-	-	-	responsetomoleculeoffungalorigin	proteinbinding	chloroplast
scaffold9693	5.21	0.52	3.3247	3.23504	1.00421	0.00402553	0.0364982	gb|KDO81219.1|hypotheticalproteinCISIN_1g040361mg[Citrussin...	-	-	-	2.7.11.1	Non-specificserine/threonineproteinkinase.	bloodcoagulation	proteinkinaseAbinding	membrane
[truncated: 106 more rows]

## Sheet: L25-vs-L4_L4down
Table S2: List of downregulated differentially expressed genes (DEGs) in L25-vs-L4_L4down condition at a statistical significance level of p ≤0.05 and FDR ≤0.05 and annotated under NR, KEGG, EC and GO
[truncated: 546 more rows]

[truncated: 2 more sheets: LHA-vs-L4_L4up , LHA-vs-L4_L4down]
