# Supplementary material for: Comparative transcriptome analysis of Rheum australe, an endangered medicinal herb, growing in its natural habitat and those grown in controlled growth chambers
Source: Sci Rep. 2021 Feb 12;11:3702. doi: 10.1038/s41598-020-79020-8 (PMC7881009; doi:10.1038/s41598-020-79020-8)
Supplement: Supplementary file 5 — Supplementary Table 3. [file 41598_2020_79020_MOESM5_ESM.xlsx]

## Sheet: L25-vs-LHA_LHAup
Table S3: Classification of upregulated DEGs and unigenes in L25-vs-LHA under GO terms
	P = biological processes
	C = cellular component
	F = molecular function
GO_acc	term_type	Term	queryitem	querytotal	refitem	reftotal	pvalue	DEGs	Unigenes
GO:0010033	P	response to organic substance	65	481	1076	15676	1e 06	0.135135	0.06864
GO:0050896	P	response to stimulus	172	481	3695	15676	2.4e 06	0.357588	0.235711
GO:0009719	P	response to endogenous stimulus	39	481	555	15676	3.8e 06	0.0810811	0.0354044
GO:0009725	P	response to hormone stimulus	35	481	492	15676	8.6e 06	0.0727651	0.0313856
GO:0009607	P	response to biotic stimulus	41	481	642	15676	2.1e 05	0.0852391	0.0409543
GO:0051707	P	response to other organism	35	481	542	15676	6.1e 05	0.0727651	0.0345751
GO:0042221	P	response to chemical stimulus	84	481	1700	15676	6.3e 05	0.174636	0.108446
GO:0019748	P	secondary metabolic process	29	481	427	15676	0.0001	0.0602911	0.0272391
GO:0016126	P	sterol biosynthetic process	8	481	48	15676	0.0001	0.016632	0.00306201
GO:0006952	P	defense response	35	481	569	15676	0.00015	0.0727651	0.0362975
GO:0009620	P	response to fungus	15	481	160	15676	0.00015	0.031185	0.0102067
GO:0042398	P	cellular amino acid derivative biosynthetic process	16	481	182	15676	0.0002	0.033264	0.0116101
GO:0033383	P	geranyl diphosphate metabolic process	3	481	5	15676	0.00028	0.00623701	0.000318959
GO:0016125	P	sterol metabolic process	8	481	56	15676	0.00031	0.016632	0.00357234
GO:0043562	P	cellular response to nitrogen levels	5	481	21	15676	0.00038	0.010395	0.00133963
GO:0006995	P	cellular response to nitrogen starvation	5	481	21	15676	0.00038	0.010395	0.00133963
GO:0009813	P	flavonoid biosynthetic process	9	481	72	15676	0.00038	0.018711	0.00459301
GO:0010200	P	response to chitin	11	481	104	15676	0.0004	0.022869	0.00663435
GO:0009699	P	phenylpropanoid biosynthetic process	12	481	122	15676	0.00043	0.024948	0.0077826
GO:0006694	P	steroid biosynthetic process	9	481	74	15676	0.00047	0.018711	0.00472059
GO:0009812	P	flavonoid metabolic process	9	481	74	15676	0.00047	0.018711	0.00472059
GO:0008643	P	carbohydrate transport	7	481	46	15676	0.0005	0.014553	0.00293442
GO:0009741	P	response to brassinosteroid stimulus	7	481	49	15676	0.00074	0.014553	0.0031258
GO:0009737	P	response to abscisic acid stimulus	15	481	189	15676	0.0009	0.031185	0.0120566
GO:0009785	P	blue light signaling pathway	3	481	7	15676	0.00093	0.00623701	0.000446542
GO:0006811	P	ion transport	22	481	337	15676	0.001	0.045738	0.0214978
GO:0051704	P	multi organism process	37	481	684	15676	0.0011	0.0769231	0.0436336
GO:0009743	P	response to carbohydrate stimulus	16	481	217	15676	0.0013	0.033264	0.0138428
GO:0006950	P	response to stress	79	481	1765	15676	0.0015	0.164241	0.112592
GO:0071483	P	cellular response to blue light	3	481	8	15676	0.0015	0.00623701	0.000510334
GO:0009698	P	phenylpropanoid metabolic process	12	481	141	15676	0.0015	0.024948	0.00899464
GO:0008202	P	steroid metabolic process	9	481	89	15676	0.0018	0.018711	0.00567747
GO:0015698	P	inorganic anion transport	7	481	58	15676	0.002	0.014553	0.00369992
GO:0071495	P	cellular response to endogenous stimulus	16	481	227	15676	0.0021	0.033264	0.0144807
GO:0048765	P	root hair cell differentiation	7	481	60	15676	0.0025	0.014553	0.00382751
GO:0048764	P	trichoblast maturation	7	481	60	15676	0.0025	0.014553	0.00382751
GO:0022622	P	root system development	10	481	172	15676	0.042	0.02079	0.0109722
GO:0022621	P	shoot system development	3	481	144	15676	0.82	0.00623701	0.00918602
GO:0009694	P	jasmonic acid metabolic process	3	481	20	15676	0.022	0.00623701	0.00127584
GO:0009695	P	jasmonic acid biosynthetic process	3	481	17	15676	0.014	0.00623701	0.00108446
GO:0044281	P	small molecule metabolic process	55	481	1761	15676	0.47	0.114345	0.112337
GO:0044282	P	small molecule catabolic process	4	481	276	15676	0.97	0.00831601	0.0176065
GO:0044283	P	small molecule biosynthetic process	30	481	580	15676	0.0054	0.0623701	0.0369992
GO:0051716	P	cellular response to stimulus	45	481	953	15676	0.0047	0.0935551	0.0607936
GO:0071554	P	cell wall organization or biogenesis	9	481	290	15676	0.53	0.018711	0.0184996
GO:0000003	P	reproduction	21	481	820	15676	0.82	0.043659	0.0523093
GO:0000160	P	two component signal transduction system (phosphorelay)	3	481	41	15676	0.13	0.00623701	0.00261546
GO:0071555	P	cell wall organization	4	481	140	15676	0.63	0.00831601	0.00893085
GO:0060548	P	negative regulation of cell death	3	481	29	15676	0.059	0.00623701	0.00184996
GO:0050832	P	defense response to fungus	6	481	70	15676	0.021	0.012474	0.00446542
GO:0008361	P	regulation of cell size	9	481	214	15676	0.22	0.018711	0.0136514
GO:0046483	P	heterocycle metabolic process	11	481	350	15676	0.51	0.022869	0.0223271
GO:0006575	P	cellular amino acid derivative metabolic process	17	481	263	15676	0.0038	0.035343	0.0167772
GO:0009605	P	response to external stimulus	14	481	361	15676	0.23	0.029106	0.0230288
GO:0034284	P	response to monosaccharide stimulus	3	481	40	15676	0.12	0.00623701	0.00255167
GO:0019538	P	protein metabolic process	28	481	1308	15676	0.98	0.0582121	0.0834397
GO:0051789	P	response to protein stimulus	5	481	92	15676	0.15	0.010395	0.00586884
GO:0009893	P	positive regulation of metabolic process	6	481	186	15676	0.51	0.012474	0.0118653
GO:0009891	P	positive regulation of biosynthetic process	6	481	155	15676	0.34	0.012474	0.00988773
GO:0048569	P	post embryonic organ development	5	481	152	15676	0.5	0.010395	0.00969635
GO:0050789	P	regulation of biological process	62	481	2325	15676	0.87	0.128898	0.148316
GO:0000904	P	cell morphogenesis involved in differentiation	3	481	108	15676	0.65	0.00623701	0.00688951
GO:0000902	P	cell morphogenesis	6	481	203	15676	0.59	0.012474	0.0129497
GO:0006886	P	intracellular protein transport	8	481	293	15676	0.68	0.016632	0.018691
GO:0009867	P	jasmonic acid mediated signaling pathway	3	481	26	15676	0.045	0.00623701	0.00165859
GO:0002682	P	regulation of immune system process	6	481	95	15676	0.074	0.012474	0.00606022
GO:0048316	P	seed development	6	481	212	15676	0.64	0.012474	0.0135239
GO:0006629	P	lipid metabolic process	31	481	686	15676	0.026	0.0644491	0.0437612
GO:0009308	P	amine metabolic process	10	481	343	15676	0.61	0.02079	0.0218806
GO:0009309	P	amine biosynthetic process	4	481	129	15676	0.56	0.00831601	0.00822914
GO:0043412	P	macromolecule modification	24	481	1095	15676	0.96	0.049896	0.069852
GO:0043413	P	macromolecule glycosylation	3	481	103	15676	0.62	0.00623701	0.00657055
GO:0009267	P	cellular response to starvation	7	481	92	15676	0.024	0.014553	0.00586884
GO:0009266	P	response to temperature stimulus	10	481	252	15676	0.25	0.02079	0.0160755
GO:0032958	P	inositol phosphate biosynthetic process	3	481	22	15676	0.029	0.00623701	0.00140342
GO:0006520	P	cellular amino acid metabolic process	4	481	264	15676	0.96	0.00831601	0.016841
GO:0016070	P	RNA metabolic process	13	481	1581	15676	1	0.027027	0.100855
GO:0010264	P	myo inositol hexakisphosphate biosynthetic process	3	481	21	15676	0.026	0.00623701	0.00133963
GO:0048367	P	shoot development	3	481	144	15676	0.82	0.00623701	0.00918602
GO:0010557	P	positive regulation of macromolecule biosynthetic process	5	481	133	15676	0.39	0.010395	0.00848431
GO:0010556	P	regulation of macromolecule biosynthetic process	8	481	587	15676	1	0.016632	0.0374458
GO:0006020	P	inositol metabolic process	3	481	42	15676	0.14	0.00623701	0.00267925
GO:0006753	P	nucleoside phosphate metabolic process	3	481	221	15676	0.97	0.00623701	0.014098
GO:0008152	P	metabolic process	146	481	6429	15676	1	0.303534	0.410117
GO:0016093	P	polyprenol metabolic process	3	481	18	15676	0.017	0.00623701	0.00114825
GO:0016090	P	prenol metabolic process	3	481	18	15676	0.017	0.00623701	0.00114825
GO:0009416	P	response to light stimulus	10	481	320	15676	0.52	0.02079	0.0204134
GO:0009414	P	response to water deprivation	4	481	117	15676	0.49	0.00831601	0.00746364
GO:0009415	P	response to water	4	481	118	15676	0.49	0.00831601	0.00752743
GO:0006955	P	immune response	18	481	330	15676	0.016	0.037422	0.0210513
GO:0048229	P	gametophyte development	3	481	161	15676	0.87	0.00623701	0.0102705
GO:0015674	P	di , tri valent inorganic cation transport	6	481	104	15676	0.1	0.012474	0.00663435
GO:0015672	P	monovalent inorganic cation transport	3	481	68	15676	0.35	0.00623701	0.00433784
GO:0008283	P	cell proliferation	5	481	90	15676	0.14	0.010395	0.00574126
GO:0043687	P	post translational protein modification	15	481	591	15676	0.8	0.031185	0.0377009
GO:0034637	P	cellular carbohydrate biosynthetic process	10	481	279	15676	0.36	0.02079	0.0177979
GO:0023046	P	signaling process	27	481	636	15676	0.064	0.0561331	0.0405716
GO:0006970	P	response to osmotic stress	5	481	190	15676	0.7	0.010395	0.0121204
GO:0044255	P	cellular lipid metabolic process	22	481	589	15676	0.21	0.045738	0.0375734
GO:0006979	P	response to oxidative stress	6	481	135	15676	0.24	0.012474	0.00861189
GO:0045449	P	regulation of transcription	8	481	517	15676	0.99	0.016632	0.0329804
GO:0042592	P	homeostatic process	4	481	138	15676	0.62	0.00831601	0.00880327
GO:0022402	P	cell cycle process	3	481	197	15676	0.94	0.00623701	0.012567
GO:0042594	P	response to starvation	7	481	115	15676	0.066	0.014553	0.00733606
GO:0008219	P	cell death	10	481	140	15676	0.012	0.02079	0.00893085
GO:0007275	P	multicellular organismal development	56	481	1836	15676	0.54	0.116424	0.117122
GO:0009733	P	response to auxin stimulus	3	481	70	15676	0.36	0.00623701	0.00446542
GO:0009826	P	unidimensional cell growth	4	481	117	15676	0.49	0.00831601	0.00746364
GO:0009639	P	response to red or far red light	3	481	102	15676	0.61	0.00623701	0.00650676
GO:0006486	P	protein amino acid glycosylation	3	481	103	15676	0.62	0.00623701	0.00657055
GO:0009820	P	alkaloid metabolic process	3	481	56	15676	0.25	0.00623701	0.00357234
GO:0009738	P	abscisic acid mediated signaling pathway	7	481	66	15676	0.0042	0.014553	0.00421026
GO:0009637	P	response to blue light	3	481	30	15676	0.064	0.00623701	0.00191375
GO:0043067	P	regulation of programmed cell death	7	481	86	15676	0.017	0.014553	0.00548609
GO:0043069	P	negative regulation of programmed cell death	3	481	29	15676	0.059	0.00623701	0.00184996
GO:0006468	P	protein amino acid phosphorylation	5	481	187	15676	0.68	0.010395	0.0119291
GO:0045088	P	regulation of innate immune response	4	481	74	15676	0.19	0.00831601	0.00472059
GO:0019219	P	regulation of nucleobase, nucleoside, nucleotide and nucleic acid metabolic process	8	481	587	15676	1	0.016632	0.0374458
GO:0045087	P	innate immune response	15	481	296	15676	0.044	0.031185	0.0188824
GO:0070085	P	glycosylation	3	481	105	15676	0.63	0.00623701	0.00669814
GO:0006464	P	protein modification process	22	481	803	15676	0.73	0.045738	0.0512248
GO:0000272	P	polysaccharide catabolic process	3	481	42	15676	0.14	0.00623701	0.00267925
GO:0051276	P	chromosome organization	3	481	233	15676	0.97	0.00623701	0.0148635
GO:0009913	P	epidermal cell differentiation	8	481	121	15676	0.034	0.016632	0.00771881
GO:0048856	P	anatomical structure development	50	481	1614	15676	0.5	0.10395	0.10296
GO:0006066	P	alcohol metabolic process	18	481	389	15676	0.061	0.037422	0.024815
GO:0006796	P	phosphate metabolic process	12	481	398	15676	0.57	0.024948	0.0253891
GO:0006790	P	sulfur metabolic process	4	481	182	15676	0.81	0.00831601	0.0116101
GO:0006793	P	phosphorus metabolic process	12	481	399	15676	0.57	0.024948	0.0254529
GO:0048523	P	negative regulation of cellular process	4	481	337	15676	0.99	0.00831601	0.0214978
GO:0048522	P	positive regulation of cellular process	7	481	288	15676	0.78	0.014553	0.018372
GO:0008104	P	protein localization	8	481	369	15676	0.88	0.016632	0.0235392
GO:0007165	P	signal transduction	27	481	574	15676	0.023	0.0561331	0.0366165
GO:0031347	P	regulation of defense response	8	481	137	15676	0.063	0.016632	0.00873947
GO:0042445	P	hormone metabolic process	3	481	73	15676	0.39	0.00623701	0.0046568
GO:0042440	P	pigment metabolic process	3	481	96	15676	0.57	0.00623701	0.00612401
GO:0033036	P	macromolecule localization	9	481	472	15676	0.95	0.018711	0.0301097
GO:0010038	P	response to metal ion	3	481	203	15676	0.95	0.00623701	0.0129497
GO:0010035	P	response to inorganic substance	9	481	336	15676	0.7	0.018711	0.021434
GO:0010363	P	regulation of plant type hypersensitive response	3	481	32	15676	0.075	0.00623701	0.00204134
GO:0009791	P	post embryonic development	20	481	767	15676	0.79	0.04158	0.0489283
GO:0031668	P	cellular response to extracellular stimulus	8	481	124	15676	0.039	0.016632	0.00791018
GO:0031669	P	cellular response to nutrient levels	8	481	98	15676	0.011	0.016632	0.00625159
GO:0030968	P	endoplasmic reticulum unfolded protein response	4	481	54	15676	0.085	0.00831601	0.00344476
GO:0044249	P	cellular biosynthetic process	65	481	2446	15676	0.88	0.135135	0.156035
GO:0031667	P	response to nutrient levels	8	481	127	15676	0.044	0.016632	0.00810156
GO:0016567	P	protein ubiquitination	7	481	129	15676	0.1	0.014553	0.00822914
GO:0016114	P	terpenoid biosynthetic process	3	481	99	15676	0.59	0.00623701	0.00631539
GO:0006807	P	nitrogen compound metabolic process	33	481	2669	15676	1	0.0686071	0.17026
GO:0023034	P	intracellular signaling pathway	8	481	159	15676	0.12	0.016632	0.0101429
GO:0034660	P	ncRNA metabolic process	3	481	242	15676	0.98	0.00623701	0.0154376
GO:0023033	P	signaling pathway	8	481	184	15676	0.21	0.016632	0.0117377
GO:0044267	P	cellular protein metabolic process	26	481	1228	15676	0.98	0.0540541	0.0783363
GO:0044264	P	cellular polysaccharide metabolic process	6	481	210	15676	0.63	0.012474	0.0133963
GO:0044265	P	cellular macromolecule catabolic process	5	481	445	15676	1	0.010395	0.0283873
GO:0044262	P	cellular carbohydrate metabolic process	18	481	708	15676	0.82	0.037422	0.0451646
GO:0044260	P	cellular macromolecule metabolic process	48	481	3502	15676	1	0.0997921	0.223399
GO:0009887	P	organ morphogenesis	3	481	142	15676	0.81	0.00623701	0.00905843
GO:0050793	P	regulation of developmental process	5	481	269	15676	0.92	0.010395	0.01716
GO:0000271	P	polysaccharide biosynthetic process	4	481	177	15676	0.79	0.00831601	0.0112911
GO:0009889	P	regulation of biosynthetic process	9	481	630	15676	1	0.018711	0.0401888
GO:0009888	P	tissue development	16	481	365	15676	0.1	0.033264	0.023284
GO:0050794	P	regulation of cellular process	47	481	1736	15676	0.82	0.0977131	0.110743
GO:0051239	P	regulation of multicellular organismal process	5	481	233	15676	0.84	0.010395	0.0148635
GO:0034641	P	cellular nitrogen compound metabolic process	12	481	485	15676	0.81	0.024948	0.030939
GO:0051234	P	establishment of localization	48	481	1514	15676	0.44	0.0997921	0.0965808
GO:0046148	P	pigment biosynthetic process	3	481	63	15676	0.31	0.00623701	0.00401888
GO:0008652	P	cellular amino acid biosynthetic process	3	481	117	15676	0.7	0.00623701	0.00746364
GO:0042546	P	cell wall biogenesis	4	481	93	15676	0.32	0.00831601	0.00593264
GO:0008654	P	phospholipid biosynthetic process	3	481	113	15676	0.68	0.00623701	0.00720847
GO:0046394	P	carboxylic acid biosynthetic process	10	481	279	15676	0.36	0.02079	0.0177979
GO:0009814	P	defense response, incompatible interaction	9	481	143	15676	0.034	0.018711	0.00912223
GO:0006519	P	cellular amino acid and derivative metabolic process	20	481	476	15676	0.11	0.04158	0.0303649
GO:0006633	P	fatty acid biosynthetic process	7	481	77	15676	0.0098	0.014553	0.00491197
GO:0006631	P	fatty acid metabolic process	8	481	185	15676	0.21	0.016632	0.0118015
GO:0071482	P	cellular response to light stimulus	4	481	29	15676	0.012	0.00831601	0.00184996
GO:0006732	P	coenzyme metabolic process	3	481	161	15676	0.87	0.00623701	0.0102705
GO:0009314	P	response to radiation	10	481	332	15676	0.57	0.02079	0.0211789
GO:0051173	P	positive regulation of nitrogen compound metabolic process	5	481	133	15676	0.39	0.010395	0.00848431
GO:0019953	P	sexual reproduction	3	481	97	15676	0.58	0.00623701	0.0061878
GO:0070882	P	cellular cell wall organization or biogenesis	5	481	120	15676	0.31	0.010395	0.00765501
GO:0070887	P	cellular response to chemical stimulus	25	481	526	15676	0.025	0.0519751	0.0335545
GO:0007049	P	cell cycle	5	481	283	15676	0.94	0.010395	0.0180531
GO:0071478	P	cellular response to radiation	4	481	31	15676	0.015	0.00831601	0.00197755
GO:0051179	P	localization	50	481	1638	15676	0.54	0.10395	0.104491
GO:0048608	P	reproductive structure development	16	481	585	15676	0.71	0.033264	0.0373182
GO:0048609	P	reproductive process in a multicellular organism	3	481	123	15676	0.73	0.00623701	0.00784639
GO:0071395	P	cellular response to jasmonic acid stimulus	3	481	28	15676	0.054	0.00623701	0.00178617
GO:0009404	P	toxin metabolic process	3	481	55	15676	0.24	0.00623701	0.00350855
GO:0009407	P	toxin catabolic process	3	481	55	15676	0.24	0.00623701	0.00350855
GO:0009409	P	response to cold	7	481	134	15676	0.12	0.014553	0.0085481
GO:0070838	P	divalent metal ion transport	5	481	79	15676	0.097	0.010395	0.00503955
GO:0033692	P	cellular polysaccharide biosynthetic process	4	481	159	15676	0.72	0.00831601	0.0101429
GO:0048731	P	system development	33	481	933	15676	0.24	0.0686071	0.0595177
GO:0002238	P	response to molecule of fungal origin	3	481	26	15676	0.045	0.00623701	0.00165859
GO:0034620	P	cellular response to unfolded protein	4	481	55	15676	0.089	0.00831601	0.00350855
GO:0009100	P	glycoprotein metabolic process	3	481	117	15676	0.7	0.00623701	0.00746364
GO:0009101	P	glycoprotein biosynthetic process	3	481	109	15676	0.65	0.00623701	0.0069533
GO:0006325	P	chromatin organization	3	481	173	15676	0.9	0.00623701	0.011036
GO:0045935	P	positive regulation of nucleobase, nucleoside, nucleotide and nucleic acid metabolic process	5	481	132	15676	0.38	0.010395	0.00842052
GO:0010817	P	regulation of hormone levels	3	481	97	15676	0.58	0.00623701	0.0061878
GO:0022414	P	reproductive process	21	481	803	15676	0.8	0.043659	0.0512248
GO:0034050	P	host programmed cell death induced by symbiont	4	481	42	15676	0.04	0.00831601	0.00267925
GO:0008610	P	lipid biosynthetic process	23	481	439	15676	0.011	0.047817	0.0280046
GO:0009746	P	response to hexose stimulus	3	481	40	15676	0.12	0.00623701	0.00255167
GO:0009628	P	response to abiotic stimulus	31	481	971	15676	0.44	0.0644491	0.0619418
GO:0005975	P	carbohydrate metabolic process	22	481	830	15676	0.78	0.045738	0.0529472
GO:0044237	P	cellular metabolic process	124	481	5765	15676	1	0.257796	0.36776
GO:0009626	P	plant type hypersensitive response	4	481	42	15676	0.04	0.00831601	0.00267925
GO:0008299	P	isoprenoid biosynthetic process	5	481	152	15676	0.5	0.010395	0.00969635
GO:0048466	P	androecium development	5	481	74	15676	0.078	0.010395	0.00472059
GO:0019222	P	regulation of metabolic process	13	481	969	15676	1	0.027027	0.0618142
GO:0048588	P	developmental cell growth	5	481	94	15676	0.16	0.010395	0.00599643
GO:0048583	P	regulation of response to stimulus	8	481	196	15676	0.26	0.016632	0.0125032
GO:0048469	P	cell maturation	7	481	61	15676	0.0027	0.014553	0.0038913
GO:0048869	P	cellular developmental process	15	481	556	15676	0.73	0.031185	0.0354682
GO:0032446	P	protein modification by small protein conjugation	7	481	140	15676	0.14	0.014553	0.00893085
GO:0048513	P	organ development	33	481	853	15676	0.12	0.0686071	0.0544144
GO:0009845	P	seed germination	4	481	50	15676	0.068	0.00831601	0.00318959
GO:0055086	P	nucleobase, nucleoside and nucleotide metabolic process	6	481	251	15676	0.78	0.012474	0.0160117
GO:0006073	P	cellular glucan metabolic process	3	481	120	15676	0.72	0.00623701	0.00765501
GO:0048518	P	positive regulation of biological process	10	481	374	15676	0.71	0.02079	0.0238581
GO:0048519	P	negative regulation of biological process	6	481	494	15676	1	0.012474	0.0315131
GO:0048767	P	root hair elongation	4	481	36	15676	0.024	0.00831601	0.0022965
GO:0006605	P	protein targeting	8	481	269	15676	0.59	0.016632	0.01716
GO:0045184	P	establishment of protein localization	8	481	316	15676	0.75	0.016632	0.0201582
GO:0003006	P	reproductive developmental process	19	481	703	15676	0.74	0.039501	0.0448456
GO:0003002	P	regionalization	3	481	50	15676	0.2	0.00623701	0.00318959
GO:0043436	P	oxoacid metabolic process	16	481	682	15676	0.89	0.033264	0.043506
GO:0055114	P	oxidation reduction	3	481	76	15676	0.41	0.00623701	0.00484818
GO:0016192	P	vesicle mediated transport	4	481	284	15676	0.98	0.00831601	0.0181169
GO:0016052	P	carbohydrate catabolic process	4	481	194	15676	0.85	0.00831601	0.0123756
GO:0016053	P	organic acid biosynthetic process	10	481	279	15676	0.36	0.02079	0.0177979
GO:0016051	P	carbohydrate biosynthetic process	10	481	311	15676	0.49	0.02079	0.0198392
GO:0002376	P	immune system process	18	481	351	15676	0.027	0.037422	0.0223909
GO:0033554	P	cellular response to stress	21	481	510	15676	0.11	0.043659	0.0325338
GO:0071445	P	cellular response to protein stimulus	5	481	72	15676	0.071	0.010395	0.00459301
GO:0019637	P	organophosphate metabolic process	6	481	169	15676	0.42	0.012474	0.0107808
GO:0032535	P	regulation of cellular component size	9	481	217	15676	0.23	0.018711	0.0138428
GO:0022607	P	cellular component assembly	5	481	294	15676	0.95	0.010395	0.0187548
GO:0043170	P	macromolecule metabolic process	56	481	3849	15676	1	0.116424	0.245535
GO:0021700	P	developmental maturation	7	481	68	15676	0.005	0.014553	0.00433784
GO:0043543	P	protein amino acid acylation	3	481	90	15676	0.53	0.00623701	0.00574126
GO:0090066	P	regulation of anatomical structure size	9	481	217	15676	0.23	0.018711	0.0138428
GO:0071216	P	cellular response to biotic stimulus	5	481	74	15676	0.078	0.010395	0.00472059
GO:0071215	P	cellular response to abscisic acid stimulus	7	481	77	15676	0.0098	0.014553	0.00491197
GO:0071214	P	cellular response to abiotic stimulus	4	481	48	15676	0.06	0.00831601	0.00306201
GO:0048646	P	anatomical structure formation involved in morphogenesis	4	481	105	15676	0.4	0.00831601	0.00669814
GO:0071669	P	plant type cell wall organization or biogenesis	5	481	118	15676	0.3	0.010395	0.00752743
GO:0006812	P	cation transport	14	481	239	15676	0.018	0.029106	0.0152462
GO:0006810	P	transport	48	481	1483	15676	0.38	0.0997921	0.0946032
GO:0046700	P	heterocycle catabolic process	4	481	78	15676	0.22	0.00831601	0.00497576
GO:0012501	P	programmed cell death	8	481	127	15676	0.044	0.016632	0.00810156
GO:0042335	P	cuticle development	3	481	18	15676	0.017	0.00623701	0.00114825
GO:0009664	P	plant type cell wall organization	3	481	90	15676	0.53	0.00623701	0.00574126
GO:0031408	P	oxylipin biosynthetic process	3	481	19	15676	0.02	0.00623701	0.00121204
GO:0044271	P	cellular nitrogen compound biosynthetic process	7	481	209	15676	0.46	0.014553	0.0133325
GO:0044270	P	cellular nitrogen compound catabolic process	3	481	52	15676	0.21	0.00623701	0.00331717
GO:0046907	P	intracellular transport	10	481	564	15676	0.98	0.02079	0.0359786
GO:0044272	P	sulfur compound biosynthetic process	4	481	118	15676	0.49	0.00831601	0.00752743
GO:0080134	P	regulation of response to stress	8	481	149	15676	0.091	0.016632	0.00950498
GO:0080135	P	regulation of cellular response to stress	3	481	36	15676	0.098	0.00623701	0.0022965
GO:0031407	P	oxylipin metabolic process	3	481	22	15676	0.029	0.00623701	0.00140342
GO:0006355	P	regulation of transcription, DNA dependent	8	481	510	15676	0.99	0.016632	0.0325338
GO:0006350	P	transcription	9	481	624	15676	1	0.018711	0.0398061
GO:0006351	P	transcription, DNA dependent	9	481	615	15676	1	0.018711	0.0392319
GO:0032774	P	RNA biosynthetic process	9	481	616	15676	1	0.018711	0.0392957
GO:0030154	P	cell differentiation	11	481	399	15676	0.68	0.022869	0.0254529
GO:0008544	P	epidermis development	10	481	131	15676	0.0077	0.02079	0.00835672
GO:0006139	P	nucleobase, nucleoside, nucleotide and nucleic acid metabolic process	21	481	2205	15676	1	0.043659	0.140661
GO:0005982	P	starch metabolic process	3	481	79	15676	0.44	0.00623701	0.00503955
GO:0060560	P	developmental growth involved in morphogenesis	4	481	118	15676	0.49	0.00831601	0.00752743
GO:0032502	P	developmental process	61	481	2071	15676	0.64	0.126819	0.132113
GO:0044042	P	glucan metabolic process	3	481	129	15676	0.76	0.00623701	0.00822914
GO:0006644	P	phospholipid metabolic process	6	481	166	15676	0.4	0.012474	0.0105894
GO:0032501	P	multicellular organismal process	61	481	2056	15676	0.62	0.126819	0.131156
GO:0032504	P	multicellular organism reproduction	3	481	123	15676	0.73	0.00623701	0.00784639
GO:0019761	P	glucosinolate biosynthetic process	3	481	45	15676	0.16	0.00623701	0.00287063
GO:0006720	P	isoprenoid metabolic process	10	481	181	15676	0.055	0.02079	0.0115463
GO:0009987	P	cellular process	240	481	9629	15676	1	0.49896	0.614251
GO:0006725	P	cellular aromatic compound metabolic process	18	481	307	15676	0.008	0.037422	0.0195841
GO:0032870	P	cellular response to hormone stimulus	13	481	193	15676	0.0075	0.027027	0.0123118
GO:0010154	P	fruit development	6	481	216	15676	0.65	0.012474	0.013779
GO:0050776	P	regulation of immune response	6	481	91	15676	0.062	0.012474	0.00580505
GO:0033517	P	myo inositol hexakisphosphate metabolic process	3	481	21	15676	0.026	0.00623701	0.00133963
GO:0051252	P	regulation of RNA metabolic process	8	481	544	15676	0.99	0.016632	0.0347027
GO:0051254	P	positive regulation of RNA metabolic process	5	481	123	15676	0.33	0.010395	0.00784639
GO:0071369	P	cellular response to ethylene stimulus	4	481	44	15676	0.046	0.00831601	0.00280684
GO:0009932	P	cell tip growth	3	481	71	15676	0.37	0.00623701	0.00452922
GO:0016137	P	glycoside metabolic process	3	481	62	15676	0.3	0.00623701	0.00395509
GO:0048610	P	reproductive cellular process	3	481	119	15676	0.71	0.00623701	0.00759122
GO:0016138	P	glycoside biosynthetic process	3	481	48	15676	0.18	0.00623701	0.00306201
GO:0007389	P	pattern specification process	5	481	77	15676	0.089	0.010395	0.00491197
GO:0032989	P	cellular component morphogenesis	7	481	244	15676	0.62	0.014553	0.0155652
GO:0071310	P	cellular response to organic substance	24	481	410	15676	0.0027	0.049896	0.0261546
GO:0048364	P	root development	10	481	172	15676	0.042	0.02079	0.0109722
GO:0034613	P	cellular protein localization	8	481	313	15676	0.75	0.016632	0.0199668
GO:0023060	P	signal transmission	27	481	636	15676	0.064	0.0561331	0.0405716
GO:0009058	P	biosynthetic process	74	481	2539	15676	0.68	0.153846	0.161967
GO:0009059	P	macromolecule biosynthetic process	17	481	1262	15676	1	0.035343	0.0805052
GO:0009117	P	nucleotide metabolic process	3	481	220	15676	0.97	0.00623701	0.0140342
GO:0051171	P	regulation of nitrogen compound metabolic process	8	481	595	15676	1	0.016632	0.0379561
GO:0051649	P	establishment of localization in cell	10	481	617	15676	0.99	0.02079	0.0393595
GO:0009056	P	catabolic process	19	481	871	15676	0.95	0.039501	0.0555626
GO:0009057	P	macromolecule catabolic process	7	481	483	15676	0.99	0.014553	0.0308114
GO:0051641	P	cellular localization	11	481	680	15676	0.99	0.022869	0.0433784
GO:0010054	P	trichoblast differentiation	7	481	67	15676	0.0046	0.014553	0.00427405
GO:0006021	P	inositol biosynthetic process	3	481	22	15676	0.029	0.00623701	0.00140342
GO:0042180	P	cellular ketone metabolic process	17	481	709	15676	0.87	0.035343	0.0452284
GO:0010053	P	root epidermal cell differentiation	7	481	67	15676	0.0046	0.014553	0.00427405
GO:0080090	P	regulation of primary metabolic process	9	481	724	15676	1	0.018711	0.0461853
GO:0061025	P	membrane fusion	3	481	69	15676	0.36	0.00623701	0.00440163
GO:0061024	P	membrane organization	3	481	175	15676	0.91	0.00623701	0.0111636
GO:0006820	P	anion transport	8	481	83	15676	0.0042	0.016632	0.00529472
GO:0009755	P	hormone mediated signaling pathway	12	481	171	15676	0.0073	0.024948	0.0109084
GO:0006984	P	ER nuclear signaling pathway	4	481	61	15676	0.12	0.00831601	0.0038913
GO:0006986	P	response to unfolded protein	4	481	58	15676	0.1	0.00831601	0.00369992
GO:0010604	P	positive regulation of macromolecule metabolic process	5	481	165	15676	0.57	0.010395	0.0105256
GO:0009753	P	response to jasmonic acid stimulus	4	481	56	15676	0.094	0.00831601	0.00357234
GO:0070727	P	cellular macromolecule localization	8	481	327	15676	0.79	0.016632	0.0208599
GO:0009617	P	response to bacterium	8	481	139	15676	0.067	0.016632	0.00886706
GO:0070647	P	protein modification by small protein conjugation or removal	7	481	205	15676	0.44	0.014553	0.0130773
GO:0009611	P	response to wounding	5	481	90	15676	0.14	0.010395	0.00574126
GO:0046173	P	polyol biosynthetic process	3	481	23	15676	0.033	0.00623701	0.00146721
GO:0060255	P	regulation of macromolecule metabolic process	11	481	849	15676	1	0.022869	0.0541592
GO:0032787	P	monocarboxylic acid metabolic process	12	481	405	15676	0.59	0.024948	0.0258357
GO:0043647	P	inositol phosphate metabolic process	3	481	33	15676	0.08	0.00623701	0.00210513
GO:0048878	P	chemical homeostasis	4	481	103	15676	0.39	0.00831601	0.00657055
GO:0048507	P	meristem development	4	481	167	15676	0.76	0.00831601	0.0106532
GO:0009873	P	ethylene mediated signaling pathway	3	481	38	15676	0.11	0.00623701	0.00242409
GO:0019438	P	aromatic compound biosynthetic process	13	481	186	15676	0.0056	0.027027	0.0118653
GO:0048509	P	regulation of meristem development	3	481	96	15676	0.57	0.00623701	0.00612401
GO:0015706	P	nitrate transport	5	481	35	15676	0.0042	0.010395	0.00223271
GO:0006612	P	protein targeting to membrane	6	481	63	15676	0.013	0.012474	0.00401888
GO:0042742	P	defense response to bacterium	5	481	87	15676	0.13	0.010395	0.00554989
GO:0048589	P	developmental growth	9	481	253	15676	0.38	0.018711	0.0161393
GO:0016049	P	cell growth	9	481	197	15676	0.16	0.018711	0.012567
GO:0016043	P	cellular component organization	23	481	1472	15676	1	0.047817	0.0939015
GO:0045488	P	pectin metabolic process	3	481	46	15676	0.17	0.00623701	0.00293442
GO:0065007	P	biological regulation	80	481	2844	15676	0.78	0.16632	0.181424
GO:0065008	P	regulation of biological quality	19	481	536	15676	0.3	0.039501	0.0341924
GO:0016265	P	death	10	481	140	15676	0.012	0.02079	0.00893085
GO:0016144	P	S glycoside biosynthetic process	3	481	45	15676	0.16	0.00623701	0.00287063
GO:0048468	P	cell development	10	481	235	15676	0.19	0.02079	0.0149911
GO:0016143	P	S glycoside metabolic process	3	481	49	15676	0.19	0.00623701	0.0031258
GO:0010015	P	root morphogenesis	8	481	99	15676	0.012	0.016632	0.00631539
GO:0010016	P	shoot morphogenesis	3	481	114	15676	0.68	0.00623701	0.00727226
GO:0048653	P	anther development	4	481	52	15676	0.076	0.00831601	0.00331717
GO:0016311	P	dephosphorylation	6	481	116	15676	0.15	0.012474	0.00739985
GO:0016310	P	phosphorylation	5	481	277	15676	0.93	0.010395	0.0176703
GO:0044248	P	cellular catabolic process	16	481	816	15676	0.98	0.033264	0.0520541
GO:0009790	P	embryonic development	3	481	212	15676	0.96	0.00623701	0.0135239
GO:0009793	P	embryonic development ending in seed dormancy	3	481	145	15676	0.82	0.00623701	0.00924981
GO:0023052	P	signaling	40	481	861	15676	0.0091	0.0831601	0.0549247
GO:0034645	P	cellular macromolecule biosynthetic process	17	481	1245	15676	1	0.035343	0.0794208
GO:0009651	P	response to salt stress	3	481	137	15676	0.79	0.00623701	0.00873947
GO:0009653	P	anatomical structure morphogenesis	18	481	602	15676	0.58	0.037422	0.0384027
GO:0010167	P	response to nitrate	4	481	33	15676	0.018	0.00831601	0.00210513
GO:0000041	P	transition metal ion transport	4	481	72	15676	0.18	0.00831601	0.00459301
GO:0022610	P	biological adhesion	3	481	33	15676	0.08	0.00623701	0.00210513
GO:0006996	P	organelle organization	10	481	892	15676	1	0.02079	0.0569023
GO:0044238	P	primary metabolic process	115	481	5207	15676	1	0.239085	0.332164
GO:0046165	P	alcohol biosynthetic process	3	481	80	15676	0.45	0.00623701	0.00510334
GO:0044106	P	cellular amine metabolic process	5	481	304	15676	0.96	0.010395	0.0193927
GO:0030001	P	metal ion transport	11	481	179	15676	0.024	0.022869	0.0114187
GO:0045893	P	positive regulation of transcription, DNA dependent	5	481	112	15676	0.26	0.010395	0.00714468
GO:0055085	P	transmembrane transport	4	481	114	15676	0.47	0.00831601	0.00727226
GO:0006081	P	cellular aldehyde metabolic process	4	481	81	15676	0.24	0.00831601	0.00516713
GO:0006082	P	organic acid metabolic process	16	481	686	15676	0.89	0.033264	0.0437612
GO:0007242	P	intracellular signaling cascade	23	481	446	15676	0.013	0.047817	0.0284511
GO:0005996	P	monosaccharide metabolic process	3	481	240	15676	0.98	0.00623701	0.01531
GO:0005976	P	polysaccharide metabolic process	9	481	308	15676	0.61	0.018711	0.0196479
GO:0009723	P	response to ethylene stimulus	8	481	79	15676	0.0031	0.016632	0.00503955
GO:0045941	P	positive regulation of transcription	5	481	113	15676	0.27	0.010395	0.00720847
GO:0010628	P	positive regulation of gene expression	5	481	115	15676	0.28	0.010395	0.00733606
GO:0034976	P	response to endoplasmic reticulum stress	6	481	84	15676	0.046	0.012474	0.00535851
GO:0048443	P	stamen development	5	481	74	15676	0.078	0.010395	0.00472059
GO:0009991	P	response to extracellular stimulus	8	481	154	15676	0.1	0.016632	0.00982393
GO:0019758	P	glycosinolate biosynthetic process	3	481	45	15676	0.16	0.00623701	0.00287063
GO:0031328	P	positive regulation of cellular biosynthetic process	6	481	155	15676	0.34	0.012474	0.00988773
GO:0031326	P	regulation of cellular biosynthetic process	9	481	630	15676	1	0.018711	0.0401888
GO:0031325	P	positive regulation of cellular metabolic process	6	481	184	15676	0.5	0.012474	0.0117377
GO:0019757	P	glycosinolate metabolic process	3	481	49	15676	0.19	0.00623701	0.0031258
GO:0031323	P	regulation of cellular metabolic process	10	481	787	15676	1	0.02079	0.0502041
GO:0019751	P	polyol metabolic process	3	481	45	15676	0.16	0.00623701	0.00287063
GO:0019752	P	carboxylic acid metabolic process	16	481	682	15676	0.89	0.033264	0.043506
GO:0071496	P	cellular response to external stimulus	8	481	124	15676	0.039	0.016632	0.00791018
GO:0009627	P	systemic acquired resistance	7	481	111	15676	0.057	0.014553	0.00708089
GO:0010941	P	regulation of cell death	7	481	89	15676	0.02	0.014553	0.00567747
GO:0040007	P	growth	11	481	363	15676	0.56	0.022869	0.0231564
GO:0048437	P	floral organ development	5	481	143	15676	0.45	0.010395	0.00912223
GO:0006721	P	terpenoid metabolic process	8	481	118	15676	0.03	0.016632	0.00752743
GO:0010467	P	gene expression	16	481	1629	15676	1	0.033264	0.103917
GO:0019760	P	glucosinolate metabolic process	3	481	49	15676	0.19	0.00623701	0.0031258
GO:0009908	P	flower development	8	481	248	15676	0.49	0.016632	0.0158204
GO:0010468	P	regulation of gene expression	11	481	761	15676	1	0.022869	0.0485455
GO:0048438	P	floral whorl development	5	481	134	15676	0.39	0.010395	0.0085481
GO:0051186	P	cofactor metabolic process	3	481	271	15676	0.99	0.00623701	0.0172876
GO:0007155	P	cell adhesion	3	481	33	15676	0.08	0.00623701	0.00210513
GO:0007154	P	cell communication	8	481	293	15676	0.68	0.016632	0.018691
GO:0007010	P	cytoskeleton organization	3	481	193	15676	0.94	0.00623701	0.0123118
GO:0007398	P	ectoderm development	10	481	131	15676	0.0077	0.02079	0.00835672
GO:0044085	P	cellular component biogenesis	10	481	534	15676	0.96	0.02079	0.0340648
GO:0015031	P	protein transport	8	481	310	15676	0.74	0.016632	0.0197755
GO:0005618	C	cell wall	20	488	279	16001	0.0005	0.0409836	0.0174364
GO:0030312	C	external encapsulating structure	20	488	285	16001	0.00065	0.0409836	0.0178114
GO:0031012	C	extracellular matrix	5	488	33	16001	0.0031	0.0102459	0.00206237
GO:0005886	C	plasma membrane	104	488	2537	16001	0.004	0.213115	0.158553
GO:0005783	C	endoplasmic reticulum	23	488	673	16001	0.32	0.0471311	0.0420599
GO:0034357	C	photosynthetic membrane	3	488	71	16001	0.37	0.00614754	0.00443722
GO:0031976	C	plastid thylakoid	4	488	136	16001	0.6	0.00819672	0.00849947
GO:0031974	C	membrane enclosed lumen	9	488	839	16001	1	0.0184426	0.0524342
GO:0031975	C	envelope	6	488	406	16001	0.98	0.0122951	0.0253734
GO:0030054	C	cell junction	12	488	463	16001	0.75	0.0245902	0.0289357
GO:0031984	C	organelle subcompartment	4	488	140	16001	0.62	0.00819672	0.00874945
GO:0031982	C	vesicle	7	488	280	16001	0.75	0.0143443	0.0174989
GO:0031981	C	nuclear lumen	9	488	738	16001	1	0.0184426	0.0461221
GO:0005773	C	vacuole	23	488	630	16001	0.22	0.0471311	0.0393725
GO:0016021	C	integral to membrane	6	488	166	16001	0.4	0.0122951	0.0103744
GO:0016020	C	membrane	139	488	4004	16001	0.095	0.284836	0.250234
GO:0005777	C	peroxisome	3	488	138	16001	0.8	0.00614754	0.00862446
GO:0031988	C	membrane bounded vesicle	6	488	272	16001	0.84	0.0122951	0.0169989
GO:0005794	C	Golgi apparatus	21	488	623	16001	0.36	0.0430328	0.0389351
GO:0031967	C	organelle envelope	6	488	402	16001	0.98	0.0122951	0.0251234
GO:0055044	C	symplast	11	488	452	16001	0.81	0.022541	0.0282482
GO:0005789	C	endoplasmic reticulum membrane	3	488	178	16001	0.91	0.00614754	0.0111243
GO:0043234	C	protein complex	8	488	959	16001	1	0.0163934	0.0599338
GO:0043230	C	extracellular organelle	5	488	172	16001	0.61	0.0102459	0.0107493
GO:0043231	C	intracellular membrane bounded organelle	216	488	8251	16001	0.97	0.442623	0.515655
GO:0043232	C	intracellular non membrane bounded organelle	10	488	815	16001	1	0.0204918	0.0509343
GO:0042175	C	nuclear envelope endoplasmic reticulum network	3	488	184	16001	0.92	0.00614754	0.0114993
GO:0005829	C	cytosol	45	488	1698	16001	0.84	0.0922131	0.106118
GO:0043233	C	organelle lumen	9	488	827	16001	1	0.0184426	0.0516843
GO:0044428	C	nuclear part	11	488	1058	16001	1	0.022541	0.0661209
GO:0044424	C	intracellular part	316	488	11845	16001	0.97	0.647541	0.740266
GO:0044425	C	membrane part	25	488	1035	16001	0.9	0.0512295	0.0646835
GO:0044427	C	chromosomal part	3	488	134	16001	0.78	0.00614754	0.00837448
GO:0065010	C	extracellular membrane bounded organelle	5	488	171	16001	0.6	0.0102459	0.0106868
GO:0044421	C	extracellular region part	11	488	254	16001	0.16	0.022541	0.015874
GO:0044422	C	organelle part	50	488	2961	16001	1	0.102459	0.185051
GO:0043229	C	intracellular organelle	224	488	8738	16001	0.99	0.459016	0.546091
GO:0043228	C	non membrane bounded organelle	10	488	815	16001	1	0.0204918	0.0509343
GO:0043227	C	membrane bounded organelle	221	488	8428	16001	0.97	0.452869	0.526717
GO:0043226	C	organelle	229	488	8915	16001	0.99	0.469262	0.557153
GO:0009579	C	thylakoid	4	488	226	16001	0.92	0.00819672	0.0141241
GO:0009941	C	chloroplast envelope	4	488	192	16001	0.84	0.00819672	0.0119993
GO:0005654	C	nucleoplasm	7	488	471	16001	0.99	0.0143443	0.0294357
GO:0044432	C	endoplasmic reticulum part	4	488	203	16001	0.87	0.00819672	0.0126867
GO:0044431	C	Golgi apparatus part	5	488	225	16001	0.82	0.0102459	0.0140616
GO:0044430	C	cytoskeletal part	3	488	189	16001	0.93	0.00614754	0.0118118
GO:0044437	C	vacuolar part	8	488	250	16001	0.5	0.0163934	0.015624
GO:0044436	C	thylakoid part	3	488	89	16001	0.51	0.00614754	0.00556215
GO:0044435	C	plastid part	14	488	616	16001	0.89	0.0286885	0.0384976
GO:0044434	C	chloroplast part	13	488	583	16001	0.9	0.0266393	0.0364352
GO:0048471	C	perinuclear region of cytoplasm	3	488	16	16001	0.012	0.00614754	0.000999938
GO:0071212	C	subsynaptic reticulum	4	488	206	16001	0.88	0.00819672	0.0128742
GO:0012505	C	endomembrane system	3	488	353	16001	1	0.00614754	0.0220611
GO:0009705	C	plant type vacuole membrane	4	488	60	16001	0.11	0.00819672	0.00374977
GO:0044446	C	intracellular organelle part	49	488	2947	16001	1	0.10041	0.184176
GO:0044444	C	cytoplasmic part	185	488	7144	16001	0.98	0.379098	0.446472
GO:0000325	C	plant type vacuole	7	488	85	16001	0.016	0.0143443	0.00531217
GO:0000323	C	lytic vacuole	3	488	59	16001	0.27	0.00614754	0.00368727
GO:0055035	C	plastid thylakoid membrane	3	488	67	16001	0.34	0.00614754	0.00418724
GO:0042579	C	microbody	3	488	138	16001	0.8	0.00614754	0.00862446
GO:0005774	C	vacuolar membrane	8	488	248	16001	0.49	0.0163934	0.015499
GO:0031226	C	intrinsic to plasma membrane	4	488	98	16001	0.35	0.00819672	0.00612462
GO:0031224	C	intrinsic to membrane	8	488	247	16001	0.48	0.0163934	0.0154365
GO:0005737	C	cytoplasm	224	488	8053	16001	0.89	0.459016	0.503281
GO:0031090	C	organelle membrane	17	488	800	16001	0.95	0.0348361	0.0499969
GO:0005634	C	nucleus	81	488	3159	16001	0.94	0.165984	0.197425
GO:0005739	C	mitochondrion	17	488	926	16001	0.99	0.0348361	0.0578714
GO:0044451	C	nucleoplasm part	3	488	246	16001	0.98	0.00614754	0.015374
GO:0044459	C	plasma membrane part	18	488	612	16001	0.6	0.0368852	0.0382476
GO:0010287	C	plastoglobule	3	488	23	16001	0.032	0.00614754	0.00143741
GO:0005911	C	cell cell junction	11	488	457	16001	0.82	0.022541	0.0285607
GO:0042651	C	thylakoid membrane	3	488	70	16001	0.36	0.00614754	0.00437473
GO:0009526	C	plastid envelope	4	488	212	16001	0.89	0.00819672	0.0132492
GO:0044464	C	cell part	464	488	15493	16001	0.62	0.95082	0.968252
GO:0005623	C	cell	464	488	15493	16001	0.62	0.95082	0.968252
GO:0005622	C	intracellular	316	488	11906	16001	0.98	0.647541	0.744078
GO:0048046	C	apoplast	4	488	123	16001	0.52	0.00819672	0.00768702
GO:0009535	C	chloroplast thylakoid membrane	3	488	66	16001	0.33	0.00614754	0.00412474
GO:0009534	C	chloroplast thylakoid	4	488	135	16001	0.59	0.00819672	0.00843697
GO:0009536	C	plastid	41	488	1721	16001	0.95	0.0840164	0.107556
GO:0070062	C	extracellular vesicular exosome	5	488	170	16001	0.6	0.0102459	0.0106243
GO:0009532	C	plastid stroma	3	488	242	16001	0.98	0.00614754	0.0151241
GO:0005694	C	chromosome	3	488	159	16001	0.87	0.00614754	0.00993688
GO:0005856	C	cytoskeleton	4	488	217	16001	0.9	0.00819672	0.0135617
GO:0015630	C	microtubule cytoskeleton	3	488	158	16001	0.86	0.00614754	0.00987438
GO:0005887	C	integral to plasma membrane	4	488	62	16001	0.12	0.00819672	0.00387476
GO:0009505	C	plant type cell wall	6	488	90	16001	0.058	0.0122951	0.00562465
GO:0009506	C	plasmodesma	11	488	452	16001	0.81	0.022541	0.0282482
GO:0009507	C	chloroplast	34	488	1525	16001	0.97	0.0696721	0.0953065
GO:0032991	C	macromolecular complex	10	488	1304	16001	1	0.0204918	0.0814949
GO:0005802	C	trans Golgi network	4	488	122	16001	0.51	0.00819672	0.00762452
GO:0070013	C	intracellular organelle lumen	9	488	826	16001	1	0.0184426	0.0516218
GO:0005576	C	extracellular region	22	488	457	16001	0.028	0.045082	0.0285607
GO:0005768	C	endosome	3	488	230	16001	0.97	0.00614754	0.0143741
GO:0003700	F	transcription factor activity	45	453	709	14927	8.3e 06	0.0993377	0.0474978
GO:0030528	F	transcription regulator activity	46	453	770	14927	2.9e 05	0.101545	0.0515844
GO:0008171	F	O methyltransferase activity	5	453	16	14927	8.7e 05	0.0110375	0.00107188
GO:0019139	F	cytokinin dehydrogenase activity	3	453	4	14927	0.00011	0.00662252	0.000267971
GO:0008061	F	chitin binding	3	453	5	14927	0.00027	0.00662252	0.000334963
GO:0042409	F	caffeoyl CoA O methyltransferase activity	3	453	5	14927	0.00027	0.00662252	0.000334963
GO:0010334	F	sesquiterpene synthase activity	3	453	7	14927	0.0009	0.00662252	0.000468949
GO:0016645	F	oxidoreductase activity, acting on the CH NH group of donors	4	453	16	14927	0.0012	0.00883002	0.00107188
GO:0010333	F	terpene synthase activity	3	453	8	14927	0.0014	0.00662252	0.000535942
GO:0016491	F	oxidoreductase activity	41	453	811	14927	0.0018	0.0905077	0.0543311
GO:0005215	F	transporter activity	52	453	1093	14927	0.0019	0.11479	0.073223
GO:0030247	F	polysaccharide binding	5	453	35	14927	0.004	0.0110375	0.00234474
GO:0001871	F	pattern binding	5	453	35	14927	0.004	0.0110375	0.00234474
GO:0022857	F	transmembrane transporter activity	42	453	885	14927	0.0047	0.0927152	0.0592885
GO:0016838	F	carbon oxygen lyase activity, acting on phosphates	3	453	12	14927	0.0051	0.00662252	0.000803912
GO:0016762	F	xyloglucan:xyloglucosyl transferase activity	3	453	13	14927	0.0064	0.00662252	0.000870905
GO:0004497	F	monooxygenase activity	8	453	130	14927	0.046	0.01766	0.00870905
GO:0060089	F	molecular transducer activity	11	453	238	14927	0.11	0.0242826	0.0159443
GO:0016791	F	phosphatase activity	9	453	240	14927	0.31	0.0198675	0.0160782
GO:0015082	F	di , tri valent inorganic cation transmembrane transporter activity	4	453	117	14927	0.48	0.00883002	0.00783815
GO:0008509	F	anion transmembrane transporter activity	7	453	108	14927	0.048	0.0154525	0.00723521
GO:0016620	F	oxidoreductase activity, acting on the aldehyde or oxo group of donors, NAD or NADP as acceptor	4	453	47	14927	0.055	0.00883002	0.00314866
GO:0016623	F	oxidoreductase activity, acting on the aldehyde or oxo group of donors, oxygen as acceptor	3	453	23	14927	0.032	0.00662252	0.00154083
GO:0000166	F	nucleotide binding	4	453	224	14927	0.91	0.00883002	0.0150064
GO:0070001	F	aspartic type peptidase activity	3	453	38	14927	0.11	0.00662252	0.00254572
GO:0016740	F	transferase activity	71	453	1944	14927	0.082	0.156733	0.130234
GO:0016741	F	transferase activity, transferring one carbon groups	10	453	217	14927	0.13	0.0220751	0.0145374
GO:0016746	F	transferase activity, transferring acyl groups	10	453	247	14927	0.22	0.0220751	0.0165472
GO:0016747	F	transferase activity, transferring acyl groups other than amino acyl groups	8	453	224	14927	0.37	0.01766	0.0150064
GO:0046873	F	metal ion transmembrane transporter activity	6	453	208	14927	0.61	0.013245	0.0139345
GO:0046872	F	metal ion binding	15	453	420	14927	0.3	0.0331126	0.0281369
GO:0051119	F	sugar transmembrane transporter activity	6	453	68	14927	0.018	0.013245	0.0045555
GO:0030599	F	pectinesterase activity	3	453	27	14927	0.048	0.00662252	0.0018088
GO:0022803	F	passive transmembrane transporter activity	3	453	99	14927	0.58	0.00662252	0.00663228
GO:0016818	F	hydrolase activity, acting on acid anhydrides, in phosphorus containing anhydrides	6	453	401	14927	0.98	0.013245	0.0268641
GO:0016614	F	oxidoreductase activity, acting on CH OH group of donors	6	453	172	14927	0.42	0.013245	0.0115227
GO:0016616	F	oxidoreductase activity, acting on the CH OH group of donors, NAD or NADP as acceptor	6	453	154	14927	0.33	0.013245	0.0103169
GO:0009975	F	cyclase activity	4	453	56	14927	0.091	0.00883002	0.00375159
GO:0016810	F	hydrolase activity, acting on carbon nitrogen (but not peptide) bonds	4	453	99	14927	0.36	0.00883002	0.00663228
GO:0016817	F	hydrolase activity, acting on acid anhydrides	6	453	402	14927	0.98	0.013245	0.0269311
GO:0016814	F	hydrolase activity, acting on carbon nitrogen (but not peptide) bonds, in cyclic amidines	3	453	20	14927	0.022	0.00662252	0.00133985
GO:0004091	F	carboxylesterase activity	5	453	97	14927	0.17	0.0110375	0.00649829
GO:0005381	F	iron ion transmembrane transporter activity	3	453	24	14927	0.035	0.00662252	0.00160782
GO:0016757	F	transferase activity, transferring glycosyl groups	19	453	383	14927	0.029	0.0419426	0.0256582
GO:0004553	F	hydrolase activity, hydrolyzing O glycosyl compounds	6	453	226	14927	0.68	0.013245	0.0151403
GO:0016758	F	transferase activity, transferring hexosyl groups	16	453	299	14927	0.023	0.0353201	0.0200308
GO:0016881	F	acid amino acid ligase activity	11	453	314	14927	0.36	0.0242826	0.0210357
GO:0005488	F	binding	213	453	7938	14927	0.94	0.470199	0.531788
GO:0003676	F	nucleic acid binding	52	453	1663	14927	0.44	0.11479	0.111409
GO:0003677	F	DNA binding	50	453	1130	14927	0.0084	0.110375	0.0757017
GO:0008168	F	methyltransferase activity	10	453	216	14927	0.13	0.0220751	0.0144704
GO:0008233	F	peptidase activity	8	453	341	14927	0.81	0.01766	0.0228445
GO:0046914	F	transition metal ion binding	7	453	298	14927	0.8	0.0154525	0.0199638
GO:0046915	F	transition metal ion transmembrane transporter activity	4	453	87	14927	0.27	0.00883002	0.00582836
GO:0046527	F	glucosyltransferase activity	4	453	121	14927	0.5	0.00883002	0.00810612
GO:0016765	F	transferase activity, transferring alkyl or aryl (other than methyl) groups	5	453	67	14927	0.054	0.0110375	0.00448851
GO:0017076	F	purine nucleotide binding	3	453	179	14927	0.91	0.00662252	0.0119917
GO:0015145	F	monosaccharide transmembrane transporter activity	4	453	40	14927	0.033	0.00883002	0.00267971
GO:0015144	F	carbohydrate transmembrane transporter activity	8	453	101	14927	0.012	0.01766	0.00676626
GO:0022804	F	active transmembrane transporter activity	12	453	316	14927	0.26	0.0264901	0.0211697
GO:0016787	F	hydrolase activity	44	453	1722	14927	0.88	0.0971302	0.115361
GO:0016301	F	kinase activity	25	453	825	14927	0.53	0.0551876	0.055269
GO:0035251	F	UDP glucosyltransferase activity	4	453	104	14927	0.39	0.00883002	0.00696724
GO:0004702	F	receptor signaling protein serine/threonine kinase activity	4	453	65	14927	0.14	0.00883002	0.00435453
GO:0016788	F	hydrolase activity, acting on ester bonds	19	453	606	14927	0.48	0.0419426	0.0405976
GO:0003824	F	catalytic activity	182	453	5414	14927	0.13	0.401766	0.362698
GO:0004842	F	ubiquitin protein ligase activity	11	453	293	14927	0.28	0.0242826	0.0196289
GO:0022891	F	substrate specific transmembrane transporter activity	36	453	776	14927	0.011	0.0794702	0.0519863
GO:0022890	F	inorganic cation transmembrane transporter activity	5	453	210	14927	0.77	0.0110375	0.0140685
GO:0022892	F	substrate specific transporter activity	39	453	885	14927	0.018	0.0860927	0.0592885
GO:0015300	F	solute:solute antiporter activity	3	453	22	14927	0.028	0.00662252	0.00147384
GO:0016773	F	phosphotransferase activity, alcohol group as acceptor	22	453	677	14927	0.41	0.0485651	0.0453541
GO:0016772	F	transferase activity, transferring phosphorus containing groups	26	453	972	14927	0.76	0.0573951	0.0651169
GO:0009815	F	1 aminocyclopropane 1 carboxylate oxidase activity	3	453	18	14927	0.016	0.00662252	0.00120587
GO:0008415	F	acyltransferase activity	7	453	205	14927	0.43	0.0154525	0.0137335
GO:0004722	F	protein serine/threonine phosphatase activity	3	453	67	14927	0.33	0.00662252	0.00448851
GO:0004721	F	phosphoprotein phosphatase activity	4	453	91	14927	0.3	0.00883002	0.00609634
GO:0015075	F	ion transmembrane transporter activity	17	453	423	14927	0.15	0.0375276	0.0283379
GO:0016462	F	pyrophosphatase activity	6	453	400	14927	0.98	0.013245	0.0267971
GO:0015267	F	channel activity	3	453	99	14927	0.58	0.00662252	0.00663228
GO:0032555	F	purine ribonucleotide binding	3	453	172	14927	0.9	0.00662252	0.0115227
GO:0046983	F	protein dimerization activity	7	453	170	14927	0.26	0.0154525	0.0113888
GO:0015171	F	amino acid transmembrane transporter activity	4	453	106	14927	0.4	0.00883002	0.00710123
GO:0032553	F	ribonucleotide binding	3	453	173	14927	0.9	0.00662252	0.0115897
GO:0005342	F	organic acid transmembrane transporter activity	6	453	142	14927	0.27	0.013245	0.00951296
GO:0033612	F	receptor serine/threonine kinase binding	4	453	48	14927	0.058	0.00883002	0.00321565
GO:0016798	F	hydrolase activity, acting on glycosyl bonds	6	453	262	14927	0.81	0.013245	0.0175521
GO:0042578	F	phosphoric ester hydrolase activity	9	453	268	14927	0.43	0.0198675	0.017954
GO:0004857	F	enzyme inhibitor activity	3	453	32	14927	0.073	0.00662252	0.00214377
GO:0019787	F	small conjugating protein ligase activity	11	453	303	14927	0.32	0.0242826	0.0202988
GO:0043169	F	cation binding	15	453	427	14927	0.32	0.0331126	0.0286059
GO:0016709	F	oxidoreductase activity, acting on paired donors, with incorporation or reduction of molecular oxygen, NADH or NADPH as one donor, and incorporation of one atom of oxygen	4	453	74	14927	0.19	0.00883002	0.00495746
GO:0008194	F	UDP glycosyltransferase activity	13	453	204	14927	0.011	0.0286976	0.0136665
GO:0016829	F	lyase activity	9	453	261	14927	0.4	0.0198675	0.0174851
GO:0016705	F	oxidoreductase activity, acting on paired donors, with incorporation or reduction of molecular oxygen	7	453	134	14927	0.12	0.0154525	0.00897702
GO:0043167	F	ion binding	15	453	431	14927	0.34	0.0331126	0.0288739
GO:0005509	F	calcium ion binding	6	453	64	14927	0.013	0.013245	0.00428753
GO:0016410	F	N acyltransferase activity	3	453	63	14927	0.3	0.00662252	0.00422054
GO:0005507	F	copper ion binding	3	453	122	14927	0.72	0.00662252	0.00817311
GO:0042802	F	identical protein binding	10	453	244	14927	0.21	0.0220751	0.0163462
GO:0042803	F	protein homodimerization activity	6	453	119	14927	0.16	0.013245	0.00797213
GO:0015297	F	antiporter activity	3	453	31	14927	0.067	0.00662252	0.00207677
GO:0015291	F	secondary active transmembrane transporter activity	5	453	102	14927	0.2	0.0110375	0.00683326
GO:0005216	F	ion channel activity	3	453	81	14927	0.45	0.00662252	0.00542641
GO:0008324	F	cation transmembrane transporter activity	10	453	309	14927	0.47	0.0220751	0.0207007
GO:0008289	F	lipid binding	3	453	142	14927	0.81	0.00662252	0.00951296
GO:0016853	F	isomerase activity	3	453	160	14927	0.87	0.00662252	0.0107188
GO:0004518	F	nuclease activity	4	453	157	14927	0.7	0.00883002	0.0105179
GO:0015114	F	phosphate transmembrane transporter activity	3	453	25	14927	0.039	0.00662252	0.00167482
GO:0015112	F	nitrate transmembrane transporter activity	3	453	18	14927	0.016	0.00662252	0.00120587
GO:0005516	F	calmodulin binding	5	453	103	14927	0.21	0.0110375	0.00690025
GO:0005515	F	protein binding	129	453	5197	14927	0.98	0.284768	0.348161
GO:0016835	F	carbon oxygen lyase activity	5	453	95	14927	0.16	0.0110375	0.00636431
GO:0005102	F	receptor binding	4	453	98	14927	0.35	0.00883002	0.00656528
GO:0022838	F	substrate specific channel activity	3	453	94	14927	0.55	0.00662252	0.00629731
GO:0004175	F	endopeptidase activity	3	453	136	14927	0.78	0.00662252	0.00911101
GO:0016887	F	ATPase activity	4	453	247	14927	0.94	0.00883002	0.0165472
GO:0030246	F	carbohydrate binding	6	453	58	14927	0.0084	0.013245	0.00388558
GO:0004888	F	transmembrane receptor activity	8	453	112	14927	0.022	0.01766	0.00750318
GO:0004872	F	receptor activity	9	453	164	14927	0.065	0.0198675	0.0109868
GO:0004871	F	signal transducer activity	11	453	238	14927	0.11	0.0242826	0.0159443
GO:0005057	F	receptor signaling protein activity	4	453	68	14927	0.15	0.00883002	0.0045555
GO:0004674	F	protein serine/threonine kinase activity	15	453	311	14927	0.057	0.0331126	0.0208347
GO:0015103	F	inorganic anion transmembrane transporter activity	6	453	69	14927	0.019	0.013245	0.0046225
GO:0004672	F	protein kinase activity	22	453	548	14927	0.12	0.0485651	0.036712
GO:0005275	F	amine transmembrane transporter activity	5	453	120	14927	0.3	0.0110375	0.00803912
GO:0008757	F	S adenosylmethionine dependent methyltransferase activity	9	453	165	14927	0.067	0.0198675	0.0110538
GO:0030234	F	enzyme regulator activity	3	453	211	14927	0.96	0.00662252	0.0141355
GO:0017111	F	nucleoside triphosphatase activity	5	453	356	14927	0.98	0.0110375	0.0238494
GO:0016879	F	ligase activity, forming carbon nitrogen bonds	12	453	367	14927	0.44	0.0264901	0.0245863
GO:0016903	F	oxidoreductase activity, acting on the aldehyde or oxo group of donors	7	453	79	14927	0.011	0.0154525	0.00529242
GO:0016874	F	ligase activity	13	453	475	14927	0.68	0.0286976	0.0318215
GO:0046943	F	carboxylic acid transmembrane transporter activity	6	453	138	14927	0.24	0.013245	0.00924499
GO:0016638	F	oxidoreductase activity, acting on the CH NH2 group of donors	3	453	29	14927	0.057	0.00662252	0.00194279
GO:0050162	F	oxalate oxidase activity	3	453	17	14927	0.014	0.00662252	0.00113888
GO:0042623	F	ATPase activity, coupled	3	453	191	14927	0.93	0.00662252	0.0127956
GO:0070011	F	peptidase activity, acting on L amino acid peptides	7	453	298	14927	0.8	0.0154525	0.0199638
GO:0047262	F	polygalacturonate 4 alpha galacturonosyltransferase activity	4	453	35	14927	0.021	0.00883002	0.00234474
GO:0019199	F	transmembrane receptor protein kinase activity	4	453	42	14927	0.039	0.00883002	0.00281369
GO:0016641	F	oxidoreductase activity, acting on the CH NH2 group of donors, oxygen as acceptor	3	453	21	14927	0.025	0.00662252	0.00140685

## Sheet: L25-vs-LHA_LHAdown
Table S3: Classification of downregulated DEGs and unigenes in L25-vs-LHA under GO terms
	P = biological processes
	C = cellular component
	F = molecular function
GO_acc	term_type	Term	queryitem	querytotal	refitem	reftotal	pvalue	DEGs	UNIGENES
GO:0019748	P	secondary metabolic process	16	220	427	15676	0.00058	0.0727273	0.0272391
GO:0006811	P	ion transport	13	220	337	15676	0.0014	0.0590909	0.0214978
GO:0042335	P	cuticle development	3	220	18	15676	0.002	0.0136364	0.00114825
GO:0009809	P	lignin biosynthetic process	3	220	18	15676	0.002	0.0136364	0.00114825
GO:0051094	P	positive regulation of developmental process	3	220	20	15676	0.0027	0.0136364	0.00127584
GO:0009808	P	lignin metabolic process	3	220	21	15676	0.0031	0.0136364	0.00133963
GO:0000041	P	transition metal ion transport	5	220	72	15676	0.0037	0.0227273	0.00459301
GO:0048466	P	androecium development	4	220	74	15676	0.021	0.0181818	0.00472059
GO:0022621	P	shoot system development	5	220	144	15676	0.055	0.0227273	0.00918602
GO:0080090	P	regulation of primary metabolic process	12	220	724	15676	0.33	0.0545455	0.0461853
GO:0019222	P	regulation of metabolic process	15	220	969	15676	0.39	0.0681818	0.0618142
GO:0048468	P	cell development	3	220	235	15676	0.64	0.0136364	0.0149911
GO:0009451	P	RNA modification	3	220	276	15676	0.74	0.0136364	0.0176065
GO:0055080	P	cation homeostasis	4	220	67	15676	0.015	0.0181818	0.00427405
GO:0007165	P	signal transduction	5	220	574	15676	0.9	0.0227273	0.0366165
GO:0044282	P	small molecule catabolic process	8	220	276	15676	0.045	0.0363636	0.0176065
GO:0044283	P	small molecule biosynthetic process	15	220	580	15676	0.022	0.0681818	0.0369992
GO:0009698	P	phenylpropanoid metabolic process	6	220	141	15676	0.016	0.0272727	0.00899464
GO:0009699	P	phenylpropanoid biosynthetic process	6	220	122	15676	0.0082	0.0272727	0.0077826
GO:0009793	P	embryonic development ending in seed dormancy	4	220	145	15676	0.15	0.0181818	0.00924981
GO:0032774	P	RNA biosynthetic process	9	220	616	15676	0.5	0.0409091	0.0392957
GO:0009755	P	hormone mediated signaling pathway	3	220	171	15676	0.43	0.0136364	0.0109084
GO:0071554	P	cell wall organization or biogenesis	3	220	290	15676	0.77	0.0136364	0.0184996
GO:0051716	P	cellular response to stimulus	11	220	953	15676	0.78	0.05	0.0607936
GO:0010605	P	negative regulation of macromolecule metabolic process	3	220	253	15676	0.69	0.0136364	0.0161393
GO:0000003	P	reproduction	12	220	820	15676	0.49	0.0545455	0.0523093
GO:0048869	P	cellular developmental process	8	220	556	15676	0.52	0.0363636	0.0354682
GO:0070647	P	protein modification by small protein conjugation or removal	3	220	205	15676	0.55	0.0136364	0.0130773
GO:0010467	P	gene expression	15	220	1629	15676	0.96	0.0681818	0.103917
GO:0032446	P	protein modification by small protein conjugation	3	220	140	15676	0.32	0.0136364	0.00893085
GO:0048513	P	organ development	15	220	853	15676	0.23	0.0681818	0.0544144
GO:0048518	P	positive regulation of biological process	7	220	374	15676	0.28	0.0318182	0.0238581
GO:0048519	P	negative regulation of biological process	5	220	494	15676	0.82	0.0227273	0.0315131
GO:0046483	P	heterocycle metabolic process	5	220	350	15676	0.55	0.0227273	0.0223271
GO:0016192	P	vesicle mediated transport	3	220	284	15676	0.76	0.0136364	0.0181169
GO:0019725	P	cellular homeostasis	4	220	66	15676	0.014	0.0181818	0.00421026
GO:0006865	P	amino acid transport	4	220	126	15676	0.1	0.0181818	0.00803776
GO:0060255	P	regulation of macromolecule metabolic process	13	220	849	15676	0.42	0.0590909	0.0541592
GO:0015849	P	organic acid transport	6	220	142	15676	0.016	0.0272727	0.00905843
GO:0032787	P	monocarboxylic acid metabolic process	11	220	405	15676	0.033	0.05	0.0258357
GO:0034645	P	cellular macromolecule biosynthetic process	13	220	1245	15676	0.88	0.0590909	0.0794208
GO:0003006	P	reproductive developmental process	11	220	703	15676	0.41	0.05	0.0448456
GO:0030163	P	protein catabolic process	3	220	186	15676	0.49	0.0136364	0.0118653
GO:0010038	P	response to metal ion	3	220	203	15676	0.55	0.0136364	0.0129497
GO:0043436	P	oxoacid metabolic process	14	220	682	15676	0.11	0.0636364	0.043506
GO:0010035	P	response to inorganic substance	5	220	336	15676	0.51	0.0227273	0.021434
GO:0051707	P	response to other organism	4	220	542	15676	0.94	0.0181818	0.0345751
GO:0010033	P	response to organic substance	18	220	1076	15676	0.27	0.0818182	0.06864
GO:0051704	P	multi organism process	8	220	684	15676	0.74	0.0363636	0.0436336
GO:0044248	P	cellular catabolic process	15	220	816	15676	0.19	0.0681818	0.0520541
GO:0031668	P	cellular response to extracellular stimulus	4	220	124	15676	0.1	0.0181818	0.00791018
GO:0031669	P	cellular response to nutrient levels	4	220	98	15676	0.051	0.0181818	0.00625159
GO:0009607	P	response to biotic stimulus	5	220	642	15676	0.94	0.0227273	0.0409543
GO:0006575	P	cellular amino acid derivative metabolic process	10	220	263	15676	0.005	0.0454545	0.0167772
GO:0009605	P	response to external stimulus	4	220	361	15676	0.75	0.0181818	0.0230288
GO:0044249	P	cellular biosynthetic process	34	220	2446	15676	0.55	0.154545	0.156035
GO:0019538	P	protein metabolic process	12	220	1308	15676	0.95	0.0545455	0.0834397
GO:0007242	P	intracellular signaling cascade	4	220	446	15676	0.87	0.0181818	0.0284511
GO:0016052	P	carbohydrate catabolic process	8	220	194	15676	0.0071	0.0363636	0.0123756
GO:0031667	P	response to nutrient levels	4	220	127	15676	0.11	0.0181818	0.00810156
GO:0048878	P	chemical homeostasis	4	220	103	15676	0.059	0.0181818	0.00657055
GO:0016567	P	protein ubiquitination	3	220	129	15676	0.27	0.0136364	0.00822914
GO:0033554	P	cellular response to stress	5	220	510	15676	0.84	0.0227273	0.0325338
GO:0009725	P	response to hormone stimulus	10	220	492	15676	0.16	0.0454545	0.0313856
GO:0019438	P	aromatic compound biosynthetic process	8	220	186	15676	0.0055	0.0363636	0.0118653
GO:0016114	P	terpenoid biosynthetic process	3	220	99	15676	0.16	0.0136364	0.00631539
GO:0016568	P	chromatin modification	4	220	140	15676	0.14	0.0181818	0.00893085
GO:0016569	P	covalent chromatin modification	3	220	113	15676	0.21	0.0136364	0.00720847
GO:0019320	P	hexose catabolic process	4	220	121	15676	0.093	0.0181818	0.00771881
GO:0022607	P	cellular component assembly	3	220	294	15676	0.78	0.0136364	0.0187548
GO:0009892	P	negative regulation of metabolic process	3	220	263	15676	0.72	0.0136364	0.0167772
GO:0009893	P	positive regulation of metabolic process	3	220	186	15676	0.49	0.0136364	0.0118653
GO:0048569	P	post embryonic organ development	4	220	152	15676	0.17	0.0181818	0.00969635
GO:0016053	P	organic acid biosynthetic process	8	220	279	15676	0.048	0.0363636	0.0177979
GO:0008152	P	metabolic process	89	220	6429	15676	0.57	0.404545	0.410117
GO:0006807	P	nitrogen compound metabolic process	34	220	2669	15676	0.73	0.154545	0.17026
GO:0023034	P	intracellular signaling pathway	3	220	159	15676	0.39	0.0136364	0.0101429
GO:0048589	P	developmental growth	3	220	253	15676	0.69	0.0136364	0.0161393
GO:0050789	P	regulation of biological process	27	220	2325	15676	0.85	0.122727	0.148316
GO:0023033	P	signaling pathway	3	220	184	15676	0.48	0.0136364	0.0117377
GO:0044267	P	cellular protein metabolic process	11	220	1228	15676	0.95	0.05	0.0783363
GO:0000904	P	cell morphogenesis involved in differentiation	3	220	108	15676	0.2	0.0136364	0.00688951
GO:0044262	P	cellular carbohydrate metabolic process	6	220	708	15676	0.93	0.0272727	0.0451646
GO:0000902	P	cell morphogenesis	4	220	203	15676	0.32	0.0181818	0.0129497
GO:0044260	P	cellular macromolecule metabolic process	36	220	3502	15676	0.97	0.163636	0.223399
GO:0042558	P	pteridine and derivative metabolic process	3	220	30	15676	0.0086	0.0136364	0.00191375
GO:0065007	P	biological regulation	37	220	2844	15676	0.69	0.168182	0.181424
GO:0016570	P	histone modification	3	220	105	15676	0.19	0.0136364	0.00669814
GO:0006812	P	cation transport	8	220	239	15676	0.022	0.0363636	0.0152462
GO:0065009	P	regulation of molecular function	4	220	172	15676	0.23	0.0181818	0.0109722
GO:0065008	P	regulation of biological quality	7	220	536	15676	0.63	0.0318182	0.0341924
GO:0044281	P	small molecule metabolic process	32	220	1761	15676	0.1	0.145455	0.112337
GO:0009887	P	organ morphogenesis	4	220	142	15676	0.14	0.0181818	0.00905843
GO:0006810	P	transport	21	220	1483	15676	0.52	0.0954545	0.0946032
GO:0048316	P	seed development	5	220	212	15676	0.18	0.0227273	0.0135239
GO:0006629	P	lipid metabolic process	14	220	686	15676	0.12	0.0636364	0.0437612
GO:0009308	P	amine metabolic process	7	220	343	15676	0.21	0.0318182	0.0218806
GO:0050793	P	regulation of developmental process	4	220	269	15676	0.52	0.0181818	0.01716
GO:0019318	P	hexose metabolic process	4	220	177	15676	0.24	0.0181818	0.0112911
GO:0050790	P	regulation of catalytic activity	4	220	160	15676	0.19	0.0181818	0.0102067
GO:0009889	P	regulation of biosynthetic process	9	220	630	15676	0.53	0.0409091	0.0401888
GO:0009888	P	tissue development	6	220	365	15676	0.41	0.0272727	0.023284
GO:0050794	P	regulation of cellular process	20	220	1736	15676	0.83	0.0909091	0.110743
GO:0006952	P	defense response	8	220	569	15676	0.55	0.0363636	0.0362975
GO:0043412	P	macromolecule modification	10	220	1095	15676	0.94	0.0454545	0.069852
GO:0045333	P	cellular respiration	3	220	57	15676	0.047	0.0136364	0.00363613
GO:0010016	P	shoot morphogenesis	4	220	114	15676	0.079	0.0181818	0.00727226
GO:0009266	P	response to temperature stimulus	7	220	252	15676	0.07	0.0318182	0.0160755
GO:0051234	P	establishment of localization	21	220	1514	15676	0.55	0.0954545	0.0965808
GO:0010604	P	positive regulation of macromolecule metabolic process	3	220	165	15676	0.41	0.0136364	0.0105256
GO:0016070	P	RNA metabolic process	18	220	1581	15676	0.83	0.0818182	0.100855
GO:0016071	P	mRNA metabolic process	3	220	323	15676	0.83	0.0136364	0.0206047
GO:0044271	P	cellular nitrogen compound biosynthetic process	3	220	209	15676	0.56	0.0136364	0.0133325
GO:0015980	P	energy derivation by oxidation of organic compounds	3	220	59	15676	0.051	0.0136364	0.00376372
GO:0046907	P	intracellular transport	3	220	564	15676	0.98	0.0136364	0.0359786
GO:0034220	P	ion transmembrane transport	3	220	49	15676	0.032	0.0136364	0.0031258
GO:0046394	P	carboxylic acid biosynthetic process	8	220	279	15676	0.048	0.0363636	0.0177979
GO:0050896	P	response to stimulus	53	220	3695	15676	0.47	0.240909	0.235711
GO:0006950	P	response to stress	23	220	1765	15676	0.66	0.104545	0.112592
GO:0048367	P	shoot development	5	220	144	15676	0.055	0.0227273	0.00918602
GO:0048366	P	leaf development	3	220	74	15676	0.088	0.0136364	0.00472059
GO:0010556	P	regulation of macromolecule biosynthetic process	9	220	587	15676	0.45	0.0409091	0.0374458
GO:0006350	P	transcription	9	220	624	15676	0.52	0.0409091	0.0398061
GO:0006351	P	transcription, DNA dependent	9	220	615	15676	0.5	0.0409091	0.0392319
GO:0055082	P	cellular chemical homeostasis	4	220	59	15676	0.0099	0.0181818	0.00376372
GO:0006753	P	nucleoside phosphate metabolic process	4	220	221	15676	0.38	0.0181818	0.014098
GO:0048653	P	anther development	4	220	52	15676	0.0064	0.0181818	0.00331717
GO:0006576	P	cellular biogenic amine metabolic process	3	220	67	15676	0.069	0.0136364	0.00427405
GO:0006633	P	fatty acid biosynthetic process	3	220	77	15676	0.096	0.0136364	0.00491197
GO:0006631	P	fatty acid metabolic process	6	220	185	15676	0.049	0.0272727	0.0118015
GO:0009267	P	cellular response to starvation	4	220	92	15676	0.042	0.0181818	0.00586884
GO:0048443	P	stamen development	4	220	74	15676	0.021	0.0181818	0.00472059
GO:0006732	P	coenzyme metabolic process	5	220	161	15676	0.08	0.0227273	0.0102705
GO:0009314	P	response to radiation	8	220	332	15676	0.1	0.0363636	0.0211789
GO:0050801	P	ion homeostasis	4	220	81	15676	0.028	0.0181818	0.00516713
GO:0030154	P	cell differentiation	6	220	399	15676	0.49	0.0272727	0.0254529
GO:0009310	P	amine catabolic process	3	220	57	15676	0.047	0.0136364	0.00363613
GO:0042180	P	cellular ketone metabolic process	14	220	709	15676	0.14	0.0636364	0.0452284
GO:0009791	P	post embryonic development	14	220	767	15676	0.2	0.0636364	0.0489283
GO:0009790	P	embryonic development	5	220	212	15676	0.18	0.0227273	0.0135239
GO:0034641	P	cellular nitrogen compound metabolic process	10	220	485	15676	0.16	0.0454545	0.030939
GO:0009416	P	response to light stimulus	7	220	320	15676	0.17	0.0318182	0.0204134
GO:0070887	P	cellular response to chemical stimulus	6	220	526	15676	0.75	0.0272727	0.0335545
GO:0007154	P	cell communication	5	220	293	15676	0.4	0.0227273	0.018691
GO:0008544	P	epidermis development	3	220	131	15676	0.28	0.0136364	0.00835672
GO:0016043	P	cellular component organization	19	220	1472	15676	0.67	0.0863636	0.0939015
GO:0009719	P	response to endogenous stimulus	11	220	555	15676	0.17	0.05	0.0354044
GO:0006139	P	nucleobase, nucleoside, nucleotide and nucleic acid metabolic process	24	220	2205	15676	0.91	0.109091	0.140661
GO:0009653	P	anatomical structure morphogenesis	11	220	602	15676	0.24	0.05	0.0384027
GO:0009057	P	macromolecule catabolic process	9	220	483	15676	0.25	0.0409091	0.0308114
GO:0042398	P	cellular amino acid derivative biosynthetic process	6	220	182	15676	0.046	0.0272727	0.0116101
GO:0048827	P	phyllome development	3	220	81	15676	0.11	0.0136364	0.00516713
GO:0015674	P	di , tri valent inorganic cation transport	4	220	104	15676	0.061	0.0181818	0.00663435
GO:0008380	P	RNA splicing	4	220	264	15676	0.51	0.0181818	0.016841
GO:0032502	P	developmental process	34	220	2071	15676	0.22	0.154545	0.132113
GO:0044275	P	cellular carbohydrate catabolic process	4	220	161	15676	0.19	0.0181818	0.0102705
GO:0015837	P	amine transport	4	220	132	15676	0.12	0.0181818	0.00842052
GO:0071496	P	cellular response to external stimulus	4	220	124	15676	0.1	0.0181818	0.00791018
GO:0048608	P	reproductive structure development	10	220	585	15676	0.32	0.0454545	0.0373182
GO:0008610	P	lipid biosynthetic process	9	220	439	15676	0.17	0.0409091	0.0280046
GO:0044238	P	primary metabolic process	73	220	5207	15676	0.53	0.331818	0.332164
GO:0006721	P	terpenoid metabolic process	4	220	118	15676	0.087	0.0181818	0.00752743
GO:0006720	P	isoprenoid metabolic process	5	220	181	15676	0.12	0.0227273	0.0115463
GO:0043687	P	post translational protein modification	5	220	591	15676	0.92	0.0227273	0.0377009
GO:0046164	P	alcohol catabolic process	4	220	129	15676	0.11	0.0181818	0.00822914
GO:0006725	P	cellular aromatic compound metabolic process	10	220	307	15676	0.014	0.0454545	0.0195841
GO:0006873	P	cellular ion homeostasis	4	220	58	15676	0.0093	0.0181818	0.00369992
GO:0044106	P	cellular amine metabolic process	7	220	304	15676	0.14	0.0318182	0.0193927
GO:0032870	P	cellular response to hormone stimulus	3	220	193	15676	0.51	0.0136364	0.0123118
GO:0023046	P	signaling process	5	220	636	15676	0.94	0.0227273	0.0405716
GO:0006970	P	response to osmotic stress	3	220	190	15676	0.5	0.0136364	0.0121204
GO:0009404	P	toxin metabolic process	3	220	55	15676	0.043	0.0136364	0.00350855
GO:0009407	P	toxin catabolic process	3	220	55	15676	0.043	0.0136364	0.00350855
GO:0009409	P	response to cold	3	220	134	15676	0.29	0.0136364	0.0085481
GO:0009408	P	response to heat	4	220	102	15676	0.057	0.0181818	0.00650676
GO:0044255	P	cellular lipid metabolic process	13	220	589	15676	0.082	0.0590909	0.0375734
GO:0055085	P	transmembrane transport	4	220	114	15676	0.079	0.0181818	0.00727226
GO:0055086	P	nucleobase, nucleoside and nucleotide metabolic process	4	220	251	15676	0.47	0.0181818	0.0160117
GO:0009743	P	response to carbohydrate stimulus	4	220	217	15676	0.37	0.0181818	0.0138428
GO:0070838	P	divalent metal ion transport	3	220	79	15676	0.1	0.0136364	0.00503955
GO:0006082	P	organic acid metabolic process	14	220	686	15676	0.12	0.0636364	0.0437612
GO:0005996	P	monosaccharide metabolic process	4	220	240	15676	0.44	0.0181818	0.01531
GO:0051252	P	regulation of RNA metabolic process	10	220	544	15676	0.24	0.0454545	0.0347027
GO:0009059	P	macromolecule biosynthetic process	13	220	1262	15676	0.89	0.0590909	0.0805052
GO:0043170	P	macromolecule metabolic process	39	220	3849	15676	0.98	0.177273	0.245535
GO:0051239	P	regulation of multicellular organismal process	4	220	233	15676	0.42	0.0181818	0.0148635
GO:0016311	P	dephosphorylation	3	220	116	15676	0.23	0.0136364	0.00739985
GO:0048731	P	system development	18	220	933	15676	0.12	0.0818182	0.0595177
GO:0006006	P	glucose metabolic process	4	220	154	15676	0.17	0.0181818	0.00982393
GO:0006007	P	glucose catabolic process	4	220	119	15676	0.089	0.0181818	0.00759122
GO:0030003	P	cellular cation homeostasis	4	220	53	15676	0.0068	0.0181818	0.00338096
GO:0071495	P	cellular response to endogenous stimulus	3	220	227	15676	0.62	0.0136364	0.0144807
GO:0009991	P	response to extracellular stimulus	4	220	154	15676	0.17	0.0181818	0.00982393
GO:0007398	P	ectoderm development	3	220	131	15676	0.28	0.0136364	0.00835672
GO:0046365	P	monosaccharide catabolic process	4	220	126	15676	0.1	0.0181818	0.00803776
GO:0031326	P	regulation of cellular biosynthetic process	9	220	630	15676	0.53	0.0409091	0.0401888
GO:0031325	P	positive regulation of cellular metabolic process	3	220	184	15676	0.48	0.0136364	0.0117377
GO:0031323	P	regulation of cellular metabolic process	13	220	787	15676	0.32	0.0590909	0.0502041
GO:0019752	P	carboxylic acid metabolic process	14	220	682	15676	0.11	0.0636364	0.043506
GO:0042592	P	homeostatic process	4	220	138	15676	0.13	0.0181818	0.00880327
GO:0032501	P	multicellular organismal process	30	220	2056	15676	0.45	0.136364	0.131156
GO:0045449	P	regulation of transcription	9	220	517	15676	0.31	0.0409091	0.0329804
GO:0042594	P	response to starvation	4	220	115	15676	0.081	0.0181818	0.00733606
GO:0006091	P	generation of precursor metabolites and energy	6	220	174	15676	0.039	0.0272727	0.0110998
GO:0007275	P	multicellular organismal development	30	220	1836	15676	0.24	0.136364	0.117122
GO:0023052	P	signaling	10	220	861	15676	0.76	0.0454545	0.0549247
GO:0010154	P	fruit development	5	220	216	15676	0.19	0.0227273	0.013779
GO:0009639	P	response to red or far red light	5	220	102	15676	0.015	0.0227273	0.00650676
GO:0040007	P	growth	3	220	363	15676	0.88	0.0136364	0.0231564
GO:0006355	P	regulation of transcription, DNA dependent	9	220	510	15676	0.3	0.0409091	0.0325338
GO:0006325	P	chromatin organization	5	220	173	15676	0.1	0.0227273	0.011036
GO:0044265	P	cellular macromolecule catabolic process	7	220	445	15676	0.44	0.0318182	0.0283873
GO:0006520	P	cellular amino acid metabolic process	4	220	264	15676	0.51	0.0181818	0.016841
GO:0008299	P	isoprenoid biosynthetic process	4	220	152	15676	0.17	0.0181818	0.00969635
GO:0032989	P	cellular component morphogenesis	5	220	244	15676	0.26	0.0227273	0.0155652
GO:0048437	P	floral organ development	4	220	143	15676	0.15	0.0181818	0.00912223
GO:0071555	P	cell wall organization	3	220	140	15676	0.32	0.0136364	0.00893085
GO:0071310	P	cellular response to organic substance	6	220	410	15676	0.52	0.0272727	0.0261546
GO:0009908	P	flower development	5	220	248	15676	0.27	0.0227273	0.0158204
GO:0010468	P	regulation of gene expression	11	220	761	15676	0.51	0.05	0.0485455
GO:0048438	P	floral whorl development	4	220	134	15676	0.12	0.0181818	0.0085481
GO:0009987	P	cellular process	126	220	9629	15676	0.75	0.572727	0.614251
GO:0019219	P	regulation of nucleobase, nucleoside, nucleotide and nucleic acid metabolic process	10	220	587	15676	0.32	0.0454545	0.0374458
GO:0006464	P	protein modification process	7	220	803	15676	0.93	0.0318182	0.0512248
GO:0023060	P	signal transmission	5	220	636	15676	0.94	0.0227273	0.0405716
GO:0022414	P	reproductive process	12	220	803	15676	0.46	0.0545455	0.0512248
GO:0009058	P	biosynthetic process	36	220	2539	15676	0.5	0.163636	0.161967
GO:0051186	P	cofactor metabolic process	5	220	271	15676	0.34	0.0227273	0.0172876
GO:0009117	P	nucleotide metabolic process	4	220	220	15676	0.38	0.0181818	0.0140342
GO:0051171	P	regulation of nitrogen compound metabolic process	10	220	595	15676	0.33	0.0454545	0.0379561
GO:0046942	P	carboxylic acid transport	6	220	139	15676	0.015	0.0272727	0.00886706
GO:0051649	P	establishment of localization in cell	3	220	617	15676	0.99	0.0136364	0.0393595
GO:0042221	P	response to chemical stimulus	23	220	1700	15676	0.6	0.104545	0.108446
GO:0009056	P	catabolic process	20	220	871	15676	0.029	0.0909091	0.0555626
GO:0051179	P	localization	22	220	1638	15676	0.61	0.1	0.104491
GO:0051641	P	cellular localization	3	220	680	15676	1	0.0136364	0.0433784
GO:0006996	P	organelle organization	11	220	892	15676	0.71	0.05	0.0569023
GO:0009628	P	response to abiotic stimulus	18	220	971	15676	0.16	0.0818182	0.0619418
GO:0006519	P	cellular amino acid and derivative metabolic process	14	220	476	15676	0.0097	0.0636364	0.0303649
GO:0005975	P	carbohydrate metabolic process	11	220	830	15676	0.62	0.05	0.0529472
GO:0051276	P	chromosome organization	5	220	233	15676	0.23	0.0227273	0.0148635
GO:0007399	P	nervous system development	3	220	84	15676	0.12	0.0136364	0.00535851
GO:0005976	P	polysaccharide metabolic process	3	220	308	15676	0.81	0.0136364	0.0196479
GO:0048856	P	anatomical structure development	30	220	1614	15676	0.092	0.136364	0.10296
GO:0044237	P	cellular metabolic process	78	220	5765	15676	0.63	0.354545	0.36776
GO:0006066	P	alcohol metabolic process	6	220	389	15676	0.47	0.0272727	0.024815
GO:0006796	P	phosphate metabolic process	4	220	398	15676	0.81	0.0181818	0.0253891
GO:0044085	P	cellular component biogenesis	3	220	534	15676	0.98	0.0136364	0.0340648
GO:0006793	P	phosphorus metabolic process	4	220	399	15676	0.81	0.0181818	0.0254529
GO:0030001	P	metal ion transport	8	220	179	15676	0.0044	0.0363636	0.0114187
GO:0006396	P	RNA processing	6	220	618	15676	0.86	0.0272727	0.0394233
GO:0048522	P	positive regulation of cellular process	4	220	288	15676	0.58	0.0181818	0.018372
GO:0005576	C	extracellular region	17	220	457	16001	0.00035	0.0772727	0.0285607
GO:0048046	C	apoplast	8	220	123	16001	0.00036	0.0363636	0.00768702
GO:0055044	C	symplast	16	220	452	16001	0.00085	0.0727273	0.0282482
GO:0009506	C	plasmodesma	16	220	452	16001	0.00085	0.0727273	0.0282482
GO:0005911	C	cell cell junction	16	220	457	16001	0.00095	0.0727273	0.0285607
GO:0030054	C	cell junction	16	220	463	16001	0.0011	0.0727273	0.0289357
GO:0044459	C	plasma membrane part	17	220	612	16001	0.0069	0.0772727	0.0382476
GO:0005783	C	endoplasmic reticulum	11	220	673	16001	0.33	0.05	0.0420599
GO:0031976	C	plastid thylakoid	4	220	136	16001	0.12	0.0181818	0.00849947
GO:0031974	C	membrane enclosed lumen	7	220	839	16001	0.94	0.0318182	0.0524342
GO:0031975	C	envelope	3	220	406	16001	0.92	0.0136364	0.0253734
GO:0043229	C	intracellular organelle	102	220	8738	16001	0.93	0.463636	0.546091
GO:0043228	C	non membrane bounded organelle	6	220	815	16001	0.97	0.0272727	0.0509343
GO:0005774	C	vacuolar membrane	3	220	248	16001	0.66	0.0136364	0.015499
GO:0043227	C	membrane bounded organelle	102	220	8428	16001	0.87	0.463636	0.526717
GO:0043226	C	organelle	105	220	8915	16001	0.92	0.477273	0.557153
GO:0009579	C	thylakoid	7	220	226	16001	0.04	0.0318182	0.0141241
GO:0009534	C	chloroplast thylakoid	4	220	135	16001	0.12	0.0181818	0.00843697
GO:0031984	C	organelle subcompartment	4	220	140	16001	0.13	0.0181818	0.00874945
GO:0031982	C	vesicle	4	220	280	16001	0.54	0.0181818	0.0174989
GO:0031981	C	nuclear lumen	7	220	738	16001	0.88	0.0318182	0.0461221
GO:0070013	C	intracellular organelle lumen	7	220	826	16001	0.93	0.0318182	0.0516218
GO:0005773	C	vacuole	7	220	630	16001	0.76	0.0318182	0.0393725
GO:0005615	C	extracellular space	3	220	48	16001	0.029	0.0136364	0.00299981
GO:0005634	C	nucleus	37	220	3159	16001	0.84	0.168182	0.197425
GO:0016020	C	membrane	50	220	4004	16001	0.75	0.227273	0.250234
GO:0005739	C	mitochondrion	11	220	926	16001	0.72	0.05	0.0578714
GO:0031988	C	membrane bounded vesicle	4	220	272	16001	0.52	0.0181818	0.0169989
GO:0005654	C	nucleoplasm	6	220	471	16001	0.63	0.0272727	0.0294357
GO:0044437	C	vacuolar part	3	220	250	16001	0.67	0.0136364	0.015624
GO:0044435	C	plastid part	9	220	616	16001	0.48	0.0409091	0.0384976
GO:0044434	C	chloroplast part	9	220	583	16001	0.41	0.0409091	0.0364352
GO:0044451	C	nucleoplasm part	3	220	246	16001	0.66	0.0136364	0.015374
GO:0009507	C	chloroplast	20	220	1525	16001	0.61	0.0909091	0.0953065
GO:0005737	C	cytoplasm	100	220	8053	16001	0.82	0.454545	0.503281
GO:0030529	C	ribonucleoprotein complex	4	220	345	16001	0.7	0.0181818	0.0215612
GO:0005694	C	chromosome	3	220	159	16001	0.38	0.0136364	0.00993688
GO:0031967	C	organelle envelope	3	220	402	16001	0.91	0.0136364	0.0251234
GO:0030312	C	external encapsulating structure	8	220	285	16001	0.048	0.0363636	0.0178114
GO:0009536	C	plastid	26	220	1721	16001	0.35	0.118182	0.107556
GO:0005886	C	plasma membrane	39	220	2537	16001	0.28	0.177273	0.158553
GO:0032991	C	macromolecular complex	10	220	1304	16001	0.98	0.0454545	0.0814949
GO:0005768	C	endosome	4	220	230	16001	0.39	0.0181818	0.0143741
GO:0031090	C	organelle membrane	4	220	800	16001	0.99	0.0181818	0.0499969
GO:0043234	C	protein complex	6	220	959	16001	0.99	0.0272727	0.0599338
GO:0043230	C	extracellular organelle	3	220	172	16001	0.42	0.0136364	0.0107493
GO:0043231	C	intracellular membrane bounded organelle	99	220	8251	16001	0.88	0.45	0.515655
GO:0043232	C	intracellular non membrane bounded organelle	6	220	815	16001	0.97	0.0272727	0.0509343
GO:0043233	C	organelle lumen	7	220	827	16001	0.93	0.0318182	0.0516843
GO:0070062	C	extracellular vesicular exosome	3	220	170	16001	0.42	0.0136364	0.0106243
GO:0005829	C	cytosol	19	220	1698	16001	0.84	0.0863636	0.106118
GO:0044464	C	cell part	203	220	15493	16001	0.71	0.922727	0.968252
GO:0005623	C	cell	203	220	15493	16001	0.71	0.922727	0.968252
GO:0005622	C	intracellular	147	220	11906	16001	0.86	0.668182	0.744078
GO:0044446	C	intracellular organelle part	25	220	2947	16001	0.99	0.113636	0.184176
GO:0005618	C	cell wall	8	220	279	16001	0.043	0.0363636	0.0174364
GO:0044444	C	cytoplasmic part	83	220	7144	16001	0.92	0.377273	0.446472
GO:0044428	C	nuclear part	10	220	1058	16001	0.91	0.0454545	0.0661209
GO:0044424	C	intracellular part	147	220	11845	16001	0.85	0.668182	0.740266
GO:0044425	C	membrane part	19	220	1035	16001	0.14	0.0863636	0.0646835
GO:0044427	C	chromosomal part	3	220	134	16001	0.28	0.0136364	0.00837448
GO:0065010	C	extracellular membrane bounded organelle	3	220	171	16001	0.42	0.0136364	0.0106868
GO:0044421	C	extracellular region part	6	220	254	16001	0.14	0.0272727	0.015874
GO:0044422	C	organelle part	25	220	2961	16001	0.99	0.113636	0.185051
GO:0016491	F	oxidoreductase activity	29	201	811	14927	7.7e 06	0.144279	0.0543311
GO:0016705	F	oxidoreductase activity, acting on paired donors, with incorporation or reduction of molecular oxygen	10	201	134	14927	1.9e 05	0.0497512	0.00897702
GO:0004022	F	alcohol dehydrogenase (NAD) activity	4	201	17	14927	7.1e 05	0.0199005	0.00113888
GO:0004497	F	monooxygenase activity	8	201	130	14927	0.00046	0.039801	0.00870905
GO:0005507	F	copper ion binding	7	201	122	14927	0.0015	0.0348259	0.00817311
GO:0016709	F	oxidoreductase activity, acting on paired donors, with incorporation or reduction of molecular oxygen, NADH or NADPH as one donor, and incorporation of one atom of oxygen	5	201	74	14927	0.0035	0.0248756	0.00495746
GO:0016616	F	oxidoreductase activity, acting on the CH OH group of donors, NAD or NADP as acceptor	7	201	154	14927	0.0055	0.0348259	0.0103169
GO:0016614	F	oxidoreductase activity, acting on CH OH group of donors	7	201	172	14927	0.0098	0.0348259	0.0115227
GO:0004091	F	carboxylesterase activity	5	201	97	14927	0.011	0.0248756	0.00649829
GO:0046943	F	carboxylic acid transmembrane transporter activity	6	201	138	14927	0.012	0.0298507	0.00924499
GO:0005342	F	organic acid transmembrane transporter activity	6	201	142	14927	0.014	0.0298507	0.00951296
GO:0015926	F	glucosidase activity	3	201	38	14927	0.015	0.0149254	0.00254572
GO:0016798	F	hydrolase activity, acting on glycosyl bonds	4	201	262	14927	0.47	0.0199005	0.0175521
GO:0005515	F	protein binding	50	201	5197	14927	0.99	0.248756	0.348161
GO:0016881	F	acid amino acid ligase activity	3	201	314	14927	0.8	0.0149254	0.0210357
GO:0005275	F	amine transmembrane transporter activity	3	201	120	14927	0.22	0.0149254	0.00803912
GO:0005488	F	binding	90	201	7938	14927	0.92	0.447761	0.531788
GO:0003676	F	nucleic acid binding	22	201	1663	14927	0.56	0.109453	0.111409
GO:0003677	F	DNA binding	20	201	1130	14927	0.15	0.0995025	0.0757017
GO:0008233	F	peptidase activity	4	201	341	14927	0.68	0.0199005	0.0228445
GO:0005198	F	structural molecule activity	4	201	269	14927	0.49	0.0199005	0.018021
GO:0019787	F	small conjugating protein ligase activity	3	201	303	14927	0.78	0.0149254	0.0202988
GO:0015075	F	ion transmembrane transporter activity	5	201	423	14927	0.67	0.0248756	0.0283379
GO:0008080	F	N acetyltransferase activity	3	201	51	14927	0.032	0.0149254	0.00341663
GO:0008194	F	UDP glycosyltransferase activity	5	201	204	14927	0.15	0.0248756	0.0136665
GO:0016829	F	lyase activity	6	201	261	14927	0.15	0.0298507	0.0174851
GO:0016620	F	oxidoreductase activity, acting on the aldehyde or oxo group of donors, NAD or NADP as acceptor	3	201	47	14927	0.026	0.0149254	0.00314866
GO:0030528	F	transcription regulator activity	18	201	770	14927	0.023	0.0895522	0.0515844
GO:0043167	F	ion binding	11	201	431	14927	0.037	0.0547264	0.0288739
GO:0046527	F	glucosyltransferase activity	5	201	121	14927	0.025	0.0248756	0.00810612
GO:0004674	F	protein serine/threonine kinase activity	3	201	311	14927	0.79	0.0149254	0.0208347
GO:0016740	F	transferase activity	22	201	1944	14927	0.81	0.109453	0.130234
GO:0070011	F	peptidase activity, acting on L amino acid peptides	3	201	298	14927	0.77	0.0149254	0.0199638
GO:0016746	F	transferase activity, transferring acyl groups	5	201	247	14927	0.25	0.0248756	0.0165472
GO:0016747	F	transferase activity, transferring acyl groups other than amino acyl groups	5	201	224	14927	0.19	0.0248756	0.0150064
GO:0016410	F	N acyltransferase activity	3	201	63	14927	0.054	0.0149254	0.00422054
GO:0004672	F	protein kinase activity	5	201	548	14927	0.86	0.0248756	0.036712
GO:0022803	F	passive transmembrane transporter activity	3	201	99	14927	0.15	0.0149254	0.00663228
GO:0046872	F	metal ion binding	11	201	420	14927	0.032	0.0547264	0.0281369
GO:0030234	F	enzyme regulator activity	3	201	211	14927	0.54	0.0149254	0.0141355
GO:0022804	F	active transmembrane transporter activity	4	201	316	14927	0.62	0.0199005	0.0211697
GO:0016787	F	hydrolase activity	24	201	1722	14927	0.47	0.119403	0.115361
GO:0008324	F	cation transmembrane transporter activity	3	201	309	14927	0.79	0.0149254	0.0207007
GO:0022857	F	transmembrane transporter activity	13	201	885	14927	0.42	0.0646766	0.0592885
GO:0043169	F	cation binding	11	201	427	14927	0.035	0.0547264	0.0286059
GO:0005215	F	transporter activity	13	201	1093	14927	0.71	0.0646766	0.073223
GO:0035251	F	UDP glucosyltransferase activity	4	201	104	14927	0.054	0.0199005	0.00696724
GO:0016301	F	kinase activity	6	201	825	14927	0.96	0.0298507	0.055269
GO:0016874	F	ligase activity	6	201	475	14927	0.62	0.0298507	0.0318215
GO:0003824	F	catalytic activity	89	201	5414	14927	0.067	0.442786	0.362698
GO:0016903	F	oxidoreductase activity, acting on the aldehyde or oxo group of donors	4	201	79	14927	0.023	0.0199005	0.00529242
GO:0016788	F	hydrolase activity, acting on ester bonds	10	201	606	14927	0.31	0.0497512	0.0405976
GO:0004842	F	ubiquitin protein ligase activity	3	201	293	14927	0.76	0.0149254	0.0196289
GO:0022891	F	substrate specific transmembrane transporter activity	13	201	776	14927	0.26	0.0646766	0.0519863
GO:0022892	F	substrate specific transporter activity	13	201	885	14927	0.42	0.0646766	0.0592885
GO:0046914	F	transition metal ion binding	8	201	298	14927	0.054	0.039801	0.0199638
GO:0016879	F	ligase activity, forming carbon nitrogen bonds	5	201	367	14927	0.55	0.0248756	0.0245863
GO:0016773	F	phosphotransferase activity, alcohol group as acceptor	6	201	677	14927	0.89	0.0298507	0.0453541
GO:0016772	F	transferase activity, transferring phosphorus containing groups	6	201	972	14927	0.99	0.0298507	0.0651169
GO:0016810	F	hydrolase activity, acting on carbon nitrogen (but not peptide) bonds	3	201	99	14927	0.15	0.0149254	0.00663228
GO:0016835	F	carbon oxygen lyase activity	3	201	95	14927	0.14	0.0149254	0.00636431
GO:0008415	F	acyltransferase activity	5	201	205	14927	0.15	0.0248756	0.0137335
GO:0003700	F	transcription factor activity	17	201	709	14927	0.021	0.0845771	0.0474978
GO:0016407	F	acetyltransferase activity	4	201	70	14927	0.015	0.0199005	0.00468949
GO:0015267	F	channel activity	3	201	99	14927	0.15	0.0149254	0.00663228
GO:0042802	F	identical protein binding	3	201	244	14927	0.64	0.0149254	0.0163462
GO:0016757	F	transferase activity, transferring glycosyl groups	7	201	383	14927	0.27	0.0348259	0.0256582
GO:0004553	F	hydrolase activity, hydrolyzing O glycosyl compounds	3	201	226	14927	0.59	0.0149254	0.0151403
GO:0016758	F	transferase activity, transferring hexosyl groups	7	201	299	14927	0.12	0.0348259	0.0200308
GO:0022838	F	substrate specific channel activity	3	201	94	14927	0.14	0.0149254	0.00629731
GO:0016298	F	lipase activity	4	201	81	14927	0.025	0.0199005	0.00542641
GO:0015171	F	amino acid transmembrane transporter activity	3	201	106	14927	0.17	0.0149254	0.00710123

## Sheet: L25-vs-L4_L4up
Table S3: Classification of upregulated DEGs and unigenes in L25-vs-L4 under GO terms
	P = biological processes
	C = cellular component
	F = molecular function
GO_acc	term_type	Term	queryitem	querytotal	refitem	reftotal	pvalue	DEGs	UNIGENES
GO:0006952	P	defense response	72	704	569	15676	2.7e 14	0.102273	0.0362975
GO:0050896	P	response to stimulus	260	704	3695	15676	5.3e 10	0.369318	0.235711
GO:0051707	P	response to other organism	57	704	542	15676	9.3e 09	0.0809659	0.0345751
GO:0009607	P	response to biotic stimulus	64	704	642	15676	1e 08	0.0909091	0.0409543
GO:0006950	P	response to stress	135	704	1765	15676	2.6e 08	0.191761	0.112592
GO:0009620	P	response to fungus	25	704	160	15676	7.9e 08	0.0355114	0.0102067
GO:0045087	P	innate immune response	36	704	296	15676	1.2e 07	0.0511364	0.0188824
GO:0006955	P	immune response	37	704	330	15676	6e 07	0.0525568	0.0210513
GO:0051704	P	multi organism process	60	704	684	15676	1.9e 06	0.0852273	0.0436336
GO:0002376	P	immune system process	37	704	351	15676	2.6e 06	0.0525568	0.0223909
GO:0031347	P	regulation of defense response	20	704	137	15676	4.2e 06	0.0284091	0.00873947
GO:0080134	P	regulation of response to stress	21	704	149	15676	4.3e 06	0.0298295	0.00950498
GO:0010167	P	response to nitrate	9	704	33	15676	1.1e 05	0.0127841	0.00210513
GO:0048583	P	regulation of response to stimulus	23	704	196	15676	3.3e 05	0.0326705	0.0125032
GO:0042221	P	response to chemical stimulus	115	704	1700	15676	4e 05	0.163352	0.108446
GO:0009627	P	systemic acquired resistance	16	704	111	15676	4.2e 05	0.0227273	0.00708089
GO:0019438	P	aromatic compound biosynthetic process	22	704	186	15676	4.3e 05	0.03125	0.0118653
GO:0006725	P	cellular aromatic compound metabolic process	30	704	307	15676	8.3e 05	0.0426136	0.0195841
GO:0009814	P	defense response, incompatible interaction	18	704	143	15676	9e 05	0.0255682	0.00912223
GO:0006968	P	cellular defense response	4	704	7	15676	0.00013	0.00568182	0.000446542
GO:0008643	P	carbohydrate transport	9	704	46	15676	0.00019	0.0127841	0.00293442
GO:0009808	P	lignin metabolic process	6	704	21	15676	0.00025	0.00852273	0.00133963
GO:0010363	P	regulation of plant type hypersensitive response	7	704	32	15676	0.00047	0.00994318	0.00204134
GO:0009698	P	phenylpropanoid metabolic process	16	704	141	15676	0.00069	0.0227273	0.00899464
GO:0048510	P	regulation of timing of transition from vegetative to reproductive phase	4	704	10	15676	0.00069	0.00568182	0.000637918
GO:0040034	P	regulation of development, heterochronic	4	704	10	15676	0.00069	0.00568182	0.000637918
GO:0048506	P	regulation of timing of meristematic phase transition	4	704	10	15676	0.00069	0.00568182	0.000637918
GO:0006857	P	oligopeptide transport	7	704	35	15676	0.00084	0.00994318	0.00223271
GO:0010200	P	response to chitin	13	704	104	15676	0.00085	0.0184659	0.00663435
GO:0080135	P	regulation of cellular response to stress	7	704	36	15676	0.001	0.00994318	0.0022965
GO:0010951	P	negative regulation of endopeptidase activity	4	704	11	15676	0.0011	0.00568182	0.00070171
GO:0009699	P	phenylpropanoid biosynthetic process	14	704	122	15676	0.0013	0.0198864	0.0077826
GO:0009697	P	salicylic acid biosynthetic process	6	704	28	15676	0.0013	0.00852273	0.00178617
GO:0015833	P	peptide transport	7	704	38	15676	0.0014	0.00994318	0.00242409
GO:0042398	P	cellular amino acid derivative biosynthetic process	18	704	182	15676	0.0017	0.0255682	0.0116101
GO:0045088	P	regulation of innate immune response	10	704	74	15676	0.0018	0.0142045	0.00472059
GO:0022622	P	root system development	15	704	172	15676	0.012	0.0213068	0.0109722
GO:0051169	P	nuclear transport	4	704	114	15676	0.76	0.00568182	0.00727226
GO:0022621	P	shoot system development	3	704	144	15676	0.96	0.00426136	0.00918602
GO:0051049	P	regulation of transport	7	704	68	15676	0.033	0.00994318	0.00433784
GO:0009694	P	jasmonic acid metabolic process	3	704	20	15676	0.059	0.00426136	0.00127584
GO:0009696	P	salicylic acid metabolic process	6	704	30	15676	0.002	0.00852273	0.00191375
GO:0044281	P	small molecule metabolic process	68	704	1761	15676	0.9	0.0965909	0.112337
GO:0044282	P	small molecule catabolic process	10	704	276	15676	0.8	0.0142045	0.0176065
GO:0044283	P	small molecule biosynthetic process	40	704	580	15676	0.0065	0.0568182	0.0369992
GO:0051716	P	cellular response to stimulus	58	704	953	15676	0.016	0.0823864	0.0607936
GO:0071554	P	cell wall organization or biogenesis	8	704	290	15676	0.95	0.0113636	0.0184996
GO:0000003	P	reproduction	23	704	820	15676	0.99	0.0326705	0.0523093
GO:0000160	P	two component signal transduction system (phosphorelay)	3	704	41	15676	0.28	0.00426136	0.00261546
GO:0018212	P	peptidyl tyrosine modification	3	704	8	15676	0.0043	0.00426136	0.000510334
GO:0048585	P	negative regulation of response to stimulus	3	704	67	15676	0.58	0.00426136	0.00427405
GO:0050832	P	defense response to fungus	9	704	70	15676	0.0042	0.0127841	0.00446542
GO:0008361	P	regulation of cell size	13	704	214	15676	0.17	0.0184659	0.0136514
GO:0046486	P	glycerolipid metabolic process	3	704	114	15676	0.89	0.00426136	0.00727226
GO:0046483	P	heterocycle metabolic process	8	704	350	15676	0.99	0.0113636	0.0223271
GO:0006575	P	cellular amino acid derivative metabolic process	20	704	263	15676	0.017	0.0284091	0.0167772
GO:0006576	P	cellular biogenic amine metabolic process	3	704	67	15676	0.58	0.00426136	0.00427405
GO:0034284	P	response to monosaccharide stimulus	3	704	40	15676	0.27	0.00426136	0.00255167
GO:0019538	P	protein metabolic process	36	704	1308	15676	1	0.0511364	0.0834397
GO:0009561	P	megagametogenesis	3	704	54	15676	0.44	0.00426136	0.00344476
GO:0051789	P	response to protein stimulus	5	704	92	15676	0.4	0.00710227	0.00586884
GO:0019320	P	hexose catabolic process	5	704	121	15676	0.64	0.00710227	0.00771881
GO:0009892	P	negative regulation of metabolic process	4	704	263	15676	1	0.00568182	0.0167772
GO:0009893	P	positive regulation of metabolic process	5	704	186	15676	0.92	0.00710227	0.0118653
GO:0009890	P	negative regulation of biosynthetic process	3	704	155	15676	0.97	0.00426136	0.00988773
GO:0009891	P	positive regulation of biosynthetic process	4	704	155	15676	0.92	0.00568182	0.00988773
GO:0048569	P	post embryonic organ development	6	704	152	15676	0.68	0.00852273	0.00969635
GO:0000302	P	response to reactive oxygen species	4	704	75	15676	0.44	0.00568182	0.00478438
GO:0044036	P	cell wall macromolecule metabolic process	3	704	131	15676	0.94	0.00426136	0.00835672
GO:0050789	P	regulation of biological process	109	704	2325	15676	0.35	0.15483	0.148316
GO:0000904	P	cell morphogenesis involved in differentiation	4	704	108	15676	0.72	0.00568182	0.00688951
GO:0051346	P	negative regulation of hydrolase activity	4	704	21	15676	0.013	0.00568182	0.00133963
GO:0009863	P	salicylic acid mediated signaling pathway	4	704	38	15676	0.09	0.00568182	0.00242409
GO:0009862	P	systemic acquired resistance, salicylic acid mediated signaling pathway	4	704	29	15676	0.04	0.00568182	0.00184996
GO:0006886	P	intracellular protein transport	8	704	293	15676	0.95	0.0113636	0.018691
GO:0002682	P	regulation of immune system process	11	704	95	15676	0.0038	0.015625	0.00606022
GO:0048316	P	seed development	8	704	212	15676	0.74	0.0113636	0.0135239
GO:0006629	P	lipid metabolic process	28	704	686	15676	0.72	0.0397727	0.0437612
GO:0009308	P	amine metabolic process	15	704	343	15676	0.58	0.0213068	0.0218806
GO:0009309	P	amine biosynthetic process	8	704	129	15676	0.23	0.0113636	0.00822914
GO:0019318	P	hexose metabolic process	9	704	177	15676	0.4	0.0127841	0.0112911
GO:0043412	P	macromolecule modification	33	704	1095	15676	0.99	0.046875	0.069852
GO:0043413	P	macromolecule glycosylation	6	704	103	15676	0.32	0.00852273	0.00657055
GO:0009267	P	cellular response to starvation	11	704	92	15676	0.0029	0.015625	0.00586884
GO:0009266	P	response to temperature stimulus	9	704	252	15676	0.8	0.0127841	0.0160755
GO:0016070	P	RNA metabolic process	26	704	1581	15676	1	0.0369318	0.100855
GO:0016071	P	mRNA metabolic process	9	704	323	15676	0.95	0.0127841	0.0206047
GO:0048367	P	shoot development	3	704	144	15676	0.96	0.00426136	0.00918602
GO:0071466	P	cellular response to xenobiotic stimulus	3	704	15	15676	0.028	0.00426136	0.000956877
GO:0048364	P	root development	15	704	172	15676	0.012	0.0213068	0.0109722
GO:0006694	P	steroid biosynthetic process	3	704	74	15676	0.65	0.00426136	0.00472059
GO:0006022	P	aminoglycan metabolic process	3	704	22	15676	0.074	0.00426136	0.00140342
GO:0006753	P	nucleoside phosphate metabolic process	3	704	221	15676	1	0.00426136	0.014098
GO:0010410	P	hemicellulose metabolic process	3	704	89	15676	0.77	0.00426136	0.00567747
GO:0010558	P	negative regulation of macromolecule biosynthetic process	3	704	147	15676	0.96	0.00426136	0.00937739
GO:0010413	P	glucuronoxylan metabolic process	3	704	37	15676	0.23	0.00426136	0.0023603
GO:0048638	P	regulation of developmental growth	6	704	117	15676	0.43	0.00852273	0.00746364
GO:0008152	P	metabolic process	185	704	6429	15676	1	0.262784	0.410117
GO:0033205	P	cytokinesis during cell cycle	3	704	51	15676	0.4	0.00426136	0.00325338
GO:0051128	P	regulation of cellular component organization	4	704	94	15676	0.61	0.00568182	0.00599643
GO:0009410	P	response to xenobiotic stimulus	5	704	31	15676	0.012	0.00710227	0.00197755
GO:0009416	P	response to light stimulus	13	704	320	15676	0.68	0.0184659	0.0204134
GO:0009414	P	response to water deprivation	10	704	117	15676	0.039	0.0142045	0.00746364
GO:0009415	P	response to water	10	704	118	15676	0.041	0.0142045	0.00752743
GO:0009738	P	abscisic acid mediated signaling pathway	4	704	66	15676	0.35	0.00568182	0.00421026
GO:0048229	P	gametophyte development	8	704	161	15676	0.44	0.0113636	0.0102705
GO:0043562	P	cellular response to nitrogen levels	4	704	21	15676	0.013	0.00568182	0.00133963
GO:0032446	P	protein modification by small protein conjugation	4	704	140	15676	0.88	0.00568182	0.00893085
GO:0009653	P	anatomical structure morphogenesis	32	704	602	15676	0.19	0.0454545	0.0384027
GO:0015674	P	di , tri valent inorganic cation transport	7	704	104	15676	0.19	0.00994318	0.00663435
GO:0015672	P	monovalent inorganic cation transport	3	704	68	15676	0.59	0.00426136	0.00433784
GO:0051336	P	regulation of hydrolase activity	5	704	84	15676	0.33	0.00710227	0.00535851
GO:0008283	P	cell proliferation	6	704	90	15676	0.22	0.00852273	0.00574126
GO:0043687	P	post translational protein modification	22	704	591	15676	0.84	0.03125	0.0377009
GO:0034637	P	cellular carbohydrate biosynthetic process	6	704	279	15676	0.99	0.00852273	0.0177979
GO:0023046	P	signaling process	33	704	636	15676	0.23	0.046875	0.0405716
GO:0006970	P	response to osmotic stress	8	704	190	15676	0.62	0.0113636	0.0121204
GO:0009648	P	photoperiodism	3	704	43	15676	0.3	0.00426136	0.00274305
GO:0044255	P	cellular lipid metabolic process	24	704	589	15676	0.71	0.0340909	0.0375734
GO:0030258	P	lipid modification	4	704	71	15676	0.4	0.00568182	0.00452922
GO:0006979	P	response to oxidative stress	11	704	135	15676	0.042	0.015625	0.00861189
GO:0010073	P	meristem maintenance	5	704	100	15676	0.47	0.00710227	0.00637918
GO:0010075	P	regulation of meristem growth	4	704	80	15676	0.49	0.00568182	0.00510334
GO:0022402	P	cell cycle process	8	704	197	15676	0.66	0.0113636	0.012567
GO:0018108	P	peptidyl tyrosine phosphorylation	3	704	8	15676	0.0043	0.00426136	0.000510334
GO:0042592	P	homeostatic process	4	704	138	15676	0.87	0.00568182	0.00880327
GO:0045449	P	regulation of transcription	12	704	517	15676	1	0.0170455	0.0329804
GO:0022403	P	cell cycle phase	4	704	101	15676	0.67	0.00568182	0.00644297
GO:0042594	P	response to starvation	12	704	115	15676	0.0059	0.0170455	0.00733606
GO:0008219	P	cell death	14	704	140	15676	0.0046	0.0198864	0.00893085
GO:0006090	P	pyruvate metabolic process	3	704	71	15676	0.62	0.00426136	0.00452922
GO:0007275	P	multicellular organismal development	80	704	1836	15676	0.62	0.113636	0.117122
GO:0051301	P	cell division	3	704	85	15676	0.74	0.00426136	0.0054223
GO:0009733	P	response to auxin stimulus	3	704	70	15676	0.61	0.00426136	0.00446542
GO:0009826	P	unidimensional cell growth	6	704	117	15676	0.43	0.00852273	0.00746364
GO:0009639	P	response to red or far red light	3	704	102	15676	0.84	0.00426136	0.00650676
GO:0009737	P	response to abscisic acid stimulus	16	704	189	15676	0.012	0.0227273	0.0120566
GO:0006486	P	protein amino acid glycosylation	6	704	103	15676	0.32	0.00852273	0.00657055
GO:0009820	P	alkaloid metabolic process	3	704	56	15676	0.46	0.00426136	0.00357234
GO:0006520	P	cellular amino acid metabolic process	9	704	264	15676	0.84	0.0127841	0.016841
GO:0009637	P	response to blue light	3	704	30	15676	0.15	0.00426136	0.00191375
GO:0043067	P	regulation of programmed cell death	9	704	86	15676	0.016	0.0127841	0.00548609
GO:0015849	P	organic acid transport	8	704	142	15676	0.31	0.0113636	0.00905843
GO:0009605	P	response to external stimulus	22	704	361	15676	0.097	0.03125	0.0230288
GO:0006468	P	protein amino acid phosphorylation	11	704	187	15676	0.22	0.015625	0.0119291
GO:0000279	P	M phase	4	704	87	15676	0.55	0.00568182	0.00554989
GO:0000278	P	mitotic cell cycle	4	704	89	15676	0.57	0.00568182	0.00567747
GO:0019219	P	regulation of nucleobase, nucleoside, nucleotide and nucleic acid metabolic process	13	704	587	15676	1	0.0184659	0.0374458
GO:0019748	P	secondary metabolic process	29	704	427	15676	0.021	0.0411932	0.0272391
GO:0000271	P	polysaccharide biosynthetic process	3	704	177	15676	0.99	0.00426136	0.0112911
GO:0006464	P	protein modification process	30	704	803	15676	0.87	0.0426136	0.0512248
GO:0000272	P	polysaccharide catabolic process	4	704	42	15676	0.12	0.00568182	0.00267925
GO:0010383	P	cell wall polysaccharide metabolic process	3	704	118	15676	0.9	0.00426136	0.00752743
GO:0051276	P	chromosome organization	7	704	233	15676	0.9	0.00994318	0.0148635
GO:0009913	P	epidermal cell differentiation	10	704	121	15676	0.047	0.0142045	0.00771881
GO:0006487	P	protein amino acid N linked glycosylation	4	704	49	15676	0.18	0.00568182	0.0031258
GO:0002679	P	respiratory burst during defense response	3	704	20	15676	0.059	0.00426136	0.00127584
GO:0006066	P	alcohol metabolic process	19	704	389	15676	0.39	0.0269886	0.024815
GO:0006796	P	phosphate metabolic process	16	704	398	15676	0.71	0.0227273	0.0253891
GO:0006790	P	sulfur metabolic process	5	704	182	15676	0.91	0.00710227	0.0116101
GO:0048528	P	post embryonic root development	3	704	34	15676	0.2	0.00426136	0.00216892
GO:0006793	P	phosphorus metabolic process	16	704	399	15676	0.71	0.0227273	0.0254529
GO:0048527	P	lateral root development	3	704	34	15676	0.2	0.00426136	0.00216892
GO:0048523	P	negative regulation of cellular process	15	704	337	15676	0.55	0.0213068	0.0214978
GO:0019362	P	pyridine nucleotide metabolic process	3	704	51	15676	0.4	0.00426136	0.00325338
GO:0008104	P	protein localization	9	704	369	15676	0.99	0.0127841	0.0235392
GO:0009451	P	RNA modification	3	704	276	15676	1	0.00426136	0.0176065
GO:0007165	P	signal transduction	31	704	574	15676	0.18	0.0440341	0.0366165
GO:0016192	P	vesicle mediated transport	11	704	284	15676	0.73	0.015625	0.0181169
GO:0044092	P	negative regulation of molecular function	5	704	43	15676	0.043	0.00710227	0.00274305
GO:0033036	P	macromolecule localization	17	704	472	15676	0.85	0.0241477	0.0301097
GO:0006664	P	glycolipid metabolic process	3	704	22	15676	0.074	0.00426136	0.00140342
GO:0010038	P	response to metal ion	7	704	203	15676	0.81	0.00994318	0.0129497
GO:0010035	P	response to inorganic substance	20	704	336	15676	0.13	0.0284091	0.021434
GO:0010033	P	response to organic substance	70	704	1076	15676	0.0023	0.0994318	0.06864
GO:0009072	P	aromatic amino acid family metabolic process	3	704	53	15676	0.43	0.00426136	0.00338096
GO:0044248	P	cellular catabolic process	25	704	816	15676	0.98	0.0355114	0.0520541
GO:0031668	P	cellular response to extracellular stimulus	12	704	124	15676	0.011	0.0170455	0.00791018
GO:0031669	P	cellular response to nutrient levels	11	704	98	15676	0.0048	0.015625	0.00625159
GO:0034285	P	response to disaccharide stimulus	4	704	61	15676	0.29	0.00568182	0.0038913
GO:0030968	P	endoplasmic reticulum unfolded protein response	5	704	54	15676	0.095	0.00710227	0.00344476
GO:0044249	P	cellular biosynthetic process	79	704	2446	15676	1	0.112216	0.156035
GO:0031667	P	response to nutrient levels	13	704	127	15676	0.0051	0.0184659	0.00810156
GO:0016567	P	protein ubiquitination	4	704	129	15676	0.84	0.00568182	0.00822914
GO:0023052	P	signaling	52	704	861	15676	0.024	0.0738636	0.0549247
GO:0016114	P	terpenoid biosynthetic process	4	704	99	15676	0.65	0.00568182	0.00631539
GO:0016568	P	chromatin modification	5	704	140	15676	0.76	0.00710227	0.00893085
GO:0016569	P	covalent chromatin modification	5	704	113	15676	0.58	0.00710227	0.00720847
GO:0015851	P	nucleobase transport	5	704	45	15676	0.051	0.00710227	0.00287063
GO:0015914	P	phospholipid transport	3	704	20	15676	0.059	0.00426136	0.00127584
GO:0006805	P	xenobiotic metabolic process	3	704	15	15676	0.028	0.00426136	0.000956877
GO:0010629	P	negative regulation of gene expression	3	704	215	15676	1	0.00426136	0.0137152
GO:0006807	P	nitrogen compound metabolic process	51	704	2669	15676	1	0.0724432	0.17026
GO:0006800	P	oxygen and reactive oxygen species metabolic process	4	704	48	15676	0.17	0.00568182	0.00306201
GO:0023034	P	intracellular signaling pathway	11	704	159	15676	0.11	0.015625	0.0101429
GO:0023033	P	signaling pathway	11	704	184	15676	0.21	0.015625	0.0117377
GO:0044267	P	cellular protein metabolic process	33	704	1228	15676	1	0.046875	0.0783363
GO:0044264	P	cellular polysaccharide metabolic process	3	704	210	15676	1	0.00426136	0.0133963
GO:0044265	P	cellular macromolecule catabolic process	11	704	445	15676	0.99	0.015625	0.0283873
GO:0044262	P	cellular carbohydrate metabolic process	22	704	708	15676	0.97	0.03125	0.0451646
GO:0044260	P	cellular macromolecule metabolic process	69	704	3502	15676	1	0.0980114	0.223399
GO:0051188	P	cofactor biosynthetic process	3	704	130	15676	0.93	0.00426136	0.00829293
GO:0071445	P	cellular response to protein stimulus	5	704	72	15676	0.22	0.00710227	0.00459301
GO:0009887	P	organ morphogenesis	8	704	142	15676	0.31	0.0113636	0.00905843
GO:0009886	P	post embryonic morphogenesis	4	704	95	15676	0.62	0.00568182	0.00606022
GO:0050793	P	regulation of developmental process	15	704	269	15676	0.23	0.0213068	0.01716
GO:0070085	P	glycosylation	6	704	105	15676	0.33	0.00852273	0.00669814
GO:0050790	P	regulation of catalytic activity	8	704	160	15676	0.43	0.0113636	0.0102067
GO:0009889	P	regulation of biosynthetic process	14	704	630	15676	1	0.0198864	0.0401888
GO:0009888	P	tissue development	26	704	365	15676	0.016	0.0369318	0.023284
GO:0050794	P	regulation of cellular process	77	704	1736	15676	0.56	0.109375	0.110743
GO:0051239	P	regulation of multicellular organismal process	14	704	233	15676	0.17	0.0198864	0.0148635
GO:0051234	P	establishment of localization	92	704	1514	15676	0.004	0.130682	0.0965808
GO:0042545	P	cell wall modification	3	704	50	15676	0.39	0.00426136	0.00318959
GO:0008652	P	cellular amino acid biosynthetic process	6	704	117	15676	0.43	0.00852273	0.00746364
GO:0042542	P	response to hydrogen peroxide	3	704	60	15676	0.51	0.00426136	0.00382751
GO:0046394	P	carboxylic acid biosynthetic process	19	704	279	15676	0.051	0.0269886	0.0177979
GO:0009812	P	flavonoid metabolic process	9	704	74	15676	0.006	0.0127841	0.00472059
GO:0009813	P	flavonoid biosynthetic process	9	704	72	15676	0.005	0.0127841	0.00459301
GO:0009110	P	vitamin biosynthetic process	3	704	51	15676	0.4	0.00426136	0.00325338
GO:0006519	P	cellular amino acid and derivative metabolic process	27	704	476	15676	0.13	0.0383523	0.0303649
GO:0006633	P	fatty acid biosynthetic process	4	704	77	15676	0.46	0.00568182	0.00491197
GO:0006631	P	fatty acid metabolic process	6	704	185	15676	0.84	0.00852273	0.0118015
GO:0071482	P	cellular response to light stimulus	4	704	29	15676	0.04	0.00568182	0.00184996
GO:0071483	P	cellular response to blue light	3	704	8	15676	0.0043	0.00426136	0.000510334
GO:0070271	P	protein complex biogenesis	4	704	157	15676	0.92	0.00568182	0.0100153
GO:0006732	P	coenzyme metabolic process	4	704	161	15676	0.93	0.00568182	0.0102705
GO:0009314	P	response to radiation	13	704	332	15676	0.73	0.0184659	0.0211789
GO:0010228	P	vegetative to reproductive phase transition of meristem	3	704	93	15676	0.79	0.00426136	0.00593264
GO:0042401	P	cellular biogenic amine biosynthetic process	3	704	19	15676	0.052	0.00426136	0.00121204
GO:0070887	P	cellular response to chemical stimulus	29	704	526	15676	0.16	0.0411932	0.0335545
GO:0007005	P	mitochondrion organization	3	704	119	15676	0.91	0.00426136	0.00759122
GO:0007049	P	cell cycle	12	704	283	15676	0.62	0.0170455	0.0180531
GO:0071478	P	cellular response to radiation	4	704	31	15676	0.049	0.00568182	0.00197755
GO:0010564	P	regulation of cell cycle process	3	704	21	15676	0.066	0.00426136	0.00133963
GO:0009057	P	macromolecule catabolic process	14	704	483	15676	0.97	0.0198864	0.0308114
GO:0051641	P	cellular localization	23	704	680	15676	0.93	0.0326705	0.0433784
GO:0016126	P	sterol biosynthetic process	3	704	48	15676	0.37	0.00426136	0.00306201
GO:0016125	P	sterol metabolic process	3	704	56	15676	0.46	0.00426136	0.00357234
GO:0048608	P	reproductive structure development	19	704	585	15676	0.94	0.0269886	0.0373182
GO:0071395	P	cellular response to jasmonic acid stimulus	3	704	28	15676	0.13	0.00426136	0.00178617
GO:0009409	P	response to cold	5	704	134	15676	0.72	0.00710227	0.0085481
GO:0009408	P	response to heat	4	704	102	15676	0.68	0.00568182	0.00650676
GO:0022610	P	biological adhesion	4	704	33	15676	0.06	0.00568182	0.00210513
GO:0070838	P	divalent metal ion transport	6	704	79	15676	0.15	0.00852273	0.00503955
GO:0010053	P	root epidermal cell differentiation	8	704	67	15676	0.01	0.0113636	0.00427405
GO:0033365	P	protein localization in organelle	3	704	108	15676	0.87	0.00426136	0.00688951
GO:0048731	P	system development	51	704	933	15676	0.098	0.0724432	0.0595177
GO:0043933	P	macromolecular complex subunit organization	6	704	240	15676	0.96	0.00852273	0.01531
GO:0034621	P	cellular macromolecular complex subunit organization	4	704	198	15676	0.98	0.00568182	0.0126308
GO:0034620	P	cellular response to unfolded protein	5	704	55	15676	0.1	0.00710227	0.00350855
GO:0034622	P	cellular macromolecular complex assembly	4	704	170	15676	0.95	0.00568182	0.0108446
GO:0010106	P	cellular response to iron ion starvation	4	704	14	15676	0.0029	0.00568182	0.000893085
GO:0009100	P	glycoprotein metabolic process	7	704	117	15676	0.27	0.00994318	0.00746364
GO:0009101	P	glycoprotein biosynthetic process	6	704	109	15676	0.37	0.00852273	0.0069533
GO:0006325	P	chromatin organization	6	704	173	15676	0.79	0.00852273	0.011036
GO:0017038	P	protein import	3	704	129	15676	0.93	0.00426136	0.00822914
GO:0045934	P	negative regulation of nucleobase, nucleoside, nucleotide and nucleic acid metabolic process	3	704	138	15676	0.95	0.00426136	0.00880327
GO:0030182	P	neuron differentiation	4	704	33	15676	0.06	0.00568182	0.00210513
GO:0052547	P	regulation of peptidase activity	4	704	16	15676	0.0048	0.00568182	0.00102067
GO:0052548	P	regulation of endopeptidase activity	4	704	15	15676	0.0038	0.00568182	0.000956877
GO:0022414	P	reproductive process	23	704	803	15676	0.99	0.0326705	0.0512248
GO:0034050	P	host programmed cell death induced by symbiont	7	704	42	15676	0.0025	0.00994318	0.00267925
GO:0022008	P	neurogenesis	5	704	54	15676	0.095	0.00710227	0.00344476
GO:0000902	P	cell morphogenesis	8	704	203	15676	0.7	0.0113636	0.0129497
GO:0006996	P	organelle organization	25	704	892	15676	1	0.0355114	0.0569023
GO:0044238	P	primary metabolic process	143	704	5207	15676	1	0.203125	0.332164
GO:0009744	P	response to sucrose stimulus	4	704	61	15676	0.29	0.00568182	0.0038913
GO:0006995	P	cellular response to nitrogen starvation	4	704	21	15676	0.013	0.00568182	0.00133963
GO:0005975	P	carbohydrate metabolic process	30	704	830	15676	0.9	0.0426136	0.0529472
GO:0009743	P	response to carbohydrate stimulus	20	704	217	15676	0.0022	0.0284091	0.0138428
GO:0005976	P	polysaccharide metabolic process	10	704	308	15676	0.89	0.0142045	0.0196479
GO:0006555	P	methionine metabolic process	3	704	56	15676	0.46	0.00426136	0.00357234
GO:0009626	P	plant type hypersensitive response	7	704	42	15676	0.0025	0.00994318	0.00267925
GO:0008299	P	isoprenoid biosynthetic process	5	704	152	15676	0.82	0.00710227	0.00969635
GO:0030001	P	metal ion transport	16	704	179	15676	0.0076	0.0227273	0.0114187
GO:0048522	P	positive regulation of cellular process	9	704	288	15676	0.9	0.0127841	0.018372
GO:0006396	P	RNA processing	5	704	618	15676	1	0.00710227	0.0394233
GO:0006397	P	mRNA processing	3	704	188	15676	0.99	0.00426136	0.0119929
GO:0048467	P	gynoecium development	3	704	45	15676	0.33	0.00426136	0.00287063
GO:0019222	P	regulation of metabolic process	19	704	969	15676	1	0.0269886	0.0618142
GO:0048588	P	developmental cell growth	8	704	94	15676	0.062	0.0113636	0.00599643
GO:0006473	P	protein amino acid acetylation	3	704	36	15676	0.22	0.00426136	0.0022965
GO:0048468	P	cell development	15	704	235	15676	0.11	0.0213068	0.0149911
GO:0048469	P	cell maturation	7	704	61	15676	0.02	0.00994318	0.0038913
GO:0009966	P	regulation of signal transduction	3	704	119	15676	0.91	0.00426136	0.00759122
GO:0048869	P	cellular developmental process	28	704	556	15676	0.3	0.0397727	0.0354682
GO:0048511	P	rhythmic process	3	704	65	15676	0.56	0.00426136	0.00414647
GO:0048513	P	organ development	48	704	853	15676	0.074	0.0681818	0.0544144
GO:0055086	P	nucleobase, nucleoside and nucleotide metabolic process	5	704	251	15676	0.99	0.00710227	0.0160117
GO:0048518	P	positive regulation of biological process	11	704	374	15676	0.95	0.015625	0.0238581
GO:0048519	P	negative regulation of biological process	16	704	494	15676	0.93	0.0227273	0.0315131
GO:0042127	P	regulation of cell proliferation	3	704	46	15676	0.34	0.00426136	0.00293442
GO:0048767	P	root hair elongation	6	704	36	15676	0.0051	0.00852273	0.0022965
GO:0048765	P	root hair cell differentiation	7	704	60	15676	0.018	0.00994318	0.00382751
GO:0048764	P	trichoblast maturation	7	704	60	15676	0.018	0.00994318	0.00382751
GO:0000096	P	sulfur amino acid metabolic process	3	704	99	15676	0.83	0.00426136	0.00631539
GO:0006605	P	protein targeting	8	704	269	15676	0.92	0.0113636	0.01716
GO:0045184	P	establishment of protein localization	8	704	316	15676	0.97	0.0113636	0.0201582
GO:0003006	P	reproductive developmental process	23	704	703	15676	0.95	0.0326705	0.0448456
GO:0003002	P	regionalization	4	704	50	15676	0.19	0.00568182	0.00318959
GO:0043436	P	oxoacid metabolic process	30	704	682	15676	0.57	0.0426136	0.043506
GO:0016052	P	carbohydrate catabolic process	9	704	194	15676	0.51	0.0127841	0.0123756
GO:0016053	P	organic acid biosynthetic process	19	704	279	15676	0.051	0.0269886	0.0177979
GO:0016051	P	carbohydrate biosynthetic process	7	704	311	15676	0.99	0.00994318	0.0198392
GO:0071446	P	cellular response to salicylic acid stimulus	5	704	41	15676	0.036	0.00710227	0.00261546
GO:0033554	P	cellular response to stress	32	704	510	15676	0.041	0.0454545	0.0325338
GO:0009725	P	response to hormone stimulus	31	704	492	15676	0.042	0.0440341	0.0313856
GO:0019637	P	organophosphate metabolic process	7	704	169	15676	0.64	0.00994318	0.0107808
GO:0045491	P	xylan metabolic process	3	704	78	15676	0.69	0.00426136	0.00497576
GO:0032535	P	regulation of cellular component size	13	704	217	15676	0.18	0.0184659	0.0138428
GO:0022607	P	cellular component assembly	9	704	294	15676	0.91	0.0127841	0.0187548
GO:0022603	P	regulation of anatomical structure morphogenesis	3	704	45	15676	0.33	0.00426136	0.00287063
GO:0046164	P	alcohol catabolic process	5	704	129	15676	0.69	0.00710227	0.00822914
GO:0009067	P	aspartate family amino acid biosynthetic process	3	704	35	15676	0.21	0.00426136	0.00223271
GO:0009066	P	aspartate family amino acid metabolic process	4	704	71	15676	0.4	0.00568182	0.00452922
GO:0007623	P	circadian rhythm	3	704	63	15676	0.54	0.00426136	0.00401888
GO:0043170	P	macromolecule metabolic process	81	704	3849	15676	1	0.115057	0.245535
GO:0021700	P	developmental maturation	7	704	68	15676	0.033	0.00994318	0.00433784
GO:0043543	P	protein amino acid acylation	4	704	90	15676	0.58	0.00568182	0.00574126
GO:0090066	P	regulation of anatomical structure size	13	704	217	15676	0.18	0.0184659	0.0138428
GO:0016570	P	histone modification	5	704	105	15676	0.51	0.00710227	0.00669814
GO:0016573	P	histone acetylation	3	704	28	15676	0.13	0.00426136	0.00178617
GO:0071216	P	cellular response to biotic stimulus	5	704	74	15676	0.24	0.00710227	0.00472059
GO:0071215	P	cellular response to abscisic acid stimulus	4	704	77	15676	0.46	0.00568182	0.00491197
GO:0071214	P	cellular response to abiotic stimulus	4	704	48	15676	0.17	0.00568182	0.00306201
GO:0048646	P	anatomical structure formation involved in morphogenesis	9	704	105	15676	0.048	0.0127841	0.00669814
GO:0006812	P	cation transport	19	704	239	15676	0.013	0.0269886	0.0152462
GO:0006811	P	ion transport	27	704	337	15676	0.0034	0.0383523	0.0214978
GO:0006810	P	transport	90	704	1483	15676	0.0045	0.127841	0.0946032
GO:0006816	P	calcium ion transport	3	704	41	15676	0.28	0.00426136	0.00261546
GO:0046700	P	heterocycle catabolic process	3	704	78	15676	0.69	0.00426136	0.00497576
GO:0012501	P	programmed cell death	10	704	127	15676	0.062	0.0142045	0.00810156
GO:0009785	P	blue light signaling pathway	3	704	7	15676	0.0028	0.00426136	0.000446542
GO:0009751	P	response to salicylic acid stimulus	5	704	55	15676	0.1	0.00710227	0.00350855
GO:0044275	P	cellular carbohydrate catabolic process	6	704	161	15676	0.73	0.00852273	0.0102705
GO:0044271	P	cellular nitrogen compound biosynthetic process	10	704	209	15676	0.47	0.0142045	0.0133325
GO:0044270	P	cellular nitrogen compound catabolic process	3	704	52	15676	0.42	0.00426136	0.00331717
GO:0046907	P	intracellular transport	17	704	564	15676	0.97	0.0241477	0.0359786
GO:0031407	P	oxylipin metabolic process	3	704	22	15676	0.074	0.00426136	0.00140342
GO:0006355	P	regulation of transcription, DNA dependent	12	704	510	15676	1	0.0170455	0.0325338
GO:0006350	P	transcription	13	704	624	15676	1	0.0184659	0.0398061
GO:0006351	P	transcription, DNA dependent	13	704	615	15676	1	0.0184659	0.0392319
GO:0046417	P	chorismate metabolic process	3	704	22	15676	0.074	0.00426136	0.00140342
GO:0032774	P	RNA biosynthetic process	13	704	616	15676	1	0.0184659	0.0392957
GO:0009991	P	response to extracellular stimulus	14	704	154	15676	0.01	0.0198864	0.00982393
GO:0015837	P	amine transport	8	704	132	15676	0.24	0.0113636	0.00842052
GO:0008544	P	epidermis development	13	704	131	15676	0.0066	0.0184659	0.00835672
GO:0046777	P	protein amino acid autophosphorylation	3	704	84	15676	0.73	0.00426136	0.00535851
GO:0009719	P	response to endogenous stimulus	36	704	555	15676	0.021	0.0511364	0.0354044
GO:0006139	P	nucleobase, nucleoside, nucleotide and nucleic acid metabolic process	32	704	2205	15676	1	0.0454545	0.140661
GO:0051321	P	meiotic cell cycle	3	704	66	15676	0.57	0.00426136	0.00421026
GO:0046365	P	monosaccharide catabolic process	5	704	126	15676	0.67	0.00710227	0.00803776
GO:0060560	P	developmental growth involved in morphogenesis	6	704	118	15676	0.44	0.00852273	0.00752743
GO:0071495	P	cellular response to endogenous stimulus	12	704	227	15676	0.33	0.0170455	0.0144807
GO:0043094	P	cellular metabolic compound salvage	3	704	58	15676	0.49	0.00426136	0.00369992
GO:0006644	P	phospholipid metabolic process	7	704	166	15676	0.62	0.00994318	0.0105894
GO:0032501	P	multicellular organismal process	85	704	2056	15676	0.79	0.120739	0.131156
GO:0006643	P	membrane lipid metabolic process	3	704	64	15676	0.55	0.00426136	0.00408267
GO:0006721	P	terpenoid metabolic process	8	704	118	15676	0.16	0.0113636	0.00752743
GO:0006720	P	isoprenoid metabolic process	9	704	181	15676	0.43	0.0127841	0.0115463
GO:0009987	P	cellular process	346	704	9629	15676	1	0.491477	0.614251
GO:0009247	P	glycolipid biosynthetic process	3	704	21	15676	0.066	0.00426136	0.00133963
GO:0032870	P	cellular response to hormone stimulus	9	704	193	15676	0.5	0.0127841	0.0123118
GO:0051606	P	detection of stimulus	3	704	23	15676	0.083	0.00426136	0.00146721
GO:0032879	P	regulation of localization	9	704	110	15676	0.061	0.0127841	0.0070171
GO:0016481	P	negative regulation of transcription	3	704	128	15676	0.93	0.00426136	0.00816535
GO:0010154	P	fruit development	8	704	216	15676	0.76	0.0113636	0.013779
GO:0050776	P	regulation of immune response	11	704	91	15676	0.0027	0.015625	0.00580505
GO:0051253	P	negative regulation of RNA metabolic process	3	704	129	15676	0.93	0.00426136	0.00822914
GO:0051252	P	regulation of RNA metabolic process	13	704	544	15676	1	0.0184659	0.0347027
GO:0071369	P	cellular response to ethylene stimulus	3	704	44	15676	0.32	0.00426136	0.00280684
GO:0000956	P	nuclear transcribed mRNA catabolic process	3	704	71	15676	0.62	0.00426136	0.00452922
GO:0009932	P	cell tip growth	4	704	71	15676	0.4	0.00568182	0.00452922
GO:0006006	P	glucose metabolic process	8	704	154	15676	0.39	0.0113636	0.00982393
GO:0006007	P	glucose catabolic process	4	704	119	15676	0.79	0.00568182	0.00759122
GO:0048610	P	reproductive cellular process	4	704	119	15676	0.79	0.00568182	0.00759122
GO:0006766	P	vitamin metabolic process	3	704	83	15676	0.73	0.00426136	0.00529472
GO:0043269	P	regulation of ion transport	3	704	32	15676	0.17	0.00426136	0.00204134
GO:0007389	P	pattern specification process	5	704	77	15676	0.27	0.00710227	0.00491197
GO:0006733	P	oxidoreduction coenzyme metabolic process	3	704	66	15676	0.57	0.00426136	0.00421026
GO:0032989	P	cellular component morphogenesis	11	704	244	15676	0.54	0.015625	0.0155652
GO:0071310	P	cellular response to organic substance	23	704	410	15676	0.17	0.0326705	0.0261546
GO:0010556	P	regulation of macromolecule biosynthetic process	12	704	587	15676	1	0.0170455	0.0374458
GO:0006082	P	organic acid metabolic process	31	704	686	15676	0.51	0.0440341	0.0437612
GO:0015698	P	inorganic anion transport	4	704	58	15676	0.26	0.00568182	0.00369992
GO:0034613	P	cellular protein localization	8	704	313	15676	0.97	0.0113636	0.0199668
GO:0006913	P	nucleocytoplasmic transport	4	704	114	15676	0.76	0.00568182	0.00727226
GO:0023060	P	signal transmission	33	704	636	15676	0.23	0.046875	0.0405716
GO:0034220	P	ion transmembrane transport	4	704	49	15676	0.18	0.00568182	0.0031258
GO:0009058	P	biosynthetic process	83	704	2539	15676	1	0.117898	0.161967
GO:0009059	P	macromolecule biosynthetic process	23	704	1262	15676	1	0.0326705	0.0805052
GO:0009117	P	nucleotide metabolic process	3	704	220	15676	1	0.00426136	0.0140342
GO:0051171	P	regulation of nitrogen compound metabolic process	13	704	595	15676	1	0.0184659	0.0379561
GO:0051172	P	negative regulation of nitrogen compound metabolic process	3	704	138	15676	0.95	0.00426136	0.00880327
GO:0051649	P	establishment of localization in cell	21	704	617	15676	0.92	0.0298295	0.0393595
GO:0034599	P	cellular response to oxidative stress	3	704	33	15676	0.18	0.00426136	0.00210513
GO:0009056	P	catabolic process	28	704	871	15676	0.97	0.0397727	0.0555626
GO:0051179	P	localization	96	704	1638	15676	0.0086	0.136364	0.104491
GO:0051640	P	organelle localization	3	704	55	15676	0.45	0.00426136	0.00350855
GO:0046942	P	carboxylic acid transport	8	704	139	15676	0.29	0.0113636	0.00886706
GO:0010054	P	trichoblast differentiation	8	704	67	15676	0.01	0.0113636	0.00427405
GO:0042180	P	cellular ketone metabolic process	30	704	709	15676	0.65	0.0426136	0.0452284
GO:0000075	P	cell cycle checkpoint	3	704	10	15676	0.0086	0.00426136	0.000637918
GO:0051726	P	regulation of cell cycle	6	704	66	15676	0.077	0.00852273	0.00421026
GO:0006026	P	aminoglycan catabolic process	3	704	11	15676	0.011	0.00426136	0.00070171
GO:0080090	P	regulation of primary metabolic process	17	704	724	15676	1	0.0241477	0.0461853
GO:0061025	P	membrane fusion	4	704	69	15676	0.38	0.00568182	0.00440163
GO:0061024	P	membrane organization	7	704	175	15676	0.67	0.00994318	0.0111636
GO:0006820	P	anion transport	7	704	83	15676	0.081	0.00994318	0.00529472
GO:0035266	P	meristem growth	4	704	81	15676	0.5	0.00568182	0.00516713
GO:0009755	P	hormone mediated signaling pathway	9	704	171	15676	0.36	0.0127841	0.0109084
GO:0006984	P	ER nuclear signaling pathway	5	704	61	15676	0.14	0.00710227	0.0038913
GO:0006986	P	response to unfolded protein	5	704	58	15676	0.12	0.00710227	0.00369992
GO:0010605	P	negative regulation of macromolecule metabolic process	4	704	253	15676	1	0.00568182	0.0161393
GO:0010604	P	positive regulation of macromolecule metabolic process	3	704	165	15676	0.98	0.00426136	0.0105256
GO:0009753	P	response to jasmonic acid stimulus	5	704	56	15676	0.11	0.00710227	0.00357234
GO:0070727	P	cellular macromolecule localization	9	704	327	15676	0.96	0.0127841	0.0208599
GO:0009615	P	response to virus	3	704	42	15676	0.29	0.00426136	0.00267925
GO:0009617	P	response to bacterium	9	704	139	15676	0.18	0.0127841	0.00886706
GO:0070647	P	protein modification by small protein conjugation or removal	5	704	205	15676	0.95	0.00710227	0.0130773
GO:0009611	P	response to wounding	5	704	90	15676	0.38	0.00710227	0.00574126
GO:0018193	P	peptidyl amino acid modification	4	704	95	15676	0.62	0.00568182	0.00606022
GO:0006767	P	water soluble vitamin metabolic process	3	704	55	15676	0.45	0.00426136	0.00350855
GO:0030154	P	cell differentiation	21	704	399	15676	0.26	0.0298295	0.0254529
GO:0060255	P	regulation of macromolecule metabolic process	17	704	849	15676	1	0.0241477	0.0541592
GO:0032787	P	monocarboxylic acid metabolic process	18	704	405	15676	0.55	0.0255682	0.0258357
GO:0010876	P	lipid localization	5	704	49	15676	0.069	0.00710227	0.0031258
GO:0006402	P	mRNA catabolic process	3	704	77	15676	0.68	0.00426136	0.00491197
GO:0000910	P	cytokinesis	3	704	57	15676	0.48	0.00426136	0.00363613
GO:0043648	P	dicarboxylic acid metabolic process	3	704	34	15676	0.2	0.00426136	0.00216892
GO:0048878	P	chemical homeostasis	4	704	103	15676	0.68	0.00568182	0.00657055
GO:0048507	P	meristem development	10	704	167	15676	0.22	0.0142045	0.0106532
GO:0009873	P	ethylene mediated signaling pathway	3	704	38	15676	0.24	0.00426136	0.00242409
GO:0019439	P	aromatic compound catabolic process	3	704	29	15676	0.14	0.00426136	0.00184996
GO:0048509	P	regulation of meristem development	8	704	96	15676	0.068	0.0113636	0.00612401
GO:0015706	P	nitrate transport	3	704	35	15676	0.21	0.00426136	0.00223271
GO:0006612	P	protein targeting to membrane	4	704	63	15676	0.31	0.00568182	0.00401888
GO:0042743	P	hydrogen peroxide metabolic process	4	704	45	15676	0.14	0.00568182	0.00287063
GO:0042742	P	defense response to bacterium	6	704	87	15676	0.2	0.00852273	0.00554989
GO:0048589	P	developmental growth	17	704	253	15676	0.068	0.0241477	0.0161393
GO:0007346	P	regulation of mitotic cell cycle	3	704	31	15676	0.16	0.00426136	0.00197755
GO:0016049	P	cell growth	13	704	197	15676	0.11	0.0184659	0.012567
GO:0016044	P	cellular membrane organization	3	704	104	15676	0.85	0.00426136	0.00663435
GO:0016043	P	cellular component organization	49	704	1472	15676	0.99	0.0696023	0.0939015
GO:0065003	P	macromolecular complex assembly	6	704	211	15676	0.91	0.00852273	0.0134601
GO:0045488	P	pectin metabolic process	3	704	46	15676	0.34	0.00426136	0.00293442
GO:0065007	P	biological regulation	137	704	2844	15676	0.23	0.194602	0.181424
GO:0065009	P	regulation of molecular function	9	704	172	15676	0.37	0.0127841	0.0109722
GO:0065008	P	regulation of biological quality	23	704	536	15676	0.62	0.0326705	0.0341924
GO:0016265	P	death	14	704	140	15676	0.0046	0.0198864	0.00893085
GO:0010015	P	root morphogenesis	9	704	99	15676	0.035	0.0127841	0.00631539
GO:0010016	P	shoot morphogenesis	3	704	114	15676	0.89	0.00426136	0.00727226
GO:0009809	P	lignin biosynthetic process	4	704	18	15676	0.0076	0.00568182	0.00114825
GO:0048856	P	anatomical structure development	73	704	1614	15676	0.5	0.103693	0.10296
GO:0034219	P	carbohydrate transmembrane transport	3	704	10	15676	0.0086	0.00426136	0.000637918
GO:0045730	P	respiratory burst	3	704	20	15676	0.059	0.00426136	0.00127584
GO:0015931	P	nucleobase, nucleoside, nucleotide and nucleic acid transport	7	704	103	15676	0.18	0.00994318	0.00657055
GO:0006869	P	lipid transport	5	704	43	15676	0.043	0.00710227	0.00274305
GO:0016311	P	dephosphorylation	3	704	116	15676	0.9	0.00426136	0.00739985
GO:0016310	P	phosphorylation	13	704	277	15676	0.48	0.0184659	0.0176703
GO:0050801	P	ion homeostasis	3	704	81	15676	0.71	0.00426136	0.00516713
GO:0006865	P	amino acid transport	8	704	126	15676	0.21	0.0113636	0.00803776
GO:0006863	P	purine transport	4	704	43	15676	0.13	0.00568182	0.00274305
GO:0009791	P	post embryonic development	24	704	767	15676	0.97	0.0340909	0.0489283
GO:0009790	P	embryonic development	5	704	212	15676	0.96	0.00710227	0.0135239
GO:0034641	P	cellular nitrogen compound metabolic process	18	704	485	15676	0.82	0.0255682	0.030939
GO:0045229	P	external encapsulating structure organization	3	704	35	15676	0.21	0.00426136	0.00223271
GO:0034645	P	cellular macromolecule biosynthetic process	22	704	1245	15676	1	0.03125	0.0794208
GO:0023051	P	regulation of signaling process	3	704	119	15676	0.91	0.00426136	0.00759122
GO:0009651	P	response to salt stress	4	704	137	15676	0.87	0.00568182	0.00873947
GO:0010646	P	regulation of cell communication	3	704	128	15676	0.93	0.00426136	0.00816535
GO:0043086	P	negative regulation of catalytic activity	5	704	42	15676	0.04	0.00710227	0.00267925
GO:0006461	P	protein complex assembly	4	704	157	15676	0.92	0.00568182	0.0100153
GO:0009553	P	embryo sac development	3	704	71	15676	0.62	0.00426136	0.00452922
GO:0009555	P	pollen development	5	704	89	15676	0.37	0.00710227	0.00567747
GO:0000041	P	transition metal ion transport	8	704	72	15676	0.016	0.0113636	0.00459301
GO:0046467	P	membrane lipid biosynthetic process	3	704	51	15676	0.4	0.00426136	0.00325338
GO:0008610	P	lipid biosynthetic process	16	704	439	15676	0.83	0.0227273	0.0280046
GO:0008380	P	RNA splicing	4	704	264	15676	1	0.00568182	0.016841
GO:0009746	P	response to hexose stimulus	3	704	40	15676	0.27	0.00426136	0.00255167
GO:0009628	P	response to abiotic stimulus	43	704	971	15676	0.56	0.0610795	0.0619418
GO:0046165	P	alcohol biosynthetic process	3	704	80	15676	0.7	0.00426136	0.00510334
GO:0010286	P	heat acclimation	3	704	34	15676	0.2	0.00426136	0.00216892
GO:0044106	P	cellular amine metabolic process	11	704	304	15676	0.81	0.015625	0.0193927
GO:0045595	P	regulation of cell differentiation	4	704	45	15676	0.14	0.00568182	0.00287063
GO:0045892	P	negative regulation of transcription, DNA dependent	3	704	127	15676	0.93	0.00426136	0.00810156
GO:0055080	P	cation homeostasis	3	704	67	15676	0.58	0.00426136	0.00427405
GO:0055085	P	transmembrane transport	9	704	114	15676	0.073	0.0127841	0.00727226
GO:0008202	P	steroid metabolic process	4	704	89	15676	0.57	0.00568182	0.00567747
GO:0007243	P	protein kinase cascade	3	704	37	15676	0.23	0.00426136	0.0023603
GO:0007242	P	intracellular signaling cascade	25	704	446	15676	0.16	0.0355114	0.0284511
GO:0005996	P	monosaccharide metabolic process	11	704	240	15676	0.52	0.015625	0.01531
GO:0009741	P	response to brassinosteroid stimulus	3	704	49	15676	0.38	0.00426136	0.0031258
GO:0042364	P	water soluble vitamin biosynthetic process	3	704	33	15676	0.18	0.00426136	0.00210513
GO:0009723	P	response to ethylene stimulus	6	704	79	15676	0.15	0.00852273	0.00503955
GO:0034976	P	response to endoplasmic reticulum stress	7	704	84	15676	0.085	0.00994318	0.00535851
GO:0032502	P	developmental process	89	704	2071	15676	0.67	0.12642	0.132113
GO:0048440	P	carpel development	3	704	43	15676	0.3	0.00426136	0.00274305
GO:0006650	P	glycerophospholipid metabolic process	3	704	98	15676	0.82	0.00426136	0.00625159
GO:0031328	P	positive regulation of cellular biosynthetic process	4	704	155	15676	0.92	0.00568182	0.00988773
GO:0031327	P	negative regulation of cellular biosynthetic process	3	704	155	15676	0.97	0.00426136	0.00988773
GO:0031326	P	regulation of cellular biosynthetic process	14	704	630	15676	1	0.0198864	0.0401888
GO:0031325	P	positive regulation of cellular metabolic process	5	704	184	15676	0.92	0.00710227	0.0117377
GO:0031324	P	negative regulation of cellular metabolic process	4	704	171	15676	0.95	0.00568182	0.0109084
GO:0031323	P	regulation of cellular metabolic process	17	704	787	15676	1	0.0241477	0.0502041
GO:0019752	P	carboxylic acid metabolic process	30	704	682	15676	0.57	0.0426136	0.043506
GO:0071496	P	cellular response to external stimulus	12	704	124	15676	0.011	0.0170455	0.00791018
GO:0044237	P	cellular metabolic process	163	704	5765	15676	1	0.231534	0.36776
GO:0009793	P	embryonic development ending in seed dormancy	4	704	145	15676	0.89	0.00568182	0.00924981
GO:0010941	P	regulation of cell death	9	704	89	15676	0.019	0.0127841	0.00567747
GO:0040007	P	growth	19	704	363	15676	0.28	0.0269886	0.0231564
GO:0040008	P	regulation of growth	6	704	132	15676	0.55	0.00852273	0.00842052
GO:0048437	P	floral organ development	6	704	143	15676	0.62	0.00852273	0.00912223
GO:0071555	P	cell wall organization	4	704	140	15676	0.88	0.00568182	0.00893085
GO:0010467	P	gene expression	23	704	1629	15676	1	0.0326705	0.103917
GO:0010466	P	negative regulation of peptidase activity	4	704	13	15676	0.0021	0.00568182	0.000829293
GO:0006401	P	RNA catabolic process	3	704	83	15676	0.73	0.00426136	0.00529472
GO:0019374	P	galactolipid metabolic process	3	704	19	15676	0.052	0.00426136	0.00121204
GO:0019375	P	galactolipid biosynthetic process	3	704	19	15676	0.052	0.00426136	0.00121204
GO:0009908	P	flower development	7	704	248	15676	0.93	0.00994318	0.0158204
GO:0010468	P	regulation of gene expression	15	704	761	15676	1	0.0213068	0.0485455
GO:0048438	P	floral whorl development	6	704	134	15676	0.56	0.00852273	0.0085481
GO:0048666	P	neuron development	4	704	30	15676	0.044	0.00568182	0.00191375
GO:0048193	P	Golgi vesicle transport	3	704	133	15676	0.94	0.00426136	0.00848431
GO:0051186	P	cofactor metabolic process	6	704	271	15676	0.98	0.00852273	0.0172876
GO:0007155	P	cell adhesion	4	704	33	15676	0.06	0.00568182	0.00210513
GO:0007154	P	cell communication	16	704	293	15676	0.25	0.0227273	0.018691
GO:0048699	P	generation of neurons	4	704	38	15676	0.09	0.00568182	0.00242409
GO:0007010	P	cytoskeleton organization	6	704	193	15676	0.87	0.00852273	0.0123118
GO:0007399	P	nervous system development	6	704	84	15676	0.18	0.00852273	0.00535851
GO:0007398	P	ectoderm development	13	704	131	15676	0.0066	0.0184659	0.00835672
GO:0016036	P	cellular response to phosphate starvation	3	704	36	15676	0.22	0.00426136	0.0022965
GO:0044085	P	cellular component biogenesis	9	704	534	15676	1	0.0127841	0.0340648
GO:0048285	P	organelle fission	3	704	53	15676	0.43	0.00426136	0.00338096
GO:0015749	P	monosaccharide transport	4	704	15	15676	0.0038	0.00568182	0.000956877
GO:0002252	P	immune effector process	5	704	51	15676	0.079	0.00710227	0.00325338
GO:0015031	P	protein transport	8	704	310	15676	0.97	0.0113636	0.0197755
GO:0005886	C	plasma membrane	195	708	2537	16001	1.8e 11	0.275424	0.158553
GO:0016020	C	membrane	253	708	4004	16001	7.3e 07	0.357345	0.250234
GO:0005618	C	cell wall	24	708	279	16001	0.0018	0.0338983	0.0174364
GO:0030312	C	external encapsulating structure	24	708	285	16001	0.0024	0.0338983	0.0178114
GO:0005783	C	endoplasmic reticulum	32	708	673	16001	0.37	0.0451977	0.0420599
GO:0031976	C	plastid thylakoid	3	708	136	16001	0.94	0.00423729	0.00849947
GO:0031974	C	membrane enclosed lumen	15	708	839	16001	1	0.0211864	0.0524342
GO:0031975	C	envelope	10	708	406	16001	0.99	0.0141243	0.0253734
GO:0030054	C	cell junction	30	708	463	16001	0.028	0.0423729	0.0289357
GO:0031984	C	organelle subcompartment	3	708	140	16001	0.95	0.00423729	0.00874945
GO:0031982	C	vesicle	7	708	280	16001	0.97	0.00988701	0.0174989
GO:0031981	C	nuclear lumen	14	708	738	16001	1	0.019774	0.0461221
GO:0005773	C	vacuole	38	708	630	16001	0.039	0.0536723	0.0393725
GO:0016021	C	integral to membrane	9	708	166	16001	0.32	0.0127119	0.0103744
GO:0005777	C	peroxisome	5	708	138	16001	0.73	0.00706215	0.00862446
GO:0005774	C	vacuolar membrane	13	708	248	16001	0.31	0.0183616	0.015499
GO:0005794	C	Golgi apparatus	22	708	623	16001	0.88	0.0310734	0.0389351
GO:0031967	C	organelle envelope	10	708	402	16001	0.98	0.0141243	0.0251234
GO:0031966	C	mitochondrial membrane	5	708	115	16001	0.58	0.00706215	0.00718705
GO:0055044	C	symplast	30	708	452	16001	0.021	0.0423729	0.0282482
GO:0031461	C	cullin RING ubiquitin ligase complex	3	708	100	16001	0.82	0.00423729	0.00624961
GO:0005789	C	endoplasmic reticulum membrane	6	708	178	16001	0.8	0.00847458	0.0111243
GO:0043234	C	protein complex	14	708	959	16001	1	0.019774	0.0599338
GO:0043230	C	extracellular organelle	5	708	172	16001	0.88	0.00706215	0.0107493
GO:0043231	C	intracellular membrane bounded organelle	300	708	8251	16001	1	0.423729	0.515655
GO:0043232	C	intracellular non membrane bounded organelle	14	708	815	16001	1	0.019774	0.0509343
GO:0043233	C	organelle lumen	15	708	827	16001	1	0.0211864	0.0516843
GO:0005829	C	cytosol	63	708	1698	16001	0.93	0.0889831	0.106118
GO:0000151	C	ubiquitin ligase complex	4	708	126	16001	0.81	0.00564972	0.00787451
GO:0044428	C	nuclear part	18	708	1058	16001	1	0.0254237	0.0661209
GO:0044429	C	mitochondrial part	5	708	176	16001	0.89	0.00706215	0.0109993
GO:0044424	C	intracellular part	426	708	11845	16001	1	0.601695	0.740266
GO:0044425	C	membrane part	49	708	1035	16001	0.34	0.069209	0.0646835
GO:0044427	C	chromosomal part	3	708	134	16001	0.94	0.00423729	0.00837448
GO:0065010	C	extracellular membrane bounded organelle	5	708	171	16001	0.88	0.00706215	0.0106868
GO:0044421	C	extracellular region part	10	708	254	16001	0.69	0.0141243	0.015874
GO:0044422	C	organelle part	66	708	2961	16001	1	0.0932203	0.185051
GO:0019866	C	organelle inner membrane	4	708	122	16001	0.79	0.00564972	0.00762452
GO:0043229	C	intracellular organelle	311	708	8738	16001	1	0.439266	0.546091
GO:0043228	C	non membrane bounded organelle	14	708	815	16001	1	0.019774	0.0509343
GO:0043227	C	membrane bounded organelle	305	708	8428	16001	1	0.430791	0.526717
GO:0043226	C	organelle	316	708	8915	16001	1	0.446328	0.557153
GO:0009579	C	thylakoid	3	708	226	16001	1	0.00423729	0.0141241
GO:0009570	C	chloroplast stroma	3	708	231	16001	1	0.00423729	0.0144366
GO:0005654	C	nucleoplasm	11	708	471	16001	0.99	0.0155367	0.0294357
GO:0044432	C	endoplasmic reticulum part	7	708	203	16001	0.8	0.00988701	0.0126867
GO:0044431	C	Golgi apparatus part	3	708	225	16001	1	0.00423729	0.0140616
GO:0044430	C	cytoskeletal part	5	708	189	16001	0.92	0.00706215	0.0118118
GO:0044437	C	vacuolar part	13	708	250	16001	0.32	0.0183616	0.015624
GO:0044435	C	plastid part	9	708	616	16001	1	0.0127119	0.0384976
GO:0044434	C	chloroplast part	8	708	583	16001	1	0.0112994	0.0364352
GO:0071212	C	subsynaptic reticulum	7	708	206	16001	0.81	0.00988701	0.0128742
GO:0012505	C	endomembrane system	11	708	353	16001	0.91	0.0155367	0.0220611
GO:0009705	C	plant type vacuole membrane	3	708	60	16001	0.5	0.00423729	0.00374977
GO:0044446	C	intracellular organelle part	64	708	2947	16001	1	0.0903955	0.184176
GO:0044444	C	cytoplasmic part	257	708	7144	16001	1	0.362994	0.446472
GO:0000325	C	plant type vacuole	7	708	85	16001	0.084	0.00988701	0.00531217
GO:0000323	C	lytic vacuole	6	708	59	16001	0.046	0.00847458	0.00368727
GO:0031012	C	extracellular matrix	3	708	33	16001	0.18	0.00423729	0.00206237
GO:0042175	C	nuclear envelope endoplasmic reticulum network	6	708	184	16001	0.83	0.00847458	0.0114993
GO:0031988	C	membrane bounded vesicle	7	708	272	16001	0.96	0.00988701	0.0169989
GO:0031226	C	intrinsic to plasma membrane	5	708	98	16001	0.44	0.00706215	0.00612462
GO:0031224	C	intrinsic to membrane	10	708	247	16001	0.66	0.0141243	0.0154365
GO:0005737	C	cytoplasm	298	708	8053	16001	1	0.420904	0.503281
GO:0031090	C	organelle membrane	29	708	800	16001	0.88	0.0409605	0.0499969
GO:0005730	C	nucleolus	3	708	258	16001	1	0.00423729	0.016124
GO:0005634	C	nucleus	109	708	3159	16001	1	0.153955	0.197425
GO:0005739	C	mitochondrion	30	708	926	16001	0.97	0.0423729	0.0578714
GO:0044451	C	nucleoplasm part	3	708	246	16001	1	0.00423729	0.015374
GO:0044459	C	plasma membrane part	38	708	612	16001	0.027	0.0536723	0.0382476
GO:0005911	C	cell cell junction	30	708	457	16001	0.024	0.0423729	0.0285607
GO:0009526	C	plastid envelope	3	708	212	16001	1	0.00423729	0.0132492
GO:0044464	C	cell part	678	708	15493	16001	0.59	0.957627	0.968252
GO:0005623	C	cell	678	708	15493	16001	0.59	0.957627	0.968252
GO:0005622	C	intracellular	427	708	11906	16001	1	0.603107	0.744078
GO:0005743	C	mitochondrial inner membrane	4	708	95	16001	0.61	0.00564972	0.00593713
GO:0005740	C	mitochondrial envelope	5	708	127	16001	0.67	0.00706215	0.007937
GO:0048046	C	apoplast	8	708	123	16001	0.18	0.0112994	0.00768702
GO:0009534	C	chloroplast thylakoid	3	708	135	16001	0.94	0.00423729	0.00843697
GO:0009536	C	plastid	50	708	1721	16001	1	0.0706215	0.107556
GO:0070062	C	extracellular vesicular exosome	5	708	170	16001	0.87	0.00706215	0.0106243
GO:0009532	C	plastid stroma	3	708	242	16001	1	0.00423729	0.0151241
GO:0030529	C	ribonucleoprotein complex	3	708	345	16001	1	0.00423729	0.0215612
GO:0005694	C	chromosome	5	708	159	16001	0.84	0.00706215	0.00993688
GO:0005856	C	cytoskeleton	5	708	217	16001	0.96	0.00706215	0.0135617
GO:0015630	C	microtubule cytoskeleton	3	708	158	16001	0.97	0.00423729	0.00987438
GO:0005887	C	integral to plasma membrane	5	708	62	16001	0.14	0.00706215	0.00387476
GO:0009506	C	plasmodesma	30	708	452	16001	0.021	0.0423729	0.0282482
GO:0009507	C	chloroplast	39	708	1525	16001	1	0.0550847	0.0953065
GO:0032991	C	macromolecular complex	17	708	1304	16001	1	0.0240113	0.0814949
GO:0042579	C	microbody	5	708	138	16001	0.73	0.00706215	0.00862446
GO:0005764	C	lysosome	3	708	36	16001	0.21	0.00423729	0.00224986
GO:0070013	C	intracellular organelle lumen	15	708	826	16001	1	0.0211864	0.0516218
GO:0005576	C	extracellular region	28	708	457	16001	0.057	0.039548	0.0285607
GO:0005768	C	endosome	8	708	230	16001	0.8	0.0112994	0.0143741
GO:0022857	F	transmembrane transporter activity	72	673	885	14927	3.7e 06	0.106984	0.0592885
GO:0015145	F	monosaccharide transmembrane transporter activity	10	673	40	14927	9e 06	0.0148588	0.00267971
GO:0005215	F	transporter activity	83	673	1093	14927	1e 05	0.123328	0.073223
GO:0022891	F	substrate specific transmembrane transporter activity	63	673	776	14927	1.4e 05	0.0936107	0.0519863
GO:0004568	F	chitinase activity	6	673	14	14927	1.9e 05	0.0089153	0.000937898
GO:0046915	F	transition metal ion transmembrane transporter activity	14	673	87	14927	3.8e 05	0.0208024	0.00582836
GO:0033612	F	receptor serine/threonine kinase binding	10	673	48	14927	4.9e 05	0.0148588	0.00321565
GO:0022892	F	substrate specific transporter activity	67	673	885	14927	6.4e 05	0.0995542	0.0592885
GO:0004028	F	3 chloroallyl aldehyde dehydrogenase activity	3	673	3	14927	9.2e 05	0.00445765	0.000200978
GO:0051119	F	sugar transmembrane transporter activity	11	673	68	14927	0.00023	0.0163447	0.0045555
GO:0015082	F	di , tri valent inorganic cation transmembrane transporter activity	15	673	117	14927	0.00028	0.0222883	0.00783815
GO:0003700	F	transcription factor activity	53	673	709	14927	0.00042	0.0787519	0.0474978
GO:0030528	F	transcription regulator activity	56	673	770	14927	0.00057	0.0832095	0.0515844
GO:0015086	F	cadmium ion transmembrane transporter activity	6	673	24	14927	0.00057	0.0089153	0.00160782
GO:0046873	F	metal ion transmembrane transporter activity	21	673	208	14927	0.00059	0.0312036	0.0139345
GO:0015075	F	ion transmembrane transporter activity	35	673	423	14927	0.00061	0.0520059	0.0283379
GO:0004553	F	hydrolase activity, hydrolyzing O glycosyl compounds	22	673	226	14927	0.00073	0.0326895	0.0151403
GO:0008061	F	chitin binding	3	673	5	14927	0.00086	0.00445765	0.000334963
GO:0004066	F	asparagine synthase (glutamine hydrolyzing) activity	3	673	5	14927	0.00086	0.00445765	0.000334963
GO:0004383	F	guanylate cyclase activity	6	673	26	14927	0.00091	0.0089153	0.00174181
GO:0032934	F	sterol binding	4	673	11	14927	0.0011	0.00594354	0.00073692
GO:0008194	F	UDP glycosyltransferase activity	20	673	204	14927	0.0011	0.0297177	0.0136665
GO:0030414	F	peptidase inhibitor activity	5	673	19	14927	0.0013	0.00742942	0.00127286
GO:0016849	F	phosphorus oxygen lyase activity	8	673	50	14927	0.0017	0.0118871	0.00334963
GO:0015144	F	carbohydrate transmembrane transporter activity	12	673	101	14927	0.0021	0.0178306	0.00676626
GO:0005496	F	steroid binding	4	673	13	14927	0.0022	0.00594354	0.000870905
GO:0005516	F	calmodulin binding	12	673	103	14927	0.0025	0.0178306	0.00690025
GO:0004857	F	enzyme inhibitor activity	6	673	32	14927	0.0028	0.0089153	0.00214377
GO:0016903	F	oxidoreductase activity, acting on the aldehyde or oxo group of donors	10	673	79	14927	0.003	0.0148588	0.00529242
GO:0022890	F	inorganic cation transmembrane transporter activity	19	673	210	14927	0.0036	0.0282318	0.0140685
GO:0009975	F	cyclase activity	8	673	56	14927	0.0036	0.0118871	0.00375159
GO:0008324	F	cation transmembrane transporter activity	25	673	309	14927	0.0043	0.0371471	0.0207007
GO:0015603	F	iron chelate transmembrane transporter activity	3	673	8	14927	0.0044	0.00445765	0.000535942
GO:0051980	F	iron nicotianamine transmembrane transporter activity	3	673	8	14927	0.0044	0.00445765	0.000535942
GO:0016798	F	hydrolase activity, acting on glycosyl bonds	22	673	262	14927	0.0046	0.0326895	0.0175521
GO:0016620	F	oxidoreductase activity, acting on the aldehyde or oxo group of donors, NAD or NADP as acceptor	7	673	47	14927	0.005	0.0104012	0.00314866
GO:0004497	F	monooxygenase activity	9	673	130	14927	0.14	0.013373	0.00870905
GO:0060089	F	molecular transducer activity	18	673	238	14927	0.025	0.0267459	0.0159443
GO:0008378	F	galactosyltransferase activity	3	673	39	14927	0.26	0.00445765	0.00261272
GO:0008374	F	O acyltransferase activity	3	673	50	14927	0.39	0.00445765	0.00334963
GO:0016791	F	phosphatase activity	14	673	240	14927	0.2	0.0208024	0.0160782
GO:0016860	F	intramolecular oxidoreductase activity	3	673	60	14927	0.51	0.00445765	0.00401956
GO:0046527	F	glucosyltransferase activity	10	673	121	14927	0.048	0.0148588	0.00810612
GO:0004364	F	glutathione transferase activity	4	673	21	14927	0.013	0.00594354	0.00140685
GO:0015250	F	water channel activity	3	673	13	14927	0.019	0.00445765	0.000870905
GO:0016627	F	oxidoreductase activity, acting on the CH CH group of donors	3	673	83	14927	0.73	0.00445765	0.00556039
GO:0005543	F	phospholipid binding	5	673	94	14927	0.42	0.00742942	0.00629731
GO:0016621	F	cinnamoyl CoA reductase activity	3	673	18	14927	0.045	0.00445765	0.00120587
GO:0016623	F	oxidoreductase activity, acting on the aldehyde or oxo group of donors, oxygen as acceptor	3	673	23	14927	0.083	0.00445765	0.00154083
GO:0000166	F	nucleotide binding	5	673	224	14927	0.97	0.00742942	0.0150064
GO:0070001	F	aspartic type peptidase activity	5	673	38	14927	0.027	0.00742942	0.00254572
GO:0016740	F	transferase activity	99	673	1944	14927	0.14	0.147103	0.130234
GO:0016741	F	transferase activity, transferring one carbon groups	6	673	217	14927	0.93	0.0089153	0.0145374
GO:0016746	F	transferase activity, transferring acyl groups	13	673	247	14927	0.33	0.0193165	0.0165472
GO:0016747	F	transferase activity, transferring acyl groups other than amino acyl groups	10	673	224	14927	0.56	0.0148588	0.0150064
GO:0005375	F	copper ion transmembrane transporter activity	3	673	20	14927	0.059	0.00445765	0.00133985
GO:0046872	F	metal ion binding	17	673	420	14927	0.71	0.02526	0.0281369
GO:0005372	F	water transmembrane transporter activity	3	673	13	14927	0.019	0.00445765	0.000870905
GO:0008810	F	cellulase activity	3	673	12	14927	0.015	0.00445765	0.000803912
GO:0016161	F	beta amylase activity	3	673	13	14927	0.019	0.00445765	0.000870905
GO:0019901	F	protein kinase binding	3	673	63	14927	0.55	0.00445765	0.00422054
GO:0019900	F	kinase binding	3	673	74	14927	0.65	0.00445765	0.00495746
GO:0022803	F	passive transmembrane transporter activity	7	673	99	14927	0.16	0.0104012	0.00663228
GO:0044212	F	DNA regulatory region binding	3	673	59	14927	0.5	0.00445765	0.00395257
GO:0016818	F	hydrolase activity, acting on acid anhydrides, in phosphorus containing anhydrides	13	673	401	14927	0.91	0.0193165	0.0268641
GO:0016684	F	oxidoreductase activity, acting on peroxide as acceptor	5	673	36	14927	0.022	0.00742942	0.00241174
GO:0016614	F	oxidoreductase activity, acting on CH OH group of donors	10	673	172	14927	0.25	0.0148588	0.0115227
GO:0016616	F	oxidoreductase activity, acting on the CH OH group of donors, NAD or NADP as acceptor	10	673	154	14927	0.16	0.0148588	0.0103169
GO:0016810	F	hydrolase activity, acting on carbon nitrogen (but not peptide) bonds	3	673	99	14927	0.83	0.00445765	0.00663228
GO:0016817	F	hydrolase activity, acting on acid anhydrides	13	673	402	14927	0.92	0.0193165	0.0269311
GO:0004091	F	carboxylesterase activity	3	673	97	14927	0.82	0.00445765	0.00649829
GO:0005381	F	iron ion transmembrane transporter activity	4	673	24	14927	0.022	0.00594354	0.00160782
GO:0022804	F	active transmembrane transporter activity	21	673	316	14927	0.054	0.0312036	0.0211697
GO:0016757	F	transferase activity, transferring glycosyl groups	23	673	383	14927	0.11	0.0341753	0.0256582
GO:0004702	F	receptor signaling protein serine/threonine kinase activity	5	673	65	14927	0.17	0.00742942	0.00435453
GO:0016758	F	transferase activity, transferring hexosyl groups	20	673	299	14927	0.055	0.0297177	0.0200308
GO:0016298	F	lipase activity	4	673	81	14927	0.5	0.00594354	0.00542641
GO:0015405	F	P P bond hydrolysis driven transmembrane transporter activity	6	673	107	14927	0.35	0.0089153	0.00716822
GO:0016881	F	acid amino acid ligase activity	12	673	314	14927	0.76	0.0178306	0.0210357
GO:0005488	F	binding	306	673	7938	14927	0.99	0.454681	0.531788
GO:0016887	F	ATPase activity	9	673	247	14927	0.79	0.013373	0.0165472
GO:0003677	F	DNA binding	62	673	1130	14927	0.077	0.0921248	0.0757017
GO:0008168	F	methyltransferase activity	6	673	216	14927	0.93	0.0089153	0.0144704
GO:0008233	F	peptidase activity	15	673	341	14927	0.58	0.0222883	0.0228445
GO:0042626	F	ATPase activity, coupled to transmembrane movement of substances	6	673	84	14927	0.18	0.0089153	0.00562739
GO:0046914	F	transition metal ion binding	7	673	298	14927	0.98	0.0104012	0.0199638
GO:0004428	F	inositol or phosphatidylinositol kinase activity	4	673	41	14927	0.11	0.00594354	0.0027467
GO:0003779	F	actin binding	4	673	61	14927	0.3	0.00594354	0.00408655
GO:0015399	F	primary active transmembrane transporter activity	6	673	107	14927	0.35	0.0089153	0.00716822
GO:0017076	F	purine nucleotide binding	4	673	179	14927	0.96	0.00594354	0.0119917
GO:0008236	F	serine type peptidase activity	4	673	73	14927	0.42	0.00594354	0.00489047
GO:0005524	F	ATP binding	3	673	90	14927	0.78	0.00445765	0.00602934
GO:0016787	F	hydrolase activity	77	673	1722	14927	0.55	0.114413	0.115361
GO:0016301	F	kinase activity	49	673	825	14927	0.038	0.0728083	0.055269
GO:0035251	F	UDP glucosyltransferase activity	10	673	104	14927	0.02	0.0148588	0.00696724
GO:0016307	F	phosphatidylinositol phosphate kinase activity	3	673	23	14927	0.083	0.00445765	0.00154083
GO:0016788	F	hydrolase activity, acting on ester bonds	23	673	606	14927	0.82	0.0341753	0.0405976
GO:0003824	F	catalytic activity	272	673	5414	14927	0.067	0.40416	0.362698
GO:0004842	F	ubiquitin protein ligase activity	11	673	293	14927	0.77	0.0163447	0.0196289
GO:0008092	F	cytoskeletal protein binding	6	673	143	14927	0.63	0.0089153	0.00957996
GO:0016773	F	phosphotransferase activity, alcohol group as acceptor	38	673	677	14927	0.11	0.0564636	0.0453541
GO:0016772	F	transferase activity, transferring phosphorus containing groups	50	673	972	14927	0.2	0.0742942	0.0651169
GO:0043492	F	ATPase activity, coupled to movement of substances	6	673	85	14927	0.19	0.0089153	0.00569438
GO:0009815	F	1 aminocyclopropane 1 carboxylate oxidase activity	3	673	18	14927	0.045	0.00445765	0.00120587
GO:0008415	F	acyltransferase activity	9	673	205	14927	0.58	0.013373	0.0137335
GO:0004722	F	protein serine/threonine phosphatase activity	5	673	67	14927	0.19	0.00742942	0.00448851
GO:0004721	F	phosphoprotein phosphatase activity	7	673	91	14927	0.12	0.0104012	0.00609634
GO:0016462	F	pyrophosphatase activity	13	673	400	14927	0.91	0.0193165	0.0267971
GO:0015077	F	monovalent inorganic cation transmembrane transporter activity	4	673	82	14927	0.51	0.00594354	0.0054934
GO:0015267	F	channel activity	7	673	99	14927	0.16	0.0104012	0.00663228
GO:0032559	F	adenyl ribonucleotide binding	3	673	97	14927	0.82	0.00445765	0.00649829
GO:0032555	F	purine ribonucleotide binding	4	673	172	14927	0.95	0.00594354	0.0115227
GO:0015175	F	neutral amino acid transmembrane transporter activity	3	673	21	14927	0.067	0.00445765	0.00140685
GO:0046983	F	protein dimerization activity	8	673	170	14927	0.5	0.0118871	0.0113888
GO:0015079	F	potassium ion transmembrane transporter activity	4	673	39	14927	0.098	0.00594354	0.00261272
GO:0001871	F	pattern binding	4	673	35	14927	0.072	0.00594354	0.00234474
GO:0032553	F	ribonucleotide binding	4	673	173	14927	0.95	0.00594354	0.0115897
GO:0015932	F	nucleobase, nucleoside, nucleotide and nucleic acid transmembrane transporter activity	5	673	53	14927	0.091	0.00742942	0.00355061
GO:0005342	F	organic acid transmembrane transporter activity	9	673	142	14927	0.19	0.013373	0.00951296
GO:0019899	F	enzyme binding	4	673	205	14927	0.98	0.00594354	0.0137335
GO:0042578	F	phosphoric ester hydrolase activity	15	673	268	14927	0.23	0.0222883	0.017954
GO:0008509	F	anion transmembrane transporter activity	9	673	108	14927	0.057	0.013373	0.00723521
GO:0008234	F	cysteine type peptidase activity	3	673	71	14927	0.63	0.00445765	0.00475648
GO:0016491	F	oxidoreductase activity	53	673	811	14927	0.0066	0.0787519	0.0543311
GO:0019787	F	small conjugating protein ligase activity	12	673	303	14927	0.72	0.0178306	0.0202988
GO:0043169	F	cation binding	18	673	427	14927	0.65	0.0267459	0.0286059
GO:0016820	F	hydrolase activity, acting on acid anhydrides, catalyzing transmembrane movement of substances	6	673	84	14927	0.18	0.0089153	0.00562739
GO:0042277	F	peptide binding	5	673	53	14927	0.091	0.00742942	0.00355061
GO:0016709	F	oxidoreductase activity, acting on paired donors, with incorporation or reduction of molecular oxygen, NADH or NADPH as one donor, and incorporation of one atom of oxygen	8	673	74	14927	0.019	0.0118871	0.00495746
GO:0016874	F	ligase activity	19	673	475	14927	0.73	0.0282318	0.0318215
GO:0016829	F	lyase activity	20	673	261	14927	0.017	0.0297177	0.0174851
GO:0016705	F	oxidoreductase activity, acting on paired donors, with incorporation or reduction of molecular oxygen	9	673	134	14927	0.15	0.013373	0.00897702
GO:0008422	F	beta glucosidase activity	3	673	19	14927	0.052	0.00445765	0.00127286
GO:0043167	F	ion binding	18	673	431	14927	0.66	0.0267459	0.0288739
GO:0005509	F	calcium ion binding	7	673	64	14927	0.025	0.0104012	0.00428753
GO:0016667	F	oxidoreductase activity, acting on sulfur group of donors	3	673	55	14927	0.45	0.00445765	0.0036846
GO:0005507	F	copper ion binding	4	673	122	14927	0.8	0.00594354	0.00817311
GO:0042802	F	identical protein binding	11	673	244	14927	0.54	0.0163447	0.0163462
GO:0042803	F	protein homodimerization activity	6	673	119	14927	0.45	0.0089153	0.00797213
GO:0015926	F	glucosidase activity	5	673	38	14927	0.027	0.00742942	0.00254572
GO:0015291	F	secondary active transmembrane transporter activity	7	673	102	14927	0.18	0.0104012	0.00683326
GO:0016410	F	N acyltransferase activity	3	673	63	14927	0.55	0.00445765	0.00422054
GO:0015293	F	symporter activity	3	673	40	14927	0.27	0.00445765	0.00267971
GO:0005216	F	ion channel activity	4	673	81	14927	0.5	0.00594354	0.00542641
GO:0008289	F	lipid binding	9	673	142	14927	0.19	0.013373	0.00951296
GO:0001653	F	peptide receptor activity	5	673	26	14927	0.0056	0.00742942	0.00174181
GO:0004866	F	endopeptidase inhibitor activity	3	673	17	14927	0.039	0.00445765	0.00113888
GO:0016853	F	isomerase activity	4	673	160	14927	0.93	0.00594354	0.0107188
GO:0030554	F	adenyl nucleotide binding	3	673	104	14927	0.85	0.00445765	0.00696724
GO:0015205	F	nucleobase transmembrane transporter activity	3	673	23	14927	0.083	0.00445765	0.00154083
GO:0015112	F	nitrate transmembrane transporter activity	3	673	18	14927	0.045	0.00445765	0.00120587
GO:0005515	F	protein binding	199	673	5197	14927	0.98	0.295691	0.348161
GO:0016835	F	carbon oxygen lyase activity	7	673	95	14927	0.14	0.0104012	0.00636431
GO:0005102	F	receptor binding	10	673	98	14927	0.014	0.0148588	0.00656528
GO:0022838	F	substrate specific channel activity	7	673	94	14927	0.13	0.0104012	0.00629731
GO:0016884	F	carbon nitrogen ligase activity, with glutamine as amido N donor	3	673	15	14927	0.028	0.00445765	0.00100489
GO:0004175	F	endopeptidase activity	5	673	136	14927	0.74	0.00742942	0.00911101
GO:0003676	F	nucleic acid binding	64	673	1663	14927	0.91	0.0950966	0.111409
GO:0015294	F	solute:cation symporter activity	3	673	36	14927	0.22	0.00445765	0.00241174
GO:0016830	F	carbon carbon lyase activity	3	673	73	14927	0.65	0.00445765	0.00489047
GO:0030247	F	polysaccharide binding	4	673	35	14927	0.072	0.00594354	0.00234474
GO:0030246	F	carbohydrate binding	4	673	58	14927	0.27	0.00594354	0.00388558
GO:0004601	F	peroxidase activity	5	673	36	14927	0.022	0.00742942	0.00241174
GO:0004872	F	receptor activity	15	673	164	14927	0.0081	0.0222883	0.0109868
GO:0004871	F	signal transducer activity	18	673	238	14927	0.025	0.0267459	0.0159443
GO:0043424	F	protein histidine kinase binding	3	673	35	14927	0.21	0.00445765	0.00234474
GO:0001883	F	purine nucleoside binding	3	673	107	14927	0.87	0.00445765	0.00716822
GO:0001882	F	nucleoside binding	3	673	107	14927	0.87	0.00445765	0.00716822
GO:0001727	F	lipid kinase activity	4	673	39	14927	0.098	0.00594354	0.00261272
GO:0005057	F	receptor signaling protein activity	5	673	68	14927	0.19	0.00742942	0.0045555
GO:0016641	F	oxidoreductase activity, acting on the CH NH2 group of donors, oxygen as acceptor	3	673	21	14927	0.067	0.00445765	0.00140685
GO:0017171	F	serine hydrolase activity	4	673	73	14927	0.42	0.00594354	0.00489047
GO:0004888	F	transmembrane receptor activity	9	673	112	14927	0.068	0.013373	0.00750318
GO:0005198	F	structural molecule activity	3	673	269	14927	1	0.00445765	0.018021
GO:0004675	F	transmembrane receptor protein serine/threonine kinase activity	3	673	18	14927	0.045	0.00445765	0.00120587
GO:0004674	F	protein serine/threonine kinase activity	18	673	311	14927	0.17	0.0267459	0.0208347
GO:0015103	F	inorganic anion transmembrane transporter activity	7	673	69	14927	0.036	0.0104012	0.0046225
GO:0004672	F	protein kinase activity	32	673	548	14927	0.09	0.0475483	0.036712
GO:0016209	F	antioxidant activity	5	673	51	14927	0.08	0.00742942	0.00341663
GO:0005275	F	amine transmembrane transporter activity	8	673	120	14927	0.18	0.0118871	0.00803912
GO:0016160	F	amylase activity	4	673	18	14927	0.0077	0.00594354	0.00120587
GO:0008757	F	S adenosylmethionine dependent methyltransferase activity	6	673	165	14927	0.76	0.0089153	0.0110538
GO:0030234	F	enzyme regulator activity	8	673	211	14927	0.74	0.0118871	0.0141355
GO:0017111	F	nucleoside triphosphatase activity	12	673	356	14927	0.88	0.0178306	0.0238494
GO:0016878	F	acid thiol ligase activity	3	673	27	14927	0.12	0.00445765	0.0018088
GO:0016879	F	ligase activity, forming carbon nitrogen bonds	15	673	367	14927	0.69	0.0222883	0.0245863
GO:0047262	F	polygalacturonate 4 alpha galacturonosyltransferase activity	4	673	35	14927	0.072	0.00594354	0.00234474
GO:0015149	F	hexose transmembrane transporter activity	3	673	11	14927	0.012	0.00445765	0.00073692
GO:0046943	F	carboxylic acid transmembrane transporter activity	8	673	138	14927	0.29	0.0118871	0.00924499
GO:0016877	F	ligase activity, forming carbon sulfur bonds	4	673	39	14927	0.098	0.00594354	0.00261272
GO:0016638	F	oxidoreductase activity, acting on the CH NH2 group of donors	4	673	29	14927	0.04	0.00594354	0.00194279
GO:0042623	F	ATPase activity, coupled	9	673	191	14927	0.5	0.013373	0.0127956
GO:0015171	F	amino acid transmembrane transporter activity	8	673	106	14927	0.11	0.0118871	0.00710123
GO:0070011	F	peptidase activity, acting on L amino acid peptides	13	673	298	14927	0.59	0.0193165	0.0199638
GO:0016837	F	carbon oxygen lyase activity, acting on polysaccharides	3	673	11	14927	0.012	0.00445765	0.00073692
GO:0016765	F	transferase activity, transferring alkyl or aryl (other than methyl) groups	5	673	67	14927	0.19	0.00742942	0.00448851
GO:0019199	F	transmembrane receptor protein kinase activity	5	673	42	14927	0.04	0.00742942	0.00281369

## Sheet: L24-vs-L4_L4down
Table S3: Classification of downregulated DEGs and unigenes in L25-vs-L4 under GO terms
	P = biological processes
	C = cellular component
	F = molecular function
GO_acc	term_type	Term	queryitem	querytotal	refitem	reftotal	pvalue	DEGs	Unigenes
GO:0043457	P	regulation of cellular respiration	5	384	12	15676	6.3e 06	0.0130208	0.000765501
GO:0009698	P	phenylpropanoid metabolic process	14	384	141	15676	1.3e 05	0.0364583	0.00899464
GO:0043467	P	regulation of generation of precursor metabolites and energy	5	384	16	15676	3.2e 05	0.0130208	0.00102067
GO:0009699	P	phenylpropanoid biosynthetic process	12	384	122	15676	5.6e 05	0.03125	0.0077826
GO:0019438	P	aromatic compound biosynthetic process	15	384	186	15676	7.4e 05	0.0390625	0.0118653
GO:0006575	P	cellular amino acid derivative metabolic process	18	384	263	15676	0.00013	0.046875	0.0167772
GO:0006519	P	cellular amino acid and derivative metabolic process	26	384	476	15676	0.00022	0.0677083	0.0303649
GO:0006631	P	fatty acid metabolic process	14	384	185	15676	0.00024	0.0364583	0.0118015
GO:0019748	P	secondary metabolic process	23	384	427	15676	0.00057	0.0598958	0.0272391
GO:0042398	P	cellular amino acid derivative biosynthetic process	13	384	182	15676	0.00068	0.0338542	0.0116101
GO:0044283	P	small molecule biosynthetic process	28	384	580	15676	0.00088	0.0729167	0.0369992
GO:0006091	P	generation of precursor metabolites and energy	12	384	174	15676	0.0014	0.03125	0.0110998
GO:0006725	P	cellular aromatic compound metabolic process	17	384	307	15676	0.002	0.0442708	0.0195841
GO:0006949	P	syncytium formation	3	384	11	15676	0.0021	0.0078125	0.00070171
GO:0044255	P	cellular lipid metabolic process	27	384	589	15676	0.0022	0.0703125	0.0375734
GO:0006629	P	lipid metabolic process	30	384	686	15676	0.0026	0.078125	0.0437612
GO:0045333	P	cellular respiration	6	384	57	15676	0.0028	0.015625	0.00363613
GO:0022622	P	root system development	9	384	172	15676	0.028	0.0234375	0.0109722
GO:0022621	P	shoot system development	5	384	144	15676	0.28	0.0130208	0.00918602
GO:0044281	P	small molecule metabolic process	53	384	1761	15676	0.092	0.138021	0.112337
GO:0044282	P	small molecule catabolic process	8	384	276	15676	0.37	0.0208333	0.0176065
GO:0051716	P	cellular response to stimulus	16	384	953	15676	0.95	0.0416667	0.0607936
GO:0000003	P	reproduction	18	384	820	15676	0.71	0.046875	0.0523093
GO:0016104	P	triterpenoid biosynthetic process	3	384	33	15676	0.047	0.0078125	0.00210513
GO:0006281	P	DNA repair	3	384	130	15676	0.62	0.0078125	0.00829293
GO:0015849	P	organic acid transport	7	384	142	15676	0.063	0.0182292	0.00905843
GO:0050832	P	defense response to fungus	3	384	70	15676	0.25	0.0078125	0.00446542
GO:0008361	P	regulation of cell size	8	384	214	15676	0.16	0.0208333	0.0136514
GO:0046483	P	heterocycle metabolic process	6	384	350	15676	0.86	0.015625	0.0223271
GO:0009607	P	response to biotic stimulus	10	384	642	15676	0.95	0.0260417	0.0409543
GO:0006576	P	cellular biogenic amine metabolic process	4	384	67	15676	0.083	0.0104167	0.00427405
GO:0019538	P	protein metabolic process	17	384	1308	15676	1	0.0442708	0.0834397
GO:0009892	P	negative regulation of metabolic process	5	384	263	15676	0.77	0.0130208	0.0167772
GO:0009890	P	negative regulation of biosynthetic process	5	384	155	15676	0.33	0.0130208	0.00988773
GO:0048569	P	post embryonic organ development	6	384	152	15676	0.17	0.015625	0.00969635
GO:0000302	P	response to reactive oxygen species	4	384	75	15676	0.11	0.0104167	0.00478438
GO:0044036	P	cell wall macromolecule metabolic process	6	384	131	15676	0.11	0.015625	0.00835672
GO:0070592	P	cell wall polysaccharide biosynthetic process	4	384	47	15676	0.028	0.0104167	0.00299821
GO:0050789	P	regulation of biological process	45	384	2325	15676	0.95	0.117188	0.148316
GO:0044038	P	cell wall macromolecule biosynthetic process	4	384	49	15676	0.032	0.0104167	0.0031258
GO:0000904	P	cell morphogenesis involved in differentiation	4	384	108	15676	0.27	0.0104167	0.00688951
GO:0000902	P	cell morphogenesis	5	384	203	15676	0.56	0.0130208	0.0129497
GO:0006886	P	intracellular protein transport	4	384	293	15676	0.93	0.0104167	0.018691
GO:0042254	P	ribosome biogenesis	4	384	167	15676	0.59	0.0104167	0.0106532
GO:0032259	P	methylation	3	384	255	15676	0.95	0.0078125	0.0162669
GO:0048316	P	seed development	5	384	212	15676	0.6	0.0130208	0.0135239
GO:0009308	P	amine metabolic process	12	384	343	15676	0.14	0.03125	0.0218806
GO:0009309	P	amine biosynthetic process	7	384	129	15676	0.041	0.0182292	0.00822914
GO:0043412	P	macromolecule modification	12	384	1095	15676	1	0.03125	0.069852
GO:0043414	P	macromolecule methylation	3	384	252	15676	0.95	0.0078125	0.0160755
GO:0009266	P	response to temperature stimulus	13	384	252	15676	0.011	0.0338542	0.0160755
GO:0006520	P	cellular amino acid metabolic process	9	384	264	15676	0.21	0.0234375	0.016841
GO:0044042	P	glucan metabolic process	4	384	129	15676	0.39	0.0104167	0.00822914
GO:0016071	P	mRNA metabolic process	3	384	323	15676	0.99	0.0078125	0.0206047
GO:0016072	P	rRNA metabolic process	4	384	114	15676	0.31	0.0104167	0.00727226
GO:0048367	P	shoot development	5	384	144	15676	0.28	0.0130208	0.00918602
GO:0010556	P	regulation of macromolecule biosynthetic process	12	384	587	15676	0.77	0.03125	0.0374458
GO:0006694	P	steroid biosynthetic process	3	384	74	15676	0.27	0.0078125	0.00472059
GO:0006753	P	nucleoside phosphate metabolic process	3	384	221	15676	0.91	0.0078125	0.014098
GO:0010410	P	hemicellulose metabolic process	5	384	89	15676	0.069	0.0130208	0.00567747
GO:0010558	P	negative regulation of macromolecule biosynthetic process	3	384	147	15676	0.7	0.0078125	0.00937739
GO:0048638	P	regulation of developmental growth	5	384	117	15676	0.16	0.0130208	0.00746364
GO:0008152	P	metabolic process	159	384	6429	15676	0.48	0.414062	0.410117
GO:0009411	P	response to UV	4	384	65	15676	0.076	0.0104167	0.00414647
GO:0009416	P	response to light stimulus	14	384	320	15676	0.03	0.0364583	0.0204134
GO:0048229	P	gametophyte development	4	384	161	15676	0.56	0.0104167	0.0102705
GO:0048513	P	organ development	27	384	853	15676	0.12	0.0703125	0.0544144
GO:0015674	P	di , tri valent inorganic cation transport	4	384	104	15676	0.25	0.0104167	0.00663435
GO:0043687	P	post translational protein modification	7	384	591	15676	0.99	0.0182292	0.0377009
GO:0006873	P	cellular ion homeostasis	3	384	58	15676	0.17	0.0078125	0.00369992
GO:0006974	P	response to DNA damage stimulus	3	384	168	15676	0.78	0.0078125	0.010717
GO:0034637	P	cellular carbohydrate biosynthetic process	10	384	279	15676	0.15	0.0260417	0.0177979
GO:0023046	P	signaling process	13	384	636	15676	0.78	0.0338542	0.0405716
GO:0006970	P	response to osmotic stress	5	384	190	15676	0.5	0.0130208	0.0121204
GO:0006979	P	response to oxidative stress	4	384	135	15676	0.42	0.0104167	0.00861189
GO:0010073	P	meristem maintenance	4	384	100	15676	0.23	0.0104167	0.00637918
GO:0010075	P	regulation of meristem growth	4	384	80	15676	0.13	0.0104167	0.00510334
GO:0042592	P	homeostatic process	4	384	138	15676	0.44	0.0104167	0.00880327
GO:0045449	P	regulation of transcription	11	384	517	15676	0.72	0.0286458	0.0329804
GO:0007275	P	multicellular organismal development	56	384	1836	15676	0.073	0.145833	0.117122
GO:0009639	P	response to red or far red light	4	384	102	15676	0.24	0.0104167	0.00650676
GO:0009737	P	response to abscisic acid stimulus	6	384	189	15676	0.32	0.015625	0.0120566
GO:0009736	P	cytokinin mediated signaling pathway	3	384	22	15676	0.016	0.0078125	0.00140342
GO:0009735	P	response to cytokinin stimulus	4	384	64	15676	0.073	0.0104167	0.00408267
GO:0009738	P	abscisic acid mediated signaling pathway	3	384	66	15676	0.22	0.0078125	0.00421026
GO:0009605	P	response to external stimulus	3	384	361	15676	0.99	0.0078125	0.0230288
GO:0019742	P	pentacyclic triterpenoid metabolic process	3	384	28	15676	0.031	0.0078125	0.00178617
GO:0019745	P	pentacyclic triterpenoid biosynthetic process	3	384	28	15676	0.031	0.0078125	0.00178617
GO:0019219	P	regulation of nucleobase, nucleoside, nucleotide and nucleic acid metabolic process	12	384	587	15676	0.77	0.03125	0.0374458
GO:0000271	P	polysaccharide biosynthetic process	9	384	177	15676	0.033	0.0234375	0.0112911
GO:0006464	P	protein modification process	8	384	803	15676	1	0.0208333	0.0512248
GO:0010382	P	cellular cell wall macromolecule metabolic process	4	384	65	15676	0.076	0.0104167	0.00414647
GO:0010383	P	cell wall polysaccharide metabolic process	6	384	118	15676	0.072	0.015625	0.00752743
GO:0051276	P	chromosome organization	6	384	233	15676	0.51	0.015625	0.0148635
GO:0009913	P	epidermal cell differentiation	5	384	121	15676	0.18	0.0130208	0.00771881
GO:0048856	P	anatomical structure development	51	384	1614	15676	0.053	0.132812	0.10296
GO:0006066	P	alcohol metabolic process	5	384	389	15676	0.96	0.0130208	0.024815
GO:0006796	P	phosphate metabolic process	6	384	398	15676	0.92	0.015625	0.0253891
GO:0009856	P	pollination	4	384	85	15676	0.16	0.0104167	0.0054223
GO:0006793	P	phosphorus metabolic process	6	384	399	15676	0.92	0.015625	0.0254529
GO:0048523	P	negative regulation of cellular process	7	384	337	15676	0.72	0.0182292	0.0214978
GO:0008104	P	protein localization	4	384	369	15676	0.98	0.0104167	0.0235392
GO:0009451	P	RNA modification	4	384	276	15676	0.91	0.0104167	0.0176065
GO:0007165	P	signal transduction	11	384	574	15676	0.83	0.0286458	0.0366165
GO:0033036	P	macromolecule localization	4	384	472	15676	1	0.0104167	0.0301097
GO:0006665	P	sphingolipid metabolic process	3	384	43	15676	0.089	0.0078125	0.00274305
GO:0010038	P	response to metal ion	4	384	203	15676	0.73	0.0104167	0.0129497
GO:0010035	P	response to inorganic substance	10	384	336	15676	0.31	0.0260417	0.021434
GO:0051707	P	response to other organism	10	384	542	15676	0.85	0.0260417	0.0345751
GO:0010033	P	response to organic substance	27	384	1076	15676	0.48	0.0703125	0.06864
GO:0051704	P	multi organism process	16	384	684	15676	0.61	0.0416667	0.0436336
GO:0044248	P	cellular catabolic process	15	384	816	15676	0.89	0.0390625	0.0520541
GO:0034285	P	response to disaccharide stimulus	3	384	61	15676	0.19	0.0078125	0.0038913
GO:0044249	P	cellular biosynthetic process	69	384	2446	15676	0.15	0.179688	0.156035
GO:0016114	P	terpenoid biosynthetic process	6	384	99	15676	0.036	0.015625	0.00631539
GO:0016568	P	chromatin modification	4	384	140	15676	0.45	0.0104167	0.00893085
GO:0016569	P	covalent chromatin modification	3	384	113	15676	0.53	0.0078125	0.00720847
GO:0010629	P	negative regulation of gene expression	3	384	215	15676	0.9	0.0078125	0.0137152
GO:0006807	P	nitrogen compound metabolic process	49	384	2669	15676	0.98	0.127604	0.17026
GO:0034660	P	ncRNA metabolic process	5	384	242	15676	0.71	0.0130208	0.0154376
GO:0044267	P	cellular protein metabolic process	15	384	1228	15676	1	0.0390625	0.0783363
GO:0044264	P	cellular polysaccharide metabolic process	9	384	210	15676	0.078	0.0234375	0.0133963
GO:0051186	P	cofactor metabolic process	7	384	271	15676	0.5	0.0182292	0.0172876
GO:0044262	P	cellular carbohydrate metabolic process	13	384	708	15676	0.88	0.0338542	0.0451646
GO:0044260	P	cellular macromolecule metabolic process	59	384	3502	15676	1	0.153646	0.223399
GO:0051188	P	cofactor biosynthetic process	3	384	130	15676	0.62	0.0078125	0.00829293
GO:0006364	P	rRNA processing	4	384	113	15676	0.3	0.0104167	0.00720847
GO:0030148	P	sphingolipid biosynthetic process	3	384	31	15676	0.04	0.0078125	0.00197755
GO:0009887	P	organ morphogenesis	4	384	142	15676	0.46	0.0104167	0.00905843
GO:0009886	P	post embryonic morphogenesis	4	384	95	15676	0.21	0.0104167	0.00606022
GO:0050793	P	regulation of developmental process	7	384	269	15676	0.49	0.0182292	0.01716
GO:0050790	P	regulation of catalytic activity	3	384	160	15676	0.75	0.0078125	0.0102067
GO:0009889	P	regulation of biosynthetic process	14	384	630	15676	0.68	0.0364583	0.0401888
GO:0009888	P	tissue development	11	384	365	15676	0.29	0.0286458	0.023284
GO:0050794	P	regulation of cellular process	32	384	1736	15676	0.95	0.0833333	0.110743
GO:0019637	P	organophosphate metabolic process	3	384	169	15676	0.79	0.0078125	0.0107808
GO:0051239	P	regulation of multicellular organismal process	6	384	233	15676	0.51	0.015625	0.0148635
GO:0051234	P	establishment of localization	33	384	1514	15676	0.77	0.0859375	0.0965808
GO:0008652	P	cellular amino acid biosynthetic process	7	384	117	15676	0.026	0.0182292	0.00746364
GO:0042546	P	cell wall biogenesis	4	384	93	15676	0.2	0.0104167	0.00593264
GO:0015980	P	energy derivation by oxidation of organic compounds	6	384	59	15676	0.0033	0.015625	0.00376372
GO:0042542	P	response to hydrogen peroxide	4	384	60	15676	0.06	0.0104167	0.00382751
GO:0046394	P	carboxylic acid biosynthetic process	15	384	279	15676	0.0046	0.0390625	0.0177979
GO:0046395	P	carboxylic acid catabolic process	4	384	111	15676	0.29	0.0104167	0.00708089
GO:0050896	P	response to stimulus	94	384	3695	15676	0.39	0.244792	0.235711
GO:0009812	P	flavonoid metabolic process	4	384	74	15676	0.11	0.0104167	0.00472059
GO:0009813	P	flavonoid biosynthetic process	4	384	72	15676	0.1	0.0104167	0.00459301
GO:0006633	P	fatty acid biosynthetic process	6	384	77	15676	0.012	0.015625	0.00491197
GO:0006732	P	coenzyme metabolic process	5	384	161	15676	0.36	0.0130208	0.0102705
GO:0009314	P	response to radiation	15	384	332	15676	0.02	0.0390625	0.0211789
GO:0006730	P	one carbon metabolic process	3	384	269	15676	0.96	0.0078125	0.01716
GO:0070882	P	cellular cell wall organization or biogenesis	4	384	120	15676	0.34	0.0104167	0.00765501
GO:0009250	P	glucan biosynthetic process	3	384	85	15676	0.35	0.0078125	0.0054223
GO:0070887	P	cellular response to chemical stimulus	10	384	526	15676	0.83	0.0260417	0.0335545
GO:0006457	P	protein folding	3	384	58	15676	0.17	0.0078125	0.00369992
GO:0051179	P	localization	35	384	1638	15676	0.81	0.0911458	0.104491
GO:0051641	P	cellular localization	9	384	680	15676	0.98	0.0234375	0.0433784
GO:0019252	P	starch biosynthetic process	3	384	52	15676	0.14	0.0078125	0.00331717
GO:0048608	P	reproductive structure development	13	384	585	15676	0.68	0.0338542	0.0373182
GO:0009409	P	response to cold	6	384	134	15676	0.11	0.015625	0.0085481
GO:0009408	P	response to heat	7	384	102	15676	0.013	0.0182292	0.00650676
GO:0070838	P	divalent metal ion transport	4	384	79	15676	0.13	0.0104167	0.00503955
GO:0033692	P	cellular polysaccharide biosynthetic process	8	384	159	15676	0.044	0.0208333	0.0101429
GO:0048731	P	system development	31	384	933	15676	0.065	0.0807292	0.0595177
GO:0006325	P	chromatin organization	5	384	173	15676	0.42	0.0130208	0.011036
GO:0006790	P	sulfur metabolic process	7	384	182	15676	0.16	0.0182292	0.0116101
GO:0045934	P	negative regulation of nucleobase, nucleoside, nucleotide and nucleic acid metabolic process	3	384	138	15676	0.66	0.0078125	0.00880327
GO:0010817	P	regulation of hormone levels	3	384	97	15676	0.43	0.0078125	0.0061878
GO:0022414	P	reproductive process	18	384	803	15676	0.68	0.046875	0.0512248
GO:0042221	P	response to chemical stimulus	39	384	1700	15676	0.68	0.101562	0.108446
GO:0008610	P	lipid biosynthetic process	20	384	439	15676	0.0077	0.0520833	0.0280046
GO:0006996	P	organelle organization	15	384	892	15676	0.95	0.0390625	0.0569023
GO:0044238	P	primary metabolic process	124	384	5207	15676	0.63	0.322917	0.332164
GO:0009744	P	response to sucrose stimulus	3	384	61	15676	0.19	0.0078125	0.0038913
GO:0005975	P	carbohydrate metabolic process	18	384	830	15676	0.73	0.046875	0.0529472
GO:0009743	P	response to carbohydrate stimulus	6	384	217	15676	0.44	0.015625	0.0138428
GO:0009741	P	response to brassinosteroid stimulus	4	384	49	15676	0.032	0.0104167	0.0031258
GO:0009620	P	response to fungus	4	384	160	15676	0.55	0.0104167	0.0102067
GO:0044237	P	cellular metabolic process	142	384	5765	15676	0.49	0.369792	0.36776
GO:0008299	P	isoprenoid biosynthetic process	6	384	152	15676	0.17	0.015625	0.00969635
GO:0006259	P	DNA metabolic process	6	384	341	15676	0.84	0.015625	0.021753
GO:0030001	P	metal ion transport	4	384	179	15676	0.64	0.0104167	0.0114187
GO:0006396	P	RNA processing	8	384	618	15676	0.98	0.0208333	0.0394233
GO:0048467	P	gynoecium development	4	384	45	15676	0.025	0.0104167	0.00287063
GO:0019222	P	regulation of metabolic process	21	384	969	15676	0.74	0.0546875	0.0618142
GO:0048588	P	developmental cell growth	3	384	94	15676	0.41	0.0078125	0.00599643
GO:0048468	P	cell development	7	384	235	15676	0.36	0.0182292	0.0149911
GO:0048469	P	cell maturation	3	384	61	15676	0.19	0.0078125	0.0038913
GO:0048869	P	cellular developmental process	17	384	556	15676	0.22	0.0442708	0.0354682
GO:0022900	P	electron transport chain	3	384	39	15676	0.071	0.0078125	0.00248788
GO:0008202	P	steroid metabolic process	3	384	89	15676	0.37	0.0078125	0.00567747
GO:0006073	P	cellular glucan metabolic process	4	384	120	15676	0.34	0.0104167	0.00765501
GO:0048518	P	positive regulation of biological process	4	384	374	15676	0.98	0.0104167	0.0238581
GO:0048519	P	negative regulation of biological process	9	384	494	15676	0.85	0.0234375	0.0315131
GO:0034470	P	ncRNA processing	4	384	198	15676	0.72	0.0104167	0.0126308
GO:0048765	P	root hair cell differentiation	3	384	60	15676	0.18	0.0078125	0.00382751
GO:0048764	P	trichoblast maturation	3	384	60	15676	0.18	0.0078125	0.00382751
GO:0000097	P	sulfur amino acid biosynthetic process	4	384	61	15676	0.063	0.0104167	0.0038913
GO:0000096	P	sulfur amino acid metabolic process	6	384	99	15676	0.036	0.015625	0.00631539
GO:0006605	P	protein targeting	3	384	269	15676	0.96	0.0078125	0.01716
GO:0045184	P	establishment of protein localization	4	384	316	15676	0.95	0.0104167	0.0201582
GO:0003006	P	reproductive developmental process	15	384	703	15676	0.74	0.0390625	0.0448456
GO:0043436	P	oxoacid metabolic process	26	384	682	15676	0.023	0.0677083	0.043506
GO:0055114	P	oxidation reduction	5	384	76	15676	0.04	0.0130208	0.00484818
GO:0016192	P	vesicle mediated transport	4	384	284	15676	0.92	0.0104167	0.0181169
GO:0016054	P	organic acid catabolic process	4	384	111	15676	0.29	0.0104167	0.00708089
GO:0016052	P	carbohydrate catabolic process	4	384	194	15676	0.7	0.0104167	0.0123756
GO:0016053	P	organic acid biosynthetic process	15	384	279	15676	0.0046	0.0390625	0.0177979
GO:0016051	P	carbohydrate biosynthetic process	11	384	311	15676	0.15	0.0286458	0.0198392
GO:0033554	P	cellular response to stress	6	384	510	15676	0.99	0.015625	0.0325338
GO:0045492	P	xylan biosynthetic process	4	384	41	15676	0.018	0.0104167	0.00261546
GO:0045491	P	xylan metabolic process	5	384	78	15676	0.044	0.0130208	0.00497576
GO:0032535	P	regulation of cellular component size	8	384	217	15676	0.17	0.0208333	0.0138428
GO:0009062	P	fatty acid catabolic process	4	384	63	15676	0.07	0.0104167	0.00401888
GO:0009069	P	serine family amino acid metabolic process	4	384	51	15676	0.037	0.0104167	0.00325338
GO:0043170	P	macromolecule metabolic process	65	384	3849	15676	1	0.169271	0.245535
GO:0021700	P	developmental maturation	3	384	68	15676	0.23	0.0078125	0.00433784
GO:0090066	P	regulation of anatomical structure size	8	384	217	15676	0.17	0.0208333	0.0138428
GO:0016570	P	histone modification	3	384	105	15676	0.48	0.0078125	0.00669814
GO:0071215	P	cellular response to abscisic acid stimulus	3	384	77	15676	0.29	0.0078125	0.00491197
GO:0048646	P	anatomical structure formation involved in morphogenesis	5	384	105	15676	0.12	0.0130208	0.00669814
GO:0006812	P	cation transport	6	384	239	15676	0.53	0.015625	0.0152462
GO:0006811	P	ion transport	8	384	337	15676	0.59	0.0208333	0.0214978
GO:0006810	P	transport	33	384	1483	15676	0.73	0.0859375	0.0946032
GO:0006952	P	defense response	14	384	569	15676	0.53	0.0364583	0.0362975
GO:0006950	P	response to stress	44	384	1765	15676	0.48	0.114583	0.112592
GO:0044271	P	cellular nitrogen compound biosynthetic process	7	384	209	15676	0.26	0.0182292	0.0133325
GO:0010154	P	fruit development	5	384	216	15676	0.61	0.0130208	0.013779
GO:0046907	P	intracellular transport	8	384	564	15676	0.96	0.0208333	0.0359786
GO:0044272	P	sulfur compound biosynthetic process	5	384	118	15676	0.17	0.0130208	0.00752743
GO:0006355	P	regulation of transcription, DNA dependent	11	384	510	15676	0.7	0.0286458	0.0325338
GO:0006350	P	transcription	13	384	624	15676	0.76	0.0338542	0.0398061
GO:0006351	P	transcription, DNA dependent	12	384	615	15676	0.82	0.03125	0.0392319
GO:0032774	P	RNA biosynthetic process	12	384	616	15676	0.82	0.03125	0.0392957
GO:0030154	P	cell differentiation	13	384	399	15676	0.19	0.0338542	0.0254529
GO:0015837	P	amine transport	8	384	132	15676	0.017	0.0208333	0.00842052
GO:0008544	P	epidermis development	6	384	131	15676	0.11	0.015625	0.00835672
GO:0009719	P	response to endogenous stimulus	18	384	555	15676	0.15	0.046875	0.0354044
GO:0006139	P	nucleobase, nucleoside, nucleotide and nucleic acid metabolic process	36	384	2205	15676	0.99	0.09375	0.140661
GO:0009809	P	lignin biosynthetic process	3	384	18	15676	0.0092	0.0078125	0.00114825
GO:0009808	P	lignin metabolic process	3	384	21	15676	0.014	0.0078125	0.00133963
GO:0005982	P	starch metabolic process	4	384	79	15676	0.13	0.0104167	0.00503955
GO:0006508	P	proteolysis	4	384	197	15676	0.71	0.0104167	0.012567
GO:0032502	P	developmental process	63	384	2071	15676	0.064	0.164062	0.132113
GO:0016070	P	RNA metabolic process	26	384	1581	15676	0.99	0.0677083	0.100855
GO:0006644	P	phospholipid metabolic process	3	384	166	15676	0.78	0.0078125	0.0105894
GO:0032501	P	multicellular organismal process	56	384	2056	15676	0.25	0.145833	0.131156
GO:0006643	P	membrane lipid metabolic process	4	384	64	15676	0.073	0.0104167	0.00408267
GO:0006721	P	terpenoid metabolic process	7	384	118	15676	0.027	0.0182292	0.00752743
GO:0006720	P	isoprenoid metabolic process	7	384	181	15676	0.16	0.0182292	0.0115463
GO:0009987	P	cellular process	216	384	9629	15676	0.86	0.5625	0.614251
GO:0032870	P	cellular response to hormone stimulus	7	384	193	15676	0.2	0.0182292	0.0123118
GO:0016481	P	negative regulation of transcription	3	384	128	15676	0.61	0.0078125	0.00816535
GO:0051253	P	negative regulation of RNA metabolic process	3	384	129	15676	0.62	0.0078125	0.00822914
GO:0051252	P	regulation of RNA metabolic process	12	384	544	15676	0.68	0.03125	0.0347027
GO:0071368	P	cellular response to cytokinin stimulus	3	384	23	15676	0.018	0.0078125	0.00146721
GO:0007389	P	pattern specification process	3	384	77	15676	0.29	0.0078125	0.00491197
GO:0032989	P	cellular component morphogenesis	6	384	244	15676	0.55	0.015625	0.0155652
GO:0071310	P	cellular response to organic substance	9	384	410	15676	0.67	0.0234375	0.0261546
GO:0048364	P	root development	9	384	172	15676	0.028	0.0234375	0.0109722
GO:0034613	P	cellular protein localization	4	384	313	15676	0.95	0.0104167	0.0199668
GO:0023060	P	signal transmission	13	384	636	15676	0.78	0.0338542	0.0405716
GO:0009058	P	biosynthetic process	73	384	2539	15676	0.12	0.190104	0.161967
GO:0009059	P	macromolecule biosynthetic process	26	384	1262	15676	0.83	0.0677083	0.0805052
GO:0009117	P	nucleotide metabolic process	3	384	220	15676	0.91	0.0078125	0.0140342
GO:0051171	P	regulation of nitrogen compound metabolic process	12	384	595	15676	0.79	0.03125	0.0379561
GO:0051172	P	negative regulation of nitrogen compound metabolic process	3	384	138	15676	0.66	0.0078125	0.00880327
GO:0051649	P	establishment of localization in cell	8	384	617	15676	0.98	0.0208333	0.0393595
GO:0009056	P	catabolic process	17	384	871	15676	0.85	0.0442708	0.0555626
GO:0009057	P	macromolecule catabolic process	5	384	483	15676	0.99	0.0130208	0.0308114
GO:0046942	P	carboxylic acid transport	7	384	139	15676	0.057	0.0182292	0.00886706
GO:0010054	P	trichoblast differentiation	4	384	67	15676	0.083	0.0104167	0.00427405
GO:0042180	P	cellular ketone metabolic process	28	384	709	15676	0.013	0.0729167	0.0452284
GO:0010053	P	root epidermal cell differentiation	4	384	67	15676	0.083	0.0104167	0.00427405
GO:0040008	P	regulation of growth	6	384	132	15676	0.11	0.015625	0.00842052
GO:0080090	P	regulation of primary metabolic process	15	384	724	15676	0.77	0.0390625	0.0461853
GO:0035266	P	meristem growth	4	384	81	15676	0.14	0.0104167	0.00516713
GO:0015979	P	photosynthesis	7	384	84	15676	0.0048	0.0182292	0.00535851
GO:0009755	P	hormone mediated signaling pathway	7	384	171	15676	0.13	0.0182292	0.0109084
GO:0048437	P	floral organ development	6	384	143	15676	0.14	0.015625	0.00912223
GO:0042335	P	cuticle development	3	384	18	15676	0.0092	0.0078125	0.00114825
GO:0010605	P	negative regulation of macromolecule metabolic process	3	384	253	15676	0.95	0.0078125	0.0161393
GO:0070727	P	cellular macromolecule localization	4	384	327	15676	0.96	0.0104167	0.0208599
GO:0009070	P	serine family amino acid biosynthetic process	3	384	35	15676	0.054	0.0078125	0.00223271
GO:0009617	P	response to bacterium	3	384	139	15676	0.67	0.0078125	0.00886706
GO:0070647	P	protein modification by small protein conjugation or removal	3	384	205	15676	0.88	0.0078125	0.0130773
GO:0019725	P	cellular homeostasis	3	384	66	15676	0.22	0.0078125	0.00421026
GO:0060255	P	regulation of macromolecule metabolic process	14	384	849	15676	0.95	0.0364583	0.0541592
GO:0032787	P	monocarboxylic acid metabolic process	16	384	405	15676	0.047	0.0416667	0.0258357
GO:0070589	P	cellular component macromolecule biosynthetic process	4	384	49	15676	0.032	0.0104167	0.0031258
GO:0048878	P	chemical homeostasis	4	384	103	15676	0.25	0.0104167	0.00657055
GO:0048507	P	meristem development	4	384	167	15676	0.59	0.0104167	0.0106532
GO:0019344	P	cysteine biosynthetic process	3	384	32	15676	0.043	0.0078125	0.00204134
GO:0048509	P	regulation of meristem development	4	384	96	15676	0.21	0.0104167	0.00612401
GO:0048481	P	ovule development	3	384	29	15676	0.034	0.0078125	0.00184996
GO:0048589	P	developmental growth	8	384	253	15676	0.29	0.0208333	0.0161393
GO:0010374	P	stomatal complex development	4	384	49	15676	0.032	0.0104167	0.0031258
GO:0016049	P	cell growth	7	384	197	15676	0.21	0.0182292	0.012567
GO:0016043	P	cellular component organization	24	384	1472	15676	0.98	0.0625	0.0939015
GO:0016042	P	lipid catabolic process	4	384	79	15676	0.13	0.0104167	0.00503955
GO:0065007	P	biological regulation	62	384	2844	15676	0.82	0.161458	0.181424
GO:0065009	P	regulation of molecular function	3	384	172	15676	0.79	0.0078125	0.0109722
GO:0065008	P	regulation of biological quality	15	384	536	15676	0.34	0.0390625	0.0341924
GO:0010015	P	root morphogenesis	5	384	99	15676	0.098	0.0130208	0.00631539
GO:0010016	P	shoot morphogenesis	4	384	114	15676	0.31	0.0104167	0.00727226
GO:0016310	P	phosphorylation	4	384	277	15676	0.91	0.0104167	0.0176703
GO:0050801	P	ion homeostasis	3	384	81	15676	0.32	0.0078125	0.00516713
GO:0006865	P	amino acid transport	7	384	126	15676	0.037	0.0182292	0.00803776
GO:0009791	P	post embryonic development	23	384	767	15676	0.2	0.0598958	0.0489283
GO:0009790	P	embryonic development	3	384	212	15676	0.89	0.0078125	0.0135239
GO:0034641	P	cellular nitrogen compound metabolic process	13	384	485	15676	0.41	0.0338542	0.030939
GO:0023052	P	signaling	14	384	861	15676	0.96	0.0364583	0.0549247
GO:0034645	P	cellular macromolecule biosynthetic process	25	384	1245	15676	0.86	0.0651042	0.0794208
GO:0009651	P	response to salt stress	4	384	137	15676	0.43	0.0104167	0.00873947
GO:0044242	P	cellular lipid catabolic process	4	384	76	15676	0.12	0.0104167	0.00484818
GO:0009653	P	anatomical structure morphogenesis	20	384	602	15676	0.11	0.0520833	0.0384027
GO:0009553	P	embryo sac development	3	384	71	15676	0.25	0.0078125	0.00452922
GO:0022613	P	ribonucleoprotein complex biogenesis	4	384	197	15676	0.71	0.0104167	0.012567
GO:0046467	P	membrane lipid biosynthetic process	4	384	51	15676	0.037	0.0104167	0.00325338
GO:0008380	P	RNA splicing	4	384	264	15676	0.89	0.0104167	0.016841
GO:0009628	P	response to abiotic stimulus	35	384	971	15676	0.021	0.0911458	0.0619418
GO:0010286	P	heat acclimation	3	384	34	15676	0.051	0.0078125	0.00216892
GO:0044106	P	cellular amine metabolic process	12	384	304	15676	0.077	0.03125	0.0193927
GO:0045892	P	negative regulation of transcription, DNA dependent	3	384	127	15676	0.6	0.0078125	0.00810156
GO:0030003	P	cellular cation homeostasis	3	384	53	15676	0.14	0.0078125	0.00338096
GO:0055080	P	cation homeostasis	3	384	67	15676	0.23	0.0078125	0.00427405
GO:0055082	P	cellular chemical homeostasis	3	384	59	15676	0.18	0.0078125	0.00376372
GO:0055086	P	nucleobase, nucleoside and nucleotide metabolic process	3	384	251	15676	0.95	0.0078125	0.0160117
GO:0006084	P	acetyl CoA metabolic process	4	384	34	15676	0.0095	0.0104167	0.00216892
GO:0006082	P	organic acid metabolic process	26	384	686	15676	0.024	0.0677083	0.0437612
GO:0007242	P	intracellular signaling cascade	10	384	446	15676	0.65	0.0260417	0.0284511
GO:0009725	P	response to hormone stimulus	17	384	492	15676	0.11	0.0442708	0.0313856
GO:0005976	P	polysaccharide metabolic process	12	384	308	15676	0.082	0.03125	0.0196479
GO:0009723	P	response to ethylene stimulus	3	384	79	15676	0.31	0.0078125	0.00503955
GO:0006534	P	cysteine metabolic process	4	384	35	15676	0.01	0.0104167	0.00223271
GO:0071495	P	cellular response to endogenous stimulus	8	384	227	15676	0.2	0.0208333	0.0144807
GO:0048440	P	carpel development	4	384	43	15676	0.021	0.0104167	0.00274305
GO:0031327	P	negative regulation of cellular biosynthetic process	5	384	155	15676	0.33	0.0130208	0.00988773
GO:0031326	P	regulation of cellular biosynthetic process	14	384	630	15676	0.68	0.0364583	0.0401888
GO:0031324	P	negative regulation of cellular metabolic process	5	384	171	15676	0.41	0.0130208	0.0109084
GO:0031323	P	regulation of cellular metabolic process	20	384	787	15676	0.47	0.0520833	0.0502041
GO:0019752	P	carboxylic acid metabolic process	26	384	682	15676	0.023	0.0677083	0.043506
GO:0040007	P	growth	13	384	363	15676	0.12	0.0338542	0.0231564
GO:0019684	P	photosynthesis, light reaction	5	384	67	15676	0.025	0.0130208	0.00427405
GO:0071554	P	cell wall organization or biogenesis	9	384	290	15676	0.29	0.0234375	0.0184996
GO:0071555	P	cell wall organization	4	384	140	15676	0.45	0.0104167	0.00893085
GO:0010467	P	gene expression	24	384	1629	15676	1	0.0625	0.103917
GO:0009908	P	flower development	7	384	248	15676	0.41	0.0182292	0.0158204
GO:0010468	P	regulation of gene expression	14	384	761	15676	0.89	0.0364583	0.0485455
GO:0048438	P	floral whorl development	6	384	134	15676	0.11	0.015625	0.0085481
GO:0006722	P	triterpenoid metabolic process	3	384	33	15676	0.047	0.0078125	0.00210513
GO:0044265	P	cellular macromolecule catabolic process	5	384	445	15676	0.98	0.0130208	0.0283873
GO:0007154	P	cell communication	3	384	293	15676	0.97	0.0078125	0.018691
GO:0007010	P	cytoskeleton organization	3	384	193	15676	0.85	0.0078125	0.0123118
GO:0007399	P	nervous system development	3	384	84	15676	0.34	0.0078125	0.00535851
GO:0007398	P	ectoderm development	6	384	131	15676	0.11	0.015625	0.00835672
GO:0044085	P	cellular component biogenesis	10	384	534	15676	0.84	0.0260417	0.0340648
GO:0015031	P	protein transport	4	384	310	15676	0.95	0.0104167	0.0197755
GO:0005618	C	cell wall	26	385	279	16001	1.1e 08	0.0675325	0.0174364
GO:0030312	C	external encapsulating structure	26	385	285	16001	1.7e 08	0.0675325	0.0178114
GO:0009505	C	plant type cell wall	11	385	90	16001	1.3e 05	0.0285714	0.00562465
GO:0031225	C	anchored to membrane	8	385	74	16001	0.00044	0.0207792	0.00462471
GO:0048046	C	apoplast	9	385	123	16001	0.0032	0.0233766	0.00768702
GO:0009986	C	cell surface	4	385	26	16001	0.0033	0.0103896	0.0016249
GO:0044434	C	chloroplast part	24	385	583	16001	0.01	0.0623377	0.0364352
GO:0009536	C	plastid	58	385	1721	16001	0.012	0.150649	0.107556
GO:0000325	C	plant type vacuole	4	385	85	16001	0.15	0.0103896	0.00531217
GO:0022626	C	cytosolic ribosome	5	385	133	16001	0.22	0.012987	0.00831198
GO:0005783	C	endoplasmic reticulum	20	385	673	16001	0.21	0.0519481	0.0420599
GO:0055035	C	plastid thylakoid membrane	3	385	67	16001	0.22	0.00779221	0.00418724
GO:0034357	C	photosynthetic membrane	3	385	71	16001	0.25	0.00779221	0.00443722
GO:0031976	C	plastid thylakoid	8	385	136	16001	0.018	0.0207792	0.00849947
GO:0031974	C	membrane enclosed lumen	7	385	839	16001	1	0.0181818	0.0524342
GO:0005789	C	endoplasmic reticulum membrane	4	385	178	16001	0.62	0.0103896	0.0111243
GO:0031224	C	intrinsic to membrane	12	385	247	16001	0.019	0.0311688	0.0154365
GO:0042175	C	nuclear envelope endoplasmic reticulum network	4	385	184	16001	0.65	0.0103896	0.0114993
GO:0043229	C	intracellular organelle	191	385	8738	16001	0.87	0.496104	0.546091
GO:0043228	C	non membrane bounded organelle	14	385	815	16001	0.92	0.0363636	0.0509343
GO:0005856	C	cytoskeleton	3	385	217	16001	0.9	0.00779221	0.0135617
GO:0005634	C	nucleus	48	385	3159	16001	1	0.124675	0.197425
GO:0043227	C	membrane bounded organelle	180	385	8428	16001	0.92	0.467532	0.526717
GO:0043226	C	organelle	191	385	8915	16001	0.92	0.496104	0.557153
GO:0030054	C	cell junction	19	385	463	16001	0.02	0.0493506	0.0289357
GO:0009579	C	thylakoid	10	385	226	16001	0.05	0.025974	0.0141241
GO:0009941	C	chloroplast envelope	6	385	192	16001	0.32	0.0155844	0.0119993
GO:0031984	C	organelle subcompartment	8	385	140	16001	0.021	0.0207792	0.00874945
GO:0031090	C	organelle membrane	14	385	800	16001	0.91	0.0363636	0.0499969
GO:0031981	C	nuclear lumen	6	385	738	16001	1	0.0155844	0.0461221
GO:0005730	C	nucleolus	3	385	258	16001	0.95	0.00779221	0.016124
GO:0005773	C	vacuole	20	385	630	16001	0.14	0.0519481	0.0393725
GO:0009570	C	chloroplast stroma	8	385	231	16001	0.2	0.0207792	0.0144366
GO:0016021	C	integral to membrane	4	385	166	16001	0.57	0.0103896	0.0103744
GO:0016020	C	membrane	100	385	4004	16001	0.39	0.25974	0.250234
GO:0005737	C	cytoplasm	192	385	8053	16001	0.56	0.498701	0.503281
GO:0005739	C	mitochondrion	16	385	926	16001	0.93	0.0415584	0.0578714
GO:0005774	C	vacuolar membrane	5	385	248	16001	0.71	0.012987	0.015499
GO:0005654	C	nucleoplasm	3	385	471	16001	1	0.00779221	0.0294357
GO:0044432	C	endoplasmic reticulum part	4	385	203	16001	0.72	0.0103896	0.0126867
GO:0044437	C	vacuolar part	5	385	250	16001	0.72	0.012987	0.015624
GO:0044436	C	thylakoid part	4	385	89	16001	0.17	0.0103896	0.00556215
GO:0044435	C	plastid part	24	385	616	16001	0.018	0.0623377	0.0384976
GO:0009507	C	chloroplast	49	385	1525	16001	0.036	0.127273	0.0953065
GO:0044459	C	plasma membrane part	24	385	612	16001	0.017	0.0623377	0.0382476
GO:0071212	C	subsynaptic reticulum	4	385	206	16001	0.73	0.0103896	0.0128742
GO:0005794	C	Golgi apparatus	7	385	623	16001	0.99	0.0181818	0.0389351
GO:0005622	C	intracellular	251	385	11906	16001	0.95	0.651948	0.744078
GO:0030529	C	ribonucleoprotein complex	9	385	345	16001	0.45	0.0233766	0.0215612
GO:0009534	C	chloroplast thylakoid	8	385	135	16001	0.018	0.0207792	0.00843697
GO:0070013	C	intracellular organelle lumen	7	385	826	16001	1	0.0181818	0.0516218
GO:0031967	C	organelle envelope	8	385	402	16001	0.75	0.0207792	0.0251234
GO:0055044	C	symplast	19	385	452	16001	0.016	0.0493506	0.0282482
GO:0009526	C	plastid envelope	6	385	212	16001	0.4	0.0155844	0.0132492
GO:0012505	C	endomembrane system	5	385	353	16001	0.93	0.012987	0.0220611
GO:0031226	C	intrinsic to plasma membrane	4	385	98	16001	0.21	0.0103896	0.00612462
GO:0005886	C	plasma membrane	63	385	2537	16001	0.43	0.163636	0.158553
GO:0032991	C	macromolecular complex	18	385	1304	16001	1	0.0467532	0.0814949
GO:0031975	C	envelope	8	385	406	16001	0.76	0.0207792	0.0253734
GO:0042651	C	thylakoid membrane	3	385	70	16001	0.24	0.00779221	0.00437473
GO:0009506	C	plasmodesma	19	385	452	16001	0.016	0.0493506	0.0282482
GO:0005840	C	ribosome	5	385	162	16001	0.35	0.012987	0.0101244
GO:0043234	C	protein complex	9	385	959	16001	1	0.0233766	0.0599338
GO:0009535	C	chloroplast thylakoid membrane	3	385	66	16001	0.21	0.00779221	0.00412474
GO:0005911	C	cell cell junction	19	385	457	16001	0.018	0.0493506	0.0285607
GO:0043231	C	intracellular membrane bounded organelle	180	385	8251	16001	0.87	0.467532	0.515655
GO:0043232	C	intracellular non membrane bounded organelle	14	385	815	16001	0.92	0.0363636	0.0509343
GO:0043233	C	organelle lumen	7	385	827	16001	1	0.0181818	0.0516843
GO:0005694	C	chromosome	3	385	159	16001	0.74	0.00779221	0.00993688
GO:0005829	C	cytosol	34	385	1698	16001	0.87	0.0883117	0.106118
GO:0009532	C	plastid stroma	8	385	242	16001	0.23	0.0207792	0.0151241
GO:0044464	C	cell part	368	385	15493	16001	0.59	0.955844	0.968252
GO:0005623	C	cell	368	385	15493	16001	0.59	0.955844	0.968252
GO:0009705	C	plant type vacuole membrane	4	385	60	16001	0.057	0.0103896	0.00374977
GO:0044446	C	intracellular organelle part	48	385	2947	16001	1	0.124675	0.184176
GO:0044444	C	cytoplasmic part	173	385	7144	16001	0.49	0.449351	0.446472
GO:0005576	C	extracellular region	17	385	457	16001	0.057	0.0441558	0.0285607
GO:0044428	C	nuclear part	9	385	1058	16001	1	0.0233766	0.0661209
GO:0044424	C	intracellular part	251	385	11845	16001	0.95	0.651948	0.740266
GO:0044425	C	membrane part	36	385	1035	16001	0.024	0.0935065	0.0646835
GO:0044427	C	chromosomal part	3	385	134	16001	0.63	0.00779221	0.00837448
GO:0005768	C	endosome	7	385	230	16001	0.32	0.0181818	0.0143741
GO:0044421	C	extracellular region part	3	385	254	16001	0.94	0.00779221	0.015874
GO:0044422	C	organelle part	48	385	2961	16001	1	0.124675	0.185051
GO:0016491	F	oxidoreductase activity	44	358	811	14927	1.9e 06	0.122905	0.0543311
GO:0000254	F	C 4 methylsterol oxidase activity	4	358	6	14927	4.9e 06	0.0111732	0.000401956
GO:0016705	F	oxidoreductase activity, acting on paired donors, with incorporation or reduction of molecular oxygen	13	358	134	14927	2.7e 05	0.0363128	0.00897702
GO:0016709	F	oxidoreductase activity, acting on paired donors, with incorporation or reduction of molecular oxygen, NADH or NADPH as one donor, and incorporation of one atom of oxygen	9	358	74	14927	7.7e 05	0.0251397	0.00495746
GO:0004497	F	monooxygenase activity	12	358	130	14927	8.6e 05	0.0335196	0.00870905
GO:0016835	F	carbon oxygen lyase activity	10	358	95	14927	0.00011	0.027933	0.00636431
GO:0004091	F	carboxylesterase activity	10	358	97	14927	0.00013	0.027933	0.00649829
GO:0008429	F	phosphatidylethanolamine binding	3	358	6	14927	0.00027	0.00837989	0.000401956
GO:0016753	F	O sinapoyltransferase activity	3	358	7	14927	0.00046	0.00837989	0.000468949
GO:0016754	F	sinapoylglucose malate O sinapoyltransferase activity	3	358	7	14927	0.00046	0.00837989	0.000468949
GO:0050839	F	cell adhesion molecule binding	3	358	8	14927	0.00072	0.00837989	0.000535942
GO:0050734	F	hydroxycinnamoyltransferase activity	3	358	8	14927	0.00072	0.00837989	0.000535942
GO:0016752	F	sinapoyltransferase activity	3	358	10	14927	0.0015	0.00837989	0.000669927
GO:0030570	F	pectate lyase activity	3	358	10	14927	0.0015	0.00837989	0.000669927
GO:0016837	F	carbon oxygen lyase activity, acting on polysaccharides	3	358	11	14927	0.002	0.00837989	0.00073692
GO:0005199	F	structural constituent of cell wall	3	358	11	14927	0.002	0.00837989	0.00073692
GO:0016829	F	lyase activity	15	358	261	14927	0.0021	0.0418994	0.0174851
GO:0005200	F	structural constituent of cytoskeleton	5	358	40	14927	0.0027	0.0139665	0.00267971
GO:0016836	F	hydro lyase activity	6	358	58	14927	0.0028	0.0167598	0.00388558
GO:0031559	F	oxidosqualene cyclase activity	3	358	13	14927	0.0033	0.00837989	0.000870905
GO:0030599	F	pectinesterase activity	4	358	27	14927	0.0038	0.0111732	0.0018088
GO:0016209	F	antioxidant activity	5	358	51	14927	0.0077	0.0139665	0.00341663
GO:0060089	F	molecular transducer activity	4	358	238	14927	0.82	0.0111732	0.0159443
GO:0008270	F	zinc ion binding	3	358	121	14927	0.56	0.00837989	0.00810612
GO:0008374	F	O acyltransferase activity	4	358	50	14927	0.032	0.0111732	0.00334963
GO:0016866	F	intramolecular transferase activity	4	358	51	14927	0.034	0.0111732	0.00341663
GO:0016628	F	oxidoreductase activity, acting on the CH CH group of donors, NAD or NADP as acceptor	3	358	44	14927	0.089	0.00837989	0.00294768
GO:0016627	F	oxidoreductase activity, acting on the CH CH group of donors	3	358	83	14927	0.32	0.00837989	0.00556039
GO:0005543	F	phospholipid binding	3	358	94	14927	0.39	0.00837989	0.00629731
GO:0016621	F	cinnamoyl CoA reductase activity	3	358	18	14927	0.0087	0.00837989	0.00120587
GO:0016620	F	oxidoreductase activity, acting on the aldehyde or oxo group of donors, NAD or NADP as acceptor	4	358	47	14927	0.026	0.0111732	0.00314866
GO:0000166	F	nucleotide binding	7	358	224	14927	0.3	0.0195531	0.0150064
GO:0016740	F	transferase activity	35	358	1944	14927	0.96	0.0977654	0.130234
GO:0016746	F	transferase activity, transferring acyl groups	10	358	247	14927	0.079	0.027933	0.0165472
GO:0016747	F	transferase activity, transferring acyl groups other than amino acyl groups	9	358	224	14927	0.095	0.0251397	0.0150064
GO:0046872	F	metal ion binding	14	358	420	14927	0.14	0.0391061	0.0281369
GO:0051119	F	sugar transmembrane transporter activity	3	358	68	14927	0.22	0.00837989	0.0045555
GO:0030695	F	GTPase regulator activity	3	358	101	14927	0.44	0.00837989	0.00676626
GO:0044212	F	DNA regulatory region binding	3	358	59	14927	0.17	0.00837989	0.00395257
GO:0016818	F	hydrolase activity, acting on acid anhydrides, in phosphorus containing anhydrides	5	358	401	14927	0.96	0.0139665	0.0268641
GO:0016614	F	oxidoreductase activity, acting on CH OH group of donors	8	358	172	14927	0.058	0.0223464	0.0115227
GO:0016616	F	oxidoreductase activity, acting on the CH OH group of donors, NAD or NADP as acceptor	8	358	154	14927	0.034	0.0223464	0.0103169
GO:0031267	F	small GTPase binding	3	358	31	14927	0.038	0.00837989	0.00207677
GO:0016757	F	transferase activity, transferring glycosyl groups	9	358	383	14927	0.57	0.0251397	0.0256582
GO:0004553	F	hydrolase activity, hydrolyzing O glycosyl compounds	8	358	226	14927	0.18	0.0223464	0.0151403
GO:0016758	F	transferase activity, transferring hexosyl groups	9	358	299	14927	0.3	0.0251397	0.0200308
GO:0016298	F	lipase activity	6	358	81	14927	0.014	0.0167598	0.00542641
GO:0016817	F	hydrolase activity, acting on acid anhydrides	5	358	402	14927	0.96	0.0139665	0.0269311
GO:0016881	F	acid amino acid ligase activity	3	358	314	14927	0.98	0.00837989	0.0210357
GO:0051020	F	GTPase binding	4	358	39	14927	0.014	0.0111732	0.00261272
GO:0005488	F	binding	171	358	7938	14927	0.89	0.477654	0.531788
GO:0003676	F	nucleic acid binding	27	358	1663	14927	0.98	0.075419	0.111409
GO:0003677	F	DNA binding	21	358	1130	14927	0.9	0.0586592	0.0757017
GO:0046914	F	transition metal ion binding	12	358	298	14927	0.061	0.0335196	0.0199638
GO:0046527	F	glucosyltransferase activity	7	358	121	14927	0.028	0.0195531	0.00810612
GO:0017076	F	purine nucleotide binding	4	358	179	14927	0.63	0.0111732	0.0119917
GO:0016684	F	oxidoreductase activity, acting on peroxide as acceptor	4	358	36	14927	0.011	0.0111732	0.00241174
GO:0015144	F	carbohydrate transmembrane transporter activity	4	358	101	14927	0.23	0.0111732	0.00676626
GO:0022804	F	active transmembrane transporter activity	6	358	316	14927	0.77	0.0167598	0.0211697
GO:0016651	F	oxidoreductase activity, acting on NADH or NADPH	3	358	60	14927	0.18	0.00837989	0.00401956
GO:0016787	F	hydrolase activity	45	358	1722	14927	0.31	0.125698	0.115361
GO:0035251	F	UDP glucosyltransferase activity	5	358	104	14927	0.11	0.0139665	0.00696724
GO:0016301	F	kinase activity	11	358	825	14927	0.99	0.0307263	0.055269
GO:0016788	F	hydrolase activity, acting on ester bonds	21	358	606	14927	0.068	0.0586592	0.0405976
GO:0003824	F	catalytic activity	149	358	5414	14927	0.085	0.416201	0.362698
GO:0004842	F	ubiquitin protein ligase activity	3	358	293	14927	0.97	0.00837989	0.0196289
GO:0022891	F	substrate specific transmembrane transporter activity	15	358	776	14927	0.83	0.0418994	0.0519863
GO:0022890	F	inorganic cation transmembrane transporter activity	3	358	210	14927	0.88	0.00837989	0.0140685
GO:0022892	F	substrate specific transporter activity	17	358	885	14927	0.85	0.047486	0.0592885
GO:0016773	F	phosphotransferase activity, alcohol group as acceptor	8	358	677	14927	0.99	0.0223464	0.0453541
GO:0016772	F	transferase activity, transferring phosphorus containing groups	12	358	972	14927	1	0.0335196	0.0651169
GO:0016830	F	carbon carbon lyase activity	3	358	73	14927	0.26	0.00837989	0.00489047
GO:0016832	F	aldehyde lyase activity	3	358	20	14927	0.012	0.00837989	0.00133985
GO:0015075	F	ion transmembrane transporter activity	4	358	423	14927	0.99	0.0111732	0.0283379
GO:0016462	F	pyrophosphatase activity	4	358	400	14927	0.99	0.0111732	0.0267971
GO:0015171	F	amino acid transmembrane transporter activity	4	358	106	14927	0.25	0.0111732	0.00710123
GO:0032555	F	purine ribonucleotide binding	4	358	172	14927	0.59	0.0111732	0.0115227
GO:0046983	F	protein dimerization activity	5	358	170	14927	0.39	0.0139665	0.0113888
GO:0001871	F	pattern binding	4	358	35	14927	0.0098	0.0111732	0.00234474
GO:0032553	F	ribonucleotide binding	4	358	173	14927	0.6	0.0111732	0.0115897
GO:0005342	F	organic acid transmembrane transporter activity	4	358	142	14927	0.45	0.0111732	0.00951296
GO:0016798	F	hydrolase activity, acting on glycosyl bonds	10	358	262	14927	0.11	0.027933	0.0175521
GO:0019899	F	enzyme binding	8	358	205	14927	0.13	0.0223464	0.0137335
GO:0042578	F	phosphoric ester hydrolase activity	3	358	268	14927	0.96	0.00837989	0.017954
GO:0008233	F	peptidase activity	6	358	341	14927	0.83	0.0167598	0.0228445
GO:0019787	F	small conjugating protein ligase activity	3	358	303	14927	0.98	0.00837989	0.0202988
GO:0043169	F	cation binding	14	358	427	14927	0.16	0.0391061	0.0286059
GO:0016874	F	ligase activity	4	358	475	14927	1	0.0111732	0.0318215
GO:0043167	F	ion binding	14	358	431	14927	0.16	0.0391061	0.0288739
GO:0046943	F	carboxylic acid transmembrane transporter activity	4	358	138	14927	0.42	0.0111732	0.00924499
GO:0005507	F	copper ion binding	8	358	122	14927	0.0099	0.0223464	0.00817311
GO:0042802	F	identical protein binding	11	358	244	14927	0.037	0.0307263	0.0163462
GO:0042803	F	protein homodimerization activity	4	358	119	14927	0.32	0.0111732	0.00797213
GO:0005215	F	transporter activity	20	358	1093	14927	0.91	0.0558659	0.073223
GO:0008324	F	cation transmembrane transporter activity	4	358	309	14927	0.94	0.0111732	0.0207007
GO:0008289	F	lipid binding	7	358	142	14927	0.058	0.0195531	0.00951296
GO:0016791	F	phosphatase activity	3	358	240	14927	0.93	0.00837989	0.0160782
GO:0060589	F	nucleoside triphosphatase regulator activity	3	358	110	14927	0.49	0.00837989	0.0073692
GO:0016853	F	isomerase activity	5	358	160	14927	0.34	0.0139665	0.0107188
GO:0005516	F	calmodulin binding	3	358	103	14927	0.45	0.00837989	0.00690025
GO:0005515	F	protein binding	109	358	5197	14927	0.9	0.304469	0.348161
GO:0003723	F	RNA binding	5	358	457	14927	0.98	0.0139665	0.0306157
GO:0005102	F	receptor binding	3	358	98	14927	0.42	0.00837989	0.00656528
GO:0008415	F	acyltransferase activity	8	358	205	14927	0.13	0.0223464	0.0137335
GO:0030247	F	polysaccharide binding	4	358	35	14927	0.0098	0.0111732	0.00234474
GO:0030246	F	carbohydrate binding	4	358	58	14927	0.051	0.0111732	0.00388558
GO:0004872	F	receptor activity	3	358	164	14927	0.76	0.00837989	0.0109868
GO:0004871	F	signal transducer activity	4	358	238	14927	0.82	0.0111732	0.0159443
GO:0030528	F	transcription regulator activity	17	358	770	14927	0.67	0.047486	0.0515844
GO:0005198	F	structural molecule activity	12	358	269	14927	0.032	0.0335196	0.018021
GO:0003735	F	structural constituent of ribosome	3	358	183	14927	0.82	0.00837989	0.0122597
GO:0004674	F	protein serine/threonine kinase activity	4	358	311	14927	0.94	0.0111732	0.0208347
GO:0004672	F	protein kinase activity	7	358	548	14927	0.98	0.0195531	0.036712
GO:0005275	F	amine transmembrane transporter activity	4	358	120	14927	0.33	0.0111732	0.00803912
GO:0030234	F	enzyme regulator activity	4	358	211	14927	0.75	0.0111732	0.0141355
GO:0017111	F	nucleoside triphosphatase activity	3	358	356	14927	0.99	0.00837989	0.0238494
GO:0016879	F	ligase activity, forming carbon nitrogen bonds	3	358	367	14927	0.99	0.00837989	0.0245863
GO:0016903	F	oxidoreductase activity, acting on the aldehyde or oxo group of donors	6	358	79	14927	0.012	0.0167598	0.00529242
GO:0008194	F	UDP glycosyltransferase activity	5	358	204	14927	0.54	0.0139665	0.0136665
GO:0043621	F	protein self association	3	358	45	14927	0.094	0.00837989	0.00301467
GO:0003700	F	transcription factor activity	16	358	709	14927	0.63	0.0446927	0.0474978
GO:0004601	F	peroxidase activity	4	358	36	14927	0.011	0.0111732	0.00241174
GO:0022857	F	transmembrane transporter activity	15	358	885	14927	0.93	0.0418994	0.0592885
GO:0070011	F	peptidase activity, acting on L amino acid peptides	6	358	298	14927	0.72	0.0167598	0.0199638

## Sheet: LHA-vs-L4_L4up
Table S3: Classification of upregulated DEGs and unigenes in LHA-vs-L4 under GO terms
	P = biological processes
	C = cellular component
	F = molecular function
GO_acc	term_type	Term	queryitem	querytotal	refitem	reftotal	pvalue	%occrance of query	%occrance of background
GO:0006952	P	defenseresponse	42	472	569	15676	3.2e-07	0.0889831	0.0362975
GO:0050896	P	responsetostimulus	164	472	3695	15676	1.5e-05	0.347458	0.235711
GO:0051346	P	negativeregulationofhydrolaseactivity	6	472	21	15676	2.8e-05	0.0127119	0.00133963
GO:0043086	P	negativeregulationofcatalyticactivity	8	472	42	15676	3.4e-05	0.0169492	0.00267925
GO:0044092	P	negativeregulationofmolecularfunction	8	472	43	15676	4e-05	0.0169492	0.00274305
GO:0006721	P	terpenoidmetabolicprocess	12	472	118	15676	0.00027	0.0254237	0.00752743
GO:0051707	P	responsetootherorganism	32	472	542	15676	0.00041	0.0677966	0.0345751
GO:0006950	P	responsetostress	81	472	1765	15676	0.00041	0.17161	0.112592
GO:0009991	P	responsetoextracellularstimulus	13	472	154	15676	0.00092	0.0275424	0.00982393
GO:0009607	P	responsetobioticstimulus	35	472	642	15676	0.00093	0.0741525	0.0409543
GO:0048653	P	antherdevelopment	7	472	52	15676	0.00095	0.0148305	0.00331717
GO:0042221	P	responsetochemicalstimulus	76	472	1700	15676	0.0011	0.161017	0.108446
GO:0046942	P	carboxylicacidtransport	12	472	139	15676	0.0012	0.0254237	0.00886706
GO:0015849	P	organicacidtransport	12	472	142	15676	0.0014	0.0254237	0.00905843
GO:0051704	P	multi-organismprocess	36	472	684	15676	0.0015	0.0762712	0.0436336
GO:0031668	P	cellularresponsetoextracellularstimulus	11	472	124	15676	0.0015	0.0233051	0.00791018
GO:0000041	P	transitionmetaliontransport	8	472	72	15676	0.0015	0.0169492	0.00459301
GO:0009814	P	defenseresponse,incompatibleinteraction	12	472	143	15676	0.0015	0.0254237	0.00912223
GO:0071496	P	cellularresponsetoexternalstimulus	11	472	124	15676	0.0015	0.0233051	0.00791018
GO:0031667	P	responsetonutrientlevels	11	472	127	15676	0.0018	0.0233051	0.00810156
GO:0009267	P	cellularresponsetostarvation	9	472	92	15676	0.002	0.0190678	0.00586884
GO:0009627	P	systemicacquiredresistance	10	472	111	15676	0.0021	0.0211864	0.00708089
GO:0045087	P	innateimmuneresponse	19	472	296	15676	0.0021	0.0402542	0.0188824
GO:0009410	P	responsetoxenobioticstimulus	5	472	31	15676	0.0022	0.0105932	0.00197755
GO:0042594	P	responsetostarvation	10	472	115	15676	0.0027	0.0211864	0.00733606
GO:0031669	P	cellularresponsetonutrientlevels	9	472	98	15676	0.003	0.0190678	0.00625159
GO:0010167	P	responsetonitrate	5	472	33	15676	0.003	0.0105932	0.00210513
GO:0006955	P	immuneresponse	20	472	330	15676	0.0031	0.0423729	0.0210513
GO:0016114	P	terpenoidbiosyntheticprocess	9	472	99	15676	0.0032	0.0190678	0.00631539
GO:0006720	P	isoprenoidmetabolicprocess	13	472	181	15676	0.0038	0.0275424	0.0115463
GO:0009620	P	responsetofungus	12	472	160	15676	0.0038	0.0254237	0.0102067
GO:0009653	P	anatomicalstructuremorphogenesis	31	472	602	15676	0.0039	0.065678	0.0384027
GO:0048767	P	roothairelongation	5	472	36	15676	0.0044	0.0105932	0.0022965
GO:0006865	P	aminoacidtransport	10	472	126	15676	0.0052	0.0211864	0.00803776
GO:0002376	P	immunesystemprocess	20	472	351	15676	0.0061	0.0423729	0.0223909
GO:0048569	P	post-embryonicorgandevelopment	11	472	152	15676	0.007	0.0233051	0.00969635
GO:0048466	P	androeciumdevelopment	7	472	74	15676	0.0072	0.0148305	0.00472059
GO:0015837	P	aminetransport	10	472	132	15676	0.0072	0.0211864	0.00842052
GO:0048443	P	stamendevelopment	7	472	74	15676	0.0072	0.0148305	0.00472059
GO:0071446	P	cellularresponsetosalicylicacidstimulus	5	472	41	15676	0.0077	0.0105932	0.00261546
GO:0048588	P	developmentalcellgrowth	8	472	94	15676	0.0079	0.0169492	0.00599643
GO:0048438	P	floralwhorldevelopment	10	472	134	15676	0.008	0.0211864	0.0085481
GO:0010033	P	responsetoorganicsubstance	47	472	1076	15676	0.011	0.0995763	0.06864
GO:0022603	P	regulationofanatomicalstructuremorphogenesis	5	472	45	15676	0.011	0.0105932	0.00287063
GO:0048437	P	floralorgandevelopment	10	472	143	15676	0.012	0.0211864	0.00912223
GO:0006811	P	iontransport	18	472	337	15676	0.016	0.0381356	0.0214978
GO:0008299	P	isoprenoidbiosyntheticprocess	10	472	152	15676	0.018	0.0211864	0.00969635
GO:0016049	P	cellgrowth	12	472	197	15676	0.018	0.0254237	0.012567
GO:0050832	P	defenseresponsetofungus	6	472	70	15676	0.019	0.0127119	0.00446542
GO:0055085	P	transmembranetransport	8	472	114	15676	0.023	0.0169492	0.00727226
GO:0019748	P	secondarymetabolicprocess	21	472	427	15676	0.023	0.0444915	0.0272391
GO:0009751	P	responsetosalicylicacidstimulus	5	472	55	15676	0.025	0.0105932	0.00350855
GO:0009605	P	responsetoexternalstimulus	18	472	361	15676	0.029	0.0381356	0.0230288
GO:0008361	P	regulationofcellsize	12	472	214	15676	0.031	0.0254237	0.0136514
GO:0048513	P	organdevelopment	36	472	853	15676	0.034	0.0762712	0.0544144
GO:0090066	P	regulationofanatomicalstructuresize	12	472	217	15676	0.034	0.0254237	0.0138428
GO:0032535	P	regulationofcellularcomponentsize	12	472	217	15676	0.034	0.0254237	0.0138428
GO:0048765	P	roothaircelldifferentiation	5	472	60	15676	0.035	0.0105932	0.00382751
GO:0048764	P	trichoblastmaturation	5	472	60	15676	0.035	0.0105932	0.00382751
GO:0016052	P	carbohydratecatabolicprocess	11	472	194	15676	0.035	0.0233051	0.0123756
GO:0048469	P	cellmaturation	5	472	61	15676	0.037	0.0105932	0.0038913
GO:0080134	P	regulationofresponsetostress	9	472	149	15676	0.038	0.0190678	0.00950498
GO:0048583	P	regulationofresponsetostimulus	11	472	196	15676	0.038	0.0233051	0.0125032
GO:0048646	P	anatomicalstructureformationinvolvedinmorphogenesis	7	472	105	15676	0.041	0.0148305	0.00669814
GO:0051336	P	regulationofhydrolaseactivity	6	472	84	15676	0.042	0.0127119	0.00535851
GO:0048589	P	developmentalgrowth	13	472	253	15676	0.046	0.0275424	0.0161393
GO:0000902	P	cellmorphogenesis	11	472	203	15676	0.046	0.0233051	0.0129497
GO:0009725	P	responsetohormonestimulus	22	472	492	15676	0.049	0.0466102	0.0313856
GO:0010054	P	trichoblastdifferentiation	5	472	67	15676	0.052	0.0105932	0.00427405
GO:0010053	P	rootepidermalcelldifferentiation	5	472	67	15676	0.052	0.0105932	0.00427405
GO:0009555	P	pollendevelopment	6	472	89	15676	0.053	0.0127119	0.00567747
GO:0021700	P	developmentalmaturation	5	472	68	15676	0.055	0.0105932	0.00433784
GO:0050790	P	regulationofcatalyticactivity	9	472	160	15676	0.056	0.0190678	0.0102067
GO:0009719	P	responsetoendogenousstimulus	24	472	555	15676	0.056	0.0508475	0.0354044
GO:0031347	P	regulationofdefenseresponse	8	472	137	15676	0.057	0.0169492	0.00873947
GO:0007154	P	cellcommunication	14	472	293	15676	0.065	0.029661	0.018691
GO:0009414	P	responsetowaterdeprivation	7	472	117	15676	0.065	0.0148305	0.00746364
GO:0048731	P	systemdevelopment	37	472	933	15676	0.065	0.0783898	0.0595177
GO:0009826	P	unidimensionalcellgrowth	7	472	117	15676	0.065	0.0148305	0.00746364
GO:0009887	P	organmorphogenesis	8	472	142	15676	0.068	0.0169492	0.00905843
GO:0009415	P	responsetowater	7	472	118	15676	0.068	0.0148305	0.00752743
GO:0009743	P	responsetocarbohydratestimulus	11	472	217	15676	0.068	0.0233051	0.0138428
GO:0060560	P	developmentalgrowthinvolvedinmorphogenesis	7	472	118	15676	0.068	0.0148305	0.00752743
GO:0042445	P	hormonemetabolicprocess	5	472	73	15676	0.07	0.0105932	0.0046568
GO:0032989	P	cellularcomponentmorphogenesis	12	472	244	15676	0.07	0.0254237	0.0155652
GO:0009913	P	epidermalcelldifferentiation	7	472	121	15676	0.075	0.0148305	0.00771881
GO:0065009	P	regulationofmolecularfunction	9	472	172	15676	0.079	0.0190678	0.0109722
GO:0006325	P	chromatinorganization	9	472	173	15676	0.081	0.0190678	0.011036
GO:0016053	P	organicacidbiosyntheticprocess	13	472	279	15676	0.085	0.0275424	0.0177979
GO:0046394	P	carboxylicacidbiosyntheticprocess	13	472	279	15676	0.085	0.0275424	0.0177979
GO:0048869	P	cellulardevelopmentalprocess	23	472	556	15676	0.086	0.0487288	0.0354682
GO:0048856	P	anatomicalstructuredevelopment	59	472	1614	15676	0.09	0.125	0.10296
GO:0009723	P	responsetoethylenestimulus	5	472	79	15676	0.091	0.0105932	0.00503955
GO:0009888	P	tissuedevelopment	16	472	365	15676	0.092	0.0338983	0.023284
GO:0010200	P	responsetochitin	6	472	104	15676	0.096	0.0127119	0.00663435
GO:0008544	P	epidermisdevelopment	7	472	131	15676	0.1	0.0148305	0.00835672
GO:0007398	P	ectodermdevelopment	7	472	131	15676	0.1	0.0148305	0.00835672
GO:0006820	P	aniontransport	5	472	83	15676	0.11	0.0105932	0.00529472
GO:0051716	P	cellularresponsetostimulus	36	472	953	15676	0.11	0.0762712	0.0607936
GO:0023034	P	intracellularsignalingpathway	8	472	159	15676	0.11	0.0169492	0.0101429
GO:0044275	P	cellularcarbohydratecatabolicprocess	8	472	161	15676	0.12	0.0169492	0.0102705
GO:0070887	P	cellularresponsetochemicalstimulus	21	472	526	15676	0.12	0.0444915	0.0335545
GO:0003006	P	reproductivedevelopmentalprocess	27	472	703	15676	0.13	0.0572034	0.0448456
GO:0009908	P	flowerdevelopment	11	472	248	15676	0.13	0.0233051	0.0158204
GO:0016265	P	death	7	472	140	15676	0.13	0.0148305	0.00893085
GO:0048608	P	reproductivestructuredevelopment	23	472	585	15676	0.13	0.0487288	0.0373182
GO:0008219	P	celldeath	7	472	140	15676	0.13	0.0148305	0.00893085
GO:0065008	P	regulationofbiologicalquality	21	472	536	15676	0.14	0.0444915	0.0341924
GO:0022622	P	rootsystemdevelopment	8	472	172	15676	0.15	0.0169492	0.0109722
GO:0033554	P	cellularresponsetostress	20	472	510	15676	0.15	0.0423729	0.0325338
GO:0048364	P	rootdevelopment	8	472	172	15676	0.15	0.0169492	0.0109722
GO:0009886	P	post-embryonicmorphogenesis	5	472	95	15676	0.16	0.0105932	0.00606022
GO:0010817	P	regulationofhormonelevels	5	472	97	15676	0.17	0.0105932	0.0061878
GO:0051276	P	chromosomeorganization	10	472	233	15676	0.17	0.0211864	0.0148635
GO:0048468	P	celldevelopment	10	472	235	15676	0.18	0.0211864	0.0149911
GO:0010015	P	rootmorphogenesis	5	472	99	15676	0.18	0.0105932	0.00631539
GO:0046365	P	monosaccharidecatabolicprocess	6	472	126	15676	0.18	0.0127119	0.00803776
GO:0071310	P	cellularresponsetoorganicsubstance	16	472	410	15676	0.18	0.0338983	0.0261546
GO:0030001	P	metaliontransport	8	472	179	15676	0.18	0.0169492	0.0114187
GO:0012501	P	programmedcelldeath	6	472	127	15676	0.19	0.0127119	0.00810156
GO:0006812	P	cationtransport	10	472	239	15676	0.19	0.0211864	0.0152462
GO:0006006	P	glucosemetabolicprocess	7	472	154	15676	0.19	0.0148305	0.00982393
GO:0022414	P	reproductiveprocess	29	472	803	15676	0.19	0.0614407	0.0512248
GO:0023033	P	signalingpathway	8	472	184	15676	0.2	0.0169492	0.0117377
GO:0046164	P	alcoholcatabolicprocess	6	472	129	15676	0.2	0.0127119	0.00822914
GO:0006082	P	organicacidmetabolicprocess	25	472	686	15676	0.2	0.0529661	0.0437612
GO:0000003	P	reproduction	29	472	820	15676	0.22	0.0614407	0.0523093
GO:0006366	P	transcriptionfromRNApolymeraseIIpromoter	5	472	106	15676	0.22	0.0105932	0.00676193
GO:0048229	P	gametophytedevelopment	7	472	161	15676	0.22	0.0148305	0.0102705
GO:0006725	P	cellulararomaticcompoundmetabolicprocess	12	472	307	15676	0.22	0.0254237	0.0195841
GO:0000904	P	cellmorphogenesisinvolvedindifferentiation	5	472	108	15676	0.23	0.0105932	0.00688951
GO:0032502	P	developmentalprocess	69	472	2071	15676	0.23	0.146186	0.132113
GO:0032870	P	cellularresponsetohormonestimulus	8	472	193	15676	0.23	0.0169492	0.0123118
GO:0023052	P	signaling	30	472	861	15676	0.24	0.0635593	0.0549247
GO:0006810	P	transport	50	472	1483	15676	0.24	0.105932	0.0946032
GO:0043436	P	oxoacidmetabolicprocess	24	472	682	15676	0.25	0.0508475	0.043506
GO:0016568	P	chromatinmodification	6	472	140	15676	0.25	0.0127119	0.00893085
GO:0019752	P	carboxylicacidmetabolicprocess	24	472	682	15676	0.25	0.0508475	0.043506
GO:0032787	P	monocarboxylicacidmetabolicprocess	15	472	405	15676	0.25	0.0317797	0.0258357
GO:0009755	P	hormone-mediatedsignalingpathway	7	472	171	15676	0.26	0.0148305	0.0109084
GO:0010016	P	shootmorphogenesis	5	472	114	15676	0.26	0.0105932	0.00727226
GO:0016569	P	covalentchromatinmodification	5	472	113	15676	0.26	0.0105932	0.00720847
GO:0019318	P	hexosemetabolicprocess	7	472	177	15676	0.29	0.0148305	0.0112911
GO:0051234	P	establishmentoflocalization	50	472	1514	15676	0.29	0.105932	0.0965808
GO:0006007	P	glucosecatabolicprocess	5	472	119	15676	0.29	0.0105932	0.00759122
GO:0019320	P	hexosecatabolicprocess	5	472	121	15676	0.3	0.0105932	0.00771881
GO:0048316	P	seeddevelopment	8	472	212	15676	0.31	0.0169492	0.0135239
GO:0042180	P	cellularketonemetabolicprocess	24	472	709	15676	0.31	0.0508475	0.0452284
GO:0051254	P	positiveregulationofRNAmetabolicprocess	5	472	123	15676	0.31	0.0105932	0.00784639
GO:0040007	P	growth	13	472	363	15676	0.31	0.0275424	0.0231564
GO:0044282	P	smallmoleculecatabolicprocess	10	472	276	15676	0.32	0.0211864	0.0176065
GO:0010035	P	responsetoinorganicsubstance	12	472	336	15676	0.32	0.0254237	0.021434
GO:0030154	P	celldifferentiation	14	472	399	15676	0.32	0.029661	0.0254529
GO:0010154	P	fruitdevelopment	8	472	216	15676	0.33	0.0169492	0.013779
GO:0009416	P	responsetolightstimulus	11	472	320	15676	0.37	0.0233051	0.0204134
GO:0045935	P	positiveregulationofnucleobase,nucleoside,nucleotideandnucleicacidmetabolicprocess	5	472	132	15676	0.37	0.0105932	0.00842052
GO:0051173	P	positiveregulationofnitrogencompoundmetabolicprocess	5	472	133	15676	0.37	0.0105932	0.00848431
GO:0009791	P	post-embryonicdevelopment	25	472	767	15676	0.38	0.0529661	0.0489283
GO:0007275	P	multicellularorganismaldevelopment	58	472	1836	15676	0.38	0.122881	0.117122
GO:0051179	P	localization	52	472	1638	15676	0.38	0.110169	0.104491
GO:0071495	P	cellularresponsetoendogenousstimulus	8	472	227	15676	0.38	0.0169492	0.0144807
GO:0044283	P	smallmoleculebiosyntheticprocess	19	472	580	15676	0.39	0.0402542	0.0369992
GO:0006979	P	responsetooxidativestress	5	472	135	15676	0.39	0.0105932	0.00861189
GO:0048507	P	meristemdevelopment	6	472	167	15676	0.39	0.0127119	0.0106532
GO:0032774	P	RNAbiosyntheticprocess	20	472	616	15676	0.4	0.0423729	0.0392957
GO:0006351	P	transcription,DNA-dependent	20	472	615	15676	0.4	0.0423729	0.0392319
GO:0009617	P	responsetobacterium	5	472	139	15676	0.41	0.0105932	0.00886706
GO:0006350	P	transcription	20	472	624	15676	0.42	0.0423729	0.0398061
GO:0009314	P	responsetoradiation	11	472	332	15676	0.42	0.0233051	0.0211789
GO:0032501	P	multicellularorganismalprocess	64	472	2056	15676	0.42	0.135593	0.131156
GO:0044255	P	cellularlipidmetabolicprocess	19	472	589	15676	0.42	0.0402542	0.0375734
GO:0022621	P	shootsystemdevelopment	5	472	144	15676	0.44	0.0105932	0.00918602
GO:0048367	P	shootdevelopment	5	472	144	15676	0.44	0.0105932	0.00918602
GO:0005996	P	monosaccharidemetabolicprocess	8	472	240	15676	0.44	0.0169492	0.01531
GO:0009793	P	embryonicdevelopmentendinginseeddormancy	5	472	145	15676	0.44	0.0105932	0.00924981
GO:0065007	P	biologicalregulation	87	472	2844	15676	0.46	0.184322	0.181424
GO:0009308	P	aminemetabolicprocess	11	472	343	15676	0.46	0.0233051	0.0218806
GO:0034637	P	cellularcarbohydratebiosyntheticprocess	9	472	279	15676	0.47	0.0190678	0.0177979
GO:0051252	P	regulationofRNAmetabolicprocess	17	472	544	15676	0.47	0.0360169	0.0347027
GO:0009056	P	catabolicprocess	27	472	871	15676	0.47	0.0572034	0.0555626
GO:0009628	P	responsetoabioticstimulus	30	472	971	15676	0.47	0.0635593	0.0619418
GO:0019438	P	aromaticcompoundbiosyntheticprocess	6	472	186	15676	0.49	0.0127119	0.0118653
GO:0009057	P	macromoleculecatabolicprocess	15	472	483	15676	0.49	0.0317797	0.0308114
GO:0006970	P	responsetoosmoticstress	6	472	190	15676	0.51	0.0127119	0.0121204
GO:0009737	P	responsetoabscisicacidstimulus	6	472	189	15676	0.51	0.0127119	0.0120566
GO:0006520	P	cellularaminoacidmetabolicprocess	8	472	264	15676	0.54	0.0169492	0.016841
GO:0033036	P	macromoleculelocalization	14	472	472	15676	0.56	0.029661	0.0301097
GO:0006605	P	proteintargeting	8	472	269	15676	0.56	0.0169492	0.01716
GO:0010604	P	positiveregulationofmacromoleculemetabolicprocess	5	472	165	15676	0.56	0.0105932	0.0105256
GO:0051239	P	regulationofmulticellularorganismalprocess	7	472	233	15676	0.56	0.0148305	0.0148635
GO:0048523	P	negativeregulationofcellularprocess	10	472	337	15676	0.56	0.0211864	0.0214978
GO:0006355	P	regulationoftranscription,DNA-dependent	15	472	510	15676	0.57	0.0317797	0.0325338
GO:0044106	P	cellularaminemetabolicprocess	9	472	304	15676	0.57	0.0190678	0.0193927
GO:0044265	P	cellularmacromoleculecatabolicprocess	13	472	445	15676	0.58	0.0275424	0.0283873
GO:0016051	P	carbohydratebiosyntheticprocess	9	472	311	15676	0.59	0.0190678	0.0198392
GO:0006629	P	lipidmetabolicprocess	20	472	686	15676	0.59	0.0423729	0.0437612
GO:0045449	P	regulationoftranscription	15	472	517	15676	0.59	0.0317797	0.0329804
GO:0015031	P	proteintransport	9	472	310	15676	0.59	0.0190678	0.0197755
GO:0044271	P	cellularnitrogencompoundbiosyntheticprocess	6	472	209	15676	0.6	0.0127119	0.0133325
GO:0019219	P	regulationofnucleobase,nucleoside,nucleotideandnucleicacidmetabolicprocess	17	472	587	15676	0.6	0.0360169	0.0374458
GO:0044264	P	cellularpolysaccharidemetabolicprocess	6	472	210	15676	0.61	0.0127119	0.0133963
GO:0045184	P	establishmentofproteinlocalization	9	472	316	15676	0.61	0.0190678	0.0201582
GO:0005975	P	carbohydratemetabolicprocess	24	472	830	15676	0.61	0.0508475	0.0529472
GO:0009790	P	embryonicdevelopment	6	472	212	15676	0.62	0.0127119	0.0135239
GO:0051171	P	regulationofnitrogencompoundmetabolicprocess	17	472	595	15676	0.62	0.0360169	0.0379561
GO:0031325	P	positiveregulationofcellularmetabolicprocess	5	472	184	15676	0.65	0.0105932	0.0117377
GO:0009893	P	positiveregulationofmetabolicprocess	5	472	186	15676	0.66	0.0105932	0.0118653
GO:0006886	P	intracellularproteintransport	8	472	293	15676	0.66	0.0169492	0.018691
GO:0008104	P	proteinlocalization	10	472	369	15676	0.67	0.0211864	0.0235392
GO:0008610	P	lipidbiosyntheticprocess	12	472	439	15676	0.67	0.0254237	0.0280046
GO:0006519	P	cellularaminoacidandderivativemetabolicprocess	13	472	476	15676	0.68	0.0275424	0.0303649
GO:0007010	P	cytoskeletonorganization	5	472	193	15676	0.69	0.0105932	0.0123118
GO:0050793	P	regulationofdevelopmentalprocess	7	472	269	15676	0.7	0.0148305	0.01716
GO:0034641	P	cellularnitrogencompoundmetabolicprocess	13	472	485	15676	0.7	0.0275424	0.030939
GO:0016043	P	cellularcomponentorganization	41	472	1472	15676	0.71	0.0868644	0.0939015
GO:0005976	P	polysaccharidemetabolicprocess	8	472	308	15676	0.71	0.0169492	0.0196479
GO:0048519	P	negativeregulationofbiologicalprocess	13	472	494	15676	0.72	0.0275424	0.0315131
GO:0044262	P	cellularcarbohydratemetabolicprocess	19	472	708	15676	0.72	0.0402542	0.0451646
GO:0034613	P	cellularproteinlocalization	8	472	313	15676	0.73	0.0169492	0.0199668
GO:0044248	P	cellularcatabolicprocess	22	472	816	15676	0.73	0.0466102	0.0520541
GO:0065003	P	macromolecularcomplexassembly	5	472	211	15676	0.76	0.0105932	0.0134601
GO:0070727	P	cellularmacromoleculelocalization	8	472	327	15676	0.77	0.0169492	0.0208599
GO:0010556	P	regulationofmacromoleculebiosyntheticprocess	15	472	587	15676	0.77	0.0317797	0.0374458
GO:0022607	P	cellularcomponentassembly	7	472	294	15676	0.78	0.0148305	0.0187548
GO:0007242	P	intracellularsignalingcascade	11	472	446	15676	0.79	0.0233051	0.0284511
GO:0006575	P	cellularaminoacidderivativemetabolicprocess	6	472	263	15676	0.8	0.0127119	0.0167772
GO:0006996	P	organelleorganization	23	472	892	15676	0.8	0.0487288	0.0569023
GO:0008380	P	RNAsplicing	6	472	264	15676	0.81	0.0127119	0.016841
GO:0080090	P	regulationofprimarymetabolicprocess	18	472	724	15676	0.82	0.0381356	0.0461853
GO:0010468	P	regulationofgeneexpression	19	472	761	15676	0.82	0.0402542	0.0485455
GO:0006066	P	alcoholmetabolicprocess	9	472	389	15676	0.83	0.0190678	0.024815
GO:0050789	P	regulationofbiologicalprocess	62	472	2325	15676	0.84	0.131356	0.148316
GO:0009889	P	regulationofbiosyntheticprocess	15	472	630	15676	0.85	0.0317797	0.0401888
GO:0016071	P	mRNAmetabolicprocess	7	472	323	15676	0.85	0.0148305	0.0206047
GO:0043933	P	macromolecularcomplexsubunitorganization	5	472	240	15676	0.85	0.0105932	0.01531
GO:0031326	P	regulationofcellularbiosyntheticprocess	15	472	630	15676	0.85	0.0317797	0.0401888
GO:0023046	P	signalingprocess	15	472	636	15676	0.86	0.0317797	0.0405716
GO:0031323	P	regulationofcellularmetabolicprocess	19	472	787	15676	0.86	0.0402542	0.0502041
GO:0023060	P	signaltransmission	15	472	636	15676	0.86	0.0317797	0.0405716
GO:0044249	P	cellularbiosyntheticprocess	64	472	2446	15676	0.87	0.135593	0.156035
GO:0048522	P	positiveregulationofcellularprocess	6	472	288	15676	0.87	0.0127119	0.018372
GO:0010605	P	negativeregulationofmacromoleculemetabolicprocess	5	472	253	15676	0.88	0.0105932	0.0161393
GO:0048518	P	positiveregulationofbiologicalprocess	8	472	374	15676	0.88	0.0169492	0.0238581
GO:0050794	P	regulationofcellularprocess	44	472	1736	15676	0.88	0.0932203	0.110743
GO:0060255	P	regulationofmacromoleculemetabolicprocess	20	472	849	15676	0.89	0.0423729	0.0541592
GO:0009892	P	negativeregulationofmetabolicprocess	5	472	263	15676	0.9	0.0105932	0.0167772
GO:0009058	P	biosyntheticprocess	64	472	2539	15676	0.92	0.135593	0.161967
GO:0019222	P	regulationofmetabolicprocess	22	472	969	15676	0.93	0.0466102	0.0618142
GO:0034645	P	cellularmacromoleculebiosyntheticprocess	29	472	1245	15676	0.93	0.0614407	0.0794208
GO:0007165	P	signaltransduction	12	472	574	15676	0.93	0.0254237	0.0366165
GO:0044085	P	cellularcomponentbiogenesis	11	472	534	15676	0.93	0.0233051	0.0340648
GO:0009059	P	macromoleculebiosyntheticprocess	29	472	1262	15676	0.94	0.0614407	0.0805052
GO:0046483	P	heterocyclemetabolicprocess	6	472	350	15676	0.95	0.0127119	0.0223271
GO:0046907	P	intracellulartransport	11	472	564	15676	0.95	0.0233051	0.0359786
GO:0006796	P	phosphatemetabolicprocess	7	472	398	15676	0.95	0.0148305	0.0253891
GO:0051649	P	establishmentoflocalizationincell	12	472	617	15676	0.96	0.0254237	0.0393595
GO:0006793	P	phosphorusmetabolicprocess	7	472	399	15676	0.96	0.0148305	0.0254529
GO:0051641	P	cellularlocalization	12	472	680	15676	0.98	0.0254237	0.0433784
GO:0044281	P	smallmoleculemetabolicprocess	37	472	1761	15676	0.99	0.0783898	0.112337
GO:0016070	P	RNAmetabolicprocess	33	472	1581	15676	0.99	0.0699153	0.100855
GO:0043687	P	post-translationalproteinmodification	9	472	591	15676	0.99	0.0190678	0.0377009
GO:0009987	P	cellularprocess	240	472	9629	15676	0.99	0.508475	0.614251
GO:0019538	P	proteinmetabolicprocess	17	472	1308	15676	1	0.0360169	0.0834397
GO:0008152	P	metabolicprocess	143	472	6429	15676	1	0.302966	0.410117
GO:0006807	P	nitrogencompoundmetabolicprocess	52	472	2669	15676	1	0.110169	0.17026
GO:0044267	P	cellularproteinmetabolicprocess	15	472	1228	15676	1	0.0317797	0.0783363
GO:0044260	P	cellularmacromoleculemetabolicprocess	63	472	3502	15676	1	0.133475	0.223399
GO:0043412	P	macromoleculemodification	15	472	1095	15676	1	0.0317797	0.069852
GO:0006139	P	nucleobase,nucleoside,nucleotideandnucleicacidmetabolicprocess	38	472	2205	15676	1	0.0805085	0.140661
GO:0044238	P	primarymetabolicprocess	107	472	5207	15676	1	0.226695	0.332164
GO:0043170	P	macromoleculemetabolicprocess	70	472	3849	15676	1	0.148305	0.245535
GO:0010467	P	geneexpression	32	472	1629	15676	1	0.0677966	0.103917
GO:0006464	P	proteinmodificationprocess	12	472	803	15676	1	0.0254237	0.0512248
GO:0044237	P	cellularmetabolicprocess	124	472	5765	15676	1	0.262712	0.36776
GO:0006396	P	RNAprocessing	8	472	618	15676	1	0.0169492	0.0394233
Table S21: The cellular component category of enriched GO term for the DEGs at LHA-vs-L4_L4up conditions.
GO_acc	term_type	Term	queryitem	querytotal	refitem	reftotal	pvalue	%occrance of query	%occrance of background
GO:0005618	C	cellwall	22	476	279	16001	5e-05	0.0462185	0.0174364
GO:0030312	C	externalencapsulatingstructure	22	476	285	16001	6.9e-05	0.0462185	0.0178114
GO:0005886	C	plasmamembrane	110	476	2537	16001	0.00029	0.231092	0.158553
GO:0000943	C	retrotransposonnucleocapsid	3	476	7	16001	0.00085	0.00630252	0.000437473
GO:0005773	C	vacuole	33	476	630	16001	0.0019	0.0693277	0.0393725
GO:0005783	C	endoplasmicreticulum	28	476	673	16001	0.055	0.0588235	0.0420599
GO:0031976	C	plastidthylakoid	3	476	136	16001	0.77	0.00630252	0.00849947
GO:0031974	C	membrane-enclosedlumen	19	476	839	16001	0.91	0.039916	0.0524342
GO:0031975	C	envelope	7	476	406	16001	0.96	0.0147059	0.0253734
GO:0030054	C	celljunction	20	476	463	16001	0.068	0.0420168	0.0289357
GO:0031984	C	organellesubcompartment	3	476	140	16001	0.79	0.00630252	0.00874945
GO:0031982	C	vesicle	9	476	280	16001	0.46	0.0189076	0.0174989
GO:0031981	C	nuclearlumen	16	476	738	16001	0.92	0.0336134	0.0461221
GO:0016023	C	cytoplasmicmembrane-boundedvesicle	4	476	97	16001	0.33	0.00840336	0.00606212
GO:0016021	C	integraltomembrane	7	476	166	16001	0.23	0.0147059	0.0103744
GO:0016020	C	membrane	140	476	4004	16001	0.05	0.294118	0.250234
GO:0005777	C	peroxisome	5	476	138	16001	0.39	0.0105042	0.00862446
GO:0031988	C	membrane-boundedvesicle	8	476	272	16001	0.56	0.0168067	0.0169989
GO:0005794	C	Golgiapparatus	12	476	623	16001	0.96	0.0252101	0.0389351
GO:0031967	C	organelleenvelope	7	476	402	16001	0.95	0.0147059	0.0251234
GO:0055044	C	symplast	20	476	452	16001	0.057	0.0420168	0.0282482
GO:0043234	C	proteincomplex	16	476	959	16001	1	0.0336134	0.0599338
GO:0043230	C	extracellularorganelle	4	476	172	16001	0.76	0.00840336	0.0107493
GO:0043231	C	intracellularmembrane-boundedorganelle	204	476	8251	16001	0.99	0.428571	0.515655
GO:0043232	C	intracellularnon-membrane-boundedorganelle	15	476	815	16001	0.98	0.0315126	0.0509343
GO:0043233	C	organellelumen	18	476	827	16001	0.93	0.0378151	0.0516843
GO:0005829	C	cytosol	37	476	1698	16001	0.98	0.0777311	0.106118
GO:0044428	C	nuclearpart	27	476	1058	16001	0.81	0.0567227	0.0661209
GO:0044424	C	intracellularpart	300	476	11845	16001	0.99	0.630252	0.740266
GO:0044425	C	membranepart	30	476	1035	16001	0.58	0.0630252	0.0646835
GO:0065010	C	extracellularmembrane-boundedorganelle	4	476	171	16001	0.75	0.00840336	0.0106868
GO:0044421	C	extracellularregionpart	8	476	254	16001	0.49	0.0168067	0.015874
GO:0044422	C	organellepart	56	476	2961	16001	1	0.117647	0.185051
GO:0043229	C	intracellularorganelle	211	476	8738	16001	1	0.443277	0.546091
GO:0043228	C	non-membrane-boundedorganelle	15	476	815	16001	0.98	0.0315126	0.0509343
GO:0043227	C	membrane-boundedorganelle	208	476	8428	16001	0.99	0.436975	0.526717
GO:0043226	C	organelle	215	476	8915	16001	1	0.451681	0.557153
GO:0009579	C	thylakoid	7	476	226	16001	0.51	0.0147059	0.0141241
GO:0009570	C	chloroplaststroma	4	476	231	16001	0.91	0.00840336	0.0144366
GO:0005654	C	nucleoplasm	8	476	471	16001	0.97	0.0168067	0.0294357
GO:0044432	C	endoplasmicreticulumpart	4	476	203	16001	0.86	0.00840336	0.0126867
GO:0044430	C	cytoskeletalpart	4	476	189	16001	0.82	0.00840336	0.0118118
GO:0044437	C	vacuolarpart	7	476	250	16001	0.62	0.0147059	0.015624
GO:0044435	C	plastidpart	8	476	616	16001	1	0.0168067	0.0384976
GO:0044434	C	chloroplastpart	8	476	583	16001	1	0.0168067	0.0364352
GO:0071212	C	subsynapticreticulum	4	476	206	16001	0.86	0.00840336	0.0128742
GO:0045335	C	phagocyticvesicle	3	476	24	16001	0.034	0.00630252	0.00149991
GO:0012505	C	endomembranesystem	9	476	353	16001	0.72	0.0189076	0.0220611
GO:0044446	C	intracellularorganellepart	55	476	2947	16001	1	0.115546	0.184176
GO:0044444	C	cytoplasmicpart	173	476	7144	16001	0.99	0.363445	0.446472
GO:0000325	C	plant-typevacuole	6	476	85	16001	0.042	0.012605	0.00531217
GO:0000323	C	lyticvacuole	3	476	59	16001	0.26	0.00630252	0.00368727
GO:0000322	C	storagevacuole	3	476	22	16001	0.027	0.00630252	0.00137491
GO:0042579	C	microbody	5	476	138	16001	0.39	0.0105042	0.00862446
GO:0005774	C	vacuolarmembrane	7	476	248	16001	0.61	0.0147059	0.015499
GO:0031226	C	intrinsictoplasmamembrane	4	476	98	16001	0.33	0.00840336	0.00612462
GO:0031224	C	intrinsictomembrane	7	476	247	16001	0.6	0.0147059	0.0154365
GO:0005737	C	cytoplasm	206	476	8053	16001	0.97	0.432773	0.503281
GO:0031090	C	organellemembrane	12	476	800	16001	1	0.0252101	0.0499969
GO:0005730	C	nucleolus	7	476	258	16001	0.65	0.0147059	0.016124
GO:0031410	C	cytoplasmicvesicle	5	476	103	16001	0.19	0.0105042	0.0064371
GO:0005634	C	nucleus	75	476	3159	16001	0.97	0.157563	0.197425
GO:0005635	C	nuclearenvelope	4	476	63	16001	0.12	0.00840336	0.00393725
GO:0005739	C	mitochondrion	17	476	926	16001	0.99	0.0357143	0.0578714
GO:0044451	C	nucleoplasmpart	4	476	246	16001	0.94	0.00840336	0.015374
GO:0044459	C	plasmamembranepart	25	476	612	16001	0.077	0.052521	0.0382476
GO:0005911	C	cell-celljunction	20	476	457	16001	0.062	0.0420168	0.0285607
GO:0048046	C	apoplast	8	476	123	16001	0.032	0.0168067	0.00768702
GO:0070062	C	extracellularvesicularexosome	4	476	170	16001	0.75	0.00840336	0.0106243
GO:0044464	C	cellpart	452	476	15493	16001	0.63	0.94958	0.968252
GO:0005623	C	cell	452	476	15493	16001	0.63	0.94958	0.968252
GO:0005622	C	intracellular	301	476	11906	16001	0.99	0.632353	0.744078
GO:0030139	C	endocyticvesicle	3	476	29	16001	0.055	0.00630252	0.00181239
GO:0009534	C	chloroplastthylakoid	3	476	135	16001	0.77	0.00630252	0.00843697
GO:0009536	C	plastid	27	476	1721	16001	1	0.0567227	0.107556
GO:0005615	C	extracellularspace	3	476	48	16001	0.17	0.00630252	0.00299981
GO:0009532	C	plastidstroma	4	476	242	16001	0.93	0.00840336	0.0151241
GO:0030529	C	ribonucleoproteincomplex	6	476	345	16001	0.94	0.012605	0.0215612
GO:0005694	C	chromosome	3	476	159	16001	0.85	0.00630252	0.00993688
GO:0005856	C	cytoskeleton	5	476	217	16001	0.78	0.0105042	0.0135617
GO:0015630	C	microtubulecytoskeleton	4	476	158	16001	0.69	0.00840336	0.00987438
GO:0070013	C	intracellularorganellelumen	18	476	826	16001	0.93	0.0378151	0.0516218
GO:0005887	C	integraltoplasmamembrane	4	476	62	16001	0.11	0.00840336	0.00387476
GO:0009505	C	plant-typecellwall	4	476	90	16001	0.28	0.00840336	0.00562465
GO:0009506	C	plasmodesma	20	476	452	16001	0.057	0.0420168	0.0282482
GO:0009507	C	chloroplast	26	476	1525	16001	1	0.0546218	0.0953065
GO:0032991	C	macromolecularcomplex	22	476	1304	16001	1	0.0462185	0.0814949
GO:0005576	C	extracellularregion	22	476	457	16001	0.022	0.0462185	0.0285607
Table S21: The molecular function category of enriched GO term for the DEGs at LHA-vs-L4_L4up conditions.
GO_acc	term_type	Term	queryitem	querytotal	refitem	reftotal	pvalue	%occrance of query	%occrance of background
GO:0016705	F	oxidoreductaseactivity,actingonpaireddonors,withincorporationorreductionofmolecularoxygen	17	456	134	14927	1e-06	0.0372807	0.00897702
GO:0004568	F	chitinaseactivity	6	456	14	14927	2.1e-06	0.0131579	0.000937898
GO:0016709	F	oxidoreductaseactivity,actingonpaireddonors,withincorporationorreductionofmolecularoxygen,NADHorNADPHasonedonor,andincorporationofoneatomofoxygen	12	456	74	14927	2.8e-06	0.0263158	0.00495746
GO:0015086	F	cadmiumiontransmembranetransporteractivity	7	456	24	14927	5.7e-06	0.0153509	0.00160782
GO:0004497	F	monooxygenaseactivity	15	456	130	14927	1.3e-05	0.0328947	0.00870905
GO:0008940	F	nitratereductaseactivity	3	456	3	14927	2.9e-05	0.00657895	0.000200978
GO:0016884	F	carbon-nitrogenligaseactivity,withglutamineasamido-N-donor	5	456	15	14927	6.4e-05	0.0109649	0.00100489
GO:0016491	F	oxidoreductaseactivity	46	456	811	14927	0.00011	0.100877	0.0543311
GO:0016661	F	oxidoreductaseactivity,actingonothernitrogenouscompoundsasdonors	3	456	5	14927	0.00028	0.00657895	0.000334963
GO:0004066	F	asparaginesynthase(glutamine-hydrolyzing)activity	3	456	5	14927	0.00028	0.00657895	0.000334963
GO:0016798	F	hydrolaseactivity,actingonglycosylbonds	19	456	262	14927	0.0006	0.0416667	0.0175521
GO:0004553	F	hydrolaseactivity,hydrolyzingO-glycosylcompounds	17	456	226	14927	0.00075	0.0372807	0.0151403
GO:0015145	F	monosaccharidetransmembranetransporteractivity	6	456	40	14927	0.0013	0.0131579	0.00267971
GO:0005342	F	organicacidtransmembranetransporteractivity	12	456	142	14927	0.0016	0.0263158	0.00951296
GO:0046943	F	carboxylicacidtransmembranetransporteractivity	11	456	138	14927	0.0038	0.0241228	0.00924499
GO:0051119	F	sugartransmembranetransporteractivity	7	456	68	14927	0.0049	0.0153509	0.0045555
GO:0008810	F	cellulaseactivity	3	456	12	14927	0.0052	0.00657895	0.000803912
GO:0004383	F	guanylatecyclaseactivity	4	456	26	14927	0.0077	0.00877193	0.00174181
GO:0022891	F	substrate-specifictransmembranetransporteractivity	36	456	776	14927	0.012	0.0789474	0.0519863
GO:0004022	F	alcoholdehydrogenase(NAD)activity	3	456	17	14927	0.014	0.00657895	0.00113888
GO:0004866	F	endopeptidaseinhibitoractivity	3	456	17	14927	0.014	0.00657895	0.00113888
GO:0004702	F	receptorsignalingproteinserine/threoninekinaseactivity	6	456	65	14927	0.015	0.0131579	0.00435453
GO:0004675	F	transmembranereceptorproteinserine/threoninekinaseactivity	3	456	18	14927	0.017	0.00657895	0.00120587
GO:0016160	F	amylaseactivity	3	456	18	14927	0.017	0.00657895	0.00120587
GO:0015171	F	aminoacidtransmembranetransporteractivity	8	456	106	14927	0.017	0.0175439	0.00710123
GO:0046915	F	transitionmetaliontransmembranetransporteractivity	7	456	87	14927	0.018	0.0153509	0.00582836
GO:0005057	F	receptorsignalingproteinactivity	6	456	68	14927	0.018	0.0131579	0.0045555
GO:0030414	F	peptidaseinhibitoractivity	3	456	19	14927	0.019	0.00657895	0.00127286
GO:0022857	F	transmembranetransporteractivity	39	456	885	14927	0.02	0.0855263	0.0592885
GO:0004364	F	glutathionetransferaseactivity	3	456	21	14927	0.025	0.00657895	0.00140685
GO:0015175	F	neutralaminoacidtransmembranetransporteractivity	3	456	21	14927	0.025	0.00657895	0.00140685
GO:0003690	F	double-strandedDNAbinding	3	456	21	14927	0.025	0.00657895	0.00140685
GO:0015082	F	di-,tri-valentinorganiccationtransmembranetransporteractivity	8	456	117	14927	0.028	0.0175439	0.00783815
GO:0009975	F	cyclaseactivity	5	456	56	14927	0.029	0.0109649	0.00375159
GO:0022892	F	substrate-specifictransporteractivity	38	456	885	14927	0.029	0.0833333	0.0592885
GO:0015926	F	glucosidaseactivity	4	456	38	14927	0.029	0.00877193	0.00254572
GO:0005275	F	aminetransmembranetransporteractivity	8	456	120	14927	0.032	0.0175439	0.00803912
GO:0046527	F	glucosyltransferaseactivity	8	456	121	14927	0.034	0.0175439	0.00810612
GO:0016903	F	oxidoreductaseactivity,actingonthealdehydeoroxogroupofdonors	6	456	79	14927	0.035	0.0131579	0.00529242
GO:0015144	F	carbohydratetransmembranetransporteractivity	7	456	101	14927	0.036	0.0153509	0.00676626
GO:0004672	F	proteinkinaseactivity	25	456	548	14927	0.036	0.0548246	0.036712
GO:0003824	F	catalyticactivity	193	456	5414	14927	0.038	0.423246	0.362698
GO:0019199	F	transmembranereceptorproteinkinaseactivity	4	456	42	14927	0.039	0.00877193	0.00281369
GO:0005516	F	calmodulinbinding	7	456	103	14927	0.04	0.0153509	0.00690025
GO:0035251	F	UDP-glucosyltransferaseactivity	7	456	104	14927	0.042	0.0153509	0.00696724
GO:0001653	F	peptidereceptoractivity	3	456	26	14927	0.044	0.00657895	0.00174181
GO:0016620	F	oxidoreductaseactivity,actingonthealdehydeoroxogroupofdonors,NADorNADPasacceptor	4	456	47	14927	0.056	0.00877193	0.00314866
GO:0016638	F	oxidoreductaseactivity,actingontheCH-NH2groupofdonors	3	456	29	14927	0.058	0.00657895	0.00194279
GO:0033612	F	receptorserine/threoninekinasebinding	4	456	48	14927	0.059	0.00877193	0.00321565
GO:0004674	F	proteinserine/threoninekinaseactivity	15	456	311	14927	0.06	0.0328947	0.0208347
GO:0060089	F	moleculartransduceractivity	12	456	238	14927	0.066	0.0263158	0.0159443
GO:0004871	F	signaltransduceractivity	12	456	238	14927	0.066	0.0263158	0.0159443
GO:0004872	F	receptoractivity	9	456	164	14927	0.067	0.0197368	0.0109868
GO:0016849	F	phosphorus-oxygenlyaseactivity	4	456	50	14927	0.067	0.00877193	0.00334963
GO:0004857	F	enzymeinhibitoractivity	3	456	32	14927	0.074	0.00657895	0.00214377
GO:0016758	F	transferaseactivity,transferringhexosylgroups	14	456	299	14927	0.081	0.0307018	0.0200308
GO:0016301	F	kinaseactivity	33	456	825	14927	0.081	0.0723684	0.055269
GO:0005215	F	transporteractivity	42	456	1093	14927	0.09	0.0921053	0.073223
GO:0016860	F	intramolecularoxidoreductaseactivity	4	456	60	14927	0.11	0.00877193	0.00401956
GO:0022804	F	activetransmembranetransporteractivity	14	456	316	14927	0.11	0.0307018	0.0211697
GO:0016773	F	phosphotransferaseactivity,alcoholgroupasacceptor	27	456	677	14927	0.11	0.0592105	0.0453541
GO:0004888	F	transmembranereceptoractivity	6	456	112	14927	0.13	0.0131579	0.00750318
GO:0016765	F	transferaseactivity,transferringalkyloraryl(otherthanmethyl)groups	4	456	67	14927	0.15	0.00877193	0.00448851
GO:0046983	F	proteindimerizationactivity	8	456	170	14927	0.15	0.0175439	0.0113888
GO:0003700	F	transcriptionfactoractivity	27	456	709	14927	0.15	0.0592105	0.0474978
GO:0042803	F	proteinhomodimerizationactivity	6	456	119	14927	0.16	0.0131579	0.00797213
GO:0008194	F	UDP-glycosyltransferaseactivity	9	456	204	14927	0.18	0.0197368	0.0136665
GO:0046873	F	metaliontransmembranetransporteractivity	9	456	208	14927	0.19	0.0197368	0.0139345
GO:0016772	F	transferaseactivity,transferringphosphorus-containinggroups	35	456	972	14927	0.19	0.0767544	0.0651169
GO:0022890	F	inorganiccationtransmembranetransporteractivity	9	456	210	14927	0.2	0.0197368	0.0140685
GO:0042277	F	peptidebinding	3	456	53	14927	0.22	0.00657895	0.00355061
GO:0016298	F	lipaseactivity	4	456	81	14927	0.24	0.00877193	0.00542641
GO:0003682	F	chromatinbinding	3	456	56	14927	0.25	0.00657895	0.00375159
GO:0042626	F	ATPaseactivity,coupledtotransmembranemovementofsubstances	4	456	84	14927	0.26	0.00877193	0.00562739
GO:0043492	F	ATPaseactivity,coupledtomovementofsubstances	4	456	85	14927	0.26	0.00877193	0.00569438
GO:0016820	F	hydrolaseactivity,actingonacidanhydrides,catalyzingtransmembranemovementofsubstances	4	456	84	14927	0.26	0.00877193	0.00562739
GO:0030528	F	transcriptionregulatoractivity	27	456	770	14927	0.27	0.0592105	0.0515844
GO:0043566	F	structure-specificDNAbinding	3	456	60	14927	0.28	0.00657895	0.00401956
GO:0016757	F	transferaseactivity,transferringglycosylgroups	14	456	383	14927	0.29	0.0307018	0.0256582
GO:0016874	F	ligaseactivity	17	456	475	14927	0.29	0.0372807	0.0318215
GO:0005509	F	calciumionbinding	3	456	64	14927	0.31	0.00657895	0.00428753
GO:0005507	F	copperionbinding	5	456	122	14927	0.32	0.0109649	0.00817311
GO:0016616	F	oxidoreductaseactivity,actingontheCH-OHgroupofdonors,NADorNADPasacceptor	6	456	154	14927	0.33	0.0131579	0.0103169
GO:0016835	F	carbon-oxygenlyaseactivity	4	456	95	14927	0.33	0.00877193	0.00636431
GO:0022838	F	substrate-specificchannelactivity	4	456	94	14927	0.33	0.00877193	0.00629731
GO:0016879	F	ligaseactivity,formingcarbon-nitrogenbonds	13	456	367	14927	0.34	0.0285088	0.0245863
GO:0005102	F	receptorbinding	4	456	98	14927	0.35	0.00877193	0.00656528
GO:0022803	F	passivetransmembranetransporteractivity	4	456	99	14927	0.36	0.00877193	0.00663228
GO:0015267	F	channelactivity	4	456	99	14927	0.36	0.00877193	0.00663228
GO:0003677	F	DNAbinding	37	456	1130	14927	0.37	0.0811404	0.0757017
GO:0016787	F	hydrolaseactivity	55	456	1722	14927	0.4	0.120614	0.115361
GO:0046872	F	metalionbinding	14	456	420	14927	0.41	0.0307018	0.0281369
GO:0016829	F	lyaseactivity	9	456	261	14927	0.41	0.0197368	0.0174851
GO:0015405	F	P-P-bond-hydrolysis-driventransmembranetransporteractivity	4	456	107	14927	0.42	0.00877193	0.00716822
GO:0015399	F	primaryactivetransmembranetransporteractivity	4	456	107	14927	0.42	0.00877193	0.00716822
GO:0015075	F	iontransmembranetransporteractivity	14	456	423	14927	0.42	0.0307018	0.0283379
GO:0016614	F	oxidoreductaseactivity,actingonCH-OHgroupofdonors	6	456	172	14927	0.43	0.0131579	0.0115227
GO:0043169	F	cationbinding	14	456	427	14927	0.43	0.0307018	0.0286059
GO:0016740	F	transferaseactivity	61	456	1944	14927	0.44	0.133772	0.130234
GO:0043167	F	ionbinding	14	456	431	14927	0.45	0.0307018	0.0288739
GO:0016627	F	oxidoreductaseactivity,actingontheCH-CHgroupofdonors	3	456	83	14927	0.47	0.00657895	0.00556039
GO:0042802	F	identicalproteinbinding	8	456	244	14927	0.47	0.0175439	0.0163462
GO:0008324	F	cationtransmembranetransporteractivity	10	456	309	14927	0.47	0.0219298	0.0207007
GO:0042623	F	ATPaseactivity,coupled	6	456	191	14927	0.53	0.0131579	0.0127956
GO:0016853	F	isomeraseactivity	5	456	160	14927	0.54	0.0109649	0.0107188
GO:0004091	F	carboxylesteraseactivity	3	456	97	14927	0.57	0.00657895	0.00649829
GO:0016810	F	hydrolaseactivity,actingoncarbon-nitrogen(butnotpeptide)bonds	3	456	99	14927	0.59	0.00657895	0.00663228
GO:0004175	F	endopeptidaseactivity	4	456	136	14927	0.6	0.00877193	0.00911101
GO:0003729	F	mRNAbinding	3	456	105	14927	0.63	0.00657895	0.00703423
GO:0008289	F	lipidbinding	4	456	142	14927	0.63	0.00877193	0.00951296
GO:0030234	F	enzymeregulatoractivity	6	456	211	14927	0.63	0.0131579	0.0141355
GO:0008509	F	aniontransmembranetransporteractivity	3	456	108	14927	0.64	0.00657895	0.00723521
GO:0046914	F	transitionmetalionbinding	8	456	298	14927	0.69	0.0175439	0.0199638
GO:0042578	F	phosphoricesterhydrolaseactivity	7	456	268	14927	0.71	0.0153509	0.017954
GO:0008270	F	zincionbinding	3	456	121	14927	0.72	0.00657895	0.00810612
GO:0008233	F	peptidaseactivity	9	456	341	14927	0.72	0.0197368	0.0228445
GO:0016791	F	phosphataseactivity	6	456	240	14927	0.74	0.0131579	0.0160782
GO:0019899	F	enzymebinding	5	456	205	14927	0.75	0.0109649	0.0137335
GO:0003676	F	nucleicacidbinding	46	456	1663	14927	0.76	0.100877	0.111409
GO:0016887	F	ATPaseactivity	6	456	247	14927	0.77	0.0131579	0.0165472
GO:0000166	F	nucleotidebinding	5	456	224	14927	0.82	0.0109649	0.0150064
GO:0016747	F	transferaseactivity,transferringacylgroupsotherthanamino-acylgroups	5	456	224	14927	0.82	0.0109649	0.0150064
GO:0008092	F	cytoskeletalproteinbinding	3	456	143	14927	0.82	0.00657895	0.00957996
GO:0019787	F	smallconjugatingproteinligaseactivity	7	456	303	14927	0.82	0.0153509	0.0202988
GO:0016881	F	acid-aminoacidligaseactivity	7	456	314	14927	0.84	0.0153509	0.0210357
GO:0017111	F	nucleoside-triphosphataseactivity	8	456	356	14927	0.85	0.0175439	0.0238494
GO:0016746	F	transferaseactivity,transferringacylgroups	5	456	247	14927	0.87	0.0109649	0.0165472
GO:0008415	F	acyltransferaseactivity	4	456	205	14927	0.87	0.00877193	0.0137335
GO:0016788	F	hydrolaseactivity,actingonesterbonds	14	456	606	14927	0.88	0.0307018	0.0405976
GO:0004842	F	ubiquitin-proteinligaseactivity	6	456	293	14927	0.88	0.0131579	0.0196289
GO:0070011	F	peptidaseactivity,actingonL-aminoacidpeptides	6	456	298	14927	0.89	0.0131579	0.0199638
GO:0016818	F	hydrolaseactivity,actingonacidanhydrides,inphosphorus-containinganhydrides	8	456	401	14927	0.92	0.0175439	0.0268641
GO:0016817	F	hydrolaseactivity,actingonacidanhydrides	8	456	402	14927	0.92	0.0175439	0.0269311
GO:0016462	F	pyrophosphataseactivity	8	456	400	14927	0.92	0.0175439	0.0267971
GO:0005488	F	binding	214	456	7938	14927	0.94	0.469298	0.531788
GO:0003723	F	RNAbinding	9	456	457	14927	0.94	0.0197368	0.0306157
GO:0005515	F	proteinbinding	136	456	5197	14927	0.95	0.298246	0.348161

## Sheet: LHA-vs-L4_L4down
Table S3: Classification of downregulated DEGs and unigenes in LHA-vs-L4 under GO terms
	P = biological processes
	C = cellular component
	F = molecular function
GO_acc	term_type	Term	queryitem	querytotal	refitem	reftotal	pvalue	%age occurance(DEGS)	%age occurance UNIGENES
GO:0006575	P	cellular amino acid derivative metabolic process	29	599	263	15676	5.8e 07	0.048414	0.0167772
GO:0006519	P	cellular amino acid and derivative metabolic process	40	599	476	15676	6.2e 06	0.066778	0.0303649
GO:0009698	P	phenylpropanoid metabolic process	17	599	141	15676	3.5e 05	0.0283806	0.00899464
GO:0044283	P	small molecule biosynthetic process	43	599	580	15676	5.6e 05	0.0717863	0.0369992
GO:0042398	P	cellular amino acid derivative biosynthetic process	19	599	182	15676	9.2e 05	0.0317195	0.0116101
GO:0006631	P	fatty acid metabolic process	18	599	185	15676	0.00033	0.0300501	0.0118015
GO:0019748	P	secondary metabolic process	32	599	427	15676	0.00036	0.0534224	0.0272391
GO:0006725	P	cellular aromatic compound metabolic process	25	599	307	15676	0.00044	0.0417362	0.0195841
GO:0042335	P	cuticle development	5	599	18	15676	0.00047	0.00834725	0.00114825
GO:0006206	P	pyrimidine base metabolic process	3	599	5	15676	0.00053	0.00500835	0.000318959
GO:0009699	P	phenylpropanoid biosynthetic process	13	599	122	15676	0.00089	0.0217028	0.0077826
GO:0042546	P	cell wall biogenesis	11	599	93	15676	0.00091	0.0183639	0.00593264
GO:0046113	P	nucleobase catabolic process	3	599	6	15676	0.001	0.00500835	0.000382751
GO:0009112	P	nucleobase metabolic process	4	599	14	15676	0.0016	0.0066778	0.000893085
GO:0010033	P	response to organic substance	62	599	1076	15676	0.0017	0.103506	0.06864
GO:0009725	P	response to hormone stimulus	33	599	492	15676	0.0019	0.0550918	0.0313856
GO:0009719	P	response to endogenous stimulus	36	599	555	15676	0.0021	0.0601002	0.0354044
GO:0022622	P	root system development	10	599	172	15676	0.13	0.0166945	0.0109722
GO:0022621	P	shoot system development	3	599	144	15676	0.92	0.00500835	0.00918602
GO:0009694	P	jasmonic acid metabolic process	3	599	20	15676	0.039	0.00500835	0.00127584
GO:0009695	P	jasmonic acid biosynthetic process	3	599	17	15676	0.026	0.00500835	0.00108446
GO:0009165	P	nucleotide biosynthetic process	3	599	149	15676	0.93	0.00500835	0.00950498
GO:0044281	P	small molecule metabolic process	89	599	1761	15676	0.0085	0.148581	0.112337
GO:0044282	P	small molecule catabolic process	15	599	276	15676	0.11	0.0250417	0.0176065
GO:0051716	P	cellular response to stimulus	30	599	953	15676	0.88	0.0500835	0.0607936
GO:0000003	P	reproduction	35	599	820	15676	0.28	0.0584307	0.0523093
GO:0016458	P	gene silencing	4	599	119	15676	0.67	0.0066778	0.00759122
GO:0065007	P	biological regulation	95	599	2844	15676	0.9	0.158598	0.181424
GO:0071555	P	cell wall organization	6	599	140	15676	0.45	0.0100167	0.00893085
GO:0015849	P	organic acid transport	6	599	142	15676	0.46	0.0100167	0.00905843
GO:0050832	P	defense response to fungus	3	599	70	15676	0.5	0.00500835	0.00446542
GO:0008361	P	regulation of cell size	11	599	214	15676	0.2	0.0183639	0.0136514
GO:0006839	P	mitochondrial transport	4	599	52	15676	0.14	0.0066778	0.00331717
GO:0046483	P	heterocycle metabolic process	16	599	350	15676	0.27	0.0267112	0.0223271
GO:0009607	P	response to biotic stimulus	28	599	642	15676	0.27	0.0467446	0.0409543
GO:0009605	P	response to external stimulus	15	599	361	15676	0.41	0.0250417	0.0230288
GO:0034284	P	response to monosaccharide stimulus	3	599	40	15676	0.2	0.00500835	0.00255167
GO:0019538	P	protein metabolic process	17	599	1308	15676	1	0.0283806	0.0834397
GO:0051789	P	response to protein stimulus	3	599	92	15676	0.69	0.00500835	0.00586884
GO:0019320	P	hexose catabolic process	3	599	121	15676	0.84	0.00500835	0.00771881
GO:0009892	P	negative regulation of metabolic process	9	599	263	15676	0.68	0.015025	0.0167772
GO:0009893	P	positive regulation of metabolic process	7	599	186	15676	0.57	0.0116861	0.0118653
GO:0009890	P	negative regulation of biosynthetic process	4	599	155	15676	0.85	0.0066778	0.00988773
GO:0009891	P	positive regulation of biosynthetic process	7	599	155	15676	0.38	0.0116861	0.00988773
GO:0048569	P	post embryonic organ development	9	599	152	15676	0.13	0.015025	0.00969635
GO:0000302	P	response to reactive oxygen species	3	599	75	15676	0.55	0.00500835	0.00478438
GO:0044036	P	cell wall macromolecule metabolic process	10	599	131	15676	0.03	0.0166945	0.00835672
GO:0070592	P	cell wall polysaccharide biosynthetic process	6	599	47	15676	0.0089	0.0100167	0.00299821
GO:0050789	P	regulation of biological process	71	599	2325	15676	0.97	0.118531	0.148316
GO:0044038	P	cell wall macromolecule biosynthetic process	6	599	49	15676	0.011	0.0100167	0.0031258
GO:0000904	P	cell morphogenesis involved in differentiation	4	599	108	15676	0.6	0.0066778	0.00688951
GO:0000902	P	cell morphogenesis	6	599	203	15676	0.79	0.0100167	0.0129497
GO:0006886	P	intracellular protein transport	7	599	293	15676	0.93	0.0116861	0.018691
GO:0009860	P	pollen tube growth	3	599	56	15676	0.36	0.00500835	0.00357234
GO:0042254	P	ribosome biogenesis	4	599	167	15676	0.88	0.0066778	0.0106532
GO:0007623	P	circadian rhythm	4	599	63	15676	0.22	0.0066778	0.00401888
GO:0006629	P	lipid metabolic process	39	599	686	15676	0.012	0.0651085	0.0437612
GO:0009308	P	amine metabolic process	19	599	343	15676	0.073	0.0317195	0.0218806
GO:0009309	P	amine biosynthetic process	7	599	129	15676	0.23	0.0116861	0.00822914
GO:0019318	P	hexose metabolic process	3	599	177	15676	0.97	0.00500835	0.0112911
GO:0043412	P	macromolecule modification	12	599	1095	15676	1	0.0200334	0.069852
GO:0009267	P	cellular response to starvation	3	599	92	15676	0.69	0.00500835	0.00586884
GO:0009266	P	response to temperature stimulus	19	599	252	15676	0.0045	0.0317195	0.0160755
GO:0032958	P	inositol phosphate biosynthetic process	3	599	22	15676	0.05	0.00500835	0.00140342
GO:0016070	P	RNA metabolic process	26	599	1581	15676	1	0.0434057	0.100855
GO:0016071	P	mRNA metabolic process	4	599	323	15676	1	0.0066778	0.0206047
GO:0016072	P	rRNA metabolic process	4	599	114	15676	0.64	0.0066778	0.00727226
GO:0010264	P	myo inositol hexakisphosphate biosynthetic process	3	599	21	15676	0.045	0.00500835	0.00133963
GO:0048367	P	shoot development	3	599	144	15676	0.92	0.00500835	0.00918602
GO:0010557	P	positive regulation of macromolecule biosynthetic process	7	599	133	15676	0.25	0.0116861	0.00848431
GO:0010556	P	regulation of macromolecule biosynthetic process	15	599	587	15676	0.96	0.0250417	0.0374458
GO:0006694	P	steroid biosynthetic process	5	599	74	15676	0.15	0.00834725	0.00472059
GO:0006020	P	inositol metabolic process	3	599	42	15676	0.22	0.00500835	0.00267925
GO:0006753	P	nucleoside phosphate metabolic process	7	599	221	15676	0.74	0.0116861	0.014098
GO:0010410	P	hemicellulose metabolic process	6	599	89	15676	0.13	0.0100167	0.00567747
GO:0006576	P	cellular biogenic amine metabolic process	5	599	67	15676	0.11	0.00834725	0.00427405
GO:0048638	P	regulation of developmental growth	9	599	117	15676	0.037	0.015025	0.00746364
GO:0008152	P	metabolic process	211	599	6429	15676	0.98	0.352254	0.410117
GO:0009411	P	response to UV	5	599	65	15676	0.1	0.00834725	0.00414647
GO:0009416	P	response to light stimulus	19	599	320	15676	0.043	0.0317195	0.0204134
GO:0009414	P	response to water deprivation	4	599	117	15676	0.66	0.0066778	0.00746364
GO:0009415	P	response to water	4	599	118	15676	0.66	0.0066778	0.00752743
GO:0009738	P	abscisic acid mediated signaling pathway	3	599	66	15676	0.47	0.00500835	0.00421026
GO:0014070	P	response to organic cyclic substance	3	599	39	15676	0.19	0.00500835	0.00248788
GO:0048229	P	gametophyte development	7	599	161	15676	0.42	0.0116861	0.0102705
GO:0016556	P	mRNA modification	4	599	42	15676	0.076	0.0066778	0.00267925
GO:0015674	P	di , tri valent inorganic cation transport	3	599	104	15676	0.76	0.00500835	0.00663435
GO:0008283	P	cell proliferation	7	599	90	15676	0.058	0.0116861	0.00574126
GO:0043687	P	post translational protein modification	8	599	591	15676	1	0.0133556	0.0377009
GO:0006873	P	cellular ion homeostasis	3	599	58	15676	0.38	0.00500835	0.00369992
GO:0034637	P	cellular carbohydrate biosynthetic process	17	599	279	15676	0.043	0.0283806	0.0177979
GO:0023046	P	signaling process	24	599	636	15676	0.55	0.0400668	0.0405716
GO:0006970	P	response to osmotic stress	8	599	190	15676	0.44	0.0133556	0.0121204
GO:0044255	P	cellular lipid metabolic process	32	599	589	15676	0.035	0.0534224	0.0375734
GO:0030258	P	lipid modification	3	599	71	15676	0.51	0.00500835	0.00452922
GO:0006979	P	response to oxidative stress	4	599	135	15676	0.76	0.0066778	0.00861189
GO:0010073	P	meristem maintenance	8	599	100	15676	0.039	0.0133556	0.00637918
GO:0010075	P	regulation of meristem growth	8	599	80	15676	0.012	0.0133556	0.00510334
GO:0022402	P	cell cycle process	3	599	197	15676	0.98	0.00500835	0.012567
GO:0050896	P	response to stimulus	179	599	3695	15676	0.003	0.298831	0.235711
GO:0042592	P	homeostatic process	8	599	138	15676	0.16	0.0133556	0.00880327
GO:0045449	P	regulation of transcription	15	599	517	15676	0.89	0.0250417	0.0329804
GO:0042594	P	response to starvation	3	599	115	15676	0.82	0.00500835	0.00733606
GO:0008219	P	cell death	7	599	140	15676	0.29	0.0116861	0.00893085
GO:0007275	P	multicellular organismal development	84	599	1836	15676	0.067	0.140234	0.117122
GO:0009070	P	serine family amino acid biosynthetic process	3	599	35	15676	0.15	0.00500835	0.00223271
GO:0009826	P	unidimensional cell growth	5	599	117	15676	0.47	0.00834725	0.00746364
GO:0009639	P	response to red or far red light	6	599	102	15676	0.2	0.0100167	0.00650676
GO:0009737	P	response to abscisic acid stimulus	13	599	189	15676	0.032	0.0217028	0.0120566
GO:0009736	P	cytokinin mediated signaling pathway	4	599	22	15676	0.0091	0.0066778	0.00140342
GO:0009735	P	response to cytokinin stimulus	6	599	64	15676	0.036	0.0100167	0.00408267
GO:0006520	P	cellular amino acid metabolic process	15	599	264	15676	0.087	0.0250417	0.016841
GO:0042219	P	cellular amino acid derivative catabolic process	5	599	42	15676	0.022	0.00834725	0.00267925
GO:0046686	P	response to cadmium ion	6	599	137	15676	0.43	0.0100167	0.00873947
GO:0006468	P	protein amino acid phosphorylation	5	599	187	15676	0.84	0.00834725	0.0119291
GO:0019219	P	regulation of nucleobase, nucleoside, nucleotide and nucleic acid metabolic process	15	599	587	15676	0.96	0.0250417	0.0374458
GO:0045087	P	innate immune response	8	599	296	15676	0.88	0.0133556	0.0188824
GO:0006461	P	protein complex assembly	4	599	157	15676	0.85	0.0066778	0.0100153
GO:0000271	P	polysaccharide biosynthetic process	11	599	177	15676	0.08	0.0183639	0.0112911
GO:0006464	P	protein modification process	8	599	803	15676	1	0.0133556	0.0512248
GO:0031047	P	gene silencing by RNA	4	599	90	15676	0.45	0.0066778	0.00574126
GO:0010382	P	cellular cell wall macromolecule metabolic process	6	599	65	15676	0.038	0.0100167	0.00414647
GO:0010228	P	vegetative to reproductive phase transition of meristem	3	599	93	15676	0.69	0.00500835	0.00593264
GO:0006091	P	generation of precursor metabolites and energy	7	599	174	15676	0.5	0.0116861	0.0110998
GO:0051173	P	positive regulation of nitrogen compound metabolic process	7	599	133	15676	0.25	0.0116861	0.00848431
GO:0009913	P	epidermal cell differentiation	6	599	121	15676	0.32	0.0100167	0.00771881
GO:0035195	P	gene silencing by miRNA	3	599	31	15676	0.11	0.00500835	0.00197755
GO:0048856	P	anatomical structure development	75	599	1614	15676	0.061	0.125209	0.10296
GO:0006066	P	alcohol metabolic process	12	599	389	15676	0.81	0.0200334	0.024815
GO:0006796	P	phosphate metabolic process	16	599	398	15676	0.46	0.0267112	0.0253891
GO:0009856	P	pollination	5	599	85	15676	0.23	0.00834725	0.0054223
GO:0006793	P	phosphorus metabolic process	16	599	399	15676	0.46	0.0267112	0.0254529
GO:0048523	P	negative regulation of cellular process	6	599	337	15676	0.99	0.0100167	0.0214978
GO:0048522	P	positive regulation of cellular process	9	599	288	15676	0.77	0.015025	0.018372
GO:0008104	P	protein localization	9	599	369	15676	0.94	0.015025	0.0235392
GO:0031324	P	negative regulation of cellular metabolic process	4	599	171	15676	0.89	0.0066778	0.0109084
GO:0009451	P	RNA modification	4	599	276	15676	0.99	0.0066778	0.0176065
GO:0007165	P	signal transduction	21	599	574	15676	0.61	0.0350584	0.0366165
GO:0031347	P	regulation of defense response	4	599	137	15676	0.77	0.0066778	0.00873947
GO:0042440	P	pigment metabolic process	5	599	96	15676	0.31	0.00834725	0.00612401
GO:0033036	P	macromolecule localization	9	599	472	15676	0.99	0.015025	0.0301097
GO:0019953	P	sexual reproduction	3	599	97	15676	0.72	0.00500835	0.0061878
GO:0010038	P	response to metal ion	10	599	203	15676	0.25	0.0166945	0.0129497
GO:0010035	P	response to inorganic substance	14	599	336	15676	0.41	0.0233723	0.021434
GO:0051707	P	response to other organism	23	599	542	15676	0.34	0.0383973	0.0345751
GO:0051704	P	multi organism process	31	599	684	15676	0.2	0.0517529	0.0436336
GO:0009791	P	post embryonic development	33	599	767	15676	0.27	0.0550918	0.0489283
GO:0031668	P	cellular response to extracellular stimulus	4	599	124	15676	0.7	0.0066778	0.00791018
GO:0031669	P	cellular response to nutrient levels	3	599	98	15676	0.73	0.00500835	0.00625159
GO:0034285	P	response to disaccharide stimulus	3	599	61	15676	0.41	0.00500835	0.0038913
GO:0031667	P	response to nutrient levels	4	599	127	15676	0.72	0.0066778	0.00810156
GO:0016441	P	posttranscriptional gene silencing	3	599	63	15676	0.44	0.00500835	0.00401888
GO:0016114	P	terpenoid biosynthetic process	5	599	99	15676	0.33	0.00834725	0.00631539
GO:0010629	P	negative regulation of gene expression	6	599	215	15676	0.83	0.0100167	0.0137152
GO:0010628	P	positive regulation of gene expression	7	599	115	15676	0.15	0.0116861	0.00733606
GO:0023034	P	intracellular signaling pathway	3	599	159	15676	0.94	0.00500835	0.0101429
GO:0034660	P	ncRNA metabolic process	4	599	242	15676	0.98	0.0066778	0.0154376
GO:0023033	P	signaling pathway	4	599	184	15676	0.92	0.0066778	0.0117377
GO:0044267	P	cellular protein metabolic process	15	599	1228	15676	1	0.0250417	0.0783363
GO:0044264	P	cellular polysaccharide metabolic process	9	599	210	15676	0.41	0.015025	0.0133963
GO:0051186	P	cofactor metabolic process	10	599	271	15676	0.59	0.0166945	0.0172876
GO:0044262	P	cellular carbohydrate metabolic process	21	599	708	15676	0.9	0.0350584	0.0451646
GO:0044260	P	cellular macromolecule metabolic process	58	599	3502	15676	1	0.096828	0.223399
GO:0051188	P	cofactor biosynthetic process	3	599	130	15676	0.88	0.00500835	0.00829293
GO:0006364	P	rRNA processing	4	599	113	15676	0.63	0.0066778	0.00720847
GO:0009886	P	post embryonic morphogenesis	3	599	95	15676	0.71	0.00500835	0.00606022
GO:0050793	P	regulation of developmental process	13	599	269	15676	0.24	0.0217028	0.01716
GO:0050790	P	regulation of catalytic activity	3	599	160	15676	0.95	0.00500835	0.0102067
GO:0009889	P	regulation of biosynthetic process	17	599	630	15676	0.95	0.0283806	0.0401888
GO:0009888	P	tissue development	19	599	365	15676	0.11	0.0317195	0.023284
GO:0050794	P	regulation of cellular process	44	599	1736	15676	1	0.0734558	0.110743
GO:0019637	P	organophosphate metabolic process	5	599	169	15676	0.78	0.00834725	0.0107808
GO:0051239	P	regulation of multicellular organismal process	11	599	233	15676	0.28	0.0183639	0.0148635
GO:0051234	P	establishment of localization	48	599	1514	15676	0.91	0.0801336	0.0965808
GO:0046148	P	pigment biosynthetic process	3	599	63	15676	0.44	0.00500835	0.00401888
GO:0008652	P	cellular amino acid biosynthetic process	7	599	117	15676	0.16	0.0116861	0.00746364
GO:0046394	P	carboxylic acid biosynthetic process	19	599	279	15676	0.013	0.0317195	0.0177979
GO:0046395	P	carboxylic acid catabolic process	5	599	111	15676	0.42	0.00834725	0.00708089
GO:0009814	P	defense response, incompatible interaction	4	599	143	15676	0.8	0.0066778	0.00912223
GO:0009812	P	flavonoid metabolic process	8	599	74	15676	0.0075	0.0133556	0.00472059
GO:0009813	P	flavonoid biosynthetic process	8	599	72	15676	0.0064	0.0133556	0.00459301
GO:0006633	P	fatty acid biosynthetic process	9	599	77	15676	0.0028	0.015025	0.00491197
GO:0070271	P	protein complex biogenesis	4	599	157	15676	0.85	0.0066778	0.0100153
GO:0006732	P	coenzyme metabolic process	5	599	161	15676	0.74	0.00834725	0.0102705
GO:0009314	P	response to radiation	19	599	332	15676	0.057	0.0317195	0.0211789
GO:0010383	P	cell wall polysaccharide metabolic process	8	599	118	15676	0.085	0.0133556	0.00752743
GO:0009310	P	amine catabolic process	5	599	57	15676	0.067	0.00834725	0.00363613
GO:0042402	P	cellular biogenic amine catabolic process	4	599	34	15676	0.04	0.0066778	0.00216892
GO:0070882	P	cellular cell wall organization or biogenesis	11	599	120	15676	0.0067	0.0183639	0.00765501
GO:0070887	P	cellular response to chemical stimulus	19	599	526	15676	0.63	0.0317195	0.0335545
GO:0006457	P	protein folding	4	599	58	15676	0.18	0.0066778	0.00369992
GO:0007049	P	cell cycle	3	599	283	15676	1	0.00500835	0.0180531
GO:0051179	P	localization	50	599	1638	15676	0.95	0.0834725	0.104491
GO:0051641	P	cellular localization	13	599	680	15676	1	0.0217028	0.0433784
GO:0016126	P	sterol biosynthetic process	3	599	48	15676	0.28	0.00500835	0.00306201
GO:0016125	P	sterol metabolic process	3	599	56	15676	0.36	0.00500835	0.00357234
GO:0048608	P	reproductive structure development	26	599	585	15676	0.25	0.0434057	0.0373182
GO:0048609	P	reproductive process in a multicellular organism	6	599	123	15676	0.33	0.0100167	0.00784639
GO:0009409	P	response to cold	11	599	134	15676	0.015	0.0183639	0.0085481
GO:0009408	P	response to heat	6	599	102	15676	0.2	0.0100167	0.00650676
GO:0043473	P	pigmentation	3	599	27	15676	0.083	0.00500835	0.00172238
GO:0007030	P	Golgi organization	3	599	28	15676	0.09	0.00500835	0.00178617
GO:0070838	P	divalent metal ion transport	3	599	79	15676	0.59	0.00500835	0.00503955
GO:0033692	P	cellular polysaccharide biosynthetic process	9	599	159	15676	0.16	0.015025	0.0101429
GO:0035194	P	posttranscriptional gene silencing by RNA	3	599	60	15676	0.4	0.00500835	0.00382751
GO:0048731	P	system development	42	599	933	15676	0.17	0.0701169	0.0595177
GO:0046365	P	monosaccharide catabolic process	3	599	126	15676	0.86	0.00500835	0.00803776
GO:0034621	P	cellular macromolecular complex subunit organization	4	599	198	15676	0.95	0.0066778	0.0126308
GO:0034622	P	cellular macromolecular complex assembly	4	599	170	15676	0.89	0.0066778	0.0108446
GO:0006790	P	sulfur metabolic process	12	599	182	15676	0.049	0.0200334	0.0116101
GO:0046164	P	alcohol catabolic process	3	599	129	15676	0.87	0.00500835	0.00822914
GO:0045935	P	positive regulation of nucleobase, nucleoside, nucleotide and nucleic acid metabolic process	7	599	132	15676	0.24	0.0116861	0.00842052
GO:0010817	P	regulation of hormone levels	3	599	97	15676	0.72	0.00500835	0.0061878
GO:0022414	P	reproductive process	35	599	803	15676	0.24	0.0584307	0.0512248
GO:0042221	P	response to chemical stimulus	84	599	1700	15676	0.016	0.140234	0.108446
GO:0035295	P	tube development	4	599	74	15676	0.31	0.0066778	0.00472059
GO:0043623	P	cellular protein complex assembly	3	599	115	15676	0.82	0.00500835	0.00733606
GO:0008610	P	lipid biosynthetic process	22	599	439	15676	0.13	0.0367279	0.0280046
GO:0009746	P	response to hexose stimulus	3	599	40	15676	0.2	0.00500835	0.00255167
GO:0009628	P	response to abiotic stimulus	53	599	971	15676	0.009	0.0884808	0.0619418
GO:0009744	P	response to sucrose stimulus	3	599	61	15676	0.41	0.00500835	0.0038913
GO:0005975	P	carbohydrate metabolic process	29	599	830	15676	0.71	0.048414	0.0529472
GO:0009743	P	response to carbohydrate stimulus	13	599	217	15676	0.077	0.0217028	0.0138428
GO:0009741	P	response to brassinosteroid stimulus	6	599	49	15676	0.011	0.0100167	0.0031258
GO:0009620	P	response to fungus	7	599	160	15676	0.41	0.0116861	0.0102067
GO:0006555	P	methionine metabolic process	3	599	56	15676	0.36	0.00500835	0.00357234
GO:0044237	P	cellular metabolic process	178	599	5765	15676	1	0.297162	0.36776
GO:0008299	P	isoprenoid biosynthetic process	6	599	152	15676	0.53	0.0100167	0.00969635
GO:0006259	P	DNA metabolic process	5	599	341	15676	1	0.00834725	0.021753
GO:0006396	P	RNA processing	7	599	618	15676	1	0.0116861	0.0394233
GO:0048466	P	androecium development	5	599	74	15676	0.15	0.00834725	0.00472059
GO:0048467	P	gynoecium development	4	599	45	15676	0.093	0.0066778	0.00287063
GO:0019222	P	regulation of metabolic process	26	599	969	15676	0.98	0.0434057	0.0618142
GO:0048588	P	developmental cell growth	4	599	94	15676	0.49	0.0066778	0.00599643
GO:0048468	P	cell development	11	599	235	15676	0.29	0.0183639	0.0149911
GO:0048469	P	cell maturation	6	599	61	15676	0.029	0.0100167	0.0038913
GO:0006778	P	porphyrin metabolic process	3	599	67	15676	0.48	0.00500835	0.00427405
GO:0048580	P	regulation of post embryonic development	3	599	84	15676	0.63	0.00500835	0.00535851
GO:0048868	P	pollen tube development	4	599	68	15676	0.26	0.0066778	0.00433784
GO:0048869	P	cellular developmental process	20	599	556	15676	0.64	0.033389	0.0354682
GO:0040029	P	regulation of gene expression, epigenetic	5	599	149	15676	0.68	0.00834725	0.00950498
GO:0048511	P	rhythmic process	4	599	65	15676	0.24	0.0066778	0.00414647
GO:0048513	P	organ development	40	599	853	15676	0.12	0.066778	0.0544144
GO:0009845	P	seed germination	4	599	50	15676	0.12	0.0066778	0.00318959
GO:0008202	P	steroid metabolic process	6	599	89	15676	0.13	0.0100167	0.00567747
GO:0048518	P	positive regulation of biological process	14	599	374	15676	0.57	0.0233723	0.0238581
GO:0048519	P	negative regulation of biological process	12	599	494	15676	0.96	0.0200334	0.0315131
GO:0034470	P	ncRNA processing	4	599	198	15676	0.95	0.0066778	0.0126308
GO:0048765	P	root hair cell differentiation	6	599	60	15676	0.027	0.0100167	0.00382751
GO:0048764	P	trichoblast maturation	6	599	60	15676	0.027	0.0100167	0.00382751
GO:0000097	P	sulfur amino acid biosynthetic process	4	599	61	15676	0.21	0.0066778	0.0038913
GO:0000096	P	sulfur amino acid metabolic process	8	599	99	15676	0.037	0.0133556	0.00631539
GO:0006605	P	protein targeting	7	599	269	15676	0.89	0.0116861	0.01716
GO:0045184	P	establishment of protein localization	8	599	316	15676	0.92	0.0133556	0.0201582
GO:0003006	P	reproductive developmental process	29	599	703	15676	0.37	0.048414	0.0448456
GO:0043436	P	oxoacid metabolic process	38	599	682	15676	0.017	0.0634391	0.043506
GO:0055114	P	oxidation reduction	5	599	76	15676	0.17	0.00834725	0.00484818
GO:0016192	P	vesicle mediated transport	4	599	284	15676	0.99	0.0066778	0.0181169
GO:0016054	P	organic acid catabolic process	5	599	111	15676	0.42	0.00834725	0.00708089
GO:0016052	P	carbohydrate catabolic process	6	599	194	15676	0.75	0.0100167	0.0123756
GO:0016053	P	organic acid biosynthetic process	19	599	279	15676	0.013	0.0317195	0.0177979
GO:0016051	P	carbohydrate biosynthetic process	19	599	311	15676	0.034	0.0317195	0.0198392
GO:0002376	P	immune system process	10	599	351	15676	0.86	0.0166945	0.0223909
GO:0033554	P	cellular response to stress	11	599	510	15676	0.99	0.0183639	0.0325338
GO:0045492	P	xylan biosynthetic process	5	599	41	15676	0.02	0.00834725	0.00261546
GO:0045491	P	xylan metabolic process	6	599	78	15676	0.079	0.0100167	0.00497576
GO:0032535	P	regulation of cellular component size	11	599	217	15676	0.21	0.0183639	0.0138428
GO:0022607	P	cellular component assembly	8	599	294	15676	0.87	0.0133556	0.0187548
GO:0009063	P	cellular amino acid catabolic process	3	599	43	15676	0.23	0.00500835	0.00274305
GO:0009066	P	aspartate family amino acid metabolic process	4	599	71	15676	0.29	0.0066778	0.00452922
GO:0010025	P	wax biosynthetic process	3	599	10	15676	0.0055	0.00500835	0.000637918
GO:0048316	P	seed development	7	599	212	15676	0.7	0.0116861	0.0135239
GO:0009069	P	serine family amino acid metabolic process	5	599	51	15676	0.045	0.00834725	0.00325338
GO:0043170	P	macromolecule metabolic process	70	599	3849	15676	1	0.116861	0.245535
GO:0021700	P	developmental maturation	6	599	68	15676	0.046	0.0100167	0.00433784
GO:0090066	P	regulation of anatomical structure size	11	599	217	15676	0.21	0.0183639	0.0138428
GO:0071215	P	cellular response to abscisic acid stimulus	3	599	77	15676	0.57	0.00500835	0.00491197
GO:0048646	P	anatomical structure formation involved in morphogenesis	4	599	105	15676	0.57	0.0066778	0.00669814
GO:0071669	P	plant type cell wall organization or biogenesis	7	599	118	15676	0.17	0.0116861	0.00752743
GO:0006812	P	cation transport	8	599	239	15676	0.7	0.0133556	0.0152462
GO:0006811	P	ion transport	13	599	337	15676	0.53	0.0217028	0.0214978
GO:0006810	P	transport	48	599	1483	15676	0.89	0.0801336	0.0946032
GO:0046700	P	heterocycle catabolic process	8	599	78	15676	0.01	0.0133556	0.00497576
GO:0006952	P	defense response	27	599	569	15676	0.16	0.0450751	0.0362975
GO:0012501	P	programmed cell death	7	599	127	15676	0.22	0.0116861	0.00810156
GO:0006950	P	response to stress	77	599	1765	15676	0.15	0.128548	0.112592
GO:0006955	P	immune response	10	599	330	15676	0.81	0.0166945	0.0210513
GO:0034655	P	nucleobase, nucleoside, nucleotide and nucleic acid catabolic process	3	599	9	15676	0.004	0.00500835	0.000574126
GO:0034656	P	nucleobase, nucleoside and nucleotide catabolic process	3	599	9	15676	0.004	0.00500835	0.000574126
GO:0044275	P	cellular carbohydrate catabolic process	3	599	161	15676	0.95	0.00500835	0.0102705
GO:0009664	P	plant type cell wall organization	6	599	90	15676	0.13	0.0100167	0.00574126
GO:0031408	P	oxylipin biosynthetic process	3	599	19	15676	0.034	0.00500835	0.00121204
GO:0044271	P	cellular nitrogen compound biosynthetic process	9	599	209	15676	0.41	0.015025	0.0133325
GO:0010154	P	fruit development	7	599	216	15676	0.72	0.0116861	0.013779
GO:0046907	P	intracellular transport	13	599	564	15676	0.98	0.0217028	0.0359786
GO:0044272	P	sulfur compound biosynthetic process	8	599	118	15676	0.085	0.0133556	0.00752743
GO:0080134	P	regulation of response to stress	4	599	149	15676	0.82	0.0066778	0.00950498
GO:0031407	P	oxylipin metabolic process	3	599	22	15676	0.05	0.00500835	0.00140342
GO:0006355	P	regulation of transcription, DNA dependent	15	599	510	15676	0.88	0.0250417	0.0325338
GO:0006350	P	transcription	15	599	624	15676	0.98	0.0250417	0.0398061
GO:0006351	P	transcription, DNA dependent	15	599	615	15676	0.98	0.0250417	0.0392319
GO:0032774	P	RNA biosynthetic process	15	599	616	15676	0.98	0.0250417	0.0392957
GO:0030154	P	cell differentiation	16	599	399	15676	0.46	0.0267112	0.0254529
GO:0009991	P	response to extracellular stimulus	5	599	154	15676	0.7	0.00834725	0.00982393
GO:0015837	P	amine transport	8	599	132	15676	0.14	0.0133556	0.00842052
GO:0008544	P	epidermis development	8	599	131	15676	0.13	0.0133556	0.00835672
GO:0006139	P	nucleobase, nucleoside, nucleotide and nucleic acid metabolic process	42	599	2205	15676	1	0.0701169	0.140661
GO:0043933	P	macromolecular complex subunit organization	5	599	240	15676	0.95	0.00834725	0.01531
GO:0060560	P	developmental growth involved in morphogenesis	5	599	118	15676	0.47	0.00834725	0.00752743
GO:0032502	P	developmental process	91	599	2071	15676	0.11	0.15192	0.132113
GO:0006644	P	phospholipid metabolic process	4	599	166	15676	0.88	0.0066778	0.0105894
GO:0032501	P	multicellular organismal process	91	599	2056	15676	0.1	0.15192	0.131156
GO:0032504	P	multicellular organism reproduction	6	599	123	15676	0.33	0.0100167	0.00784639
GO:0019761	P	glucosinolate biosynthetic process	4	599	45	15676	0.093	0.0066778	0.00287063
GO:0006720	P	isoprenoid metabolic process	9	599	181	15676	0.26	0.015025	0.0115463
GO:0009987	P	cellular process	296	599	9629	15676	1	0.494157	0.614251
GO:0032870	P	cellular response to hormone stimulus	10	599	193	15676	0.21	0.0166945	0.0123118
GO:0032879	P	regulation of localization	3	599	110	15676	0.8	0.00500835	0.0070171
GO:0044270	P	cellular nitrogen compound catabolic process	5	599	52	15676	0.049	0.00834725	0.00331717
GO:0010200	P	response to chitin	6	599	104	15676	0.21	0.0100167	0.00663435
GO:0033517	P	myo inositol hexakisphosphate metabolic process	3	599	21	15676	0.045	0.00500835	0.00133963
GO:0051252	P	regulation of RNA metabolic process	15	599	544	15676	0.92	0.0250417	0.0347027
GO:0051254	P	positive regulation of RNA metabolic process	7	599	123	15676	0.19	0.0116861	0.00784639
GO:0071369	P	cellular response to ethylene stimulus	3	599	44	15676	0.24	0.00500835	0.00280684
GO:0071368	P	cellular response to cytokinin stimulus	4	599	23	15676	0.011	0.0066778	0.00146721
GO:0009932	P	cell tip growth	4	599	71	15676	0.29	0.0066778	0.00452922
GO:0006006	P	glucose metabolic process	3	599	154	15676	0.94	0.00500835	0.00982393
GO:0006007	P	glucose catabolic process	3	599	119	15676	0.84	0.00500835	0.00759122
GO:0016137	P	glycoside metabolic process	5	599	62	15676	0.089	0.00834725	0.00395509
GO:0048610	P	reproductive cellular process	4	599	119	15676	0.67	0.0066778	0.00759122
GO:0016138	P	glycoside biosynthetic process	5	599	48	15676	0.036	0.00834725	0.00306201
GO:0007389	P	pattern specification process	4	599	77	15676	0.34	0.0066778	0.00491197
GO:0032989	P	cellular component morphogenesis	7	599	244	15676	0.83	0.0116861	0.0155652
GO:0071310	P	cellular response to organic substance	17	599	410	15676	0.4	0.0283806	0.0261546
GO:0048364	P	root development	10	599	172	15676	0.13	0.0166945	0.0109722
GO:0015698	P	inorganic anion transport	5	599	58	15676	0.071	0.00834725	0.00369992
GO:0034613	P	cellular protein localization	7	599	313	15676	0.96	0.0116861	0.0199668
GO:0023060	P	signal transmission	24	599	636	15676	0.55	0.0400668	0.0405716
GO:0009058	P	biosynthetic process	95	599	2539	15676	0.59	0.158598	0.161967
GO:0009059	P	macromolecule biosynthetic process	28	599	1262	15676	1	0.0467446	0.0805052
GO:0009117	P	nucleotide metabolic process	7	599	220	15676	0.74	0.0116861	0.0140342
GO:0051171	P	regulation of nitrogen compound metabolic process	15	599	595	15676	0.97	0.0250417	0.0379561
GO:0051649	P	establishment of localization in cell	13	599	617	15676	0.99	0.0217028	0.0393595
GO:0009056	P	catabolic process	29	599	871	15676	0.79	0.048414	0.0555626
GO:0009057	P	macromolecule catabolic process	7	599	483	15676	1	0.0116861	0.0308114
GO:0046942	P	carboxylic acid transport	6	599	139	15676	0.44	0.0100167	0.00886706
GO:0010054	P	trichoblast differentiation	6	599	67	15676	0.043	0.0100167	0.00427405
GO:0006021	P	inositol biosynthetic process	3	599	22	15676	0.05	0.00500835	0.00140342
GO:0042180	P	cellular ketone metabolic process	41	599	709	15676	0.0079	0.0684474	0.0452284
GO:0010053	P	root epidermal cell differentiation	6	599	67	15676	0.043	0.0100167	0.00427405
GO:0071495	P	cellular response to endogenous stimulus	12	599	227	15676	0.17	0.0200334	0.0144807
GO:0040008	P	regulation of growth	10	599	132	15676	0.031	0.0166945	0.00842052
GO:0080090	P	regulation of primary metabolic process	19	599	724	15676	0.97	0.0317195	0.0461853
GO:0006820	P	anion transport	5	599	83	15676	0.21	0.00834725	0.00529472
GO:0035266	P	meristem growth	8	599	81	15676	0.013	0.0133556	0.00516713
GO:0015979	P	photosynthesis	6	599	84	15676	0.1	0.0100167	0.00535851
GO:0009755	P	hormone mediated signaling pathway	9	599	171	15676	0.21	0.015025	0.0109084
GO:0071554	P	cell wall organization or biogenesis	19	599	290	15676	0.018	0.0317195	0.0184996
GO:0006986	P	response to unfolded protein	3	599	58	15676	0.38	0.00500835	0.00369992
GO:0010605	P	negative regulation of macromolecule metabolic process	7	599	253	15676	0.85	0.0116861	0.0161393
GO:0010604	P	positive regulation of macromolecule metabolic process	7	599	165	15676	0.44	0.0116861	0.0105256
GO:0009753	P	response to jasmonic acid stimulus	3	599	56	15676	0.36	0.00500835	0.00357234
GO:0070727	P	cellular macromolecule localization	7	599	327	15676	0.97	0.0116861	0.0208599
GO:0010608	P	posttranscriptional regulation of gene expression	3	599	128	15676	0.87	0.00500835	0.00816535
GO:0009617	P	response to bacterium	7	599	139	15676	0.28	0.0116861	0.00886706
GO:0009611	P	response to wounding	7	599	90	15676	0.058	0.0116861	0.00574126
GO:0019725	P	cellular homeostasis	3	599	66	15676	0.47	0.00500835	0.00421026
GO:0006766	P	vitamin metabolic process	4	599	83	15676	0.39	0.0066778	0.00529472
GO:0060255	P	regulation of macromolecule metabolic process	21	599	849	15676	0.99	0.0350584	0.0541592
GO:0032787	P	monocarboxylic acid metabolic process	20	599	405	15676	0.15	0.033389	0.0258357
GO:0070589	P	cellular component macromolecule biosynthetic process	6	599	49	15676	0.011	0.0100167	0.0031258
GO:0043647	P	inositol phosphate metabolic process	3	599	33	15676	0.13	0.00500835	0.00210513
GO:0048878	P	chemical homeostasis	8	599	103	15676	0.045	0.0133556	0.00657055
GO:0048507	P	meristem development	10	599	167	15676	0.11	0.0166945	0.0106532
GO:0019344	P	cysteine biosynthetic process	3	599	32	15676	0.12	0.00500835	0.00204134
GO:0019438	P	aromatic compound biosynthetic process	15	599	186	15676	0.0059	0.0250417	0.0118653
GO:0048509	P	regulation of meristem development	8	599	96	15676	0.032	0.0133556	0.00612401
GO:0006612	P	protein targeting to membrane	5	599	63	15676	0.094	0.00834725	0.00401888
GO:0042742	P	defense response to bacterium	7	599	87	15676	0.05	0.0116861	0.00554989
GO:0048481	P	ovule development	3	599	29	15676	0.098	0.00500835	0.00184996
GO:0048589	P	developmental growth	14	599	253	15676	0.11	0.0233723	0.0161393
GO:0016049	P	cell growth	10	599	197	15676	0.23	0.0166945	0.012567
GO:0016043	P	cellular component organization	29	599	1472	15676	1	0.048414	0.0939015
GO:0065003	P	macromolecular complex assembly	5	599	211	15676	0.91	0.00834725	0.0134601
GO:0033013	P	tetrapyrrole metabolic process	3	599	69	15676	0.49	0.00500835	0.00440163
GO:0065009	P	regulation of molecular function	3	599	172	15676	0.96	0.00500835	0.0109722
GO:0065008	P	regulation of biological quality	25	599	536	15676	0.19	0.0417362	0.0341924
GO:0016265	P	death	7	599	140	15676	0.29	0.0116861	0.00893085
GO:0016144	P	S glycoside biosynthetic process	4	599	45	15676	0.093	0.0066778	0.00287063
GO:0016143	P	S glycoside metabolic process	4	599	49	15676	0.12	0.0066778	0.0031258
GO:0010015	P	root morphogenesis	8	599	99	15676	0.037	0.0133556	0.00631539
GO:0010016	P	shoot morphogenesis	3	599	114	15676	0.81	0.00500835	0.00727226
GO:0000038	P	very long chain fatty acid metabolic process	3	599	16	15676	0.022	0.00500835	0.00102067
GO:0046173	P	polyol biosynthetic process	3	599	23	15676	0.056	0.00500835	0.00146721
GO:0048653	P	anther development	4	599	52	15676	0.14	0.0066778	0.00331717
GO:0016311	P	dephosphorylation	7	599	116	15676	0.16	0.0116861	0.00739985
GO:0016310	P	phosphorylation	8	599	277	15676	0.83	0.0133556	0.0176703
GO:0050801	P	ion homeostasis	5	599	81	15676	0.2	0.00834725	0.00516713
GO:0006865	P	amino acid transport	6	599	126	15676	0.35	0.0100167	0.00803776
GO:0044248	P	cellular catabolic process	23	599	816	15676	0.95	0.0383973	0.0520541
GO:0044249	P	cellular biosynthetic process	89	599	2446	15676	0.69	0.148581	0.156035
GO:0034641	P	cellular nitrogen compound metabolic process	26	599	485	15676	0.059	0.0434057	0.030939
GO:0023052	P	signaling	30	599	861	15676	0.72	0.0500835	0.0549247
GO:0034645	P	cellular macromolecule biosynthetic process	26	599	1245	15676	1	0.0434057	0.0794208
GO:0009651	P	response to salt stress	6	599	137	15676	0.43	0.0100167	0.00873947
GO:0009653	P	anatomical structure morphogenesis	23	599	602	15676	0.53	0.0383973	0.0384027
GO:0009657	P	plastid organization	3	599	141	15676	0.91	0.00500835	0.00899464
GO:0009553	P	embryo sac development	4	599	71	15676	0.29	0.0066778	0.00452922
GO:0010166	P	wax metabolic process	3	599	10	15676	0.0055	0.00500835	0.000637918
GO:0009555	P	pollen development	3	599	89	15676	0.67	0.00500835	0.00567747
GO:0022613	P	ribonucleoprotein complex biogenesis	5	599	197	15676	0.87	0.00834725	0.012567
GO:0022610	P	biological adhesion	3	599	33	15676	0.13	0.00500835	0.00210513
GO:0006996	P	organelle organization	16	599	892	15676	1	0.0267112	0.0569023
GO:0044238	P	primary metabolic process	163	599	5207	15676	0.99	0.27212	0.332164
GO:0046165	P	alcohol biosynthetic process	3	599	80	15676	0.59	0.00500835	0.00510334
GO:0010286	P	heat acclimation	3	599	34	15676	0.14	0.00500835	0.00216892
GO:0048583	P	regulation of response to stimulus	4	599	196	15676	0.94	0.0066778	0.0125032
GO:0044106	P	cellular amine metabolic process	18	599	304	15676	0.048	0.0300501	0.0193927
GO:0030001	P	metal ion transport	4	599	179	15676	0.91	0.0066778	0.0114187
GO:0045893	P	positive regulation of transcription, DNA dependent	7	599	112	15676	0.14	0.0116861	0.00714468
GO:0055080	P	cation homeostasis	4	599	67	15676	0.25	0.0066778	0.00427405
GO:0055082	P	cellular chemical homeostasis	3	599	59	15676	0.39	0.00500835	0.00376372
GO:0055085	P	transmembrane transport	3	599	114	15676	0.81	0.00500835	0.00727226
GO:0055086	P	nucleobase, nucleoside and nucleotide metabolic process	11	599	251	15676	0.37	0.0183639	0.0160117
GO:0006084	P	acetyl CoA metabolic process	3	599	34	15676	0.14	0.00500835	0.00216892
GO:0006082	P	organic acid metabolic process	39	599	686	15676	0.012	0.0651085	0.0437612
GO:0007242	P	intracellular signaling cascade	18	599	446	15676	0.44	0.0300501	0.0284511
GO:0005996	P	monosaccharide metabolic process	3	599	240	15676	0.99	0.00500835	0.01531
GO:0005976	P	polysaccharide metabolic process	14	599	308	15676	0.3	0.0233723	0.0196479
GO:0009723	P	response to ethylene stimulus	5	599	79	15676	0.19	0.00834725	0.00503955
GO:0006534	P	cysteine metabolic process	4	599	35	15676	0.044	0.0066778	0.00223271
GO:0045941	P	positive regulation of transcription	7	599	113	15676	0.14	0.0116861	0.00720847
GO:0006807	P	nitrogen compound metabolic process	65	599	2669	15676	1	0.108514	0.17026
GO:0034976	P	response to endoplasmic reticulum stress	3	599	84	15676	0.63	0.00500835	0.00535851
GO:0048443	P	stamen development	5	599	74	15676	0.15	0.00834725	0.00472059
GO:0048440	P	carpel development	4	599	43	15676	0.082	0.0066778	0.00274305
GO:0019758	P	glycosinolate biosynthetic process	4	599	45	15676	0.093	0.0066778	0.00287063
GO:0031328	P	positive regulation of cellular biosynthetic process	7	599	155	15676	0.38	0.0116861	0.00988773
GO:0031327	P	negative regulation of cellular biosynthetic process	4	599	155	15676	0.85	0.0066778	0.00988773
GO:0031326	P	regulation of cellular biosynthetic process	17	599	630	15676	0.95	0.0283806	0.0401888
GO:0031325	P	positive regulation of cellular metabolic process	7	599	184	15676	0.56	0.0116861	0.0117377
GO:0019757	P	glycosinolate metabolic process	4	599	49	15676	0.12	0.0066778	0.0031258
GO:0031323	P	regulation of cellular metabolic process	19	599	787	15676	0.99	0.0317195	0.0502041
GO:0019751	P	polyol metabolic process	3	599	45	15676	0.25	0.00500835	0.00287063
GO:0019752	P	carboxylic acid metabolic process	38	599	682	15676	0.017	0.0634391	0.043506
GO:0071496	P	cellular response to external stimulus	4	599	124	15676	0.7	0.0066778	0.00791018
GO:0040007	P	growth	21	599	363	15676	0.044	0.0350584	0.0231564
GO:0019684	P	photosynthesis, light reaction	5	599	67	15676	0.11	0.00834725	0.00427405
GO:0048437	P	floral organ development	9	599	143	15676	0.1	0.015025	0.00912223
GO:0006721	P	terpenoid metabolic process	8	599	118	15676	0.085	0.0133556	0.00752743
GO:0010467	P	gene expression	26	599	1629	15676	1	0.0434057	0.103917
GO:0019760	P	glucosinolate metabolic process	4	599	49	15676	0.12	0.0066778	0.0031258
GO:0009908	P	flower development	15	599	248	15676	0.057	0.0250417	0.0158204
GO:0010468	P	regulation of gene expression	20	599	761	15676	0.97	0.033389	0.0485455
GO:0048438	P	floral whorl development	9	599	134	15676	0.074	0.015025	0.0085481
GO:0051187	P	cofactor catabolic process	3	599	49	15676	0.29	0.00500835	0.0031258
GO:0044265	P	cellular macromolecule catabolic process	5	599	445	15676	1	0.00834725	0.0283873
GO:0007155	P	cell adhesion	3	599	33	15676	0.13	0.00500835	0.00210513
GO:0007154	P	cell communication	6	599	293	15676	0.97	0.0100167	0.018691
GO:0007010	P	cytoskeleton organization	4	599	193	15676	0.94	0.0066778	0.0123118
GO:0007398	P	ectoderm development	8	599	131	15676	0.13	0.0133556	0.00835672
GO:0044085	P	cellular component biogenesis	23	599	534	15676	0.31	0.0383973	0.0340648
GO:0002252	P	immune effector process	3	599	51	15676	0.31	0.00500835	0.00325338
GO:0015031	P	protein transport	8	599	310	15676	0.91	0.0133556	0.0197755
Table S21: The cellular component category of enriched GO term for the DEGs atLHA-vs-L4_L4down conditions.
GO_acc	term_type	Term	queryitem	querytotal	refitem	reftotal	pvalue	%occurance DEGS	%occurance UNIGENES
GO:0005618	C	cell wall	40	603	279	16001	1.4e 12	0.066335	0.0174364
GO:0030312	C	external encapsulating structure	40	603	285	16001	2.7e 12	0.066335	0.0178114
GO:0009505	C	plant type cell wall	19	603	90	16001	1.2e 09	0.0315091	0.00562465
GO:0048046	C	apoplast	15	603	123	16001	7.3e 05	0.0248756	0.00768702
GO:0005576	C	extracellular region	35	603	457	16001	0.0001	0.0580431	0.0285607
GO:0031225	C	anchored to membrane	8	603	74	16001	0.0069	0.013267	0.00462471
GO:0022626	C	cytosolic ribosome	4	603	133	16001	0.74	0.0066335	0.00831198
GO:0005783	C	endoplasmic reticulum	35	603	673	16001	0.041	0.0580431	0.0420599
GO:0034357	C	photosynthetic membrane	5	603	71	16001	0.13	0.00829187	0.00443722
GO:0031976	C	plastid thylakoid	5	603	136	16001	0.59	0.00829187	0.00849947
GO:0031974	C	membrane enclosed lumen	10	603	839	16001	1	0.0165837	0.0524342
GO:0031975	C	envelope	5	603	406	16001	1	0.00829187	0.0253734
GO:0005815	C	microtubule organizing center	4	603	48	16001	0.11	0.0066335	0.00299981
GO:0030054	C	cell junction	24	603	463	16001	0.079	0.039801	0.0289357
GO:0031984	C	organelle subcompartment	5	603	140	16001	0.61	0.00829187	0.00874945
GO:0031982	C	vesicle	7	603	280	16001	0.9	0.0116086	0.0174989
GO:0031981	C	nuclear lumen	9	603	738	16001	1	0.0149254	0.0461221
GO:0005773	C	vacuole	35	603	630	16001	0.018	0.0580431	0.0393725
GO:0016021	C	integral to membrane	6	603	166	16001	0.6	0.00995025	0.0103744
GO:0016020	C	membrane	162	603	4004	16001	0.22	0.268657	0.250234
GO:0031988	C	membrane bounded vesicle	7	603	272	16001	0.89	0.0116086	0.0169989
GO:0005794	C	Golgi apparatus	20	603	623	16001	0.79	0.0331675	0.0389351
GO:0031967	C	organelle envelope	5	603	402	16001	1	0.00829187	0.0251234
GO:0055044	C	symplast	23	603	452	16001	0.097	0.0381426	0.0282482
GO:0005789	C	endoplasmic reticulum membrane	5	603	178	16001	0.8	0.00829187	0.0111243
GO:0043234	C	protein complex	13	603	959	16001	1	0.0215589	0.0599338
GO:0043230	C	extracellular organelle	8	603	172	16001	0.33	0.013267	0.0107493
GO:0043231	C	intracellular membrane bounded organelle	268	603	8251	16001	0.98	0.444444	0.515655
GO:0043232	C	intracellular non membrane bounded organelle	24	603	815	16001	0.91	0.039801	0.0509343
GO:0043233	C	organelle lumen	10	603	827	16001	1	0.0165837	0.0516843
GO:0005829	C	cytosol	47	603	1698	16001	0.99	0.0779436	0.106118
GO:0044428	C	nuclear part	11	603	1058	16001	1	0.0182421	0.0661209
GO:0044424	C	intracellular part	384	603	11845	16001	0.99	0.636816	0.740266
GO:0044425	C	membrane part	44	603	1035	16001	0.24	0.0729685	0.0646835
GO:0044427	C	chromosomal part	4	603	134	16001	0.75	0.0066335	0.00837448
GO:0065010	C	extracellular membrane bounded organelle	8	603	171	16001	0.32	0.013267	0.0106868
GO:0044421	C	extracellular region part	13	603	254	16001	0.17	0.0215589	0.015874
GO:0044422	C	organelle part	66	603	2961	16001	1	0.109453	0.185051
GO:0043229	C	intracellular organelle	284	603	8738	16001	0.98	0.470978	0.546091
GO:0043228	C	non membrane bounded organelle	24	603	815	16001	0.91	0.039801	0.0509343
GO:0043227	C	membrane bounded organelle	276	603	8428	16001	0.98	0.457711	0.526717
GO:0043226	C	organelle	292	603	8915	16001	0.98	0.484245	0.557153
GO:0005856	C	cytoskeleton	9	603	217	16001	0.43	0.0149254	0.0135617
GO:0009941	C	chloroplast envelope	4	603	192	16001	0.93	0.0066335	0.0119993
GO:0009570	C	chloroplast stroma	13	603	231	16001	0.1	0.0215589	0.0144366
GO:0005654	C	nucleoplasm	3	603	471	16001	1	0.00497512	0.0294357
GO:0044432	C	endoplasmic reticulum part	6	603	203	16001	0.78	0.00995025	0.0126867
GO:0044431	C	Golgi apparatus part	4	603	225	16001	0.97	0.0066335	0.0140616
GO:0044430	C	cytoskeletal part	7	603	189	16001	0.57	0.0116086	0.0118118
GO:0044437	C	vacuolar part	9	603	250	16001	0.6	0.0149254	0.015624
GO:0044436	C	thylakoid part	5	603	89	16001	0.25	0.00829187	0.00556215
GO:0044435	C	plastid part	24	603	616	16001	0.47	0.039801	0.0384976
GO:0044434	C	chloroplast part	23	603	583	16001	0.44	0.0381426	0.0364352
GO:0071212	C	subsynaptic reticulum	6	603	206	16001	0.79	0.00995025	0.0128742
GO:0012505	C	endomembrane system	5	603	353	16001	1	0.00829187	0.0220611
GO:0005840	C	ribosome	4	603	162	16001	0.86	0.0066335	0.0101244
GO:0009705	C	plant type vacuole membrane	4	603	60	16001	0.19	0.0066335	0.00374977
GO:0044446	C	intracellular organelle part	66	603	2947	16001	1	0.109453	0.184176
GO:0044444	C	cytoplasmic part	241	603	7144	16001	0.94	0.399668	0.446472
GO:0000325	C	plant type vacuole	5	603	85	16001	0.22	0.00829187	0.00531217
GO:0055035	C	plastid thylakoid membrane	4	603	67	16001	0.25	0.0066335	0.00418724
GO:0031012	C	extracellular matrix	4	603	33	16001	0.035	0.0066335	0.00206237
GO:0042175	C	nuclear envelope endoplasmic reticulum network	5	603	184	16001	0.83	0.00829187	0.0114993
GO:0005774	C	vacuolar membrane	9	603	248	16001	0.59	0.0149254	0.015499
GO:0031226	C	intrinsic to plasma membrane	5	603	98	16001	0.31	0.00829187	0.00612462
GO:0031224	C	intrinsic to membrane	14	603	247	16001	0.089	0.0232172	0.0154365
GO:0005737	C	cytoplasm	279	603	8053	16001	0.89	0.462687	0.503281
GO:0031090	C	organelle membrane	20	603	800	16001	0.98	0.0331675	0.0499969
GO:0005730	C	nucleolus	6	603	258	16001	0.92	0.00995025	0.016124
GO:0005634	C	nucleus	86	603	3159	16001	1	0.14262	0.197425
GO:0005739	C	mitochondrion	19	603	926	16001	1	0.0315091	0.0578714
GO:0044459	C	plasma membrane part	30	603	612	16001	0.095	0.0497512	0.0382476
GO:0005911	C	cell cell junction	23	603	457	16001	0.11	0.0381426	0.0285607
GO:0042651	C	thylakoid membrane	4	603	70	16001	0.27	0.0066335	0.00437473
GO:0009526	C	plastid envelope	5	603	212	16001	0.9	0.00829187	0.0132492
GO:0044464	C	cell part	568	603	15493	16001	0.69	0.941957	0.968252
GO:0005623	C	cell	568	603	15493	16001	0.69	0.941957	0.968252
GO:0005622	C	intracellular	385	603	11906	16001	0.99	0.638474	0.744078
GO:0009535	C	chloroplast thylakoid membrane	4	603	66	16001	0.24	0.0066335	0.00412474
GO:0009534	C	chloroplast thylakoid	5	603	135	16001	0.58	0.00829187	0.00843697
GO:0009536	C	plastid	62	603	1721	16001	0.65	0.102819	0.107556
GO:0070062	C	extracellular vesicular exosome	7	603	170	16001	0.46	0.0116086	0.0106243
GO:0009532	C	plastid stroma	13	603	242	16001	0.13	0.0215589	0.0151241
GO:0005813	C	centrosome	4	603	38	16001	0.054	0.0066335	0.00237485
GO:0030529	C	ribonucleoprotein complex	6	603	345	16001	0.99	0.00995025	0.0215612
GO:0005694	C	chromosome	4	603	159	16001	0.85	0.0066335	0.00993688
GO:0009579	C	thylakoid	11	603	226	16001	0.24	0.0182421	0.0141241
GO:0015630	C	microtubule cytoskeleton	8	603	158	16001	0.25	0.013267	0.00987438
GO:0005887	C	integral to plasma membrane	3	603	62	16001	0.42	0.00497512	0.00387476
GO:0005886	C	plasma membrane	113	603	2537	16001	0.056	0.187396	0.158553
GO:0009506	C	plasmodesma	23	603	452	16001	0.097	0.0381426	0.0282482
GO:0009507	C	chloroplast	56	603	1525	16001	0.6	0.092869	0.0953065
GO:0032991	C	macromolecular complex	19	603	1304	16001	1	0.0315091	0.0814949
GO:0005802	C	trans Golgi network	4	603	122	16001	0.68	0.0066335	0.00762452
GO:0070013	C	intracellular organelle lumen	10	603	826	16001	1	0.0165837	0.0516218
GO:0005768	C	endosome	5	603	230	16001	0.94	0.00829187	0.0143741
Table S21: The molecular function category of enriched GO term for the DEGs at LHA-vs-L4_L4down conditions.
GO_acc	term_type	Term	queryitem	querytotal	refitem	reftotal	pvalue	%occurance DEGS	%occurance UNIGENES
GO:0050162	F	oxalate oxidase activity	6	564	17	14927	2.6e 05	0.0106383	0.00113888
GO:0016903	F	oxidoreductase activity, acting on the aldehyde or oxo group of donors	12	564	79	14927	4.5e 05	0.0212766	0.00529242
GO:0016753	F	O sinapoyltransferase activity	4	564	7	14927	6.6e 05	0.0070922	0.000468949
GO:0016754	F	sinapoylglucose malate O sinapoyltransferase activity	4	564	7	14927	6.6e 05	0.0070922	0.000468949
GO:0004091	F	carboxylesterase activity	13	564	97	14927	8.3e 05	0.0230496	0.00649829
GO:0016491	F	oxidoreductase activity	54	564	811	14927	0.0001	0.0957447	0.0543311
GO:0050734	F	hydroxycinnamoyltransferase activity	4	564	8	14927	0.00013	0.0070922	0.000535942
GO:0016623	F	oxidoreductase activity, acting on the aldehyde or oxo group of donors, oxygen as acceptor	6	564	23	14927	0.00017	0.0106383	0.00154083
GO:0009922	F	fatty acid elongase activity	6	564	24	14927	0.00022	0.0106383	0.00160782
GO:0016752	F	sinapoyltransferase activity	4	564	10	14927	0.00036	0.0070922	0.000669927
GO:0030599	F	pectinesterase activity	6	564	27	14927	0.00045	0.0106383	0.0018088
GO:0004497	F	monooxygenase activity	14	564	130	14927	0.00047	0.0248227	0.00870905
GO:0033946	F	xyloglucan specific endo beta 1,4 glucanase activity	3	564	5	14927	0.00051	0.00531915	0.000334963
GO:0005507	F	copper ion binding	13	564	122	14927	0.00081	0.0230496	0.00817311
GO:0008415	F	acyltransferase activity	18	564	205	14927	0.00097	0.0319149	0.0137335
GO:0008429	F	phosphatidylethanolamine binding	3	564	6	14927	0.001	0.00531915	0.000401956
GO:0016747	F	transferase activity, transferring acyl groups other than amino acyl groups	19	564	224	14927	0.0011	0.0336879	0.0150064
GO:0016746	F	transferase activity, transferring acyl groups	20	564	247	14927	0.0014	0.035461	0.0165472
GO:0000293	F	ferric chelate reductase activity	3	564	7	14927	0.0017	0.00531915	0.000468949
GO:0016722	F	oxidoreductase activity, oxidizing metal ions	3	564	7	14927	0.0017	0.00531915	0.000468949
GO:0016723	F	oxidoreductase activity, oxidizing metal ions, NAD or NADP as acceptor	3	564	7	14927	0.0017	0.00531915	0.000468949
GO:0043169	F	cation binding	29	564	427	14927	0.0024	0.0514184	0.0286059
GO:0004312	F	fatty acid synthase activity	6	564	37	14927	0.0025	0.0106383	0.00247873
GO:0008374	F	O acyltransferase activity	7	564	50	14927	0.0027	0.0124113	0.00334963
GO:0043167	F	ion binding	29	564	431	14927	0.0027	0.0514184	0.0288739
GO:0046872	F	metal ion binding	28	564	420	14927	0.0036	0.0496454	0.0281369
GO:0008519	F	ammonium transmembrane transporter activity	3	564	9	14927	0.0039	0.00531915	0.000602934
GO:0016705	F	oxidoreductase activity, acting on paired donors, with incorporation or reduction of molecular oxygen	12	564	134	14927	0.0053	0.0212766	0.00897702
GO:0030570	F	pectate lyase activity	3	564	10	14927	0.0053	0.00531915	0.000669927
GO:0046914	F	transition metal ion binding	21	564	298	14927	0.0056	0.037234	0.0199638
GO:0004252	F	serine type endopeptidase activity	5	564	45	14927	0.027	0.00886525	0.00301467
GO:0060089	F	molecular transducer activity	7	564	238	14927	0.8	0.0124113	0.0159443
GO:0008270	F	zinc ion binding	4	564	121	14927	0.67	0.0070922	0.00810612
GO:0016866	F	intramolecular transferase activity	4	564	51	14927	0.13	0.0070922	0.00341663
GO:0016860	F	intramolecular oxidoreductase activity	4	564	60	14927	0.19	0.0070922	0.00401956
GO:0004364	F	glutathione transferase activity	3	564	21	14927	0.043	0.00531915	0.00140685
GO:0016765	F	transferase activity, transferring alkyl or aryl (other than methyl) groups	5	564	67	14927	0.11	0.00886525	0.00448851
GO:0008509	F	anion transmembrane transporter activity	5	564	108	14927	0.39	0.00886525	0.00723521
GO:0005543	F	phospholipid binding	5	564	94	14927	0.28	0.00886525	0.00629731
GO:0016620	F	oxidoreductase activity, acting on the aldehyde or oxo group of donors, NAD or NADP as acceptor	6	564	47	14927	0.0084	0.0106383	0.00314866
GO:0000166	F	nucleotide binding	9	564	224	14927	0.47	0.0159574	0.0150064
GO:0016740	F	transferase activity	77	564	1944	14927	0.36	0.136525	0.130234
GO:0016741	F	transferase activity, transferring one carbon groups	10	564	217	14927	0.31	0.0177305	0.0145374
GO:0046873	F	metal ion transmembrane transporter activity	3	564	208	14927	0.99	0.00531915	0.0139345
GO:0005372	F	water transmembrane transporter activity	3	564	13	14927	0.012	0.00531915	0.000870905
GO:0051119	F	sugar transmembrane transporter activity	3	564	68	14927	0.48	0.00531915	0.0045555
GO:0016209	F	antioxidant activity	5	564	51	14927	0.044	0.00886525	0.00341663
GO:0019901	F	protein kinase binding	3	564	63	14927	0.43	0.00531915	0.00422054
GO:0019900	F	kinase binding	3	564	74	14927	0.53	0.00531915	0.00495746
GO:0008171	F	O methyltransferase activity	3	564	16	14927	0.021	0.00531915	0.00107188
GO:0022803	F	passive transmembrane transporter activity	5	564	99	14927	0.32	0.00886525	0.00663228
GO:0044212	F	DNA regulatory region binding	4	564	59	14927	0.18	0.0070922	0.00395257
GO:0016818	F	hydrolase activity, acting on acid anhydrides, in phosphorus containing anhydrides	10	564	401	14927	0.94	0.0177305	0.0268641
GO:0016684	F	oxidoreductase activity, acting on peroxide as acceptor	4	564	36	14927	0.046	0.0070922	0.00241174
GO:0016614	F	oxidoreductase activity, acting on CH OH group of donors	7	564	172	14927	0.48	0.0124113	0.0115227
GO:0016616	F	oxidoreductase activity, acting on the CH OH group of donors, NAD or NADP as acceptor	6	564	154	14927	0.53	0.0106383	0.0103169
GO:0051213	F	dioxygenase activity	4	564	30	14927	0.026	0.0070922	0.00200978
GO:0016645	F	oxidoreductase activity, acting on the CH NH group of donors	3	564	16	14927	0.021	0.00531915	0.00107188
GO:0009975	F	cyclase activity	4	564	56	14927	0.16	0.0070922	0.00375159
GO:0016817	F	hydrolase activity, acting on acid anhydrides	10	564	402	14927	0.94	0.0177305	0.0269311
GO:0016757	F	transferase activity, transferring glycosyl groups	19	564	383	14927	0.15	0.0336879	0.0256582
GO:0004553	F	hydrolase activity, hydrolyzing O glycosyl compounds	9	564	226	14927	0.49	0.0159574	0.0151403
GO:0016758	F	transferase activity, transferring hexosyl groups	19	564	299	14927	0.022	0.0336879	0.0200308
GO:0016298	F	lipase activity	8	564	81	14927	0.012	0.0141844	0.00542641
GO:0005488	F	binding	270	564	7938	14927	0.93	0.478723	0.531788
GO:0016887	F	ATPase activity	5	564	247	14927	0.96	0.00886525	0.0165472
GO:0003677	F	DNA binding	52	564	1130	14927	0.098	0.0921986	0.0757017
GO:0008168	F	methyltransferase activity	10	564	216	14927	0.3	0.0177305	0.0144704
GO:0016772	F	transferase activity, transferring phosphorus containing groups	22	564	972	14927	1	0.0390071	0.0651169
GO:0030528	F	transcription regulator activity	38	564	770	14927	0.066	0.0673759	0.0515844
GO:0042623	F	ATPase activity, coupled	3	564	191	14927	0.98	0.00531915	0.0127956
GO:0046527	F	glucosyltransferase activity	8	564	121	14927	0.09	0.0141844	0.00810612
GO:0015250	F	water channel activity	3	564	13	14927	0.012	0.00531915	0.000870905
GO:0016762	F	xyloglucan:xyloglucosyl transferase activity	3	564	13	14927	0.012	0.00531915	0.000870905
GO:0017076	F	purine nucleotide binding	6	564	179	14927	0.67	0.0106383	0.0119917
GO:0008236	F	serine type peptidase activity	6	564	73	14927	0.059	0.0106383	0.00489047
GO:0015144	F	carbohydrate transmembrane transporter activity	5	564	101	14927	0.34	0.00886525	0.00676626
GO:0022804	F	active transmembrane transporter activity	8	564	316	14927	0.91	0.0141844	0.0211697
GO:0005525	F	GTP binding	4	564	72	14927	0.29	0.0070922	0.00482347
GO:0016787	F	hydrolase activity	71	564	1722	14927	0.26	0.125887	0.115361
GO:0016301	F	kinase activity	21	564	825	14927	0.98	0.037234	0.055269
GO:0035251	F	UDP glucosyltransferase activity	5	564	104	14927	0.36	0.00886525	0.00696724
GO:0016788	F	hydrolase activity, acting on ester bonds	34	564	606	14927	0.018	0.0602837	0.0405976
GO:0003824	F	catalytic activity	235	564	5414	14927	0.038	0.416667	0.362698
GO:0000030	F	mannosyltransferase activity	3	564	32	14927	0.12	0.00531915	0.00214377
GO:0022891	F	substrate specific transmembrane transporter activity	29	564	776	14927	0.55	0.0514184	0.0519863
GO:0022890	F	inorganic cation transmembrane transporter activity	5	564	210	14927	0.9	0.00886525	0.0140685
GO:0022892	F	substrate specific transporter activity	32	564	885	14927	0.62	0.0567376	0.0592885
GO:0016773	F	phosphotransferase activity, alcohol group as acceptor	14	564	677	14927	1	0.0248227	0.0453541
GO:0016836	F	hydro lyase activity	5	564	58	14927	0.069	0.00886525	0.00388558
GO:0016837	F	carbon oxygen lyase activity, acting on polysaccharides	3	564	11	14927	0.0071	0.00531915	0.00073692
GO:0016776	F	phosphotransferase activity, phosphate group as acceptor	3	564	21	14927	0.043	0.00531915	0.00140685
GO:0016832	F	aldehyde lyase activity	3	564	20	14927	0.038	0.00531915	0.00133985
GO:0015075	F	ion transmembrane transporter activity	12	564	423	14927	0.87	0.0212766	0.0283379
GO:0019001	F	guanyl nucleotide binding	4	564	75	14927	0.32	0.0070922	0.00502445
GO:0015267	F	channel activity	5	564	99	14927	0.32	0.00886525	0.00663228
GO:0001871	F	pattern binding	3	564	35	14927	0.15	0.00531915	0.00234474
GO:0032555	F	purine ribonucleotide binding	6	564	172	14927	0.64	0.0106383	0.0115227
GO:0046983	F	protein dimerization activity	8	564	170	14927	0.32	0.0141844	0.0113888
GO:0015171	F	amino acid transmembrane transporter activity	4	564	106	14927	0.57	0.0070922	0.00710123
GO:0032553	F	ribonucleotide binding	6	564	173	14927	0.64	0.0106383	0.0115897
GO:0005342	F	organic acid transmembrane transporter activity	5	564	142	14927	0.63	0.00886525	0.00951296
GO:0016798	F	hydrolase activity, acting on glycosyl bonds	10	564	262	14927	0.53	0.0177305	0.0175521
GO:0019899	F	enzyme binding	6	564	205	14927	0.79	0.0106383	0.0137335
GO:0042578	F	phosphoric ester hydrolase activity	10	564	268	14927	0.56	0.0177305	0.017954
GO:0005200	F	structural constituent of cytoskeleton	4	564	40	14927	0.064	0.0070922	0.00267971
GO:0031406	F	carboxylic acid binding	3	564	39	14927	0.18	0.00531915	0.00261272
GO:0008233	F	peptidase activity	13	564	341	14927	0.53	0.0230496	0.0228445
GO:0043565	F	sequence specific DNA binding	3	564	60	14927	0.4	0.00531915	0.00401956
GO:0016709	F	oxidoreductase activity, acting on paired donors, with incorporation or reduction of molecular oxygen, NADH or NADPH as one donor, and incorporation of one atom of oxygen	7	564	74	14927	0.022	0.0124113	0.00495746
GO:0008194	F	UDP glycosyltransferase activity	8	564	204	14927	0.51	0.0141844	0.0136665
GO:0016829	F	lyase activity	17	564	261	14927	0.023	0.0301418	0.0174851
GO:0000287	F	magnesium ion binding	3	564	32	14927	0.12	0.00531915	0.00214377
GO:0032561	F	guanyl ribonucleotide binding	4	564	75	14927	0.32	0.0070922	0.00502445
GO:0005509	F	calcium ion binding	4	564	64	14927	0.22	0.0070922	0.00428753
GO:0042802	F	identical protein binding	14	564	244	14927	0.084	0.0248227	0.0163462
GO:0042803	F	protein homodimerization activity	8	564	119	14927	0.084	0.0141844	0.00797213
GO:0015291	F	secondary active transmembrane transporter activity	3	564	102	14927	0.75	0.00531915	0.00683326
GO:0005215	F	transporter activity	40	564	1093	14927	0.6	0.070922	0.073223
GO:0008324	F	cation transmembrane transporter activity	8	564	309	14927	0.9	0.0141844	0.0207007
GO:0008289	F	lipid binding	10	564	142	14927	0.045	0.0177305	0.00951296
GO:0016791	F	phosphatase activity	10	564	240	14927	0.42	0.0177305	0.0160782
GO:0016853	F	isomerase activity	9	564	160	14927	0.16	0.0159574	0.0107188
GO:0004518	F	nuclease activity	6	564	157	14927	0.55	0.0106383	0.0105179
GO:0004519	F	endonuclease activity	4	564	84	14927	0.39	0.0070922	0.00562739
GO:0015114	F	phosphate transmembrane transporter activity	3	564	25	14927	0.067	0.00531915	0.00167482
GO:0005516	F	calmodulin binding	6	564	103	14927	0.2	0.0106383	0.00690025
GO:0005515	F	protein binding	161	564	5197	14927	0.99	0.285461	0.348161
GO:0016835	F	carbon oxygen lyase activity	9	564	95	14927	0.01	0.0159574	0.00636431
GO:0005102	F	receptor binding	3	564	98	14927	0.72	0.00531915	0.00656528
GO:0022838	F	substrate specific channel activity	5	564	94	14927	0.28	0.00886525	0.00629731
GO:0019203	F	carbohydrate phosphatase activity	3	564	24	14927	0.061	0.00531915	0.00160782
GO:0004175	F	endopeptidase activity	7	564	136	14927	0.26	0.0124113	0.00911101
GO:0003676	F	nucleic acid binding	54	564	1663	14927	0.88	0.0957447	0.111409
GO:0016830	F	carbon carbon lyase activity	5	564	73	14927	0.14	0.00886525	0.00489047
GO:0030247	F	polysaccharide binding	3	564	35	14927	0.15	0.00531915	0.00234474
GO:0030246	F	carbohydrate binding	3	564	58	14927	0.38	0.00531915	0.00388558
GO:0004872	F	receptor activity	4	564	164	14927	0.87	0.0070922	0.0109868
GO:0004871	F	signal transducer activity	7	564	238	14927	0.8	0.0124113	0.0159443
GO:0016462	F	pyrophosphatase activity	10	564	400	14927	0.94	0.0177305	0.0267971
GO:0017171	F	serine hydrolase activity	6	564	73	14927	0.059	0.0106383	0.00489047
GO:0005199	F	structural constituent of cell wall	3	564	11	14927	0.0071	0.00531915	0.00073692
GO:0005198	F	structural molecule activity	12	564	269	14927	0.32	0.0212766	0.018021
GO:0003735	F	structural constituent of ribosome	3	564	183	14927	0.97	0.00531915	0.0122597
GO:0004674	F	protein serine/threonine kinase activity	10	564	311	14927	0.74	0.0177305	0.0208347
GO:0015101	F	organic cation transmembrane transporter activity	3	564	11	14927	0.0071	0.00531915	0.00073692
GO:0015103	F	inorganic anion transmembrane transporter activity	4	564	69	14927	0.27	0.0070922	0.0046225
GO:0004672	F	protein kinase activity	13	564	548	14927	0.97	0.0230496	0.036712
GO:0046943	F	carboxylic acid transmembrane transporter activity	5	564	138	14927	0.6	0.00886525	0.00924499
GO:0005275	F	amine transmembrane transporter activity	5	564	120	14927	0.48	0.00886525	0.00803912
GO:0008757	F	S adenosylmethionine dependent methyltransferase activity	8	564	165	14927	0.29	0.0141844	0.0110538
GO:0030234	F	enzyme regulator activity	5	564	211	14927	0.9	0.00886525	0.0141355
GO:0017111	F	nucleoside triphosphatase activity	7	564	356	14927	0.98	0.0124113	0.0238494
GO:0016879	F	ligase activity, forming carbon nitrogen bonds	4	564	367	14927	1	0.0070922	0.0245863
GO:0016874	F	ligase activity	5	564	475	14927	1	0.00886525	0.0318215
GO:0043621	F	protein self association	4	564	45	14927	0.09	0.0070922	0.00301467
GO:0004805	F	trehalose phosphatase activity	3	564	13	14927	0.012	0.00531915	0.000870905
GO:0003700	F	transcription factor activity	37	564	709	14927	0.037	0.0656028	0.0474978
GO:0004601	F	peroxidase activity	4	564	36	14927	0.046	0.0070922	0.00241174
GO:0022857	F	transmembrane transporter activity	31	564	885	14927	0.69	0.0549645	0.0592885
GO:0070011	F	peptidase activity, acting on L amino acid peptides	10	564	298	14927	0.69	0.0177305	0.0199638
