# Supplementary material for: Comparative transcriptome analysis of Rheum australe, an endangered medicinal herb, growing in its natural habitat and those grown in controlled growth chambers
Source: Sci Rep. 2021 Feb 12;11:3702. doi: 10.1038/s41598-020-79020-8 (PMC7881009; doi:10.1038/s41598-020-79020-8)
Supplement: Supplementary file 6 — Supplementary Table 4. [file 41598_2020_79020_MOESM6_ESM.xlsx]

## Sheet: DEGs Biological Processes
Table S4: The biological processes category of enriched GO term for the DEGs under LHA, L25 and L4 comparative conditions.
	Comparative conditions
	L25-vs-LHA	GO term	L25-vs-LHA_LHAup	p-value
		GO:0010033	response to organic substance	0.00041
		GO:0050896	response to stimulus	0.00095
		GO:0009719	response to endogenous stimulus	0.00155
		GO:0009725	response to hormone stimulus	0.00346
		GO:0009607	response to biotic stimulus	0.00843
		GO:0051707	response to other organism	0.0245
		GO:0042221	response to chemical stimulus	0.0255
		GO:0019748	secondary metabolic process	0.0406
		GO:0016126	sterol biosynthetic process	0.0421
	Comparative conditions
	L25-vs-L4	GO term	L25-vs-L4 _L4up	p-value		GO term	L25-vs-L4_L4down	p-value
		GO:0006952	defense response	1.48e-11		GO:0043457	regulation of cellular respiration	0.00224
		GO:0050896	response to stimulus	2.83e-07		GO:0009698	phenylpropanoid metabolic process	0.00462
		GO:0051707	response to other organism	4.99e-06		GO:0043467	regulation of generation of precursor metabolites and energy	0.0114
		GO:0009607	response to biotic stimulus	5.52e-06		GO:0009699	phenylpropanoid biosynthetic process	0.0202
		GO:0006950	response to stress	1.38e-05		GO:0019438	aromatic compound biosynthetic process	0.0266
		GO:0009620	response to fungus	4.22e-05		GO:0006575	cellular amino acid derivative metabolic process	0.0461
		GO:0045087	innate immune response	6.34e-05
		GO:0006955	immune response	0.000325
		GO:0051704	multi-organism process	0.001
		GO:0002376	immune system process	0.0014
		GO:0031347	regulation of defense response	0.00226
		GO:0080134	regulation of response to stress	0.00234
		GO:0010167	response to nitrate	0.00604
		GO:0048583	regulation of response to stimulus	0.0179
		GO:0042221	response to chemical stimulus	0.0217
		GO:0009627	systemic acquired resistance	0.0227
		GO:0019438	aromatic compound biosynthetic process	0.0232
		GO:0006725	cellular aromatic compound metabolic process	0.0445
		GO:0009814	defense response, incompatible interaction	0.0487
	Comparative conditions
	LHA-vs-L4	GO term	LHA-vs-L4 _L4up	p-value		GO term	LHA-vs-L4_L4down	p-value
		GO:0006952	defense response	0.000135		GO:0006575	cellular amino acid derivative metabolic process	0.000267
		GO:0050896	response to stimulus	0.00623		GO:0006519	cellular amino acid and derivative metabolic process	0.00286
		GO:0051346	negative regulation of hydrolase activity	0.0121		GO:0009698	phenylpropanoid metabolic process	0.0161
		GO:0043086	negative regulation of catalytic activity	0.0143		GO:0044283	small molecule biosynthetic process	0.0262
		GO:0044092	negative regulation of molecular function	0.0172		GO:0042398	cellular amino acid derivative biosynthetic process	0.0426

## Sheet: DEGs Cellular Component
Table S4: The cellular component category of enriched GO term for the DEGs under LHA, L4 and L25 comparative conditions.
	Comparative conditions
	L25-vs-LHA	GO term	L25-vs-LHA_LHAup	p-value		GO term	L25-vs-LHA_LHAdown	p-value
		GO:0005618	cell wall	0.0469		GO:0005576	extracellular region	0.0223
						GO:0048046	apoplast	0.0231
	Comparative conditions
	L25-vs-L4	GO term	L25-vs-L4 _L4up	p-value		GO term	L25-vs-L4_L4down	p-value
		GO:0005886	plasma membrane	1.72e-09		GO:0005618	cell wall	9.01e-07
		GO:0016020	membrane	6.92e-05		GO:0030312	external encapsulating structure	1.39e-06
						GO:0009505	plant-type cell wall	0.00107
						GO:0031225	anchored to membrane	0.0368
	Comparative conditions
	LHA-vs-L4	GO term	LHA-vs-L4 _L4up	p-value		GO term	LHA-vs-L4_L4down	p-value
		GO:0005618	cell wall	0.00443		GO:0005618	cell wall	1.31e-10
		GO:0030312	external encapsulating structure	0.00604		GO:0030312	external encapsulating structure	2.6e-10
		GO:0005886	plasma membrane	0.0257		GO:0009505	plant-type cell wall	1.16e-07
						GO:0048046	apoplast	0.00698
						GO:0005576	extracellular region	0.00988

## Sheet: DEGs Molecular Function 
Table S4: The molecular function category of enriched GO term for the DEGs under LHA, L4 and L25 comparative conditions.
	Comparative conditions
	L25-vs-LHA	GO term	L25-vs-LHA_LHAup	p-value		GO term	L25-vs-LHA_LHAdown	p-value
		GO:0003700	transcription factor activity	0.00117		GO:0016491	oxidoreductase activity	0.000551
		GO:0030528	transcription regulator activity	0.00409		GO:0016705	oxidoreductase activity, acting on paired donors, with incorporation or reduction of molecular oxygen	0.00136
		GO:0008171	O-methyltransferase activity	0.0122		GO:0004022	alcohol dehydrogenase (NAD) activity	0.00512
		GO:0019139	cytokinin dehydrogenase activity	0.0155		GO:0004497	monooxygenase activity	0.0331
		GO:0008061	chitin binding	0.0378
		GO:0042409	caffeoyl-CoA O-methyltransferase activity	0.0378
	Comparative conditions
	L25-vs-L4	GO term	L25-vs-L4 _L4up	p-value		GO term	L25-vs-L4_L4down	p-value
		GO:0022857	transmembrane transporter activity	0.000727		GO:0016491	oxidoreductase activity	0.000241
		GO:0015145	monosaccharide transmembrane transporter activity	0.00176		GO:0000254	C-4 methylsterol oxidase activity	0.000608
		GO:0005215	transporter activity	0.00199		GO:0016705	oxidoreductase activity, acting on paired donors, with incorporation or reduction of molecular oxygen	0.00332
		GO:0022891	substrate-specific transmembrane transporter activity	0.00274		GO:0016709	oxidoreductase activity, acting on paired donors, with incorporation or reduction of molecular oxygen, NADH or NADPH as one donor, and incorporation of one atom of oxygen	0.0096
		GO:0004568	chitinase activity	0.00373		GO:0004497	monooxygenase activity	0.0107
		GO:0046915	transition metal ion transmembrane transporter activity	0.00742		GO:0016835	carbon-oxygen lyase activity	0.0136
		GO:0033612	receptor serine/threonine kinase binding	0.00974		GO:0004091	carboxylesterase activity	0.0162
		GO:0022892	substrate-specific transporter activity	0.0126		GO:0008429	phosphatidylethanolamine binding	0.0329
		GO:0004028	3-chloroallyl aldehyde dehydrogenase activity	0.0182
		GO:0051119	sugar transmembrane transporter activity	0.0461
	Comparative conditions
	LHA-vs-L4	GO term	LHA-vs-L4 _L4up	p-value		GO term	LHA-vs-L4_L4down	p-value
		GO:0016705	oxidoreductase activity, acting on paired donors, with incorporation or reduction of molecular oxygen	0.000138		GO:0050162	oxalate oxidase activity	0.00417
		GO:0004568	chitinase activity	0.000282		GO:0016903	oxidoreductase activity, acting on the aldehyde or oxo group of donors	0.00717
		GO:0016709	oxidoreductase activity, acting on paired donors, with incorporation or reduction of molecular oxygen, NADH or NADPH as one donor, and incorporation of one atom of oxygen	0.000383		GO:0016753	O-sinapoyltransferase activity	0.0106
		GO:0015086	cadmium ion transmembrane transporter activity	0.000783		GO:0016754	sinapoylglucose-malate O-sinapoyltransferase activity	0.0106
		GO:0004497	monooxygenase activity	0.00184		GO:0004091	carboxylesterase activity	0.0134
		GO:0008940	nitrate reductase activity	0.00396		GO:0016491	oxidoreductase activity	0.0162
		GO:0016884	carbon-nitrogen ligase activity, with glutamine as amido-N-donor	0.00871		GO:0050734	hydroxycinnamoyltransferase activity	0.0206
		GO:0016491	oxidoreductase activity	0.0151		GO:0016623	oxidoreductase activity, acting on the aldehyde or oxo group of donors, oxygen as acceptor	0.0279
		GO:0016661	oxidoreductase activity, acting on other nitrogenous compounds as donors	0.0378		GO:0009922	fatty acid elongase activity	0.036
		GO:0004066	asparagine synthase (glutamine-hydrolyzing) activity	0.0378
