# Supplementary material for: Comparative transcriptome analysis of Rheum australe, an endangered medicinal herb, growing in its natural habitat and those grown in controlled growth chambers
Source: Sci Rep. 2021 Feb 12;11:3702. doi: 10.1038/s41598-020-79020-8 (PMC7881009; doi:10.1038/s41598-020-79020-8)
Supplement: Supplementary file 7 — Supplementary Table 5. [file 41598_2020_79020_MOESM7_ESM.xls]

## Sheet: L25-vs-LHA_LHAup
Table S5: Pathway annotation of up-regulated DEGs in L25-vs-LHA_LHAup by KEGG
Scaffold/contig ID	KEGG pathway ID	Pathway name	kegg ortholog	score	E-value
C100168	K13126	RNAtransport	Q9FXA2	46.2	2e-07
C100650	K04733	Toll-likereceptorsignalingpathway	Q9FID9	68.9	2e-12
C101116	K13426	Plant-pathogeninteraction	Q9SUS1	69.7	2e-13
C102380	K14432	Planthormonesignaltransduction	Q6ZDF3	48.1	9e-06
C102980	K09521	Proteinprocessinginendoplasmicreticulum	Q96KC8	44.7	0.0002
C103036	K07213	Mineralabsorption	O82089	52.8	4e-08
C103284	K01611	Cysteineandmethioninemetabolism	Q3E9D5	62.4	1e-10
C103532	K00279	Zeatinbiosynthesis	O22213	313	1e-102
C104352	K00384	Pyrimidinemetabolism	Q99MD6	52	7e-07
C104906	K14504	Planthormonesignaltransduction	Q38857	208	7e-65
C106333	K13448	Plant-pathogeninteraction	Q9SRR7	66.2	1e-12
C106667	K13448	Plant-pathogeninteraction	Q9C9U8	136	2e-38
C106981	K12135	Circadianrhythm-plant	Q39057	60.8	9e-10
C107341	K14484	Planthormonesignaltransduction	Q38822	196	7e-61
C108321	K00648	Fattyacidbiosynthesis	Q89K89	47.8	3e-05
C108337	K12117	Circadianrhythm-plant	Q8W420	39.3	0.019
C108365	K00657	Arginineandprolinemetabolism	P0A951	45.1	0.0001
C108857	K09027	Proteinprocessinginendoplasmicreticulum	Q3SZZ2	56.6	2e-08
C108939	K00826	PantothenateandCoAbiosynthesis	Q9M439	271	3e-87
C109029	K12356	Phenylpropanoidbiosynthesis	Q94A84	80.1	6e-16
C109211	K13448	Plant-pathogeninteraction	Q9SRE6	112	7e-29
C109297	K13911	Salivarysecretion	P10165	41.2	0.004
C111102	K00036	Pentosephosphatepathway	Q9FJI5	204	6e-60
C111248	K07897	Endocytosis	Q9LW76	288	6e-96
C111556	K04725	Apoptosis	Q13490	57.4	4e-08
C111844	K00588	Phenylalaninemetabolism	O65862	441	1e-155
C112656	K00588	Phenylalaninemetabolism	O65862	464	1e-164
C112776	K08300	RNAdegradation	P44443	37.7	0.093
C112922	K01183	Aminosugarandnucleotidesugarmetabolism	Q6K8R2	330	1e-111
C112998	K12581	RNAdegradation	Q9SAI2	285	1e-93
C113600	K01850	Phenylalanine,tyrosineandtryptophanbiosynthesis	Q9S7H4	265	2e-85
C113658	K14517	Planthormonesignaltransduction	O80338	70.1	8e-13
C113662	K04733	Toll-likereceptorsignalingpathway	Q9FID9	159	6e-42
C114012	K01674	Nitrogenmetabolism	Q8L817	246	7e-78
C114064	K05868	p53signalingpathway	Q39069	346	1e-115
C114136	K13429	Plant-pathogeninteraction	A8R7E6	170	2e-46
C114694	K03147	Thiaminemetabolism	Q5NR58	42	0.005
C115304	K13416	Planthormonesignaltransduction	Q94F62	212	3e-61
C115576	K11717	Selenocompoundmetabolism	Q9XAD5	46.2	0.0002
C116158	K01183	Aminosugarandnucleotidesugarmetabolism	Q5AM60	45.1	0.0005
C116282	K04713	Sphingolipidmetabolism	Q8VYI1	409	1e-141
C116434	K14517	Planthormonesignaltransduction	O80338	107	9e-26
C116516	K13448	Plant-pathogeninteraction	Q9SS31	168	3e-48
C116894	K12135	Circadianrhythm-plant	Q39057	57	7e-08
C116962	K02294	Carotenoidbiosynthesis	Q9SZZ8	377	1e-128
C116988	K10666	Proteinprocessinginendoplasmicreticulum	Q5M807	85.9	2e-18
C116992	K14493	Planthormonesignaltransduction	Q940G6	203	5e-60
C116998	K00599	Histidinemetabolism	Q9UIC8	47.4	8e-05
C117046	K00287	Folatebiosynthesis	P36591	77.4	3e-14
C117330	K00430	Phenylalaninemetabolism	Q9FMR0	236	1e-72
C117866	K05894	alpha-Linolenicacidmetabolism	Q9FUP0	436	1e-149
C117980	K12135	Circadianrhythm-plant	Q39057	58.2	3e-08
C118162	K13171	RNAtransport	Q5ZMJ9	41.2	0.012
C118280	K00001	Glycolysis/Gluconeogenesis	Q5HE19	102	3e-23
C118318	K01487	Purinemetabolism	O34598	114	6e-29
C118822	K05278	Flavonoidbiosynthesis	Q96330	176	3e-49
C119074	K14517	Planthormonesignaltransduction	O80338	107	1e-25
C119248	K05277	Flavonoidbiosynthesis	Q96323	238	2e-72
C119400	K14497	Planthormonesignaltransduction	Q65XK7	159	1e-42
C120007	K05766	Regulationofactincytoskeleton	Q9ZR37	75.5	2e-14
C120037	K10802	Baseexcisionrepair	P40644	53.1	5e-07
C120093	K05762	Regulationofactincytoskeleton	P26044	49.3	4e-05
C120377	K12471	Endocytosis	Q9H201	85.1	2e-16
C120833	K04424	Tightjunction	Q54TM7	206	1e-55
C120941	K03875	Pathwaysincancer	O49286	520	0
C120963	K13430	Plant-pathogeninteraction	Q9FE20	222	1e-64
C121171	K01807	Pentosephosphatepathway	Q9ZU38	377	1e-126
C121329	K06491	Celladhesionmolecules(CAMs)	P13590	45.4	0.0009
C121439	K01044	Tropane,piperidineandpyridinealkaloidbiosynthesis	O31452	39.3	0.043
C121507	K00128	Glycolysis/Gluconeogenesis	Q9SU63	571	0
C121639	K13416	Planthormonesignaltransduction	Q94F62	208	1e-57
C121961	K00517	Stilbenoid,diarylheptanoidandgingerolbiosynthesis	Q9LIP5	416	1e-137
C121987	K14497	Planthormonesignaltransduction	P49597	285	5e-88
C122087	K04578	Neuroactiveligand-receptorinteraction	P35353	38.5	0.1
C122107	K00517	Stilbenoid,diarylheptanoidandgingerolbiosynthesis	P58045	403	1e-132
C122155	K01210	Starchandsucrosemetabolism	A1CRV0	154	4e-40
C122159	K00635	Glycerolipidmetabolism	Q8GGG1	40.8	0.02
C122185	K13424	Plant-pathogeninteraction	Q8S8P5	351	1e-112
C122193	K00517	Stilbenoid,diarylheptanoidandgingerolbiosynthesis	Q9FMY1	323	1e-101
C122391	K07198	mTORsignalingpathway	Q5RD00	243	1e-70
C122473	K13946	Planthormonesignaltransduction	Q7XGU4	48.9	7e-05
C122559	K12170	RIG-I-likereceptorsignalingpathway	Q9D9R0	60.1	5e-09
C122671	K08139	Meiosis-yeast	C0SPB2	237	4e-69
C122951	K14085	Glycolysis/Gluconeogenesis	Q9SYG7	834	0
C123033	K08139	Meiosis-yeast	C0SPB2	258	6e-77
C123049	K06237	Focaladhesion	P29400	42	0.014
C123081	K01464	beta-Alaninemetabolism	Q55DL0	484	1e-163
C123145	K05356	Terpenoidbackbonebiosynthesis	Q8S948	511	1e-175
C123151	K14652	Riboflavinmetabolism	Q9FN89	655	0
C123161	K00276	Phenylalaninemetabolism	P46883	326	5e-99
C123313	K14206	Proteindigestionandabsorption	P46059	70.1	2e-11
C123329	K03093	RNApolymerase	Q9ZNX9	576	0
C123399	K14184	Sesquiterpenoidbiosynthesis	Q84UU4	390	1e-125
C123529	K13428	Plant-pathogeninteraction	C0LGT6	74.7	1e-12
C123629	K04077	RNAdegradation	Q2JKV7	520	1e-175
C123735	K04357	Focaladhesion	P07522	65.1	1e-09
C124005	K12831	Spliceosome	Q15427	46.2	0.0007
C124095	K03688	Ubiquinoneandotherterpenoid-quinonebiosynthesis	Q9K0N0	179	6e-47
C68578	K02193	ABCtransporters	Q7MIR0	33.1	0.085
C75720	K00021	Terpenoidbackbonebiosynthesis	P43256	63.9	8e-12
C77504	K00511	Steroidbiosynthesis	Q8VYH2	163	1e-47
C81442	K00279	Zeatinbiosynthesis	O22213	44.3	4e-05
C82861	K08679	Starchandsucrosemetabolism	Q9LIS3	83.6	1e-18
C85262	K00517	Stilbenoid,diarylheptanoidandgingerolbiosynthesis	P58051	120	8e-32
C86754	K00799	Glutathionemetabolism	Q9ZW29	132	1e-37
C87870	K12473	Endocytosis	Q99088	36.6	0.019
C88764	K13577	Proximaltubulebicarbonatereclamation	Q9SB52	70.9	2e-14
C92662	K03847	N-Glycanbiosynthesis	Q9BV10	81.6	2e-17
C94060	K12761	Meiosis-yeast	Q00372	48.1	4e-06
C95770	K00517	Stilbenoid,diarylheptanoidandgingerolbiosynthesis	Q9T0K2	118	2e-30
C96380	K08241	alpha-Linolenicacidmetabolism	Q9AR07	107	1e-26
C96572	K00799	Glutathionemetabolism	Q06398	49.3	1e-06
C96584	K12893	Spliceosome	Q09167	37	0.026
C97110	K09521	Proteinprocessinginendoplasmicreticulum	Q61712	44.7	8e-05
C97202	K02916	Ribosome	Q492V3	34.3	0.048
C97838	K13420	Plant-pathogeninteraction	Q9FL28	67	6e-12
C98834	K13417	Plant-pathogeninteraction	Q9SKG5	66.2	8e-12
C99228	K13412	Plant-pathogeninteraction	Q9C6P3	57.4	6e-09
C99612	K12356	Phenylpropanoidbiosynthesis	O81498	45.1	7e-05
C99878	K13030	Cyanoaminoacidmetabolism	Q9SBL1	50.1	2e-06
CL1032Contig1	K13606	Porphyrinandchlorophyllmetabolism	Q93ZA0	682	0
CL1099Contig1	K08711	ABCtransporters	P33302	213	1e-79
CL1122Contig1	K12929	Diterpenoidbiosynthesis	P59287	362	1e-114
CL1236Contig1	K12135	Circadianrhythm-plant	Q39057	220	2e-64
CL124Contig1	K12356	Phenylpropanoidbiosynthesis	O81498	228	4e-66
CL1405Contig1	K11086	Spliceosome	Q55A45	37.7	0.034
CL141Contig1	K01078	Riboflavinmetabolism	Q8H129	459	1e-159
CL1425Contig1	K01007	Carbonfixationpathwaysinprokaryotes	O57830	70.5	5e-11
CL1442Contig1	K14206	Proteindigestionandabsorption	P46059	120	5e-27
CL1530Contig1	K00760	Purinemetabolism	P37472	114	1e-34
CL1582Contig1	K01369	Lysosome	Q39119	515	1e-177
CL1586Contig1	K01183	Aminosugarandnucleotidesugarmetabolism	P19172	314	1e-103
CL15Contig2	K01210	Starchandsucrosemetabolism	P15703	43.1	0.001
CL1818Contig1	K14570	Ribosomebiogenesisineukaryotes	Q8L7M4	66.6	9e-12
CL2008Contig1	K00734	Glycosaminoglycanbiosynthesis-chondroitinsulfate	Q9N491	92.4	4e-19
CL2017Contig1	K00913	Inositolphosphatemetabolism	Q9SUG3	377	1e-124
CL213Contig1	K13420	Plant-pathogeninteraction	Q9FL28	111	1e-54
CL225Contig1	K13430	Plant-pathogeninteraction	Q9FE20	134	5e-41
CL23Contig1	K13416	Planthormonesignaltransduction	Q94F62	65.1	1e-18
CL256Contig2	K09754	Phenylalaninemetabolism	O22203	736	0
CL426Contig1	K08241	alpha-Linolenicacidmetabolism	Q9AR07	203	2e-62
CL664Contig1	K13416	Planthormonesignaltransduction	Q94F62	215	4e-59
CL675Contig1	K00002	Glycolysis/Gluconeogenesis	P50578	206	2e-61
CL757Contig1	K08241	alpha-Linolenicacidmetabolism	Q9AR07	58.5	7e-12
scaffold10034	K10143	p53signalingpathway	P43254	333	2e-98
scaffold10139	K13229	Benzoxazinoidbiosynthesis	Q84TC2	265	1e-81
scaffold10150	K11254	Systemiclupuserythematosus	P62787	122	5e-34
scaffold1019	K14496	Planthormonesignaltransduction	O80920	84.7	2e-18
scaffold1020	K00128	Glycolysis/Gluconeogenesis	Q70DU8	516	1e-177
scaffold10294	K05279	Flavoneandflavonolbiosynthesis	Q9FK25	125	7e-33
scaffold10415	K12135	Circadianrhythm-plant	Q39057	51.2	5e-06
scaffold10556	K08139	Meiosis-yeast	C0SPB2	125	1e-29
scaffold10904	K13648	Starchandsucrosemetabolism	Q9LE59	210	1e-75
scaffold10907	K13413	Plant-pathogeninteraction	O80397	246	6e-76
scaffold10914	K02072	ABCtransporters	Q8X800	42.4	0.002
scaffold10983	K01193	Galactosemetabolism	Q43866	634	0
scaffold11168	K00695	Starchandsucrosemetabolism	Q9FX32	315	1e-97
scaffold1117	K14515	Planthormonesignaltransduction	Q708Y0	64.3	5e-10
scaffold11171	K03883	Oxidativephosphorylation	P20679	40.4	0.032
scaffold11237	K01489	Pyrimidinemetabolism	O65896	219	2e-67
scaffold11327	K13430	Plant-pathogeninteraction	Q9FE20	137	2e-44
scaffold11462	K00522	Mineralabsorption	Q39101	251	2e-79
scaffold1156	K13430	Plant-pathogeninteraction	Q9FE20	224	5e-65
scaffold11604	K05280	Flavoneandflavonolbiosynthesis	Q9SD85	219	1e-61
scaffold11707	K00276	Phenylalaninemetabolism	P46883	189	6e-74
scaffold1174	K08139	Meiosis-yeast	C0SPB2	106	3e-38
scaffold11875	K03273	Lipopolysaccharidebiosynthesis	Q9CK98	38.5	0.031
scaffold11907	K02717	Photosynthesis	P82538	42.7	0.001
scaffold11930	K06573	Collectingductacidsecretion	P02730	122	3e-27
scaffold11955	K00475	Flavonoidbiosynthesis	Q9S818	155	6e-52
scaffold12003	K12302	Glutamatergicsynapse	Q9P2U7	184	6e-49
scaffold12047	K04421	MAPKsignalingpathway	Q99759	129	1e-30
scaffold12079	K10525	alpha-Linolenicacidmetabolism	Q9LS03	135	3e-36
scaffold12294	K01953	Nitrogenmetabolism	Q43011	57.4	6e-08
scaffold12406	K06130	Glycerophospholipidmetabolism	O95372	63.9	2e-15
scaffold12457	K01087	Starchandsucrosemetabolism	A5U846	95.9	3e-20
scaffold12524	K13424	Plant-pathogeninteraction	Q8S8P5	82.4	1e-15
scaffold1263	K13289	Lysosome	Q54DY7	149	4e-38
scaffold12655	K13648	Starchandsucrosemetabolism	Q949Q1	82	3e-16
scaffold12747	K13448	Plant-pathogeninteraction	Q8RZB5	67	5e-12
scaffold12761	K01365	Lysosome	O65039	259	1e-88
scaffold12767	K00789	Cysteineandmethioninemetabolism	A7Q0V4	716	0
scaffold12858	K00015	Glyoxylateanddicarboxylatemetabolism	B6YWH0	111	9e-27
scaffold12999	K08370	Mineralabsorption	Q503V1	76.3	8e-18
scaffold13234	K03885	Oxidativephosphorylation	Q94BV7	801	0
scaffold13255	K00454	alpha-Linolenicacidmetabolism	P38418	441	1e-145
scaffold13307	K01648	Citratecycle(TCAcycle)	Q9SGY2	460	0
scaffold13366	K00913	Inositolphosphatemetabolism	Q84Y01	260	1e-100
scaffold13392	K13065	Stilbenoid,diarylheptanoidandgingerolbiosynthesis	Q9FI78	85.1	1e-16
scaffold13454	K04371	Vascularsmoothmusclecontraction	P42525	306	3e-95
scaffold13508	K13416	Planthormonesignaltransduction	Q94F62	157	3e-40
scaffold13567	K00706	Starchandsucrosemetabolism	O74475	210	7e-55
scaffold13619	K08726	Arachidonicacidmetabolism	Q6Q2C2	48.5	5e-05
scaffold13668	K10257	Biosynthesisofunsaturatedfattyacids	P48619	474	1e-179
scaffold13713	K08332	Regulationofautophagy	Q6C5Y8	60.5	2e-08
scaffold13724	K04461	MAPKsignalingpathway	O62830	120	3e-28
scaffold1374	K13429	Plant-pathogeninteraction	A8R7E6	122	1e-34
scaffold1377	K13415	Planthormonesignaltransduction	O22476	108	1e-32
scaffold13772	K13065	Stilbenoid,diarylheptanoidandgingerolbiosynthesis	Q9FI78	162	2e-55
scaffold13795	K05280	Flavoneandflavonolbiosynthesis	Q9SD85	256	3e-76
scaffold1380	K13416	Planthormonesignaltransduction	Q94F62	63.5	4e-11
scaffold13825	K07198	mTORsignalingpathway	Q5RD00	171	7e-45
scaffold13857	K13416	Planthormonesignaltransduction	Q94F62	207	1e-55
scaffold13878	K11422	Lysinedegradation	Q08D57	48.1	0.0002
scaffold13901	K05391	Plant-pathogeninteraction	O65717	527	0
scaffold1652	K13415	Planthormonesignaltransduction	O22476	45.8	0.0005
scaffold1653	K13415	Planthormonesignaltransduction	O22476	76.3	2e-13
scaffold1655	K13415	Planthormonesignaltransduction	O22476	38.5	0.0004
scaffold1735	K14753	Measles	P62884	53.5	1e-06
scaffold1969	K03183	Ubiquinoneandotherterpenoid-quinonebiosynthesis	Q73AY2	46.2	0.0002
scaffold2113	K13448	Plant-pathogeninteraction	Q9FYK2	192	2e-59
scaffold2385	K13416	Planthormonesignaltransduction	Q94F62	42.7	8e-16
scaffold2403	K00939	Purinemetabolism	Q84JF7	346	1e-116
scaffold252	K12135	Circadianrhythm-plant	Q39057	53.1	1e-06
scaffold255	K00128	Glycolysis/Gluconeogenesis	Q8W033	257	1e-95
scaffold2599	K13648	Starchandsucrosemetabolism	Q949Q1	70.5	7e-12
scaffold2788	K00909	Endocytosis	Q8WTQ7	44.3	0.001
scaffold2861	K01365	Lysosome	O65039	269	4e-84
scaffold3078	K12338	Anthocyaninbiosynthesis	Q0WW21	92	2e-19
scaffold3174	K07199	Insulinsignalingpathway	Q6PAM0	53.9	6e-07
scaffold3434	K08726	Arachidonicacidmetabolism	P34913	100	9e-33
scaffold3665	K12807	NOD-likereceptorsignalingpathway	Q9QWK5	42	0.004
scaffold3733	K05666	ABCtransporters	Q63120	280	5e-80
scaffold3734	K05666	ABCtransporters	Q63120	301	1e-85
scaffold3780	K10840	Nucleotideexcisionrepair	P41208	37.4	0.041
scaffold3873	K13447	Plant-pathogeninteraction	O81209	97.8	1e-19
scaffold3915	K13424	Plant-pathogeninteraction	Q8S8P5	65.9	1e-10
scaffold4049	K01091	Glyoxylateanddicarboxylatemetabolism	Q9S586	38.5	0.023
scaffold4382	K01507	Oxidativephosphorylation	O48556	353	1e-119
scaffold4522	K13495	Zeatinbiosynthesis	Q93XP7	126	7e-30
scaffold4949	K13229	Benzoxazinoidbiosynthesis	Q84TC2	185	3e-69
scaffold5050	K13423	Plant-pathogeninteraction	O22921	109	3e-26
scaffold5248	K04505	Wntsignalingpathway	Q9SIK7	132	2e-34
scaffold5310	K08738	Pathwaysincancer	Q0DI31	204	8e-64
scaffold5384	K14552	Ribosomebiogenesisineukaryotes	O13878	49.3	6e-06
scaffold5650	K05279	Flavoneandflavonolbiosynthesis	Q9FK25	364	1e-121
scaffold5784	K13229	Benzoxazinoidbiosynthesis	Q84TC2	272	1e-84
scaffold5817	K00588	Phenylalaninemetabolism	O65862	124	6e-57
scaffold6033	K08311	RNAdegradation	Q92LA8	37	0.086
scaffold6074	K05657	ABCtransporters	Q9NRK6	429	1e-137
scaffold6096	K13448	Plant-pathogeninteraction	Q9SRR7	43.9	0.0001
scaffold6265	K13416	Planthormonesignaltransduction	Q94F62	121	5e-40
scaffold6329	K01602	Glyoxylateanddicarboxylatemetabolism	P10796	163	1e-48
scaffold6516	K13415	Planthormonesignaltransduction	O22476	181	1e-47
scaffold6742	K00979	Lipopolysaccharidebiosynthesis	Q9C920	190	3e-96
scaffold675	K01051	Pentoseandglucuronateinterconversions	O22149	304	1e-118
scaffold6888	K02291	Carotenoidbiosynthesis	P37271	623	0
scaffold6970	K13065	Stilbenoid,diarylheptanoidandgingerolbiosynthesis	Q9FI78	44.7	0.0008
scaffold7079	K11229	MAPKsignalingpathway-yeast	Q01389	85.9	7e-17
scaffold7219	K04122	Diterpenoidbiosynthesis	Q5Z5R4	36.6	0.068
scaffold7288	K00279	Zeatinbiosynthesis	Q9FUJ1	593	0
scaffold7292	K01051	Pentoseandglucuronateinterconversions	Q42534	327	1e-102
scaffold7297	K08332	Regulationofautophagy	Q7RXW1	56.6	5e-07
scaffold7298	K13065	Stilbenoid,diarylheptanoidandgingerolbiosynthesis	Q9FI78	50.8	1e-05
scaffold7482	K09521	Proteinprocessinginendoplasmicreticulum	Q61712	47.4	6e-06
scaffold7579	K11253	Systemiclupuserythematosus	Q2RAD9	239	2e-79
scaffold7739	K12132	Circadianrhythm-plant	Q0D598	209	2e-77
scaffold7812	K00083	Phenylpropanoidbiosynthesis	Q337Y2	368	1e-122
scaffold7958	K08332	Regulationofautophagy	Q6CX49	78.6	4e-14
scaffold8086	K05279	Flavoneandflavonolbiosynthesis	Q9FK25	204	6e-69
scaffold8206	K00660	Flavonoidbiosynthesis	Q7VEV2	51.6	7e-07
scaffold8277	K01897	PPARsignalingpathway	Q0K844	131	7e-53
scaffold8436	K13429	Plant-pathogeninteraction	A8R7E6	41.2	2e-05
scaffold854	K00660	Flavonoidbiosynthesis	Q9SBL5	365	1e-119
scaffold855	K00660	Flavonoidbiosynthesis	Q2R3A1	204	6e-73
scaffold8713	K13415	Planthormonesignaltransduction	O22476	58.5	9e-11
scaffold8825	K01379	Lysosome	P07339	50.1	3e-05
scaffold8850	K02366	Glycosaminoglycanbiosynthesis-heparansulfate	Q5RBC3	69.7	2e-11
scaffold8862	K00121	Glycolysis/Gluconeogenesis	Q0V7W6	246	1e-74
scaffold887	K13430	Plant-pathogeninteraction	Q9FE20	202	5e-57
scaffold890	K13430	Plant-pathogeninteraction	Q9FE20	132	2e-31
scaffold9020	K05863	Huntingtonsdisease	Q09188	345	1e-114
scaffold9045	K12135	Circadianrhythm-plant	Q39057	54.7	6e-07
scaffold910	K11253	Systemiclupuserythematosus	Q71H73	260	8e-87
scaffold9123	K13351	Peroxisome	O75192	45.4	0.0002
scaffold9187	K01611	Cysteineandmethioninemetabolism	Q9LSU6	393	1e-132
scaffold9201	K14498	Planthormonesignaltransduction	P0C5D6	274	1e-113
scaffold9319	K01051	Pentoseandglucuronateinterconversions	Q9LXK7	44.3	0.0002
scaffold945	K14184	Sesquiterpenoidbiosynthesis	Q84UU4	155	3e-40
scaffold9464	K13430	Plant-pathogeninteraction	Q9FE20	230	2e-65
scaffold9520	K05391	Plant-pathogeninteraction	O65717	562	0
scaffold9849	K00703	Starchandsucrosemetabolism	Q9MAC8	358	1e-110
scaffold9867	K10594	Ubiquitinmediatedproteolysis	Q15751	106	2e-22
scaffold9900	K13416	Planthormonesignaltransduction	Q94F62	80.9	2e-16
scaffold9911	K14491	Planthormonesignaltransduction	Q9ZWJ9	75.1	6e-14

## Sheet: L25-vs-LHA_LHAup-KEGGcount
Table S5: Pathway annotation of up-regulated DEGs in L25-vs-LHA_LHAup by KEGG
Sr. no	Pathway name	number
1	Plant-pathogeninteraction	31
2	Planthormonesignaltransduction	30
3	Starchandsucrosemetabolism	10
4	Circadianrhythm-plant	9
5	Stilbenoid,diarylheptanoidandgingerolbiosynthesis	9
6	Glycolysis/Gluconeogenesis	7
7	Phenylalaninemetabolism	7
8	ABCtransporters	6
9	alpha-Linolenicacidmetabolism	6
10	Flavonoidbiosynthesis	6
11	Flavoneandflavonolbiosynthesis	5
12	Lysosome	5
13	Meiosis-yeast	5
14	Proteinprocessinginendoplasmicreticulum	5
15	Endocytosis	4
16	Phenylpropanoidbiosynthesis	4
17	RNAdegradation	4
18	Zeatinbiosynthesis	4
19	Aminosugarandnucleotidesugarmetabolism	3
20	Benzoxazinoidbiosynthesis	3
21	Cysteineandmethioninemetabolism	3
22	Glyoxylateanddicarboxylatemetabolism	3
23	Mineralabsorption	3
24	Oxidativephosphorylation	3
25	Pentoseandglucuronateinterconversions	3
26	Purinemetabolism	3
27	Regulationofautophagy	3
28	Spliceosome	3
29	Systemiclupuserythematosus	3
30	Arachidonicacidmetabolism	2
31	Carotenoidbiosynthesis	2
32	Diterpenoidbiosynthesis	2
33	Focaladhesion	2
34	Glutathionemetabolism	2
35	Inositolphosphatemetabolism	2
36	Lipopolysaccharidebiosynthesis	2
37	MAPKsignalingpathway	2
38	mTORsignalingpathway	2
39	Nitrogenmetabolism	2
40	p53signalingpathway	2
41	Pathwaysincancer	2
42	Pentosephosphatepathway	2
43	Proteindigestionandabsorption	2
44	Pyrimidinemetabolism	2
45	Regulationofactincytoskeleton	2
46	Riboflavinmetabolism	2
47	Ribosomebiogenesisineukaryotes	2
48	RNAtransport	2
49	Sesquiterpenoidbiosynthesis	2
50	Terpenoidbackbonebiosynthesis	2
51	Toll-likereceptorsignalingpathway	2
52	Ubiquinoneandotherterpenoid-quinonebiosynthesis	2
53	Anthocyaninbiosynthesis	1
54	Apoptosis	1
55	Arginineandprolinemetabolism	1
56	Baseexcisionrepair	1
57	beta-Alaninemetabolism	1
58	Biosynthesisofunsaturatedfattyacids	1
59	Carbonfixationpathwaysinprokaryotes	1
60	Celladhesionmolecules(CAMs)	1
61	Citratecycle(TCAcycle)	1
62	Collectingductacidsecretion	1
63	Cyanoaminoacidmetabolism	1
64	Fattyacidbiosynthesis	1
65	Folatebiosynthesis	1
66	Galactosemetabolism	1
67	Glutamatergicsynapse	1
68	Glycerolipidmetabolism	1
69	Glycerophospholipidmetabolism	1
70	Glycosaminoglycanbiosynthesis-chondroitinsulfate	1
71	Glycosaminoglycanbiosynthesis-heparansulfate	1
72	Histidinemetabolism	1
73	Huntingtonsdisease	1
74	Insulinsignalingpathway	1
75	Lysinedegradation	1
76	MAPKsignalingpathway-yeast	1
77	Measles	1
78	Neuroactiveligand-receptorinteraction	1
79	N-Glycanbiosynthesis	1
80	NOD-likereceptorsignalingpathway	1
81	Nucleotideexcisionrepair	1
82	PantothenateandCoAbiosynthesis	1
83	Peroxisome	1
84	Phenylalanine,tyrosineandtryptophanbiosynthesis	1
85	Photosynthesis	1
86	Porphyrinandchlorophyllmetabolism	1
87	PPARsignalingpathway	1
88	Proximaltubulebicarbonatereclamation	1
89	Ribosome	1
90	RIG-I-likereceptorsignalingpathway	1
91	RNApolymerase	1
92	Salivarysecretion	1
93	Selenocompoundmetabolism	1
94	Sphingolipidmetabolism	1
95	Steroidbiosynthesis	1
96	Thiaminemetabolism	1
97	Tightjunction	1
98	Tropane,piperidineandpyridinealkaloidbiosynthesis	1
99	Ubiquitinmediatedproteolysis	1
100	Vascularsmoothmusclecontraction	1
101	Wntsignalingpathway	1

## Sheet: L25-vs-LHA-LHAdown
Table S5: Pathway annotation of down-regulated DEGs in L25-vs-LHA_LHAdown by KEGG
Scaffold/contig ID	KEGG pathway ID	Pathway name	kegg ortholog	score	E-value
C101818	K00384	Pyrimidinemetabolism	Q99MD6	64.7	3e-11
C101940	K11262	Propanoatemetabolism	Q38970	85.1	1e-17
C102480	K13065	Stilbenoid,diarylheptanoidandgingerolbiosynthesis	Q9FI78	46.6	3e-05
C104538	K07375	Phagosome	Q76FS3	227	2e-70
C104802	K03364	Cellcycle	Q54KM3	45.4	0.0001
C105639	K05282	Diterpenoidbiosynthesis	Q39110	300	3e-99
C106761	K12897	Spliceosome	P62997	66.6	6e-12
C109051	K01834		Q8A765	47.4	3e-05
C110364	K03094	Cellcycle	Q9FHW7	186	5e-57
C110910	K01761	Selenocompoundmetabolism	Q9SGU9	320	1e-105
C111130	K14486	Planthormonesignaltransduction	Q8S983	57	6e-08
C111216	K10610	Nucleotideexcisionrepair	Q9M0V3	62.4	1e-09
C111832	K13993	Proteinprocessinginendoplasmicreticulum	P13853	184	3e-56
C112824	K14396	mRNAsurveillancepathway	Q9LX90	219	2e-68
C114508	K11996	Sulfurrelaysystem	Q59WH7	43.5	0.001
C115228	K10251	Biosynthesisofunsaturatedfattyacids	Q8L9C4	246	5e-77
C116612	K04733	Toll-likereceptorsignalingpathway	Q9FID9	311	6e-96
C118404	K04707	Pathwaysincancer	Q9ULV8	52	4e-06
C119770	K13473	Plant-pathogeninteraction	Q8H8C7	223	1e-66
C120715	K01187	Galactosemetabolism	B3PEE6	120	1e-27
C120765	K14491	Planthormonesignaltransduction	Q9FXD6	69.7	2e-11
C120819	K00218	Porphyrinandchlorophyllmetabolism	P21218	617	0
C120953	K13065	Stilbenoid,diarylheptanoidandgingerolbiosynthesis	Q9FI78	113	5e-26
C122325	K05280	Flavoneandflavonolbiosynthesis	Q9SD85	395	1e-129
C122627	K02111	Photosynthesis	Q2N8Z5	708	0
C123477	K14423	Steroidbiosynthesis	Q1EC69	50.4	2e-05
C124049	K01662	Terpenoidbackbonebiosynthesis	Q38854	1184	0
C60214	K01051	Pentoseandglucuronateinterconversions	Q8VYZ3	84.3	8e-20
C62204	K01528	Endocytosis	P39052	76.3	3e-16
C67328	K01602	Glyoxylateanddicarboxylatemetabolism	P10798	96.3	6e-25
C71232	K09561	Proteinprocessinginendoplasmicreticulum	Q9UNE7	38.5	0.002
C72876	K01757	Indolealkaloidbiosynthesis	P94111	65.5	9e-13
C75090	K12885	Spliceosome	Q96E39	82	1e-18
C76406	K00697	Starchandsucrosemetabolism	Q94AH8	110	9e-28
C77664	K00083	Phenylpropanoidbiosynthesis	O65621	83.6	3e-19
C79016	K06622	Cellcycle	Q60772	53.9	3e-09
C80108	K00430	Phenylalaninemetabolism	Q9LSY7	115	6e-31
C80398	K09754	Phenylalaninemetabolism	Q9CA60	107	2e-27
C80658	K02210	Cellcycle	P43299	159	2e-45
C81254	K14316	RNAtransport	Q8K3Z9	34.3	0.081
C82012	K02985	Ribosome	Q9FJA6	115	3e-31
C82184	K00945	Pyrimidinemetabolism	A1RRJ5	33.9	0.084
C83848	K13415	Planthormonesignaltransduction	O22476	50.4	6e-07
C83884	K04733	Toll-likereceptorsignalingpathway	Q9FID9	50.8	4e-07
C85392	K10592	Ubiquitinmediatedproteolysis	Q7Z6Z7	35.8	0.031
C85776	K00083	Phenylpropanoidbiosynthesis	Q9SJ25	145	1e-41
C85862	K02109	Photosynthesis	A9KX10	39.7	0.0007
C87642	K12478	Endocytosis	Q8BL66	37.7	0.008
C87848	K10717	Zeatinbiosynthesis	Q9ZW95	95.5	1e-22
C88186	K13993	Proteinprocessinginendoplasmicreticulum	Q9LNW0	63.9	2e-12
C88532	K14341	Bilesecretion	P26435	41.6	0.0004
C88836	K11820	Tryptophanmetabolism	O48676	42	0.0003
C89310	K14496	Planthormonesignaltransduction	Q9FJ50	42.7	7e-05
C91356	K08912	Photosynthesis-antennaproteins	P04778	213	3e-68
C92268	K01427	Purinemetabolism	Q9SR52	181	1e-52
C92456	K14739	Mineralabsorption	Q7ZSY6	33.5	0.059
C92934	K14484	Planthormonesignaltransduction	Q38822	49.3	5e-07
C93584	K13420	Plant-pathogeninteraction	Q9FL28	41.6	0.0006
C94828	K05391	Plant-pathogeninteraction	O65717	45.1	5e-05
C95374	K05027	Olfactorytransduction	Q9TUB5	42.7	0.0003
C95966	K12338	Anthocyaninbiosynthesis	Q0WW21	108	4e-27
C96074	K02206	Pathwaysincancer	P24941	133	9e-37
C96582	K00121	Glycolysis/Gluconeogenesis	Q9SK87	139	2e-38
C97280	K01757	Indolealkaloidbiosynthesis	P94111	91.3	3e-21
CL101Contig1	K01188	Starchandsucrosemetabolism	O64882	576	0
CL1353Contig1	K05350	Starchandsucrosemetabolism	Q9LV33	702	0
CL1467Contig1	K01187	Galactosemetabolism	Q653V7	172	7e-46
CL1724Contig1	K00218	Porphyrinandchlorophyllmetabolism	Q42536	578	0
CL1919Contig1	K02703	Photosynthesis	P83755	687	0
CL224Contig1	K08912	Photosynthesis-antennaproteins	P04778	399	1e-133
CL48Contig2	K03635	Folatebiosynthesis	O22827	65.5	3e-12
CL522Contig1	K09753	Phenylpropanoidbiosynthesis	Q9S9N9	124	6e-52
scaffold10089	K01955	Pyrimidinemetabolism	Q42601	914	0
scaffold10133	K09490	Priondiseases	Q9LKR3	83.2	3e-29
scaffold10411	K00844	Galactosemetabolism	Q9LPS1	389	1e-128
scaffold10454	K02986	Ribosome	A4GYR2	339	1e-108
scaffold10529	K02959	Ribosome	A1E9Q6	118	2e-29
scaffold10848	K03553	Homologousrecombination	B0TII6	41.6	0.005
scaffold10856	K07375	Phagosome	P29514	341	1e-141
scaffold11294	K14184	Sesquiterpenoidbiosynthesis	Q84UU4	271	1e-80
scaffold11394	K13070	Diterpenoidbiosynthesis	Q7FAE1	191	4e-63
scaffold11467	K04124	Diterpenoidbiosynthesis	Q39103	256	3e-95
scaffold11600	K07466	Mismatchrepair	O49453	94	3e-34
scaffold11959	K03921	Fattyacidbiosynthesis	P22337	181	3e-58
scaffold12017	K00121	Glycolysis/Gluconeogenesis	Q9SK86	108	5e-38
scaffold12092	K01087	Starchandsucrosemetabolism	O80738	446	1e-147
scaffold12173	K01307	Folatebiosynthesis	Q9SYL6	309	1e-100
scaffold12334	K14564	Ribosomebiogenesisineukaryotes	Q54MT2	48.1	3e-05
scaffold12578	K13030	Cyanoaminoacidmetabolism	Q9SBL1	297	1e-91
scaffold12583	K12135	Circadianrhythm-plant	Q39057	60.1	6e-09
scaffold12707	K03884	Oxidativephosphorylation	P60497	341	1e-113
scaffold12839	K09753	Phenylpropanoidbiosynthesis	Q9SAH9	103	2e-24
scaffold12874	K10955	Vibriocholeraeinfection	Q02817	42.7	0.009
scaffold12973	K14486	Planthormonesignaltransduction	Q8L7G0	236	1e-67
scaffold13035	K00517	Stilbenoid,diarylheptanoidandgingerolbiosynthesis	Q9FMY1	185	7e-52
scaffold13037	K14491	Planthormonesignaltransduction	Q9FXD6	52.8	4e-06
scaffold1333	K03083	Cellcycle	Q9FVS6	239	8e-73
scaffold13335	K13070	Diterpenoidbiosynthesis	Q7FAE1	132	2e-60
scaffold13733	K01255	Glutathionemetabolism	P30184	711	0
scaffold13797	K02710	Photosynthesis	Q0ZJ36	75.9	3e-15
scaffold13915	K02714	Photosynthesis	P62109	66.6	5e-12
scaffold2449	K05349	Starchandsucrosemetabolism	Q56078	77.8	1e-13
scaffold3120	K08907	Photosynthesis-antennaproteins	Q01667	52	2e-07
scaffold3670	K02886	Ribosome	B0RZU3	40.8	0.004
scaffold4062	K02433	Aminoacyl-tRNAbiosynthesis	Q8DK65	92	6e-19
scaffold4237	K02261	Cardiacmusclecontraction	P93285	461	1e-159
scaffold457	K00517	Stilbenoid,diarylheptanoidandgingerolbiosynthesis	Q9FG65	223	2e-65
scaffold4807	K13229	Benzoxazinoidbiosynthesis	Q84TC2	117	1e-32
scaffold4810	K13430	Plant-pathogeninteraction	Q9FE20	177	5e-48
scaffold4947	K12824	Spliceosome	O14776	40.4	0.003
scaffold5034	K14491	Planthormonesignaltransduction	Q8L9Y3	78.6	2e-14
scaffold51	K13457	Plant-pathogeninteraction	Q39214	259	3e-71
scaffold5360	K01602	Glyoxylateanddicarboxylatemetabolism	P10798	275	6e-92
scaffold5600	K13030	Cyanoaminoacidmetabolism	Q9SBL1	58.2	3e-08
scaffold5708	K01187	Galactosemetabolism	Q653V7	729	0
scaffold5728	K14484	Planthormonesignaltransduction	Q9XFM0	97.4	3e-22
scaffold6369	K14496	Planthormonesignaltransduction	Q9FLB1	51.2	1e-06
scaffold70	K00133	Glycine,serineandthreoninemetabolism	Q55512	123	7e-31
scaffold7380	K10144	p53signalingpathway	Q96PM5	220	1e-67
scaffold7512	K01953	Nitrogenmetabolism	Q54MB4	48.9	2e-05
scaffold7516	K01590	Histidinemetabolism	Q9MA74	421	1e-140
scaffold7518	K14184	Sesquiterpenoidbiosynthesis	Q84UU4	53.5	2e-07
scaffold7683	K14326	RNAtransport	Q9FJR0	39.7	0.01
scaffold8360	K05280	Flavoneandflavonolbiosynthesis	Q9SD85	213	2e-60
scaffold8390	K14491	Planthormonesignaltransduction	Q940D0	63.5	2e-09
scaffold8429	K00517	Stilbenoid,diarylheptanoidandgingerolbiosynthesis	Q9FMY1	189	2e-54
scaffold8939	K01061	Fluorobenzoatedegradation	Q8R1G2	44.3	0.0004
scaffold9037	K04733	Toll-likereceptorsignalingpathway	Q9FID9	119	9e-28
scaffold9317	K12199	Endocytosis	Q9SZ15	116	6e-30
scaffold9432	K05933	Cysteineandmethioninemetabolism	Q0WPW4	141	1e-36
scaffold9557	K06611	Galactosemetabolism	Q9SYJ4	278	5e-79
scaffold9883	K14549	Ribosomebiogenesisineukaryotes	Q7ZW33	42	0.003

## Sheet: L25-vs-LHA_LHAdown-kegg-count
Table S5: Pathway annotation of down-regulated DEGs in L25-vs-LHA_LHAdown by KEGG
Sr. no	Pathway name	number
1	Planthormonesignaltransduction	11
2	Cellcycle	5
3	Galactosemetabolism	5
4	Photosynthesis	5
5	Plant-pathogeninteraction	5
6	Starchandsucrosemetabolism	5
7	Stilbenoid,diarylheptanoidandgingerolbiosynthesis	5
8	Diterpenoidbiosynthesis	4
9	Phenylpropanoidbiosynthesis	4
10	Ribosome	4
11	Endocytosis	3
12	Glycolysis/Gluconeogenesis	3
13	Photosynthesis-antennaproteins	3
14	Proteinprocessinginendoplasmicreticulum	3
15	Pyrimidinemetabolism	3
16	Spliceosome	3
17	Toll-likereceptorsignalingpathway	3
18	Cyanoaminoacidmetabolism	2
19	Flavoneandflavonolbiosynthesis	2
20	Folatebiosynthesis	2
21	Glyoxylateanddicarboxylatemetabolism	2
22	Indolealkaloidbiosynthesis	2
23	Pathwaysincancer	2
24	Phagosome	2
25	Phenylalaninemetabolism	2
26	Porphyrinandchlorophyllmetabolism	2
27	Ribosomebiogenesisineukaryotes	2
28	RNAtransport	2
29	Sesquiterpenoidbiosynthesis	2
30	Aminoacyl-tRNAbiosynthesis	1
31	Anthocyaninbiosynthesis	1
32	Benzoxazinoidbiosynthesis	1
33	Bilesecretion	1
34	Biosynthesisofunsaturatedfattyacids	1
35	Cardiacmusclecontraction	1
36	Circadianrhythm-plant	1
37	Cysteineandmethioninemetabolism	1
38	Fattyacidbiosynthesis	1
39	Fluorobenzoatedegradation	1
40	Glutathionemetabolism	1
41	Glycine,serineandthreoninemetabolism	1
42	Histidinemetabolism	1
43	Homologousrecombination	1
44	Mineralabsorption	1
45	Mismatchrepair	1
46	mRNAsurveillancepathway	1
47	Nitrogenmetabolism	1
48	Nucleotideexcisionrepair	1
49	Olfactorytransduction	1
50	Oxidativephosphorylation	1
51	p53signalingpathway	1
52	Pentoseandglucuronateinterconversions	1
53	Priondiseases	1
54	Propanoatemetabolism	1
55	Purinemetabolism	1
56	Selenocompoundmetabolism	1
57	Steroidbiosynthesis	1
58	Sulfurrelaysystem	1
59	Terpenoidbackbonebiosynthesis	1
60	Tryptophanmetabolism	1
61	Ubiquitinmediatedproteolysis	1
62	Vibriocholeraeinfection	1
63	Zeatinbiosynthesis	1

## Sheet: L25-vs-L4_L4up
Table S5: Pathway annotation of up-regulated DEGs in L25-vs-L4_L4up by KEGG
Scaffold/contig ID	KEGG pathway ID	Pathway name	kegg ortholog	score	E-value
C100574	K00951	Purinemetabolism	O54408	124	2e-31
C100752	K05391	Plant-pathogeninteraction	O65717	222	6e-67
C100886	K13416	Planthormonesignaltransduction	Q94F62	58.2	4e-09
C101376	K13832	Phenylalanine,tyrosineandtryptophanbiosynthesis	Q9SQT8	154	1e-42
C101528	K10418	Vasopressin-regulatedwaterreabsorption	O96860	93.2	4e-23
C101618	K14485	Planthormonesignaltransduction	Q570C0	187	2e-54
C102346	K13899	Salivarysecretion	P01035	42	0.0004
C103162	K14735	Mineralabsorption	Q920H8	38.9	0.017
C103338	K10840	Nucleotideexcisionrepair	Q2TBN3	61.6	5e-11
C103500	K14484	Planthormonesignaltransduction	Q38824	174	6e-53
C103670	K14493	Planthormonesignaltransduction	Q940G6	51.6	7e-07
C104324	K13416	Planthormonesignaltransduction	Q94F62	92	4e-20
C104988	K04733	Toll-likereceptorsignalingpathway	Q9FID9	69.7	1e-12
C106191	K13416	Planthormonesignaltransduction	Q94F62	95.5	4e-21
C106333	K13448	Plant-pathogeninteraction	Q9SRR7	66.2	1e-12
C106887	K13412	Plant-pathogeninteraction	Q9ZSA4	80.5	3e-16
C106981	K12135	Circadianrhythm-plant	Q39057	60.8	9e-10
C107175	K01183	Aminosugarandnucleotidesugarmetabolism	Q688M5	45.4	0.0001
C107261	K09291	MAPKsignalingpathway-yeast	A4GSN8	99.4	6e-22
C108355	K14432	Planthormonesignaltransduction	Q6ZDF3	50.4	3e-06
C108365	K00657	Arginineandprolinemetabolism	P0A951	45.1	0.0001
C108939	K00826	PantothenateandCoAbiosynthesis	Q9M439	271	3e-87
C109297	K13911	Salivarysecretion	P10165	41.2	0.004
C109529	K13415	Planthormonesignaltransduction	O22476	127	4e-31
C110494	K13280	Proteinexport	Q5RC30	177	5e-53
C110522	K05679	ABCtransporters	Q64343	53.1	8e-07
C111102	K00036	Pentosephosphatepathway	Q9FJI5	204	6e-60
C111118	K12660	Fructoseandmannosemetabolism	B1LLJ9	140	6e-38
C111550	K13415	Planthormonesignaltransduction	O22476	91.7	3e-19
C111774	K13423	Plant-pathogeninteraction	O22921	111	8e-27
C111910	K07213	Mineralabsorption	O82089	35.4	0.1
C112776	K08300	RNAdegradation	P44443	37.7	0.093
C112922	K01183	Aminosugarandnucleotidesugarmetabolism	Q6K8R2	330	1e-111
C113600	K01850	Phenylalanine,tyrosineandtryptophanbiosynthesis	Q9S7H4	265	2e-85
C113658	K14517	Planthormonesignaltransduction	O80338	70.1	8e-13
C113760	K06052	Notchsignalingpathway	Q9QXX0	41.2	0.009
C114012	K01674	Nitrogenmetabolism	Q8L817	246	7e-78
C114136	K13429	Plant-pathogeninteraction	A8R7E6	170	2e-46
C114452	K00799	Glutathionemetabolism	Q9ZW30	207	2e-63
C114694	K03147	Thiaminemetabolism	Q5NR58	42	0.005
C115092	K03066	Proteasome	P41836	50.8	6e-06
C115304	K13416	Planthormonesignaltransduction	Q94F62	212	3e-61
C115576	K11717	Selenocompoundmetabolism	Q9XAD5	46.2	0.0002
C115678	K08488	SNAREinteractionsinvesiculartransport	Q9C615	45.1	0.0005
C116158	K01183	Aminosugarandnucleotidesugarmetabolism	Q5AM60	45.1	0.0005
C116178	K01953	Nitrogenmetabolism	Q54MB4	50.8	8e-06
C116390	K00430	Phenylalaninemetabolism	A5H452	327	1e-108
C116456	K01183	Aminosugarandnucleotidesugarmetabolism	P19172	344	1e-115
C116894	K12135	Circadianrhythm-plant	Q39057	57	7e-08
C117006	K11820	Tryptophanmetabolism	O48676	239	2e-72
C117172	K01106	Inositolphosphatemetabolism	Q8K337	172	3e-45
C117330	K00430	Phenylalaninemetabolism	Q9FMR0	236	1e-72
C117578	K13420	Plant-pathogeninteraction	Q9FL28	104	6e-23
C117806	K12134	Circadianrhythm-plant	P92973	45.1	0.0007
C117866	K05894	alpha-Linolenicacidmetabolism	Q9FUP0	436	1e-149
C117980	K12135	Circadianrhythm-plant	Q39057	58.2	3e-08
C118162	K13171	RNAtransport	Q5ZMJ9	41.2	0.012
C118280	K00001	Glycolysis/Gluconeogenesis	Q5HE19	102	3e-23
C118838	K04725	Apoptosis	A9ULZ2	50.4	1e-05
C119004	K09753	Phenylpropanoidbiosynthesis	Q9S9N9	478	1e-166
C119148	K13354	Peroxisome	O04200	467	1e-162
C119230	K10527	alpha-Linolenicacidmetabolism	Q9ZPI6	535	0
C119326	K13420	Plant-pathogeninteraction	Q9FL28	116	2e-26
C119346	K08247	Selenocompoundmetabolism	Q9LTB2	397	1e-125
C119360	K01054	Glycerolipidmetabolism	Q99685	124	8e-31
C119400	K14497	Planthormonesignaltransduction	Q65XK7	159	1e-42
C119622	K13414	Plant-pathogeninteraction	Q39008	357	1e-115
C119628	K00001	Glycolysis/Gluconeogenesis	P06525	614	0
C119770	K13473	Plant-pathogeninteraction	Q8H8C7	223	1e-66
C119908	K00430	Phenylalaninemetabolism	Q96520	373	1e-124
C119952	K13648	Starchandsucrosemetabolism	Q8GWT1	253	7e-76
C120037	K10802	Baseexcisionrepair	P40644	53.1	5e-07
C120093	K05762	Regulationofactincytoskeleton	P26044	49.3	4e-05
C120115	K08492	SNAREinteractionsinvesiculartransport	P59277	384	1e-129
C120765	K14491	Planthormonesignaltransduction	Q9FXD6	69.7	2e-11
C120833	K04424	Tightjunction	Q54TM7	206	1e-55
C120851	K04345	Vasopressin-regulatedwaterreabsorption	Q9SL76	120	1e-27
C120929	K12356	Phenylpropanoidbiosynthesis	Q9LVR1	158	4e-41
C120941	K03875	Pathwaysincancer	O49286	520	0
C121049	K14497	Planthormonesignaltransduction	Q9LNW3	87.8	2e-17
C121163	K12356	Phenylpropanoidbiosynthesis	Q9LVR1	213	1e-60
C121639	K13416	Planthormonesignaltransduction	Q94F62	208	1e-57
C121683	K09838	Carotenoidbiosynthesis	Q0JCU7	46.6	7e-09
C121845	K00031	Carbonfixationpathwaysinprokaryotes	Q9SRZ6	748	0
C121867	K13065	Stilbenoid,diarylheptanoidandgingerolbiosynthesis	Q9FI78	709	0
C121883	K01580	Taurineandhypotaurinemetabolism	Q42521	871	0
C121915	K00390	Sulfurmetabolism	O05927	291	8e-93
C121965	K00457	Phenylalaninemetabolism	P93836	614	0
C122019	K10717	Zeatinbiosynthesis	Q9ZW95	310	1e-96
C122087	K04578	Neuroactiveligand-receptorinteraction	P35353	38.5	0.1
C122107	K00517	Stilbenoid,diarylheptanoidandgingerolbiosynthesis	P58045	403	1e-132
C122155	K01210	Starchandsucrosemetabolism	A1CRV0	154	4e-40
C122185	K13424	Plant-pathogeninteraction	Q8S8P5	351	1e-112
C122193	K00517	Stilbenoid,diarylheptanoidandgingerolbiosynthesis	Q9FMY1	323	1e-101
C122325	K05280	Flavoneandflavonolbiosynthesis	Q9SD85	395	1e-129
C122337	K12309	Galactosemetabolism	Q9LFA6	662	0
C122379	K06058	Notchsignalingpathway	Q9Y2E6	39.7	0.054
C122391	K07198	mTORsignalingpathway	Q5RD00	243	1e-70
C122403	K13430	Plant-pathogeninteraction	Q9FE20	269	2e-81
C122473	K13946	Planthormonesignaltransduction	Q7XGU4	48.9	7e-05
C122515	K14498	Planthormonesignaltransduction	Q39193	583	0
C122573	K01285	Proteindigestionandabsorption	P34676	116	2e-26
C122671	K08139	Meiosis-yeast	C0SPB2	237	4e-69
C122867	K01365	Lysosome	O65039	382	1e-125
C122911	K06129	Lysosome	Q6XPZ3	59.3	3e-08
C122965	K12761	Meiosis-yeast	Q00372	210	7e-58
C123015	K01911	Ubiquinoneandotherterpenoid-quinonebiosynthesis	C5D6U5	201	2e-55
C123033	K08139	Meiosis-yeast	C0SPB2	258	6e-77
C123135	K03093	RNApolymerase	Q9ZNX9	543	0
C123151	K14652	Riboflavinmetabolism	Q9FN89	655	0
C123187	K07520	Axonguidance	O94929	60.1	3e-08
C123197	K01177	Starchandsucrosemetabolism	O23553	807	0
C123309	K14456	Glycerolipidmetabolism	Q86VF5	43.9	0.002
C123313	K14206	Proteindigestionandabsorption	P46059	70.1	2e-11
C123329	K03093	RNApolymerase	Q9ZNX9	576	0
C123399	K14184	Sesquiterpenoidbiosynthesis	Q84UU4	390	1e-125
C123411	K01193	Galactosemetabolism	Q8W413	733	0
C123465	K05765	Regulationofactincytoskeleton	Q6EUH7	124	1e-31
C123521	K14206	Proteindigestionandabsorption	P91679	104	4e-22
C123529	K13428	Plant-pathogeninteraction	C0LGT6	74.7	1e-12
C123549	K13420	Plant-pathogeninteraction	Q9FL28	293	3e-84
C123641	K00021	Terpenoidbackbonebiosynthesis	P43256	724	0
C123643	K01114	Glycerophospholipidmetabolism	Q8L7Y9	828	0
C123735	K04357	Focaladhesion	P07522	65.1	1e-09
C123823	K14508	Planthormonesignaltransduction	P93002	491	1e-163
C124005	K12831	Spliceosome	Q15427	46.2	0.0007
C124029	K12575	Meiosis-yeast	Q08581	51.2	3e-05
C124053	K13416	Planthormonesignaltransduction	Q94F62	227	1e-62
C124085	K13731	Bacterialinvasionofepithelialcells	P25147	61.2	2e-08
C86690	K01728	Pentoseandglucuronateinterconversions	Q9C5M8	114	5e-30
C89986	K12478	Endocytosis	Q15075	39.7	0.002
C94060	K12761	Meiosis-yeast	Q00372	48.1	4e-06
C94140	K07904	Endocytosis	P62494	123	7e-34
C94928	K08139	Meiosis-yeast	Q12300	38.5	0.008
C95006	K14516	Planthormonesignaltransduction	Q8LDC8	85.1	2e-19
C95292	K04715	Sphingolipidmetabolism	Q6USK2	111	1e-27
C97270	K05933	Cysteineandmethioninemetabolism	Q0WPW4	194	4e-60
CL1099Contig1	K08711	ABCtransporters	P33302	213	1e-79
CL1116Contig1	K01528	Endocytosis	P39053	319	5e-95
CL1122Contig1	K12929	Diterpenoidbiosynthesis	P59287	362	1e-114
CL1165Contig1	K05740	Focaladhesion	O08808	43.9	0.002
CL1236Contig1	K12135	Circadianrhythm-plant	Q39057	220	2e-64
CL124Contig1	K12356	Phenylpropanoidbiosynthesis	O81498	228	4e-66
CL1352Contig1	K01278	Proteindigestionandabsorption	P81425	51.2	2e-05
CL1405Contig1	K11086	Spliceosome	Q55A45	37.7	0.034
CL1442Contig1	K14206	Proteindigestionandabsorption	P46059	120	5e-27
CL1582Contig1	K01369	Lysosome	Q39119	515	1e-177
CL1586Contig1	K01183	Aminosugarandnucleotidesugarmetabolism	P19172	314	1e-103
CL15Contig2	K01210	Starchandsucrosemetabolism	P15703	43.1	0.001
CL1619Contig1	K14686	Mineralabsorption	Q93VM8	126	4e-34
CL1628Contig1	K09530	Proteinprocessinginendoplasmicreticulum	Q5R5L3	69.3	1e-11
CL1644Contig1	K09526	Endocytosis	Q80TZ3	79.7	5e-14
CL16Contig2	K13416	Planthormonesignaltransduction	Q94F62	60.8	1e-12
CL1754Contig1	K13430	Plant-pathogeninteraction	Q9FE20	192	4e-60
CL17Contig2	K04551	Parkinsonsdisease	P0CG51	555	0
CL1840Contig1	K14326	RNAtransport	Q9FJR0	155	1e-38
CL1961Contig1	K00517	Stilbenoid,diarylheptanoidandgingerolbiosynthesis	Q9LIP5	409	1e-135
CL199Contig1	K13416	Planthormonesignaltransduction	Q94F62	228	2e-63
CL2008Contig1	K00734	Glycosaminoglycanbiosynthesis-chondroitinsulfate	Q9N491	92.4	4e-19
CL2017Contig1	K00913	Inositolphosphatemetabolism	Q9SUG3	377	1e-124
CL210Contig1	K01176	Starchandsucrosemetabolism	Q8VZ56	552	0
CL213Contig1	K13420	Plant-pathogeninteraction	Q9FL28	111	1e-54
CL225Contig1	K13430	Plant-pathogeninteraction	Q9FE20	134	5e-41
CL23Contig1	K13416	Planthormonesignaltransduction	Q94F62	65.1	1e-18
CL243Contig1	K05666	ABCtransporters	Q63120	310	0
CL256Contig2	K09754	Phenylalaninemetabolism	O22203	736	0
CL305Contig1	K14497	Planthormonesignaltransduction	Q9LNW3	59.7	3e-08
CL35Contig3	K13415	Planthormonesignaltransduction	O22476	120	6e-27
CL426Contig1	K08241	alpha-Linolenicacidmetabolism	Q9AR07	203	2e-62
CL463Contig1	K13415	Planthormonesignaltransduction	O22476	99.8	3e-21
CL651Contig1	K05665	ABCtransporters	Q5F364	340	0
CL657Contig1	K00770	Starchandsucrosemetabolism	Q9SRW9	216	6e-58
CL664Contig1	K13416	Planthormonesignaltransduction	Q94F62	215	4e-59
CL675Contig1	K00002	Glycolysis/Gluconeogenesis	P50578	206	2e-61
CL696Contig1	K00517	Stilbenoid,diarylheptanoidandgingerolbiosynthesis	Q9T0K2	390	1e-127
CL72Contig1	K07299	Pathwaysincancer	Q8IRI6	78.2	4e-20
CL757Contig1	K08241	alpha-Linolenicacidmetabolism	Q9AR07	58.5	7e-12
CL77Contig1	K04733	Toll-likereceptorsignalingpathway	Q9FID9	206	5e-54
CL8Contig3	K04733	Toll-likereceptorsignalingpathway	Q9FID9	80.9	3e-25
scaffold10027	K13415	Planthormonesignaltransduction	O22476	77	4e-14
scaffold10034	K10143	p53signalingpathway	P43254	333	2e-98
scaffold10037	K13065	Stilbenoid,diarylheptanoidandgingerolbiosynthesis	Q9FI78	86.7	6e-17
scaffold10139	K13229	Benzoxazinoidbiosynthesis	Q84TC2	265	1e-81
scaffold10178	K00487	Phenylalaninemetabolism	P92994	325	1e-115
scaffold1020	K00128	Glycolysis/Gluconeogenesis	Q70DU8	516	1e-177
scaffold10200	K08139	Meiosis-yeast	P32466	52.8	3e-15
scaffold10239	K08515	SNAREinteractionsinvesiculartransport	Q9LFP1	106	5e-26
scaffold10368	K13424	Plant-pathogeninteraction	Q8S8P5	311	1e-96
scaffold1040	K01183	Aminosugarandnucleotidesugarmetabolism	Q6K8R2	312	1e-103
scaffold10415	K12135	Circadianrhythm-plant	Q39057	51.2	5e-06
scaffold10432	K13430	Plant-pathogeninteraction	Q9FE20	289	5e-89
scaffold10512	K03688	Ubiquinoneandotherterpenoid-quinonebiosynthesis	Q9K0N0	97.1	3e-20
scaffold10625	K13289	Lysosome	Q54DY7	110	7e-25
scaffold10755	K14484	Planthormonesignaltransduction	Q9XFM0	102	1e-24
scaffold10765	K10604	Ubiquitinmediatedproteolysis	O60291	50.1	3e-05
scaffold10781	K01611	Cysteineandmethioninemetabolism	Q9LSU6	431	1e-145
scaffold10784	K04725	Apoptosis	Q24306	47.8	0.0003
scaffold10826	K00921	Phosphatidylinositolsignalingsystem	Q9LUM0	1019	0
scaffold10841	K09047	Huntingtonsdisease	Q8K1L0	44.7	0.0001
scaffold10866	K04461	MAPKsignalingpathway	P35815	118	1e-27
scaffold10904	K13648	Starchandsucrosemetabolism	Q9LE59	210	1e-75
scaffold10905	K13648	Starchandsucrosemetabolism	Q9LE59	303	1e-103
scaffold10944	K13430	Plant-pathogeninteraction	Q9FE20	56.6	1e-08
scaffold10949	K04441	Neurotrophinsignalingpathway	Q8MXI4	56.6	1e-07
scaffold10973	K13425	Plant-pathogeninteraction	O04609	90.9	6e-19
scaffold10983	K01193	Galactosemetabolism	Q43866	634	0
scaffold11052	K04424	Tightjunction	Q54TM7	101	4e-54
scaffold11168	K00695	Starchandsucrosemetabolism	Q9FX32	315	1e-97
scaffold11192	K08139	Meiosis-yeast	C0SPB2	102	5e-22
scaffold11206	K00432	Arachidonicacidmetabolism	O48646	293	3e-96
scaffold1122	K03260	Viralmyocarditis	Q76E23	479	1e-180
scaffold11234	K13950	Folatebiosynthesis	Q8LPN3	474	1e-157
scaffold11237	K01489	Pyrimidinemetabolism	O65896	219	2e-67
scaffold11261	K13424	Plant-pathogeninteraction	Q8S8P5	63.2	1e-10
scaffold11431	K00889	Phosphatidylinositolsignalingsystem	Q56YP2	131	8e-31
scaffold11462	K00522	Mineralabsorption	Q39101	251	2e-79
scaffold11475	K13448	Plant-pathogeninteraction	O23184	53.9	3e-07
scaffold11513	K13416	Planthormonesignaltransduction	Q94F62	124	3e-30
scaffold1156	K13430	Plant-pathogeninteraction	Q9FE20	224	5e-65
scaffold11569	K10144	p53signalingpathway	Q96PM5	226	4e-66
scaffold11577	K12126	Circadianrhythm-plant	O80536	45.4	0.0002
scaffold11604	K05280	Flavoneandflavonolbiosynthesis	Q9SD85	219	1e-61
scaffold11686	K13417	Plant-pathogeninteraction	Q9SKG5	141	9e-39
scaffold11716	K00921	Phosphatidylinositolsignalingsystem	Q0WUR5	206	1e-110
scaffold1174	K08139	Meiosis-yeast	C0SPB2	106	3e-38
scaffold11771	K13070	Diterpenoidbiosynthesis	Q7FAE1	99.4	1e-38
scaffold11776	K00103	Ascorbateandaldaratemetabolism	Q8HXW0	57.8	1e-07
scaffold11858	K02935	Ribosome	Q5LMQ4	37.4	0.066
scaffold11863	K14497	Planthormonesignaltransduction	Q65XK7	40	4e-05
scaffold11875	K03273	Lipopolysaccharidebiosynthesis	Q9CK98	38.5	0.031
scaffold11897	K03245	RNAtransport	Q7SXU0	41.2	0.019
scaffold11930	K06573	Collectingductacidsecretion	P02730	122	3e-27
scaffold11931	K04407	MAPKsignalingpathway	O95819	57.8	5e-07
scaffold11955	K00475	Flavonoidbiosynthesis	Q9S818	155	6e-52
scaffold11963	K04453	Pathwaysincancer	P52164	39.3	0.014
scaffold11990	K04460	MAPKsignalingpathway	P53042	90.1	5e-18
scaffold12035	K06265	Arrhythmogenicrightventricularcardiomyopathy(ARVC)	O18738	40.4	0.009
scaffold1205	K04459	MAPKsignalingpathway	Q0IID7	65.9	3e-10
scaffold12089	K12796	NOD-likereceptorsignalingpathway	Q96RT1	94	7e-19
scaffold12124	K00706	Starchandsucrosemetabolism	Q9P377	81.3	6e-16
scaffold1216	K05282	Diterpenoidbiosynthesis	Q39111	108	5e-27
scaffold12160	K12134	Circadianrhythm-plant	P92973	119	1e-27
scaffold12208	K08233	Indolealkaloidbiosynthesis	O80477	184	3e-55
scaffold12228	K13429	Plant-pathogeninteraction	A8R7E6	188	3e-87
scaffold12309	K05746	Regulationofactincytoskeleton	Q8N8S7	42.4	0.004
scaffold12368	K00799	Glutathionemetabolism	Q9ZW30	146	6e-41
scaffold12388	K13430	Plant-pathogeninteraction	Q9FE20	138	1e-36
scaffold12498	K14431	Planthormonesignaltransduction	Q39162	416	1e-138
scaffold12520	K06002	Proteindigestionandabsorption	Q9GMY6	68.2	5e-11
scaffold12560	K11644	Huntingtonsdisease	O04539	324	7e-95
scaffold12747	K13448	Plant-pathogeninteraction	Q8RZB5	67	5e-12
scaffold12858	K00015	Glyoxylateanddicarboxylatemetabolism	B6YWH0	111	9e-27
scaffold13003	K12619	Ribosomebiogenesisineukaryotes	Q6BNU7	43.1	0.005
scaffold13118	K06270	Focaladhesion	O14974	48.1	0.0002
scaffold13255	K00454	alpha-Linolenicacidmetabolism	P38418	441	1e-145
scaffold13288	K09753	Phenylpropanoidbiosynthesis	Q9S9N9	252	7e-78
scaffold13307	K01648	Citratecycle(TCAcycle)	Q9SGY2	460	0
scaffold13392	K13065	Stilbenoid,diarylheptanoidandgingerolbiosynthesis	Q9FI78	85.1	1e-16
scaffold13405	K01177	Starchandsucrosemetabolism	O23553	280	1e-83
scaffold13456	K13430	Plant-pathogeninteraction	Q9FE20	178	1e-62
scaffold13481	K13430	Plant-pathogeninteraction	Q9FE20	418	1e-137
scaffold13508	K13416	Planthormonesignaltransduction	Q94F62	157	3e-40
scaffold13567	K00706	Starchandsucrosemetabolism	O74475	210	7e-55
scaffold13587	K13667	OthertypesofO-glycanbiosynthesis	Q5E9Q1	72.4	2e-12
scaffold13699	K14990	Glutamatergicsynapse	Q9JM15	74.7	4e-13
scaffold13713	K08332	Regulationofautophagy	Q6C5Y8	60.5	2e-08
scaffold13714	K02699	Photosynthesis	Q9SUI4	38.1	0.075
scaffold13722	K00876	Pyrimidinemetabolism	O65583	496	0
scaffold13724	K04461	MAPKsignalingpathway	O62830	120	3e-28
scaffold1377	K13415	Planthormonesignaltransduction	O22476	108	1e-32
scaffold1380	K13416	Planthormonesignaltransduction	Q94F62	63.5	4e-11
scaffold13855	K12347	Lysosome	Q869V1	285	1e-85
scaffold13857	K13416	Planthormonesignaltransduction	Q94F62	207	1e-55
scaffold13879	K01535	Oxidativephosphorylation	Q7XPY2	1564	0
scaffold13888	K12893	Spliceosome	Q09167	43.1	0.006
scaffold139	K13416	Planthormonesignaltransduction	Q94F62	63.5	1e-09
scaffold13901	K05391	Plant-pathogeninteraction	O65717	527	0
scaffold13902	K10614	Ubiquitinmediatedproteolysis	Q15034	140	3e-33
scaffold1405	K13420	Plant-pathogeninteraction	Q9FL28	77.4	9e-22
scaffold1440	K04733	Toll-likereceptorsignalingpathway	Q9FID9	80.9	7e-20
scaffold1455	K01058	alpha-Linolenicacidmetabolism	Q948R1	127	2e-48
scaffold1652	K13415	Planthormonesignaltransduction	O22476	45.8	0.0005
scaffold1653	K13415	Planthormonesignaltransduction	O22476	76.3	2e-13
scaffold1654	K13415	Planthormonesignaltransduction	O22476	38.5	0.0004
scaffold1655	K13415	Planthormonesignaltransduction	O22476	38.5	0.0004
scaffold1763	K08241	alpha-Linolenicacidmetabolism	Q9AR07	232	9e-69
scaffold1868	K08139	Meiosis-yeast	P13181	84.3	3e-28
scaffold1870	K08139	Meiosis-yeast	C0SPB2	69.3	8e-16
scaffold1933	K12135	Circadianrhythm-plant	Q39057	59.7	2e-08
scaffold1974	K04424	Tightjunction	Q54TM7	73.6	1e-26
scaffold1994	K09843	Carotenoidbiosynthesis	Q9FH76	225	1e-68
scaffold2031	K01177	Starchandsucrosemetabolism	O23553	602	0
scaffold2033	K09490	Priondiseases	Q9LKR3	82	8e-24
scaffold2245	K12356	Phenylpropanoidbiosynthesis	Q94A84	176	2e-50
scaffold2310	K02179	Cellcycle-yeast	Q55EP9	44.3	0.002
scaffold2337	K14491	Planthormonesignaltransduction	Q9ZWJ9	70.1	4e-26
scaffold2385	K13416	Planthormonesignaltransduction	Q94F62	42.7	8e-16
scaffold2388	K12182	Endocytosis	Q9JJ50	68.6	2e-13
scaffold2472	K14432	Planthormonesignaltransduction	Q9M7Q4	327	1e-104
scaffold255	K00128	Glycolysis/Gluconeogenesis	Q8W033	257	1e-95
scaffold256	K00128	Glycolysis/Gluconeogenesis	Q70DU8	297	8e-95
scaffold2565	K09580	Proteinprocessinginendoplasmicreticulum	Q9FF55	344	1e-110
scaffold2599	K13648	Starchandsucrosemetabolism	Q949Q1	70.5	7e-12
scaffold2684	K10592	Ubiquitinmediatedproteolysis	Q8H0T4	929	0
scaffold2796	K00083	Phenylpropanoidbiosynthesis	Q9SJ25	191	5e-92
scaffold2861	K01365	Lysosome	O65039	269	4e-84
scaffold2880	K13412	Plant-pathogeninteraction	P93759	154	6e-41
scaffold2947	K00517	Stilbenoid,diarylheptanoidandgingerolbiosynthesis	Q9FMY1	174	2e-81
scaffold2984	K13415	Planthormonesignaltransduction	O22476	230	2e-61
scaffold3090	K14500	Planthormonesignaltransduction	Q944A7	29.3	0.043
scaffold3184	K13416	Planthormonesignaltransduction	Q94F62	214	2e-57
scaffold3315	K14190	Ascorbateandaldaratemetabolism	Q8RWE8	454	1e-153
scaffold3341	K12356	Phenylpropanoidbiosynthesis	O81498	155	4e-40
scaffold3402	K14486	Planthormonesignaltransduction	Q6YVY0	287	1e-87
scaffold3550	K00012	Pentoseandglucuronateinterconversions	Q9LF33	145	7e-56
scaffold3553	K01757	Indolealkaloidbiosynthesis	P94111	75.5	6e-16
scaffold3733	K05666	ABCtransporters	Q63120	280	5e-80
scaffold3734	K05666	ABCtransporters	Q63120	301	1e-85
scaffold3877	K14497	Planthormonesignaltransduction	Q9FLI3	84.3	3e-16
scaffold3987	K01210	Starchandsucrosemetabolism	P15703	42.4	0.004
scaffold4049	K01091	Glyoxylateanddicarboxylatemetabolism	Q9S586	38.5	0.023
scaffold408	K04733	Toll-likereceptorsignalingpathway	Q9FID9	69.7	1e-14
scaffold4128	K13415	Planthormonesignaltransduction	O22476	93.2	2e-19
scaffold4516	K10581	Ubiquitinmediatedproteolysis	Q9ZVX1	407	1e-126
scaffold4522	K13495	Zeatinbiosynthesis	Q93XP7	126	7e-30
scaffold4525	K13289	Lysosome	Q1PF08	431	1e-144
scaffold4562	K14651	Basaltranscriptionfactors	Q92804	39.7	0.05
scaffold4610	K00844	Galactosemetabolism	Q6Z398	246	5e-75
scaffold4611	K00844	Galactosemetabolism	Q9FZG4	216	1e-89
scaffold4621	K13420	Plant-pathogeninteraction	Q9FL28	101	4e-21
scaffold4649	K13415	Planthormonesignaltransduction	O22476	200	2e-52
scaffold4688	K10581	Ubiquitinmediatedproteolysis	Q9ZVX1	218	2e-74
scaffold4703	K08711	ABCtransporters	P33302	414	1e-119
scaffold4704	K04459	MAPKsignalingpathway	Q9PW71	104	2e-22
scaffold4759	K13429	Plant-pathogeninteraction	A8R7E6	75.9	2e-14
scaffold4904	K04733	Toll-likereceptorsignalingpathway	Q9FID9	77.4	6e-20
scaffold4913	K00430	Phenylalaninemetabolism	Q9SJZ2	40	1e-08
scaffold4933	K13417	Plant-pathogeninteraction	Q9SKG5	141	2e-36
scaffold5024	K13416	Planthormonesignaltransduction	Q94F62	107	2e-23
scaffold5050	K13423	Plant-pathogeninteraction	O22921	109	3e-26
scaffold5087	K01230	N-Glycanbiosynthesis	Q9C512	700	0
scaffold5127	K13430	Plant-pathogeninteraction	Q9FE20	48.9	5e-06
scaffold5170	K02677	Vascularsmoothmusclecontraction	P05771	44.7	0.002
scaffold5248	K04505	Wntsignalingpathway	Q9SIK7	132	2e-34
scaffold5300	K13415	Planthormonesignaltransduction	O22476	94	6e-36
scaffold5390	K04706	Pathwaysincancer	O94451	47	0.0004
scaffold547	K06611	Galactosemetabolism	Q9SYJ4	136	1e-33
scaffold5532	K00454	alpha-Linolenicacidmetabolism	Q06327	889	0
scaffold5588	K00697	Starchandsucrosemetabolism	Q94AH8	740	0
scaffold5605	K08332	Regulationofautophagy	Q7RXW1	72.8	9e-13
scaffold5650	K05279	Flavoneandflavonolbiosynthesis	Q9FK25	364	1e-121
scaffold5666	K06096	Tightjunction	Q5R601	60.5	3e-09
scaffold5667	K06096	Tightjunction	Q5R601	60.5	4e-09
scaffold5755	K00888	Inositolphosphatemetabolism	Q9FMJ0	106	2e-26
scaffold5784	K13229	Benzoxazinoidbiosynthesis	Q84TC2	272	1e-84
scaffold5870	K00799	Glutathionemetabolism	Q9LZG7	197	3e-59
scaffold5930	K14493	Planthormonesignaltransduction	Q9LYC1	331	1e-131
scaffold5933	K01953	Nitrogenmetabolism	P22106	60.1	1e-08
scaffold5934	K06611	Galactosemetabolism	Q9SYJ4	281	3e-80
scaffold6033	K08311	RNAdegradation	Q92LA8	37	0.086
scaffold6074	K05657	ABCtransporters	Q9NRK6	429	1e-137
scaffold6093	K13416	Planthormonesignaltransduction	Q94F62	51.2	4e-08
scaffold6096	K13448	Plant-pathogeninteraction	Q9SRR7	43.9	0.0001
scaffold6180	K03126	Basaltranscriptionfactors	Q8VE65	110	3e-27
scaffold6206	K08711	ABCtransporters	P33302	246	8e-66
scaffold6236	K00264	Nitrogenmetabolism	Q9LV03	879	0
scaffold6254	K12613	RNAdegradation	P53550	45.4	0.001
scaffold6265	K13416	Planthormonesignaltransduction	Q94F62	121	5e-40
scaffold6435	K14404	mRNAsurveillancepathway	O95639	37.4	0.0002
scaffold6516	K13415	Planthormonesignaltransduction	O22476	181	1e-47
scaffold6600	K13065	Stilbenoid,diarylheptanoidandgingerolbiosynthesis	Q9FI78	64.7	5e-10
scaffold6602	K14486	Planthormonesignaltransduction	P93022	181	1e-101
scaffold6611	K12127	Circadianrhythm-plant	Q9LKL2	229	1e-107
scaffold675	K01051	Pentoseandglucuronateinterconversions	O22149	304	1e-118
scaffold676	K01051	Pentoseandglucuronateinterconversions	O22149	304	2e-94
scaffold6775	K01583	Arginineandprolinemetabolism	O23141	858	0
scaffold6840	K00360	Nitrogenmetabolism	P11832	632	0
scaffold6841	K00360	Nitrogenmetabolism	P11832	414	1e-136
scaffold6869	K01728	Pentoseandglucuronateinterconversions	Q9C5M8	405	1e-138
scaffold6998	K14307	RNAtransport	Q9VDV3	42.7	0.005
scaffold7030	K13415	Planthormonesignaltransduction	O22476	115	1e-28
scaffold7065	K04733	Toll-likereceptorsignalingpathway	Q1RMT8	65.9	3e-14
scaffold7158	K13457	Plant-pathogeninteraction	Q39214	111	4e-24
scaffold7219	K04122	Diterpenoidbiosynthesis	Q5Z5R4	36.6	0.068
scaffold7250	K13429	Plant-pathogeninteraction	A8R7E6	38.9	0.021
scaffold7259	K01183	Aminosugarandnucleotidesugarmetabolism	Q11174	97.8	8e-21
scaffold7297	K08332	Regulationofautophagy	Q7RXW1	56.6	5e-07
scaffold7298	K13065	Stilbenoid,diarylheptanoidandgingerolbiosynthesis	Q9FI78	50.8	1e-05
scaffold739	K07192	Insulinsignalingpathway	O32076	40	0.02
scaffold74	K01850	Phenylalanine,tyrosineandtryptophanbiosynthesis	Q9C544	189	5e-68
scaffold7413	K11419	Lysinedegradation	Q8X225	86.7	5e-19
scaffold7417	K14494	Planthormonesignaltransduction	Q9C8Y3	176	1e-45
scaffold7512	K01953	Nitrogenmetabolism	Q54MB4	48.9	2e-05
scaffold7572	K14758	Ribosomebiogenesisineukaryotes	P29295	59.3	4e-10
scaffold7579	K11253	Systemiclupuserythematosus	Q2RAD9	239	2e-79
scaffold7727	K06636	Cellcycle	O94383	273	7e-77
scaffold7812	K00083	Phenylpropanoidbiosynthesis	Q337Y2	368	1e-122
scaffold7857	K01810	Glycolysis/Gluconeogenesis	Q8H103	381	1e-125
scaffold7958	K08332	Regulationofautophagy	Q6CX49	78.6	4e-14
scaffold798	K13899	Salivarysecretion	P01035	38.1	0.015
scaffold8023	K12134	Circadianrhythm-plant	P92973	117	2e-26
scaffold8034	K13424	Plant-pathogeninteraction	Q8S8P5	65.5	2e-10
scaffold8126	K10352	Tightjunction	P13542	54.3	2e-06
scaffold8175	K13448	Plant-pathogeninteraction	O23184	49.3	6e-06
scaffold8191	K13137	RNAtransport	Q5ZL33	40	0.016
scaffold8229	K02367	Glycosaminoglycanbiosynthesis-heparansulfate	Q93063	61.6	8e-09
scaffold8277	K01897	PPARsignalingpathway	Q0K844	131	7e-53
scaffold8469	K08486	SNAREinteractionsinvesiculartransport	Q9ZSD4	414	1e-140
scaffold854	K00660	Flavonoidbiosynthesis	Q9SBL5	365	1e-119
scaffold855	K00660	Flavonoidbiosynthesis	Q2R3A1	204	6e-73
scaffold8713	K13415	Planthormonesignaltransduction	O22476	58.5	9e-11
scaffold8760	K10775	Nitrogenmetabolism	P35510	581	0
scaffold8799	K10352	Tightjunction	Q9UKX3	63.5	7e-09
scaffold8825	K01379	Lysosome	P07339	50.1	3e-05
scaffold8850	K02366	Glycosaminoglycanbiosynthesis-heparansulfate	Q5RBC3	69.7	2e-11
scaffold8862	K00121	Glycolysis/Gluconeogenesis	Q0V7W6	246	1e-74
scaffold8865	K10352	Tightjunction	Q076A5	49.3	6e-05
scaffold8866	K10352	Tightjunction	Q076A5	49.3	5e-05
scaffold887	K13430	Plant-pathogeninteraction	Q9FE20	202	5e-57
scaffold89	K14494	Planthormonesignaltransduction	Q8S4W7	174	5e-45
scaffold8913	K00029	Pyruvatemetabolism	O82191	770	0
scaffold8918	K11817	Tryptophanmetabolism	Q7G193	784	0
scaffold9045	K12135	Circadianrhythm-plant	Q39057	54.7	6e-07
scaffold9063	K01904	Phenylalaninemetabolism	Q6ETN3	243	7e-74
scaffold9124	K01897	PPARsignalingpathway	Q8LKS5	243	1e-84
scaffold9185	K07297	Adipocytokinesignalingpathway	Q86V24	120	3e-29
scaffold9187	K01611	Cysteineandmethioninemetabolism	Q9LSU6	393	1e-132
scaffold9308	K01897	PPARsignalingpathway	O22898	214	2e-91
scaffold9311	K14489	Planthormonesignaltransduction	Q9C5U1	140	1e-34
scaffold9385	K00799	Glutathionemetabolism	Q9ZW30	195	3e-59
scaffold9396	K13430	Plant-pathogeninteraction	Q9FE20	136	5e-56
scaffold9400	K13457	Plant-pathogeninteraction	Q39214	88.2	4e-17
scaffold9407	K04733	Toll-likereceptorsignalingpathway	Q9FID9	45.8	3e-13
scaffold941	K13424	Plant-pathogeninteraction	Q8S8P5	114	1e-28
scaffold9464	K13430	Plant-pathogeninteraction	Q9FE20	230	2e-65
scaffold9507	K12356	Phenylpropanoidbiosynthesis	O81498	68.6	1e-12
scaffold9520	K05391	Plant-pathogeninteraction	O65717	562	0
scaffold9652	K00128	Glycolysis/Gluconeogenesis	Q8S528	811	0
scaffold9687	K08139	Meiosis-yeast	C0SPB2	197	3e-54
scaffold9698	K00101	Pyruvatemetabolism	B5XMV0	42.4	0.009
scaffold9867	K10594	Ubiquitinmediatedproteolysis	Q15751	106	2e-22
scaffold9869	K13416	Planthormonesignaltransduction	Q94F62	47.8	4e-09
scaffold9929	K09753	Phenylpropanoidbiosynthesis	Q9S9N9	140	6e-37

## Sheet: L25-vs-L4_L4up-KEGGcount
Table S5: Pathway annotation of up-regulated DEGs in L25-vs-L4_L4up by KEGG
Sr. no	Pathway name	number
1	Planthormonesignaltransduction	64
2	Plant-pathogeninteraction	48
3	Starchandsucrosemetabolism	16
4	Circadianrhythm-plant	12
5	Meiosis-yeast	12
6	Phenylpropanoidbiosynthesis	11
7	Stilbenoid,diarylheptanoidandgingerolbiosynthesis	10
8	ABCtransporters	9
9	Glycolysis/Gluconeogenesis	9
10	Tightjunction	9
11	alpha-Linolenicacidmetabolism	8
12	Lysosome	8
13	Nitrogenmetabolism	8
14	Phenylalaninemetabolism	8
15	Toll-likereceptorsignalingpathway	8
16	Aminosugarandnucleotidesugarmetabolism	7
17	Galactosemetabolism	7
18	MAPKsignalingpathway	6
19	Proteindigestionandabsorption	6
20	Ubiquitinmediatedproteolysis	6
21	Endocytosis	5
22	Pentoseandglucuronateinterconversions	5
23	RNAtransport	5
24	Diterpenoidbiosynthesis	4
25	Glutathionemetabolism	4
26	Mineralabsorption	4
27	Pathwaysincancer	4
28	Regulationofautophagy	4
29	SNAREinteractionsinvesiculartransport	4
30	Cysteineandmethioninemetabolism	3
31	Flavoneandflavonolbiosynthesis	3
32	Flavonoidbiosynthesis	3
33	Focaladhesion	3
34	Inositolphosphatemetabolism	3
35	Phenylalanine,tyrosineandtryptophanbiosynthesis	3
36	Phosphatidylinositolsignalingsystem	3
37	PPARsignalingpathway	3
38	Regulationofactincytoskeleton	3
39	RNAdegradation	3
40	Salivarysecretion	3
41	Spliceosome	3
42	Apoptosis	2
43	Arginineandprolinemetabolism	2
44	Ascorbateandaldaratemetabolism	2
45	Basaltranscriptionfactors	2
46	Benzoxazinoidbiosynthesis	2
47	Carotenoidbiosynthesis	2
48	Glycerolipidmetabolism	2
49	Glycosaminoglycanbiosynthesis-heparansulfate	2
50	Glyoxylateanddicarboxylatemetabolism	2
51	Huntingtonsdisease	2
52	Indolealkaloidbiosynthesis	2
53	Notchsignalingpathway	2
54	p53signalingpathway	2
55	Proteinprocessinginendoplasmicreticulum	2
56	Pyrimidinemetabolism	2
57	Pyruvatemetabolism	2
58	Ribosomebiogenesisineukaryotes	2
59	RNApolymerase	2
60	Selenocompoundmetabolism	2
61	Tryptophanmetabolism	2
62	Ubiquinoneandotherterpenoid-quinonebiosynthesis	2
63	Vasopressin-regulatedwaterreabsorption	2
64	Zeatinbiosynthesis	2
65	Adipocytokinesignalingpathway	1
66	Arachidonicacidmetabolism	1
67	Arrhythmogenicrightventricularcardiomyopathy(ARVC)	1
68	Axonguidance	1
69	Bacterialinvasionofepithelialcells	1
70	Baseexcisionrepair	1
71	Carbonfixationpathwaysinprokaryotes	1
72	Cellcycle	1
73	Cellcycle-yeast	1
74	Citratecycle(TCAcycle)	1
75	Collectingductacidsecretion	1
76	Folatebiosynthesis	1
77	Fructoseandmannosemetabolism	1
78	Glutamatergicsynapse	1
79	Glycerophospholipidmetabolism	1
80	Glycosaminoglycanbiosynthesis-chondroitinsulfate	1
81	Insulinsignalingpathway	1
82	Lipopolysaccharidebiosynthesis	1
83	Lysinedegradation	1
84	MAPKsignalingpathway-yeast	1
85	mRNAsurveillancepathway	1
86	mTORsignalingpathway	1
87	Neuroactiveligand-receptorinteraction	1
88	Neurotrophinsignalingpathway	1
89	N-Glycanbiosynthesis	1
90	NOD-likereceptorsignalingpathway	1
91	Nucleotideexcisionrepair	1
92	OthertypesofO-glycanbiosynthesis	1
93	Oxidativephosphorylation	1
94	PantothenateandCoAbiosynthesis	1
95	Parkinsonsdisease	1
96	Pentosephosphatepathway	1
97	Peroxisome	1
98	Photosynthesis	1
99	Priondiseases	1
100	Proteasome	1
101	Proteinexport	1
102	Purinemetabolism	1
103	Riboflavinmetabolism	1
104	Ribosome	1
105	Sesquiterpenoidbiosynthesis	1
106	Sphingolipidmetabolism	1
107	Sulfurmetabolism	1
108	Systemiclupuserythematosus	1
109	Taurineandhypotaurinemetabolism	1
110	Terpenoidbackbonebiosynthesis	1
111	Thiaminemetabolism	1
112	Vascularsmoothmusclecontraction	1
113	Viralmyocarditis	1
114	Wntsignalingpathway	1

## Sheet: L25-vs-L4_L4down
Table S5: Pathway annotation of down-regulated DEGs in L25-vs-L4_L4down by KEGG
Scaffold/contig ID	KEGG pathway ID	Pathway name	kegg ortholog	score	E-value
C100056	K12160	RNAtransport	P55852	70.5	1e-14
C102980	K09521	Proteinprocessinginendoplasmicreticulum	Q96KC8	44.7	0.0002
C103784	K08249	Cyanoaminoacidmetabolism	Q9SFB5	131	1e-34
C104238	K14651	Basaltranscriptionfactors	Q92804	41.6	0.002
C104538	K07375	Phagosome	Q76FS3	227	2e-70
C104802	K03364	Cellcycle	Q54KM3	45.4	0.0001
C104994	K13065	Stilbenoid,diarylheptanoidandgingerolbiosynthesis	Q9FI78	84.7	7e-18
C105074	K14490	Planthormonesignaltransduction	Q9LU15	182	8e-57
C105637	K02898	Ribosome	Q9FJX2	183	6e-57
C105639	K05282	Diterpenoidbiosynthesis	Q39110	300	3e-99
C105743	K02296	Circadianrhythm-mammal	Q5R4T2	50.4	3e-06
C105763	K14735	Mineralabsorption	Q9Z0Z4	39.7	0.012
C106465	K00430	Phenylalaninemetabolism	Q43872	196	9e-60
C106529	K09828	Steroidbiosynthesis	Q39085	304	1e-98
C106719	K09481	Vibriocholeraeinfection	P38389	65.5	8e-13
C106761	K12897	Spliceosome	P62997	66.6	6e-12
C107251	K01193	Galactosemetabolism	Q39041	228	1e-68
C108109	K05573	Oxidativephosphorylation	P0CD59	37.4	0.072
C108167	K14490	Planthormonesignaltransduction	Q9LU15	150	4e-44
C109051	K01834	Glycolysis/Gluconeogenesis	Q8A765	47.4	3e-05
C109854	K05658	ABCtransporters	Q9ZR72	209	2e-59
C110052	K08913	Photosynthesis-antennaproteins	Q10HD0	350	1e-120
C111832	K13993	Proteinprocessinginendoplasmicreticulum	P13853	184	3e-56
C111878	K00611	Arginineandprolinemetabolism	O50039	425	1e-147
C112600	K02950	Ribosome	B0S0I2	38.5	0.012
C112906	K02372	Fattyacidbiosynthesis	Q8DI01	159	2e-46
C113578	K09843	Carotenoidbiosynthesis	Q6ZDE3	186	1e-52
C113904	K04574	Amyotrophiclateralsclerosis(ALS)	P12036	44.7	0.0007
C114716	K08515	SNAREinteractionsinvesiculartransport	Q9FMR5	134	1e-35
C114974	K10258	Biosynthesisofunsaturatedfattyacids	Q55C17	79.3	1e-15
C115024	K02580	Adipocytokinesignalingpathway	Q04861	42	0.005
C115554	K09753	Phenylpropanoidbiosynthesis	Q9SAH9	225	1e-68
C116000	K04712	Sphingolipidmetabolism	Q6H5U3	555	0
C116044	K01674	Nitrogenmetabolism	O04846	181	3e-52
C116344	K00430	Phenylalaninemetabolism	Q43872	395	1e-135
C116528	K07904	Endocytosis	Q5ZJN2	292	3e-96
C117220	K08248	Cyanoaminoacidmetabolism	Q9SSM2	263	3e-80
C117634	K08099	Porphyrinandchlorophyllmetabolism	Q9M7I7	256	2e-80
C119056	K00052	Valine,leucineandisoleucinebiosynthesis	P93832	614	0
C119110	K13034	Sulfurmetabolism	Q9S757	511	1e-178
C119714	K09503	Proteinprocessinginendoplasmicreticulum	O60884	362	1e-119
C120065	K00430	Phenylalaninemetabolism	Q9SB81	525	0
C120287	K01620	Glycine,serineandthreoninemetabolism	Q8RXU4	468	1e-161
C120541	K00660	Flavonoidbiosynthesis	Q7VEU7	64.7	4e-10
C120819	K00218	Porphyrinandchlorophyllmetabolism	P21218	617	0
C120953	K13065	Stilbenoid,diarylheptanoidandgingerolbiosynthesis	Q9FI78	113	5e-26
C121001	K00208	Fattyacidbiosynthesis	Q9SLA8	517	1e-179
C121005	K12356	Phenylpropanoidbiosynthesis	Q94A84	171	1e-45
C122301	K00660	Flavonoidbiosynthesis	P54157	75.9	1e-13
C122923	K01051	Pentoseandglucuronateinterconversions	Q9LXK7	545	0
C123299	K07198	mTORsignalingpathway	Q09137	241	4e-69
C123477	K14423	Steroidbiosynthesis	Q1EC69	50.4	2e-05
C42266	K07374	Phagosome	P29511	113	2e-30
C56006	K01739	Sulfurmetabolism	P55217	40.4	0.0004
C57212	K07374	Phagosome	Q53M52	144	1e-41
C60214	K01051	Pentoseandglucuronateinterconversions	Q8VYZ3	84.3	8e-20
C60338	K13448	Plant-pathogeninteraction	Q84VG0	100	4e-27
C70816	K01187	Galactosemetabolism	Q653V7	136	4e-37
C71232	K09561	Proteinprocessinginendoplasmicreticulum	Q9UNE7	38.5	0.002
C72478	K13415	Planthormonesignaltransduction	O22476	58.2	9e-10
C73532	K03183	Ubiquinoneandotherterpenoid-quinonebiosynthesis	Q74LY0	42	0.0001
C74214	K01054	Glycerolipidmetabolism	Q99685	36.6	0.008
C77060	K13030	Cyanoaminoacidmetabolism	Q9SBL1	39.7	0.001
C77664	K00083	Phenylpropanoidbiosynthesis	O65621	83.6	3e-19
C78314	K13993	Proteinprocessinginendoplasmicreticulum	Q6Z6L5	93.6	1e-23
C79016	K06622	Cellcycle	Q60772	53.9	3e-09
C79722	K13068	Phenylpropanoidbiosynthesis	Q9LVF0	79.7	3e-17
C80108	K00430	Phenylalaninemetabolism	Q9LSY7	115	6e-31
C80398	K09754	Phenylalaninemetabolism	Q9CA60	107	2e-27
C80658	K02210	Cellcycle	P43299	159	2e-45
C81254	K14316	RNAtransport	Q8K3Z9	34.3	0.081
C82012	K02985	Ribosome	Q9FJA6	115	3e-31
C82104	K05745	Regulationofactincytoskeleton	Q9NSV4	54.7	2e-08
C82168	K01674	Nitrogenmetabolism	Q8L817	84	2e-19
C83243	K00611	Arginineandprolinemetabolism	O50039	63.9	7e-12
C83848	K13415	Planthormonesignaltransduction	O22476	50.4	6e-07
C83884	K04733	Toll-likereceptorsignalingpathway	Q9FID9	50.8	4e-07
C85368	K13422	Planthormonesignaltransduction	Q39204	59.3	6e-10
C85392	K10592	Ubiquitinmediatedproteolysis	Q7Z6Z7	35.8	0.031
C85776	K00083	Phenylpropanoidbiosynthesis	Q9SJ25	145	1e-41
C85862	K02109	Photosynthesis	A9KX10	39.7	0.0007
C86778	K01951	Purinemetabolism	Q7VG78	94.4	1e-21
C86856	K05658	ABCtransporters	Q9ZR72	73.6	1e-14
C87642	K12478	Endocytosis	Q8BL66	37.7	0.008
C88186	K13993	Proteinprocessinginendoplasmicreticulum	Q9LNW0	63.9	2e-12
C88284	K01692	Tryptophanmetabolism	Q9LK08	118	4e-31
C88836	K11820	Tryptophanmetabolism	O48676	42	0.0003
C89310	K14496	Planthormonesignaltransduction	Q9FJ50	42.7	7e-05
C89750	K14423	Steroidbiosynthesis	Q8L7W5	172	3e-52
C90302	K07198	mTORsignalingpathway	Q09137	75.5	2e-15
C92590	K01074	Lysosome	Q20390	84	5e-19
C92988	K14493	Planthormonesignaltransduction	Q940G6	53.1	7e-08
C93524	K13348	Peroxisome	Q7SCY7	77	7e-17
C93584	K13420	Plant-pathogeninteraction	Q9FL28	41.6	0.0006
C93946	K12867	Spliceosome	Q99PK0	125	2e-32
C94368	K10418	Vasopressin-regulatedwaterreabsorption	Q86A88	70.5	4e-15
C94858	K09490	Priondiseases	Q39043	257	7e-81
C96066	K13415	Planthormonesignaltransduction	O22476	116	8e-29
C96208	K00517	Stilbenoid,diarylheptanoidandgingerolbiosynthesis	Q9FG65	39.3	0.005
C96338	K01853	Steroidbiosynthesis	P38605	122	2e-31
C96426	K07213	Mineralabsorption	O82089	58.5	2e-10
C97220	K14170	Phenylalanine,tyrosineandtryptophanbiosynthesis	O67085	68.2	8e-13
C97836	K13415	Planthormonesignaltransduction	O22476	36.6	0.054
C98148	K01695	Phenylalanine,tyrosineandtryptophanbiosynthesis	Q42529	223	3e-71
C98304	K01087	Starchandsucrosemetabolism	A5U846	41.2	0.001
C98580	K00942	Purinemetabolism	Q9M682	217	7e-68
C98660	K04464	MAPKsignalingpathway-yeast	Q5AAG6	38.5	0.012
C98822	K10418	Vasopressin-regulatedwaterreabsorption	Q22799	136	5e-40
CL101Contig1	K01188	Starchandsucrosemetabolism	O64882	576	0
CL1295Contig1	K08916	Photosynthesis-antennaproteins	Q9XF89	404	1e-138
CL1353Contig1	K05350	Starchandsucrosemetabolism	Q9LV33	702	0
CL1462Contig1	K05278	Flavonoidbiosynthesis	Q96330	201	8e-59
CL1467Contig1	K01187	Galactosemetabolism	Q653V7	172	7e-46
CL1537Contig1	K13420	Plant-pathogeninteraction	Q9FL28	167	3e-43
CL1689Contig1	K00660	Flavonoidbiosynthesis	Q2R3A1	618	0
CL1724Contig1	K00218	Porphyrinandchlorophyllmetabolism	Q42536	578	0
CL1833Contig1	K08008	Phagosome	Q9WV87	113	5e-25
CL522Contig1	K09753	Phenylpropanoidbiosynthesis	Q9S9N9	124	6e-52
CL948Contig1	K01728	Pentoseandglucuronateinterconversions	Q9SCP2	68.2	2e-12
scaffold10218	K01000	Peptidoglycanbiosynthesis	A0Q060	38.1	0.077
scaffold10221	K05278	Flavonoidbiosynthesis	Q96330	288	8e-94
scaffold10296	K13430	Plant-pathogeninteraction	Q9FE20	198	5e-57
scaffold10352	K10979	Non-homologousend-joining	Q67NG0	40.8	0.004
scaffold10451	K02960	Ribosome	Q9SK22	223	1e-72
scaffold10454	K02986	Ribosome	A4GYR2	339	1e-108
scaffold10778	K00057	Glycerophospholipidmetabolism	Q0VPG2	37	0.061
scaffold10846	K13566	Alanine,aspartateandglutamatemetabolism	Q8RUF8	280	4e-91
scaffold10856	K07375	Phagosome	P29514	341	1e-141
scaffold10916	K14499	Planthormonesignaltransduction	Q9FMZ0	85.5	4e-18
scaffold11023	K09757	Phenylpropanoidbiosynthesis	Q8RUW5	147	3e-47
scaffold11109	K05933	Cysteineandmethioninemetabolism	Q06588	122	1e-30
scaffold11122	K03879	Oxidativephosphorylation	P92563	99	1e-23
scaffold11313	K08695	Flavonoidbiosynthesis	Q9SEV0	413	1e-140
scaffold11356	K13416	Planthormonesignaltransduction	Q94F62	58.5	5e-12
scaffold11394	K13070	Diterpenoidbiosynthesis	Q7FAE1	191	4e-63
scaffold11445	K02916	Ribosome	B5YLD0	62.4	6e-12
scaffold11600	K07466	Mismatchrepair	O49453	94	3e-34
scaffold11790	K13065	Stilbenoid,diarylheptanoidandgingerolbiosynthesis	Q9FI78	49.7	2e-09
scaffold11848	K03283	Toxoplasmosis	P22953	830	0
scaffold11883	K14496	Planthormonesignaltransduction	O80920	222	8e-70
scaffold12082	K00015	Glyoxylateanddicarboxylatemetabolism	Q8U3Y2	111	3e-40
scaffold12132	K06654	Cellcycle-yeast	P20052	71.2	1e-12
scaffold12270	K00939	Purinemetabolism	Q9FIJ7	300	4e-98
scaffold12319	K07213	Mineralabsorption	O82089	117	9e-32
scaffold12343	K14484	Planthormonesignaltransduction	Q38825	300	9e-99
scaffold12381	K14207	Proteindigestionandabsorption	Q9JHE5	60.5	1e-08
scaffold12423	K00724	Flavoneandflavonolbiosynthesis	Q9S9P6	250	1e-74
scaffold12563	K13416	Planthormonesignaltransduction	Q94F62	66.2	4e-11
scaffold12583	K12135	Circadianrhythm-plant	Q39057	60.1	6e-09
scaffold12676	K13428	Plant-pathogeninteraction	C0LGT6	91.3	6e-18
scaffold12707	K03884	Oxidativephosphorylation	P60497	341	1e-113
scaffold12839	K09753	Phenylpropanoidbiosynthesis	Q9SAH9	103	2e-24
scaffold12897	K01710	Polyketidesugarunitbiosynthesis	P95780	40	0.022
scaffold12913	K12485	Endocytosis	Q8CHD8	41.6	0.005
scaffold12921	K09757	Phenylpropanoidbiosynthesis	Q8RUW5	238	6e-94
scaffold12983	K02985	Ribosome	Q9FJA6	209	9e-95
scaffold13007	K02965	Ribosome	P39697	67.4	7e-12
scaffold13015	K01653	C5-Brancheddibasicacidmetabolism	Q93YZ7	503	1e-170
scaffold13062	K01382	Lysosome	Q805F2	32.3	0.026
scaffold13064	K13065	Stilbenoid,diarylheptanoidandgingerolbiosynthesis	Q9FI78	58.9	2e-08
scaffold13156	K10775	Nitrogenmetabolism	P35510	520	1e-178
scaffold13297	K12761	Meiosis-yeast	Q00372	174	6e-51
scaffold13335	K13070	Diterpenoidbiosynthesis	Q7FAE1	132	2e-60
scaffold1335	K13289	Lysosome	P37890	365	1e-153
scaffold13459	K00694	Starchandsucrosemetabolism	P58932	45.4	1e-10
scaffold13561	K11153	Retinolmetabolism	Q8BYK4	133	9e-34
scaffold1363	K08910	Photosynthesis-antennaproteins	P27521	181	1e-53
scaffold13797	K02710	Photosynthesis	Q0ZJ36	75.9	3e-15
scaffold13915	K02714	Photosynthesis	P62109	66.6	5e-12
scaffold1509	K01852	Steroidbiosynthesis	Q1G1A4	579	0
scaffold1771	K01897	PPARsignalingpathway	O22898	297	1e-155
scaffold1945	K01728	Pentoseandglucuronateinterconversions	Q940Q1	454	1e-166
scaffold198	K00517	Stilbenoid,diarylheptanoidandgingerolbiosynthesis	Q9LMM1	115	3e-39
scaffold1999	K03531	Cellcycle-Caulobacter	P45482	306	9e-98
scaffold2174	K00517	Stilbenoid,diarylheptanoidandgingerolbiosynthesis	Q9LMM1	469	1e-159
scaffold2195	K01179	Starchandsucrosemetabolism	Q69NF5	181	6e-48
scaffold2227	K05658	ABCtransporters	Q9ZR72	249	1e-75
scaffold2449	K05349	Starchandsucrosemetabolism	Q56078	77.8	1e-13
scaffold2730	K10256	Biosynthesisofunsaturatedfattyacids	P46313	624	0
scaffold2735	K13430	Plant-pathogeninteraction	Q9FE20	144	3e-36
scaffold296	K07374	Phagosome	P29511	344	1e-151
scaffold3069	K03129	Huntingtonsdisease	O00268	56.6	3e-07
scaffold3119	K08907	Photosynthesis-antennaproteins	Q01667	396	1e-133
scaffold3120	K08907	Photosynthesis-antennaproteins	Q01667	52	2e-07
scaffold3121	K05280	Flavoneandflavonolbiosynthesis	Q9SD85	106	2e-24
scaffold3179	K00703	Starchandsucrosemetabolism	Q9MAC8	337	1e-143
scaffold3506	K01307	Folatebiosynthesis	Q9SYL6	181	1e-54
scaffold3670	K02886	Ribosome	B0RZU3	40.8	0.004
scaffold3723	K03429	Glycerolipidmetabolism	P74165	57	2e-07
scaffold4313	K14424	Steroidbiosynthesis	Q8VWZ8	92.4	2e-22
scaffold4314	K14424	Steroidbiosynthesis	Q8VWZ8	288	2e-95
scaffold4356	K10775	Nitrogenmetabolism	P45724	167	1e-87
scaffold45	K08248	Cyanoaminoacidmetabolism	Q9SSM2	114	2e-28
scaffold4521	K00218	Porphyrinandchlorophyllmetabolism	P21218	516	1e-179
scaffold4705	K12492	Endocytosis	Q9M354	145	8e-39
scaffold4739	K03283	Toxoplasmosis	Q9LDZ0	192	1e-62
scaffold4947	K12824	Spliceosome	O14776	40.4	0.003
scaffold5249	K08332	Regulationofautophagy	Q7RXW1	36.6	0.077
scaffold5600	K13030	Cyanoaminoacidmetabolism	Q9SBL1	58.2	3e-08
scaffold6111	K14493	Planthormonesignaltransduction	Q940G6	145	4e-38
scaffold6179	K01512	Pyruvatemetabolism	Q2RQZ4	87.8	4e-21
scaffold6369	K14496	Planthormonesignaltransduction	Q9FLB1	51.2	1e-06
scaffold653	K00660	Flavonoidbiosynthesis	Q2R3A1	355	1e-165
scaffold6656	K02728	Proteasome	O81148	148	7e-42
scaffold6704	K00454	alpha-Linolenicacidmetabolism	Q9LUW0	270	3e-82
scaffold70	K00133	Glycine,serineandthreoninemetabolism	Q55512	123	7e-31
scaffold7099	K12160	RNAtransport	Q9FLP6	50.8	3e-07
scaffold7120	K03426	Nicotinateandnicotinamidemetabolism	O86062	47.4	5e-05
scaffold7282	K06654	Cellcycle-yeast	P20052	39.7	1e-05
scaffold7334	K02703	Photosynthesis	Q0ZJ40	145	7e-41
scaffold7518	K14184	Sesquiterpenoidbiosynthesis	Q84UU4	53.5	2e-07
scaffold7683	K14326	RNAtransport	Q9FJR0	39.7	0.01
scaffold7718	K12126	Circadianrhythm-plant	O80536	97.8	2e-20
scaffold7782	K13993	Proteinprocessinginendoplasmicreticulum	Q6Z6L5	55.8	1e-08
scaffold7797	K12373	Glycosaminoglycandegradation	Q8L7S6	424	1e-144
scaffold7880	K00517	Stilbenoid,diarylheptanoidandgingerolbiosynthesis	Q9LMX7	154	2e-41
scaffold8112	K01853	Steroidbiosynthesis	P38605	171	7e-48
scaffold812	K11096	Spliceosome	P62316	115	2e-34
scaffold8358	K10755	Mismatchrepair	Q93ZX1	127	2e-47
scaffold8360	K05280	Flavoneandflavonolbiosynthesis	Q9SD85	213	2e-60
scaffold8617	K00873	TypeIIdiabetesmellitus	Q54RF5	134	1e-59
scaffold8856	K01648	Citratecycle(TCAcycle)	Q9SGY2	423	1e-142
scaffold8894	K02716	Photosynthesis	Q9S841	488	1e-171
scaffold8928	K01728	Pentoseandglucuronateinterconversions	Q9SCP2	392	1e-132
scaffold8947	K02876	Ribosome	P25873	330	1e-109
scaffold9012	K11752	Riboflavinmetabolism	Q55158	82.8	6e-23
scaffold9111	K00162	Glycolysis/Gluconeogenesis	O64688	544	0
scaffold9248	K08901	Photosynthesis	Q9XI73	179	9e-54
scaffold9317	K12199	Endocytosis	Q9SZ15	116	6e-30
scaffold9436	K09587	Brassinosteroidbiosynthesis	O64989	158	5e-64
scaffold9581	K05658	ABCtransporters	Q9ZR72	96.3	2e-31
scaffold9623	K00697	Starchandsucrosemetabolism	Q94AH8	97.4	2e-21
scaffold9851	K01051	Pentoseandglucuronateinterconversions	Q8VYZ3	87	3e-34

## Sheet: L25-vs-L4_L4down-KEGGcount
Table S5: Pathway annotation of down-regulated DEGs in L25-vs-L4_L4down by KEGG
Sr. no	Pathway name	number
1	Planthormonesignaltransduction	16
2	Ribosome	10
3	Phenylpropanoidbiosynthesis	9
4	Starchandsucrosemetabolism	8
5	Steroidbiosynthesis	8
6	Stilbenoid,diarylheptanoidandgingerolbiosynthesis	8
7	Flavonoidbiosynthesis	7
8	Proteinprocessinginendoplasmicreticulum	7
9	Pentoseandglucuronateinterconversions	6
10	Phagosome	6
11	Photosynthesis	6
12	Plant-pathogeninteraction	6
13	Cyanoaminoacidmetabolism	5
14	Endocytosis	5
15	Phenylalaninemetabolism	5
16	Photosynthesis-antennaproteins	5
17	ABCtransporters	4
18	Nitrogenmetabolism	4
19	Porphyrinandchlorophyllmetabolism	4
20	RNAtransport	4
21	Spliceosome	4
22	Cellcycle	3
23	Diterpenoidbiosynthesis	3
24	Flavoneandflavonolbiosynthesis	3
25	Galactosemetabolism	3
26	Lysosome	3
27	Mineralabsorption	3
28	Oxidativephosphorylation	3
29	Purinemetabolism	3
30	Arginineandprolinemetabolism	2
31	Biosynthesisofunsaturatedfattyacids	2
32	Cellcycle-yeast	2
33	Circadianrhythm-plant	2
34	Fattyacidbiosynthesis	2
35	Glycerolipidmetabolism	2
36	Glycine,serineandthreoninemetabolism	2
37	Glycolysis/Gluconeogenesis	2
38	Mismatchrepair	2
39	mTORsignalingpathway	2
40	Phenylalanine,tyrosineandtryptophanbiosynthesis	2
41	Sulfurmetabolism	2
42	Toxoplasmosis	2
43	Tryptophanmetabolism	2
44	Vasopressin-regulatedwaterreabsorption	2
45	Adipocytokinesignalingpathway	1
46	Alanine,aspartateandglutamatemetabolism	1
47	alpha-Linolenicacidmetabolism	1
48	Amyotrophiclateralsclerosis(ALS)	1
49	Basaltranscriptionfactors	1
50	Brassinosteroidbiosynthesis	1
51	C5-Brancheddibasicacidmetabolism	1
52	Carotenoidbiosynthesis	1
53	Cellcycle-Caulobacter	1
54	Circadianrhythm-mammal	1
55	Citratecycle(TCAcycle)	1
56	Cysteineandmethioninemetabolism	1
57	Folatebiosynthesis	1
58	Glycerophospholipidmetabolism	1
59	Glycosaminoglycandegradation	1
60	Glyoxylateanddicarboxylatemetabolism	1
61	Huntingtonsdisease	1
62	MAPKsignalingpathway-yeast	1
63	Meiosis-yeast	1
64	Nicotinateandnicotinamidemetabolism	1
65	Non-homologousend-joining	1
66	Peptidoglycanbiosynthesis	1
67	Peroxisome	1
68	Polyketidesugarunitbiosynthesis	1
69	PPARsignalingpathway	1
70	Priondiseases	1
71	Proteasome	1
72	Proteindigestionandabsorption	1
73	Pyruvatemetabolism	1
74	Regulationofactincytoskeleton	1
75	Regulationofautophagy	1
76	Retinolmetabolism	1
77	Riboflavinmetabolism	1
78	Sesquiterpenoidbiosynthesis	1
79	SNAREinteractionsinvesiculartransport	1
80	Sphingolipidmetabolism	1
81	Toll-likereceptorsignalingpathway	1
82	TypeIIdiabetesmellitus	1
83	Ubiquinoneandotherterpenoid-quinonebiosynthesis	1
84	Ubiquitinmediatedproteolysis	1
85	Valine,leucineandisoleucinebiosynthesis	1
86	Vibriocholeraeinfection	1

## Sheet: LHA-vs-L4_L4up
Table S5: Pathway annotation of up-regulated DEGs in LHA-vs-L4_L4up by KEGG
Scaffold/contig ID	KEGG pathway ID	Pathway name	kegg ortholog	score	E-value
C100530	K08269	mTORsignalingpathway	Q6C7U0	37.4	0.038
C101376	K13832	Phenylalanine,tyrosineandtryptophanbiosynthesis	Q9SQT8	154	1e-42
C101528	K10418	Vasopressin-regulatedwaterreabsorption	O96860	93.2	4e-23
C101818	K00384	Pyrimidinemetabolism	Q99MD6	64.7	3e-11
C101940	K11262	Propanoatemetabolism	Q38970	85.1	1e-17
C102346	K13899	Salivarysecretion	P01035	42	0.0004
C103670	K14493	Planthormonesignaltransduction	Q940G6	51.6	7e-07
C103980	K00688	Starchandsucrosemetabolism	Q9LIB2	326	1e-104
C104988	K04733	Toll-likereceptorsignalingpathway	Q9FID9	69.7	1e-12
C111550	K13415	Planthormonesignaltransduction	O22476	91.7	3e-19
C105971	K02639	Photosynthesis	Q9ZQG8	170	2e-51
C122019	K10717	Zeatinbiosynthesis	Q9ZW95	310	1e-96
C106775	K00517	Stilbenoid,diarylheptanoidandgingerolbiosynthesis	P58045	189	3e-55
C107175	K01183	Aminosugarandnucleotidesugarmetabolism	Q688M5	45.4	0.0001
C108355	K14432	Planthormonesignaltransduction	Q6ZDF3	50.4	3e-06
scaffold5870	K00799	Glutathionemetabolism	Q9LZG7	197	3e-59
C110494	K13280	Proteinexport	Q5RC30	177	5e-53
C110522	K05679	ABCtransporters	Q64343	53.1	8e-07
C110624	K01834	Glycolysis/Gluconeogenesis	Q9SCS3	244	2e-78
C111130	K14486	Planthormonesignaltransduction	Q8S983	57	6e-08
C111216	K10610	Nucleotideexcisionrepair	Q9M0V3	62.4	1e-09
C111530	K01915	Alanine,aspartateandglutamatemetabolism	P51118	439	1e-153
C114452	K00799	Glutathionemetabolism	Q9ZW30	207	2e-63
C114648	K00799	Glutathionemetabolism	Q9ZW30	187	9e-56
C115092	K03066	Proteasome	P41836	50.8	6e-06
C115304	K13416	Planthormonesignaltransduction	Q94F62	212	3e-61
C116178	K01953	Nitrogenmetabolism	Q54MB4	50.8	8e-06
C116456	K01183	Aminosugarandnucleotidesugarmetabolism	P19172	344	1e-115
C116462	K13425	Plant-pathogeninteraction	O04609	116	3e-28
C116612	K04733	Toll-likereceptorsignalingpathway	Q9FID9	311	6e-96
C117006	K11820	Tryptophanmetabolism	O48676	239	2e-72
C117578	K13420	Plant-pathogeninteraction	Q9FL28	104	6e-23
C118168	K13424	Plant-pathogeninteraction	Q8S8P5	259	7e-79
C118274	K12893	Spliceosome	Q09167	39.3	0.029
C118350	K13417	Plant-pathogeninteraction	Q9SKG5	221	1e-63
C119148	K13354	Peroxisome	O04200	467	1e-162
C119326	K13420	Plant-pathogeninteraction	Q9FL28	116	2e-26
C119360	K01054	Glycerolipidmetabolism	Q99685	124	8e-31
C119426	K12486	Endocytosis	Q5F413	112	3e-26
C119470	K06670	Cellcycle	Q8W1Y0	116	1e-26
C119628	K00001	Glycolysis/Gluconeogenesis	P06525	614	0
C119634	K00469	Inositolphosphatemetabolism	Q8L799	480	1e-167
C119770	K13473	Plant-pathogeninteraction	Q8H8C7	223	1e-66
C119908	K00430	Phenylalaninemetabolism	Q96520	373	1e-124
C119952	K13648	Starchandsucrosemetabolism	Q8GWT1	253	7e-76
C120715	K01187	Galactosemetabolism	B3PEE6	120	1e-27
C120765	K14491	Planthormonesignaltransduction	Q9FXD6	69.7	2e-11
C120851	K04345	Vasopressin-regulatedwaterreabsorption	Q9SL76	120	1e-27
C121019	K14559	Ribosomebiogenesisineukaryotes	O00566	149	1e-37
C121163	K12356	Phenylpropanoidbiosynthesis	Q9LVR1	213	1e-60
C121491	K12796	NOD-likereceptorsignalingpathway	Q96RT1	111	2e-24
C121683	K09838	Carotenoidbiosynthesis	Q0JCU7	46.6	7e-09
C124053	K13416	Planthormonesignaltransduction	Q94F62	227	1e-62
C121915	K00390	Sulfurmetabolism	O05927	291	8e-93
C122155	K01210	Starchandsucrosemetabolism	A1CRV0	154	4e-40
C122325	K05280	Flavoneandflavonolbiosynthesis	Q9SD85	395	1e-129
C122337	K12309	Galactosemetabolism	Q9LFA6	662	0
C122515	K14498	Planthormonesignaltransduction	Q39193	583	0
C122873	K01805	Pentoseandglucuronateinterconversions	Q9FKK7	788	0
C123187	K07520	Axonguidance	O94929	60.1	3e-08
C123197	K01177	Starchandsucrosemetabolism	O23553	807	0
C123399	K14184	Sesquiterpenoidbiosynthesis	Q84UU4	390	1e-125
C123411	K01193	Galactosemetabolism	Q8W413	733	0
C123549	K13420	Plant-pathogeninteraction	Q9FL28	293	3e-84
C124029	K12575	Meiosis-yeast	Q08581	51.2	3e-05
scaffold9063	K01904	Phenylalaninemetabolism	Q6ETN3	243	7e-74
scaffold6479	K13430	Plant-pathogeninteraction	Q9FE20	88.6	2e-31
scaffold12092	K01087	Starchandsucrosemetabolism	O80738	446	1e-147
scaffold1405	K13420	Plant-pathogeninteraction	Q9FL28	77.4	9e-22
C96582	K00121	Glycolysis/Gluconeogenesis	Q9SK87	139	2e-38
scaffold4649	K13415	Planthormonesignaltransduction	O22476	200	2e-52
C57462	K00384	Pyrimidinemetabolism	Q86VQ6	39.7	0.0007
C67328	K01602	Glyoxylateanddicarboxylatemetabolism	P10798	96.3	6e-25
scaffold9308	K01897	PPARsignalingpathway	O22898	214	2e-91
C68496	K13448	Plant-pathogeninteraction	Q9SVG9	47	9e-07
C72542	K14513	Planthormonesignaltransduction	Q9S814	39.3	0.002
C75090	K12885	Spliceosome	Q96E39	82	1e-18
C77250	K06611	Galactosemetabolism	Q9SYJ4	35.4	0.028
C80600	K13425	Plant-pathogeninteraction	O04609	93.6	7e-23
C80808	K00517	Stilbenoid,diarylheptanoidandgingerolbiosynthesis	Q9FG65	85.1	3e-19
C81754	K09755	Phenylpropanoidbiosynthesis	Q42600	37	0.009
C83816	K00227	Steroidbiosynthesis	Q9M883	79	1e-17
C84866	K14486	Planthormonesignaltransduction	O23661	35	0.051
C85316	K03349	Cellcycle	Q8H1U5	163	3e-46
C85674	K08711	ABCtransporters	P33302	119	3e-30
C86894	K14550	Ribosomebiogenesisineukaryotes	A3GGS6	46.2	1e-05
scaffold6840	K00360	Nitrogenmetabolism	P11832	632	0
C87134	K00517	Stilbenoid,diarylheptanoidandgingerolbiosynthesis	Q9LVD2	131	8e-36
C87848	K10717	Zeatinbiosynthesis	Q9ZW95	95.5	1e-22
C88532	K14341	Bilesecretion	P26435	41.6	0.0004
C88562	K13429	Plant-pathogeninteraction	A8R7E6	63.5	3e-11
C88600	K12824	Spliceosome	O14776	60.1	5e-10
C91356	K08912	Photosynthesis-antennaproteins	P04778	213	3e-68
C92456	K14739	Mineralabsorption	Q7ZSY6	33.5	0.059
C93574	K01051	Pentoseandglucuronateinterconversions	Q9LXK7	45.4	3e-05
C94140	K07904	Endocytosis	P62494	123	7e-34
C94436	K00232	alpha-Linolenicacidmetabolism	O65201	176	5e-51
C94928	K08139	Meiosis-yeast	Q12300	38.5	0.008
C95144	K01183	Aminosugarandnucleotidesugarmetabolism	Q6RY07	49.7	1e-06
C95292	K04715	Sphingolipidmetabolism	Q6USK2	111	1e-27
C95966	K12338	Anthocyaninbiosynthesis	Q0WW21	108	4e-27
C96074	K02206	Pathwaysincancer	P24941	133	9e-37
C97086	K03091	RNApolymerase	P62180	35.8	0.065
C97270	K05933	Cysteineandmethioninemetabolism	Q0WPW4	194	4e-60
C99892	K13416	Planthormonesignaltransduction	Q94F62	223	4e-68
CL1030Contig1	K02433	Aminoacyl-tRNAbiosynthesis	A6TTJ8	89.4	4e-27
CL108Contig2	K03124	Basaltranscriptionfactors	Q9HHK5	46.6	2e-08
CL1099Contig1	K08711	ABCtransporters	P33302	213	1e-79
scaffold13035	K00517	Stilbenoid,diarylheptanoidandgingerolbiosynthesis	Q9FMY1	185	7e-52
CL1352Contig1	K01278	Proteindigestionandabsorption	P81425	51.2	2e-05
CL1586Contig1	K01183	Aminosugarandnucleotidesugarmetabolism	P19172	314	1e-103
CL15Contig2	K01210	Starchandsucrosemetabolism	P15703	43.1	0.001
scaffold739	K07192	Insulinsignalingpathway	O32076	40	0.02
C122107	K00517	Stilbenoid,diarylheptanoidandgingerolbiosynthesis	P58045	403	1e-132
CL1961Contig1	K00517	Stilbenoid,diarylheptanoidandgingerolbiosynthesis	Q9LIP5	409	1e-135
scaffold1205	K04459	MAPKsignalingpathway	Q0IID7	65.9	3e-10
CL210Contig1	K01176	Starchandsucrosemetabolism	Q8VZ56	552	0
CL243Contig1	K05666	ABCtransporters	Q63120	310	0
CL463Contig1	K13415	Planthormonesignaltransduction	O22476	99.8	3e-21
scaffold8740	K05280	Flavoneandflavonolbiosynthesis	Q9SD85	317	8e-98
CL664Contig1	K13416	Planthormonesignaltransduction	Q94F62	215	4e-59
CL72Contig1	K07299	Pathwaysincancer	Q8IRI6	78.2	4e-20
CL77Contig1	K04733	Toll-likereceptorsignalingpathway	Q9FID9	206	5e-54
CL782Contig1	K09468	MAPKsignalingpathway-yeast	P33749	39.7	0.011
C79308	K13415	Planthormonesignaltransduction	O22476	51.6	2e-07
CL8Contig3	K04733	Toll-likereceptorsignalingpathway	Q9FID9	80.9	3e-25
scaffold10088	K01955	Pyrimidinemetabolism	Q42601	914	0
scaffold10089	K01955	Pyrimidinemetabolism	Q42601	914	0
scaffold10133	K09490	Priondiseases	Q9LKR3	83.2	3e-29
scaffold10200	K08139	Meiosis-yeast	P32466	52.8	3e-15
scaffold10239	K08515	SNAREinteractionsinvesiculartransport	Q9LFP1	106	5e-26
scaffold10273	K01768	Meiosis-yeast	Q9V780	41.2	0.01
scaffold1040	K01183	Aminosugarandnucleotidesugarmetabolism	Q6K8R2	312	1e-103
scaffold10425	K01610	Glycolysis/Gluconeogenesis	Q9T074	918	0
scaffold10645	K00472	Arginineandprolinemetabolism	Q9LN20	106	2e-26
scaffold10702	K14432	Planthormonesignaltransduction	Q9M7Q3	47.8	5e-05
scaffold10841	K09047	Huntingtonsdisease	Q8K1L0	44.7	0.0001
scaffold10848	K03553	Homologousrecombination	B0TII6	41.6	0.005
scaffold8918	K11817	Tryptophanmetabolism	Q7G193	784	0
scaffold10944	K13430	Plant-pathogeninteraction	Q9FE20	56.6	1e-08
scaffold11192	K08139	Meiosis-yeast	C0SPB2	102	5e-22
scaffold11294	K14184	Sesquiterpenoidbiosynthesis	Q84UU4	271	1e-80
scaffold11393	K06611	Galactosemetabolism	Q9SYJ4	79.7	5e-30
scaffold11431	K00889	Phosphatidylinositolsignalingsystem	Q56YP2	131	8e-31
scaffold11604	K05280	Flavoneandflavonolbiosynthesis	Q9SD85	219	1e-61
scaffold11655	K02641	Photosynthesis	Q9S9P8	470	1e-162
scaffold1174	K08139	Meiosis-yeast	C0SPB2	106	3e-38
scaffold11776	K00103	Ascorbateandaldaratemetabolism	Q8HXW0	57.8	1e-07
scaffold11931	K04407	MAPKsignalingpathway	O95819	57.8	5e-07
scaffold11949	K04733	Toll-likereceptorsignalingpathway	Q9FID9	81.6	2e-16
scaffold11955	K00475	Flavonoidbiosynthesis	Q9S818	155	6e-52
scaffold11963	K04453	Pathwaysincancer	P52164	39.3	0.014
scaffold11992	K04733	Toll-likereceptorsignalingpathway	Q9FID9	120	7e-29
scaffold12017	K00121	Glycolysis/Gluconeogenesis	Q9SK86	108	5e-38
scaffold12034	K01595	Carbonfixationinphotosyntheticorganisms	Q9MAH0	1666	0
scaffold12035	K06265	Arrhythmogenicrightventricularcardiomyopathy(ARVC)	O18738	40.4	0.009
scaffold12134	K02087	Cellcycle	P29618	168	5e-49
scaffold12173	K01307	Folatebiosynthesis	Q9SYL6	309	1e-100
scaffold12208	K08233	Indolealkaloidbiosynthesis	O80477	184	3e-55
scaffold12323	K03006	RNApolymerase	P24928	46.2	0.001
scaffold12324	K03006	RNApolymerase	P24928	46.2	0.001
scaffold12334	K14564	Ribosomebiogenesisineukaryotes	Q54MT2	48.1	3e-05
scaffold12388	K13430	Plant-pathogeninteraction	Q9FE20	138	1e-36
scaffold12498	K14431	Planthormonesignaltransduction	Q39162	416	1e-138
scaffold12552	K14506	Planthormonesignaltransduction	Q9SKE2	270	1e-123
scaffold12578	K13030	Cyanoaminoacidmetabolism	Q9SBL1	297	1e-91
scaffold12777	K05280	Flavoneandflavonolbiosynthesis	Q9SD85	317	7e-99
scaffold12822	K00360	Nitrogenmetabolism	P11832	1350	0
scaffold12874	K10955	Vibriocholeraeinfection	Q02817	42.7	0.009
scaffold12952	K00224	Propanoatemetabolism	P52577	416	1e-142
scaffold13003	K12619	Ribosomebiogenesisineukaryotes	Q6BNU7	43.1	0.005
scaffold13037	K14491	Planthormonesignaltransduction	Q9FXD6	52.8	4e-06
scaffold13111	K00475	Flavonoidbiosynthesis	Q9S818	60.8	2e-18
scaffold13288	K09753	Phenylpropanoidbiosynthesis	Q9S9N9	252	7e-78
scaffold1333	K03083	Cellcycle	Q9FVS6	239	8e-73
scaffold13362	K12585	RNAdegradation	Q9CSH3	107	3e-23
scaffold13405	K01177	Starchandsucrosemetabolism	O23553	280	1e-83
scaffold13456	K13430	Plant-pathogeninteraction	Q9FE20	178	1e-62
scaffold13491	K04424	Tightjunction	Q54TM7	201	3e-57
scaffold13567	K00706	Starchandsucrosemetabolism	O74475	210	7e-55
scaffold13587	K13667	OthertypesofO-glycanbiosynthesis	Q5E9Q1	72.4	2e-12
scaffold13624	K08967	Cysteineandmethioninemetabolism	A9H8G4	40	0.01
scaffold13658	K05030	Olfactorytransduction	Q14CN2	45.8	0.0006
scaffold13699	K14990	Glutamatergicsynapse	Q9JM15	74.7	4e-13
scaffold13714	K02699	Photosynthesis	Q9SUI4	38.1	0.075
scaffold13722	K00876	Pyrimidinemetabolism	O65583	496	0
scaffold13733	K01255	Glutathionemetabolism	P30184	711	0
scaffold1380	K13416	Planthormonesignaltransduction	Q94F62	63.5	4e-11
scaffold13848	K05349	Starchandsucrosemetabolism	Q94KD8	556	0
scaffold13855	K12347	Lysosome	Q869V1	285	1e-85
scaffold13879	K01535	Oxidativephosphorylation	Q7XPY2	1564	0
scaffold139	K13416	Planthormonesignaltransduction	Q94F62	63.5	1e-09
scaffold13916	K04373	mTORsignalingpathway	Q15418	218	2e-58
scaffold143	K14506	Planthormonesignaltransduction	Q9SKE2	117	1e-35
scaffold1440	K04733	Toll-likereceptorsignalingpathway	Q9FID9	80.9	7e-20
scaffold1627	K00517	Stilbenoid,diarylheptanoidandgingerolbiosynthesis	Q94BN0	113	3e-28
scaffold1628	K00517	Stilbenoid,diarylheptanoidandgingerolbiosynthesis	Q94BN0	107	4e-34
scaffold1870	K08139	Meiosis-yeast	C0SPB2	69.3	8e-16
scaffold2033	K09490	Priondiseases	Q9LKR3	82	8e-24
scaffold2388	K12182	Endocytosis	Q9JJ50	68.6	2e-13
scaffold7298	K13065	Stilbenoid,diarylheptanoidandgingerolbiosynthesis	Q9FI78	50.8	1e-05
scaffold255	K00128	Glycolysis/Gluconeogenesis	Q8W033	257	1e-95
scaffold2565	K09580	Proteinprocessinginendoplasmicreticulum	Q9FF55	344	1e-110
scaffold2583	K13425	Plant-pathogeninteraction	O04609	100	6e-22
scaffold2635	K12872	Spliceosome	Q6Z358	379	1e-145
scaffold2796	K00083	Phenylpropanoidbiosynthesis	Q9SJ25	191	5e-92
scaffold2861	K01365	Lysosome	O65039	269	4e-84
scaffold2926	K05768	Regulationofactincytoskeleton	Q9LVC6	42.7	0.007
scaffold2929	K01087	Starchandsucrosemetabolism	O80738	375	1e-121
scaffold3090	K14500	Planthormonesignaltransduction	Q944A7	29.3	0.043
scaffold3097	K01873	Valine,leucineandisoleucinebiosynthesis	Q9KP73	53.9	2e-10
scaffold8799	K10352	Tightjunction	Q9UKX3	63.5	7e-09
scaffold3184	K13416	Planthormonesignaltransduction	Q94F62	214	2e-57
scaffold3315	K14190	Ascorbateandaldaratemetabolism	Q8RWE8	454	1e-153
scaffold3341	K12356	Phenylpropanoidbiosynthesis	O81498	155	4e-40
scaffold3402	K14486	Planthormonesignaltransduction	Q6YVY0	287	1e-87
scaffold3456	K01112	Fructoseandmannosemetabolism	Q9Z2D1	109	2e-43
scaffold3679	K00813	Phenylalaninemetabolism	P46644	466	1e-160
scaffold3793	K12667	N-Glycanbiosynthesis	Q5N7W3	185	9e-53
scaffold3847	K07200	Insulinsignalingpathway	Q91WG5	55.1	3e-08
scaffold3987	K01210	Starchandsucrosemetabolism	P15703	42.4	0.004
scaffold4062	K02433	Aminoacyl-tRNAbiosynthesis	Q8DK65	92	6e-19
scaffold4128	K13415	Planthormonesignaltransduction	O22476	93.2	2e-19
scaffold4369	K14492	Planthormonesignaltransduction	O80366	107	9e-33
scaffold4516	K10581	Ubiquitinmediatedproteolysis	Q9ZVX1	407	1e-126
scaffold457	K00517	Stilbenoid,diarylheptanoidandgingerolbiosynthesis	Q9FG65	223	2e-65
scaffold4588	K03260	Viralmyocarditis	Q76E23	69.3	9e-12
scaffold4621	K13420	Plant-pathogeninteraction	Q9FL28	101	4e-21
scaffold4688	K10581	Ubiquitinmediatedproteolysis	Q9ZVX1	218	2e-74
scaffold4703	K08711	ABCtransporters	P33302	414	1e-119
scaffold4704	K04459	MAPKsignalingpathway	Q9PW71	104	2e-22
scaffold4709	K00547	Cysteineandmethioninemetabolism	Q8LAX0	310	1e-109
scaffold4807	K13229	Benzoxazinoidbiosynthesis	Q84TC2	117	1e-32
scaffold4810	K13430	Plant-pathogeninteraction	Q9FE20	177	5e-48
scaffold4811	K13417	Plant-pathogeninteraction	Q9SKG5	40	0.008
scaffold4913	K00430	Phenylalaninemetabolism	Q9SJZ2	40	1e-08
scaffold5024	K13416	Planthormonesignaltransduction	Q94F62	107	2e-23
scaffold5028	K01044	Tropane,piperidineandpyridinealkaloidbiosynthesis	O31452	38.5	0.061
scaffold51	K13457	Plant-pathogeninteraction	Q39214	259	3e-71
scaffold5300	K13415	Planthormonesignaltransduction	O22476	94	6e-36
scaffold5360	K01602	Glyoxylateanddicarboxylatemetabolism	P10798	275	6e-92
scaffold5605	K08332	Regulationofautophagy	Q7RXW1	72.8	9e-13
scaffold5677	K01213	Pentoseandglucuronateinterconversions	P49063	122	2e-68
scaffold5687	K12132	Circadianrhythm-plant	Q9CAV6	504	1e-165
scaffold5755	K00888	Inositolphosphatemetabolism	Q9FMJ0	106	2e-26
scaffold5801	K14515	Planthormonesignaltransduction	Q9SKK0	40.4	0.008
scaffold5805	K09757	Phenylpropanoidbiosynthesis	Q8RUW5	198	1e-59
scaffold5840	K00510	Mineralabsorption	Q9C9L4	335	1e-112
scaffold5850	K01115	Etherlipidmetabolism	Q9T053	196	2e-79
scaffold5933	K01953	Nitrogenmetabolism	P22106	60.1	1e-08
scaffold5934	K06611	Galactosemetabolism	Q9SYJ4	281	3e-80
scaffold6033	K08311	RNAdegradation	Q92LA8	37	0.086
scaffold6206	K08711	ABCtransporters	P33302	246	8e-66
scaffold6236	K00264	Nitrogenmetabolism	Q9LV03	879	0
scaffold6254	K12613	RNAdegradation	P53550	45.4	0.001
scaffold645	K13430	Plant-pathogeninteraction	Q9FE20	189	1e-50
scaffold647	K13428	Plant-pathogeninteraction	C0LGT6	63.2	9e-11
scaffold659	K13428	Plant-pathogeninteraction	C0LGT6	81.6	2e-16
scaffold6611	K12127	Circadianrhythm-plant	Q9LKL2	229	1e-107
scaffold6809	K04733	Toll-likereceptorsignalingpathway	Q9FID9	103	3e-23
scaffold6841	K00360	Nitrogenmetabolism	P11832	414	1e-136
scaffold6869	K01728	Pentoseandglucuronateinterconversions	Q9C5M8	405	1e-138
scaffold6998	K14307	RNAtransport	Q9VDV3	42.7	0.005
scaffold7030	K13415	Planthormonesignaltransduction	O22476	115	1e-28
scaffold7143	K11294	PathogenicEscherichiacoliinfection	P41891	59.3	1e-08
scaffold7259	K01183	Aminosugarandnucleotidesugarmetabolism	Q11174	97.8	8e-21
scaffold7413	K11419	Lysinedegradation	Q8X225	86.7	5e-19
scaffold7512	K01953	Nitrogenmetabolism	Q54MB4	48.9	2e-05
scaffold7892	K04123	Diterpenoidbiosynthesis	Q9C5Y2	341	1e-176
scaffold7893	K04123	Diterpenoidbiosynthesis	Q9C5Y2	36.6	0.069
scaffold8034	K13424	Plant-pathogeninteraction	Q8S8P5	65.5	2e-10
scaffold8133	K14498	Planthormonesignaltransduction	Q9SMQ4	40.8	0.011
scaffold8192	K01883	Aminoacyl-tRNAbiosynthesis	Q1G8Z0	39.3	0.078
scaffold8390	K14491	Planthormonesignaltransduction	Q940D0	63.5	2e-09
scaffold854	K00660	Flavonoidbiosynthesis	Q9SBL5	365	1e-119
scaffold855	K00660	Flavonoidbiosynthesis	Q2R3A1	204	6e-73
scaffold8692	K05850	Salivarysecretion	P23220	54.3	1e-07
scaffold8806	K13457	Plant-pathogeninteraction	Q39214	47.4	2e-05
scaffold8913	K00029	Pyruvatemetabolism	O82191	770	0
scaffold9037	K04733	Toll-likereceptorsignalingpathway	Q9FID9	119	9e-28
scaffold9124	K01897	PPARsignalingpathway	Q8LKS5	243	1e-84
scaffold9238	K09838	Carotenoidbiosynthesis	Q9FGC7	40	0.023
scaffold9360	K06066	Notchsignalingpathway	Q9DA19	61.2	1e-08
scaffold9432	K05933	Cysteineandmethioninemetabolism	Q0WPW4	141	1e-36
scaffold9557	K06611	Galactosemetabolism	Q9SYJ4	278	5e-79
scaffold9652	K00128	Glycolysis/Gluconeogenesis	Q8S528	811	0
scaffold966	K10525	alpha-Linolenicacidmetabolism	Q93ZC5	234	2e-72
scaffold9801	K00697	Starchandsucrosemetabolism	Q94AH8	534	0
scaffold9869	K13416	Planthormonesignaltransduction	Q94F62	47.8	4e-09
scaffold9883	K14549	Ribosomebiogenesisineukaryotes	Q7ZW33	42	0.003
scaffold9891	K10581	Ubiquitinmediatedproteolysis	Q9ZVX1	140	8e-36
scaffold9916	K14005	Proteinprocessinginendoplasmicreticulum	Q8L611	74.7	2e-22
scaffold9929	K09753	Phenylpropanoidbiosynthesis	Q9S9N9	140	6e-37
scaffold9971	K04733	Toll-likereceptorsignalingpathway	Q9FID9	241	3e-65

## Sheet: LHA-vs-L4_L4up-KEGG-count
Table S5: Pathway annotation of up-regulated DEGs in LHA-vs-L4_L4up by KEGG
Sr. no	Pathway name	number
1	Planthormonesignaltransduction	34
2	Plant-pathogeninteraction	25
3	Starchandsucrosemetabolism	13
4	Stilbenoid,diarylheptanoidandgingerolbiosynthesis	10
5	Toll-likereceptorsignalingpathway	10
6	Galactosemetabolism	7
7	Glycolysis/Gluconeogenesis	7
8	Meiosis-yeast	7
9	Nitrogenmetabolism	7
10	Phenylpropanoidbiosynthesis	7
11	ABCtransporters	6
12	Aminosugarandnucleotidesugarmetabolism	6
13	Pyrimidinemetabolism	5
14	Ribosomebiogenesisineukaryotes	5
15	Cellcycle	4
16	Cysteineandmethioninemetabolism	4
17	Flavoneandflavonolbiosynthesis	4
18	Flavonoidbiosynthesis	4
19	Glutathionemetabolism	4
20	Pentoseandglucuronateinterconversions	4
21	Phenylalaninemetabolism	4
22	Spliceosome	4
23	Aminoacyl-tRNAbiosynthesis	3
24	Endocytosis	3
25	MAPKsignalingpathway	3
26	Pathwaysincancer	3
27	Photosynthesis	3
28	RNAdegradation	3
29	RNApolymerase	3
30	Ubiquitinmediatedproteolysis	3
31	alpha-Linolenicacidmetabolism	2
32	Ascorbateandaldaratemetabolism	2
33	Carotenoidbiosynthesis	2
34	Circadianrhythm-plant	2
35	Diterpenoidbiosynthesis	2
36	Glyoxylateanddicarboxylatemetabolism	2
37	Inositolphosphatemetabolism	2
38	Insulinsignalingpathway	2
39	Lysosome	2
40	Mineralabsorption	2
41	mTORsignalingpathway	2
42	PPARsignalingpathway	2
43	Priondiseases	2
44	Propanoatemetabolism	2
45	Proteinprocessinginendoplasmicreticulum	2
46	Salivarysecretion	2
47	Sesquiterpenoidbiosynthesis	2
48	Tightjunction	2
49	Tryptophanmetabolism	2
50	Vasopressin-regulatedwaterreabsorption	2
51	Zeatinbiosynthesis	2
52	Alanine,aspartateandglutamatemetabolism	1
53	Anthocyaninbiosynthesis	1
54	Arginineandprolinemetabolism	1
55	Arrhythmogenicrightventricularcardiomyopathy(ARVC)	1
56	Axonguidance	1
57	Basaltranscriptionfactors	1
58	Benzoxazinoidbiosynthesis	1
59	Bilesecretion	1
60	Carbonfixationinphotosyntheticorganisms	1
61	Cyanoaminoacidmetabolism	1
62	Etherlipidmetabolism	1
63	Folatebiosynthesis	1
64	Fructoseandmannosemetabolism	1
65	Glutamatergicsynapse	1
66	Glycerolipidmetabolism	1
67	Homologousrecombination	1
68	Huntingtonsdisease	1
69	Indolealkaloidbiosynthesis	1
70	Lysinedegradation	1
71	MAPKsignalingpathway-yeast	1
72	N-Glycanbiosynthesis	1
73	NOD-likereceptorsignalingpathway	1
74	Notchsignalingpathway	1
75	Nucleotideexcisionrepair	1
76	Olfactorytransduction	1
77	OthertypesofO-glycanbiosynthesis	1
78	Oxidativephosphorylation	1
79	PathogenicEscherichiacoliinfection	1
80	Peroxisome	1
81	Phenylalanine,tyrosineandtryptophanbiosynthesis	1
82	Phosphatidylinositolsignalingsystem	1
83	Photosynthesis-antennaproteins	1
84	Proteasome	1
85	Proteindigestionandabsorption	1
86	Proteinexport	1
87	Pyruvatemetabolism	1
88	Regulationofactincytoskeleton	1
89	Regulationofautophagy	1
90	RNAtransport	1
91	SNAREinteractionsinvesiculartransport	1
92	Sphingolipidmetabolism	1
93	Steroidbiosynthesis	1
94	Sulfurmetabolism	1
95	Tropane,piperidineandpyridinealkaloidbiosynthesis	1
96	Valine,leucineandisoleucinebiosynthesis	1
97	Vibriocholeraeinfection	1
98	Viralmyocarditis	1

[truncated: 2 more sheets: LHA-vs-L4_L4down, LHA-vs-L4_L4down-KEGGcount]
