# Supplementary material for: Comparative transcriptome analysis of Rheum australe, an endangered medicinal herb, growing in its natural habitat and those grown in controlled growth chambers
Source: Sci Rep. 2021 Feb 12;11:3702. doi: 10.1038/s41598-020-79020-8 (PMC7881009; doi:10.1038/s41598-020-79020-8)
Supplement: Supplementary file 8 — Supplementary Table 6. [file 41598_2020_79020_MOESM8_ESM.xlsx]

## Sheet: Primers
Table S6: Gene-specific primers used for qRT-PCR analysis
	Unigene	Gene discription	Forward primer (5'-3')	Reverse primer (5'-3')
1	C103338	Calcium-binding protein (TCM)	GTGAGAAGCCGCTGGTGAAA	GCATCACTTTGCTCATGTCACA
2	scaffold10866	Phosphatase2C (PP2C49)	GATCGACGACCTATCCATGCA	GGTCCTCCATGGCCATCA
3	C119908	Peroxidase 12-like (Prx12)	ATTGCTTCGTTCAGGGATGTG	TCGATCGCTTCCTGTCTCAA
4	scaffold5870	Glutathione-S-transferase2 (GST2)	GGGCGTTGACTACGACTACCA	GGACCGGGTTCATCTCTAACAG
5	scaffold11206	Glutathione peroxidase (GPX)	CAGCCTGAGGTTCGAGCATT	CACATCATTGCCACGAGCAT
6	scaffold10099	Glutaredoxin (GRX)	GGCAGGAGATTGAGAAGGTGTT	AACGAAGCGTTCGCCTATGA
7	scaffold12768	Cu/Zn SOD	TGTCAGCGGCACCATAAATTT	CCATGAAGGCCTGGCTTAAG
8	scaffold966	Allene oxide cyclase2 (AOC2)	CGATCGGTACGAGGCAATGT	ACCCACCCGTCACTGCTAGAT
9	scaffold12767	S-adenosylmethionine synthase2 (SAM2)	CATGCCCCTTAGCCACGTT	GGTCTTGCCATCAGGCCTTA
10	C121683	Zeaxanthin epoxidase (ZEP)	GGCACAAGGGATCACGAACT	CCTTGGAGGAGAATCGAATGG
11	scaffold5930	Gibberellin receptor GID1B	CCACAGGCTACAATTGGCTTCT	GCTTGGCCTCACAAAGTTCCT
12	C115304	Somatic embryogenesis receptor kinase 1-like (SERK1)	CTCGTCCACTTTGGTCATTTGA	TGCACGAGCAGATTTAGTTCGA
13	scaffold9644	Early light-induced protein (ELIP)	GCTGTCGTTTGCATCGTTGA	CATTCCACAGCTCTGCATCTG
14	scaffold1040	ClassIV chitinase (CHI4)	CCACGAGACCGGACACTTTT	GTTGCACGGCCATTGTGTT
15	CL532Contig1	Pathogenesis-related proteins (PR10)	TCCCCGAAACCTTCAAATCC	TCGTTCCTTCGGAGAAGTTGAT
16	CL1825Contig1	Wound-induced protein (WIN)	CAGCGGTGGAGGAGTTGAAA	CCTGAGCCAAGGACTTGAGATT
17	scaffold9063	4-coumarate-CoA-ligase (4CL)	GTGGAACCGTCGTCAGGAA	TGCAAATCTCTCCAGGTTGGT
18	scaffold5650	Caffeic acid 3-O-methyltransferase (COMT)	CCTCACCTTGGGATGGAACA	CGTTGCCCCAGTCATGAAG
19	C111844	Caffeoyl-CoA O-methyltransferase 5 (CCoAOMT5)	GCCCCGATGAGGAAATACGT	ACGGGAAGCTGGCAGATCT
20	C123641	3-Hydroxy-3-methylglutaryl-coenzyme A reductase 1 (HMGR)	GAGGCTGTTAATGACGGAAAGG	CTGATTGGGAAGCAAGCTGAGT
21	C113600	Chorismate mutase2	GCCCAGATTCCTTGCTCCTT	GGCGTCTCTTCCGGATTTTC
22	CL224Contig1	Chlorophylla/b-bindingprotein (LHCP)	TCCCGGAAAGTGATCGAAGT	AAATTGACACCCCACATTGGTT
23	C118620	PIP2;1 like	GCGTTCCAAAGCGCCTATTA	AGCACGAAAGTGCCGATGAT
24	C122185	WRKY	AGCGGCTCACAACCGTCTTA	CGCTCCCTTTCACTTGCTTCT
25	C117200	NAC	TCGACGAAATGCTTCAACCA	AACATCAGGGAAGGCATCAGA
26	scaffold4368	NAC48	AGTCAATTCCAAGGGTGTCCAT	GCTTTCATGTGGGCCAGAGT
27	C117806	MYB1R1	CCTGACAACAATCCGATCCAA	GGGACGGTTCGATCACAGAGT
28	scaffold5748	ERF/AP2	GGAGAAGGCGGCGTACAAG	AGGAGCCCAGCCAAATCC
29	scaffold2228	GAPDH	CTCAATGACGGCCACACAGA	ACCAGTGCTGCTGGGAATG

## Sheet: DEGs list
Table S6: List of selected DEGs involved in different pathways in Rheum australe transcriptome
* Green colour showed upregulated genes	* Pink colour showed downregulated genes
Unigenes	L25-vs-LHA Log2(fold change)	L25-vs-L4 Log2(fold change)	LHA-vs-L4 Log2(fold change)	Gene discription	Annotation (BLASTX)
Ca2+ signaling	LHA/L25	L4/L25	L4/LHA
scaffold2880	2.44422	3.2797	-2.44422	Calcium dependent protein kinase	gb|ACB38175.1|putativecalciumdependentproteinkinase[Silene...
C106887	2.10512	4.06859	-2.10512	Calcium-dependent protein kinase 3	gb|AKO82461.1|calcium-dependentproteinkinase3[Vitispseudor...
C123299	0.736966	-1.08835	-0.736966	CBL-interacting protein kinase07	ref|NP_001268154.1|CBL-interactingproteinkinase07[Vitisvin...
scaffold13297	0.24973	-1.55109	-0.24973	CBL-interacting protein kinase 08	ref|NP_001268038.1|CBL-interactingproteinkinase08[Vitisvin...
C94060	23.0309	23.1765	-23.0309	CBL-interacting protein kinase 10	gb|ALL99117.1|CBL-interactingproteinkinase10[Vitisvinifera]
C122391	5.57368	5.54407	-5.57368	CBL-interacting protein kinase16	ref|NP_001267894.1|CBL-interactingproteinkinase16[Vitisvin...
C90302	2.57513	-22.8595	-2.57513	CBL-interacting serine/threonine-protein kinase 1-like	ref|XP_011071316.1|PREDICTED:CBL-interactingserine/threonine-...
scaffold13825	5.52501	4.2303	-5.52501	CBL-interacting serine/threonine-protein kinase 1-like 5-Like	ref|XP_004145504.1|PREDICTED:CBL-interactingserine/threonine-...
scaffold8133	-2.69032	2.85307	2.69032	CBL-interacting serine/threonine-protein kinase 1-like 21	ref|XP_014625421.1|PREDICTED:CBL-interactingserine/threonine-...
C109211	26.382	20.0156	-26.382	Calcium-binding protein Cml19	ref|XP_011464987.1|PREDICTED:putativecalcium-bindingprotein...
scaffold12747	5.38937	4.00656	-5.38937	Calcium-binding protein Cml24	ref|XP_008223378.1|PREDICTED:calcium-bindingproteinCML24[Pr…
C116516	4.74241	3.8893	-4.74241	Calcium-binding protein Cml35	ref|XP_002276334.1|PREDICTED:probablecalcium-bindingprotein...
scaffold2113	4.91741	4.19127	-4.91741	Calcium-binding protein Cml25	ref|XP_010104706.1|putativecalcium-bindingproteinCML25[Moru...
scaffold3780	24.0813	21.8191	-24.0813	Calcium-binding protein Pbp1-Like	ref|XP_010060468.1|PREDICTED:calcium-bindingproteinPBP1-like...
C109495	2.74469	0.355175	-2.74469	Calcium-binding protein Ole E 8-Like	ref|XP_002274476.1|PREDICTED:calcium-bindingallergenOlee8...
C68496	0	25.2244	0	Calcium-binding protein Betv 3-Like	ref|XP_010278926.1|PREDICTED:calcium-bindingallergenBetv3-...
C103338	2.08579	3.95025	-2.08579	Calcium-binding protein	ref|XP_007051487.1|Calcium-bindingEF-handfamilyprotein[Theo...
scaffold13781	3.64134	1.84567	-3.64134	Calmodulin-binding protein	gb|ABM55247.1|calmodulin-bindingprotein[Betavulgaris]
scaffold9698	3.56316	4.5509	-3.56316	Calmodulin binding protein-like isoform 1	ref|XP_007036113.1|Calmodulinbindingprotein-likeisoform1[T...
scaffold5131	-19.6096	1.36457	19.6096	Calmodulin-binding transcription activator 4	ref|XP_008222186.1|PREDICTED:calmodulin-bindingtranscription...
scaffold8500	2.28293	4.58576	-2.28293	Calmodulin-binding transcription activator 4	ref|XP_010682739.1|PREDICTED:calmodulin-bindingtranscription...
scaffold13118	1.48705	3.6908	-1.48705	Calmodulin-binding transcription activator 6	ref|XP_010671669.1|PREDICTED:calmodulin-bindingtranscription...
scaffold10907	3.93261	1.206	-3.93261	Mitogen-activated protein kinase kinase	ref|XP_009360049.1|PREDICTED:mitogen-activatedproteinkinase...
C119622	2.18955	4.36476	-2.18955	Mitogen-activated protein kinase kinase kinase1	ref|XP_010671270.1|PREDICTED:mitogen-activatedproteinkinase...
scaffold13454	7.05456	2.70782	-7.05456	Mitogen-activated protein kinase9	gb|AAU95462.1|mitogen-activatedproteinkinase9[Brassicanapu...
scaffold7079	5.51928	0.966833	-5.51928	Mitogen-activated protein kinase kinase kinase3-like	ref|XP_008440288.1|PREDICTED:mitogen-activatedproteinkinase...
C103900	23.9646	23.4614	-23.9646	Protein phosphatase 2C 25	ref|XP_010685523.1|PREDICTED:probableproteinphosphatase2C2...
scaffold13724	6.01698	3.57766	-6.01698	Protein phosphatase 2C 27	ref|XP_002532504.1|proteinphosphatase2c,putative[Ricinusco...
C122077	2.75258	0.01805	-2.75258	Protein phosphatase 2C 34	ref|XP_010674092.1|PREDICTED:probableproteinphosphatase2C3...
C120851	3.07378	5.36837	-3.07378	Protein phosphatase 2C 34	ref|XP_011092105.1|PREDICTED:probableproteinphosphatase2C3...
CL305Contig1	2.92043	3.85263	-2.92043	Protein phosphatase 2C 40	ref|XP_010667317.1|PREDICTED:probableproteinphosphatase2C4...
scaffold10866	3.92522	5.19172	-3.92522	Protein phosphatase 2C 49-like	ref|XP_006588557.1|PREDICTED:probableproteinphosphatase2C4...
scaffold11863	2.52083	3.67856	-2.52083	Protein phosphatase 2C 63	ref|XP_011030371.1|PREDICTED:probableproteinphosphatase2C6...
C121049	3.42206	4.65374	-3.42206	Protein phosphatase 2C 63	ref|XP_010271837.1|PREDICTED:probableproteinphosphatase2C6...
scaffold9311	1.97473	3.16099	-1.97473	Histidine kinase 3	ref|XP_009372265.1|PREDICTED:histidinekinase3[Pyrusxbrets...
scaffold6611	2.7578	5.39668	-2.7578	Two-component response regulator-like APRR1	ref|XP_010678468.1|PREDICTED:two-componentresponseregulator-...
scaffold8390	-3.06653	1.04626	3.06653	Two-component response regulator-like APRR2	ref|XP_009625720.1|PREDICTED:two-componentresponseregulator-...
scaffold2337	21.4874	22.9116	-21.4874	Two-component response regulator ARR2	ref|XP_010670915.1|PREDICTED:two-componentresponseregulator...
CL23Contig1	4.52154	4.9542	-4.52154	Wall-associated receptor kinase-like 1	ref|XP_009627286.1|PREDICTED:wall-associatedreceptorkinase-l...
CL8Contig3	1.46906	4.25907	-1.46906	Wall-associated receptor kinase-like 22	ref|XP_002297686.2|putativewall-associatedkinasefamilyprote...
scaffold1440	1.86632	4.04323	-1.86632	Wall-associated receptor kinase-l	ref|XP_006490107.1|PREDICTED:wall-associatedreceptorkinase-l...
Antioxidents
C119908	2.98644	5.48543	-2.98644	Peroxidase 12-like	ref|XP_010261010.1|PREDICTED:peroxidase12-like[Nelumbonucif...
C106465	0.844969	-2.06116	-0.844969	Peroxidase 47	ref|XP_010674290.1|PREDICTED:peroxidase47[Betavulgarissubs...
scaffold6195	-0.893834	0.748461	0.893834	Peroxidase 31	ref|XP_002517399.1|Peroxidase31precursor,putative[Ricinusc...
C120065	2.3372	-1.52558	-2.3372	Peroxidase 42-like	ref|XP_010278692.1|PREDICTED:peroxidase42-like[Nelumbonucif...
C116390	2.77412	4.55414	-2.77412	Cationic peroxidase 1-like	ref|XP_010256954.1|PREDICTED:cationicperoxidase1-like[Nelum...
scaffold12768	0.783589	-0.820875	-0.783589	Copper/zinc superoxide dismutase	gb|AAY90123.1|copper/zincsuperoxidedismutase[Rheumaustrale]
C96572	23.6074	20.6276	-23.6074	Glutathione transferase	ref|XP_010091847.1|GlutathionetransferaseGST23[Morusnotabi...
C109836	3.04213	0.502046	-3.04213	Glutathione S-transferase	gb|ACC86120.1|glutathioneS-transferase[Knorringiasibirica]
scaffold5870	1.95248	5.28511	-1.95248	Glutathione-S-transferase2	gb|ACH63238.1|glutathione-S-transferase2[Rheumaustrale]
scaffold12368	3.1036	4.34717	-3.1036	Glutathione S-transferase	ref|XP_010101874.1|putativeglutathioneS-transferase[Morusno...
C114452	1.43041	5.52952	-1.43041	Glutathione S-transferase	ref|XP_011000057.1|PREDICTED:probableglutathioneS-transferas...
scaffold9385	2.36517	3.42532	-2.36517	Glutathione S-transferase	ref|XP_004302690.1|PREDICTED:probableglutathioneS-transferas...
scaffold11206	2.90686	4.0926	-2.90686	Glutathione peroxidase	gb|ACH63236.1|glutathioneperoxidase[Rheumaustrale]
scaffold11004	1.91826	-20.1704	-1.91826	Glutathione reductase	ref|XP_010554451.1|PREDICTED:glutathionereductase,chloroplas...
scaffold10099	-1.61224	2.2258	1.61224	Glutaredoxin	gb|ACH63240.1|glutaredoxin[Rheumaustrale]
scaffold1785	3.89383	0.604871	-3.89383	Glutaredoxin-C13	ref|XP_002268050.1|PREDICTED:glutaredoxin-C13[Vitisvinifera]
C104352	6.22769	-0.0577155	-6.22769	Glutaredoxin-C6	ref|XP_015084477.1|PREDICTED:glutaredoxin-C6[Solanumpennellii]
C76088	25.3988	0	-25.3988	Glutaredoxin-C6	ref|XP_012857766.1|PREDICTED:glutaredoxin-C6[Erythranthegutt...
scaffold6851	4.69647	1.52177	-4.69647	Glutaredoxin-C9-like	ref|XP_010245570.1|PREDICTED:glutaredoxin-C9-like[Nelumbonuc...
scaffold9671	4.91995	3.96851	-4.91995	Glutaredoxin-C9-like	ref|XP_009767693.1|PREDICTED:glutaredoxin-C9-like[Nicotianas...
C101818	-2.72575	0.129586	2.72575	Monothiolglutaredoxin-S1	ref|XP_010694076.1|PREDICTED:monothiolglutaredoxin-S1-like[B...
C102944	-1.52464	1.23588	1.52464	Monothiolglutaredoxin-S1	ref|XP_010684482.1|PREDICTED:monothiolglutaredoxin-S1-like[B...
C98658	2.29488	0.842187	-2.29488	Monothiolglutaredoxin-S1-like	ref|XP_010684481.1|PREDICTED:monothiolglutaredoxin-S1-like[B...
C106009	-4.65932	-1.19135	4.65932	Monothiolglutaredoxin-S2	ref|XP_010098332.1|Monothiolglutaredoxin-S2[Morusnotabilis]...
C113276	0.300695	2.72125	-0.300695	Thioredoxin	gb|ABS84825.1|thioredoxin[Limoniumbicolor]
scaffold10701	1.91213	2.63649	-1.91213	Monodehydroascorbate reductase	gb|KHG04451.1|Monodehydroascorbatereductase,fruitisozyme[Go...
C82887	-24.8009	-1.0734	24.8009	Metallothionein-like protein	gb|AAO92264.1|metallothionein-likeprotein[Arachishypogaea]
C83161	0.214484	3.21374	-0.214484	Metallothionein-like protein 3	ref|XP_010465497.1|PREDICTED:metallothionein-likeproteintype...
C92456	-24.148	0.237063	24.148	Metallothionein-like protein type 3	sp|Q40256.1|MT3_MUSACRecName:Full=Metallothionein-likeprotein...
CL234Contig1	1.85765	5.08679	-1.85765	Metallothionein-like protein	ref|XP_003628521.1|Metallothionein-likeprotein[Medicagotrunc...
Phytohormones
scaffold966	0.957949	3.25897	-0.957949	Allene oxide cyclase 2	ref|XP_010265246.1|PREDICTED:alleneoxidecyclase2,chloropla...
scaffold12079	23.5297	20.1581	-23.5297	Allene oxide cyclase 2	ref|XP_010502446.1|PREDICTED:alleneoxidecyclase2,chloropla...
C96380	23.6242	19.6453	-23.6242	Jasmonate O-methyltransferase	ref|XP_002281579.1|PREDICTED:jasmonateO-methyltransferase[Vi...
CL1207Contig1	0.147636	2.65044	-0.147636	60 kDa Jasmonate-induced protein	ref|XP_010942712.1|PREDICTED:60kDajasmonate-inducedprotein-...
scaffold4664	3.56103	3.97772	-3.56103	Lipoxygenase homology domain/PLAT domain-containing protein3	ref|XP_010680840.1|PREDICTED:lipoxygenasehomologydomain-cont...
scaffold5532	1.8606	3.59364	-1.8606	Lipoxygenase isoformX1	ref|XP_010659819.1|PREDICTED:lipoxygenaseisoformX1[Vitisvi...
CL426Contig1	4.51572	4.76237	-4.51572	Salicylate carboxymethyl transferase	ref|XP_008236923.1|PREDICTED:salicylatecarboxymethyltransfera...
CL757Contig1	4.88897	5.3789	-4.88897	Salicylate carboxymethyl transferase	ref|XP_010034702.1|PREDICTED:salicylatecarboxymethyltransfera...
scaffold10139	22.7776	23.8576	-22.7776	1-Aminocyclopropane-1-carboxylate oxidase 1	gb|KHN10894.1|1-aminocyclopropane-1-carboxylateoxidaselike1...
C97270	19.7307	23.6475	-19.7307	1-Aminocyclopropane-1-carboxylate oxidase 5	ref|XP_010677605.1|PREDICTED:1-aminocyclopropane-1-carboxylate...
scaffold5784	5.36682	7.18346	-5.36682	1-Aminocyclopropane-1-carboxylate oxidase	ref|XP_002284642.1|PREDICTED:1-aminocyclopropane-1-carboxylate…
scaffold12767	4.14683	2.18742	-4.14683	S-Adenosylmethionine synthase2	ref|XP_010099707.1|S-adenosylmethioninesynthase2[Morusnotab...
C72542	-22.0459	2.73413	22.0459	Ethylene-insensitive protein 2	ref|XP_002276399.1|PREDICTED:ethylene-insensitiveprotein2-li...
C119074	5.15051	3.38455	-5.15051	Ethylene response factor 13	gb|ADJ67442.1|ethyleneresponsefactor13[Actinidiadeliciosa]
C110234	25.2084	0	-25.2084	Ethylene-responsive transcription factor ERF017	ref|XP_004287662.1|PREDICTED:ethylene-responsivetranscription...
C116434	3.71441	1.87809	-3.71441	Ethylene-responsive transcription factor 5	ref|XP_003524068.1|PREDICTED:ethylene-responsivetranscription...
scaffold5102	4.7522	5.72581	-4.7522	Ethylene-responsive transcription factor ERF010-like	ref|XP_009796242.1|PREDICTED:ethylene-responsivetranscription...
scaffold5748	4.07819	5.0536	-4.07819	Ethylene-responsive transcription factor ERF010	gb|AGC51783.1|ERF/AP2domain-containingtranscriptionfactor[M...
scaffold2472	2.62369	4.00917	-2.62369	ABA responsive element binding protein	emb|CAP66259.1|ABA-responsiveelementbindingprotein1[Betav...
C121683	1.26505	4.44144	-1.26505	Zeaxanthin epoxidase	ref|XP_002284737.3|PREDICTED:zeaxanthinepoxidase,chloroplast...
scaffold3866	4.77649	-19.0426	-4.77649	Lycopenebeta-cyclase2	gb|AFP28799.1|lycopenebeta-cyclase2[Vitisvinifera]
C116962	4.38152	1.07686	-4.38152	beta-Carotene hydroxylase	gb|AGS79169.1|beta-ringcarotenehydroxylase[Fagopyrumtataricum]
scaffold6888	3.40669	3.49962	-3.40669	Phytoene synthase	gb|AJB84620.1|phytoenesynthase[Camelliasinensis]
CL983Contig1	2.14136	0.528796	-2.14136	Protein LUTEIN DEFICIENT 5, chloroplastic	ref|XP_012088785.1|PREDICTED:proteinLUTEINDEFICIENT5,chlor...
scaffold13111	-0.30849	2.82379	0.30849	2-Oxoglutarate-dependent dioxygenase	ref|XP_010681112.1|PREDICTED:2-oxoglutarate-dependentdioxygen...
scaffold5930	2.52662	3.64386	-2.52662	Gibberellin receptor;GID1B	ref|XP_010684717.1|PREDICTED:gibberellinreceptorGID1B[Beta...
scaffold11467	-2.09032	-0.103893	2.09032	Gibberellin 3-oxidase1;GA3OX1	gb|ABG46320.1|gibberellin3-oxidase1[Rumexpalustris]
C100762	-2.48652	-26.134	2.48652	Gibberellin-regulated protein 13	ref|XP_010672957.1|PREDICTED:gibberellin-regulatedprotein13-...
scaffold11340	-0.960197	-2.3333	0.960197	Gibberellin-regulated protein 6-like	ref|XP_009781826.1|PREDICTED:gibberellin-regulatedprotein6-l...
scaffold10916	-0.170855	-4.14048	0.170855	Brassinosteroid insensitive1 kinase inhibitor 1 like	ref|XP_004291117.1|PREDICTED:BRI1kinaseinhibitor1-like[Fra...
C115304	3.55336	8.04418	-3.55336	Somatic embryogenesis receptor kinase 1-like	ref|XP_004979346.1|PREDICTED:somaticembryogenesisreceptorki...
scaffold9436	-1.62752	-2.38187	1.62752	CytochromeP45090B1/DWF4	ref|XP_010547498.1|PREDICTED:cytochromeP45090B1-like[Tarena...
C99892	-19.3752	4.11098	19.3752	Brassinosteroid insensitive1 associated receptor kinase 1	gb|KHG24566.1|brassinosteroidinsensitive1-associatedreceptor...
C103532	23.4639	20.9742	-23.4639	Cytokinin dehydrogenase1	ref|XP_010672924.1|PREDICTED:cytokinindehydrogenase1-like[B...
scaffold7288	4.30228	2.5711	-4.30228	Cytokinin dehydrogenase 7	ref|XP_010669322.1|PREDICTED:cytokinindehydrogenase7[Betav...
scaffold3402	1.10899	4.19239	-1.10899	Auxin response factor 18;ARF18	ref|XP_011093958.1|PREDICTED:auxinresponsefactor18-like[Se...
scaffold12973	-1.21616	-0.481684	1.21616	Auxin response factor	ref|XP_002523326.1|Auxinresponsefactor,putative[Ricinuscom...
C101618	20.3211	22.4726	-20.3211	Transport inhibitor response1 (TIR1)	gb|KHN28237.1|ProteinTRANSPORTINHIBITORRESPONSE1[Glycines...
scaffold143	-1.47999	0.941673	1.47999	Indole-3-acetic acid-amido synthetase	gi|720017542|ref|XP_010261498.1| PREDICTED: probable indole-3-acetic acid-amido synthetase GH3.5
scaffold12552	-0.537657	1.59643	0.537657	Indole-3-acetic acid-amido synthetase	gi|568876336|ref|XP_006491237.1| PREDICTED: probable indole-3-acetic acid-amido synthetase GH3.5-like isoform X1
C103500	22.3156	23.6768	-22.3156	Auxin-induced protein;AUX22	ref|XP_011045350.1|PREDICTED:auxin-inducedproteinAUX22[Popu...
C107341	4.21621	0.523186	-4.21621	Auxin-induced protein 22B;AUX22B	ref|XP_002300804.2|auxin-inducedprotein22B[Populustrichocar...
C105845	-2.09093	-6.75109	2.09093	Auxin-induced protein 15A	ref|XP_002271427.1|PREDICTED:auxin-inducedprotein15A[Vitis...
C99530	-0.54359	1.61511	0.54359	Putative auxin-associated protein	gb|AAN16890.1|putativeauxin-associatedprotein[Mirabilisjalapa]
C92934	-1.88011	-0.475997	1.88011	Auxin-responsive protein	emb|CBW30571.1|auxin-responsiveproteiniaa27[Helianthusannuus]
scaffold10755	1.95647	4.00598	-1.95647	Auxin-responsive protein IAA26	ref|XP_009802327.1|PREDICTED:auxin-responsiveproteinIAA26-li...
C101574	2.35596	-2.20792	-2.35596	Auxin-induced protein15A-like	ref|XP_011088519.1|PREDICTED:auxin-inducedprotein15A-like[S...
C103372	1.10573	3.58219	-1.10573	Auxin-induced protein6B-like	ref|XP_002272614.1|PREDICTED:auxin-inducedprotein6B-like[Vi...
scaffold5581	2.00346	-1.86755	-2.00346	Auxin-induced protein 6B-like	ref|XP_006362787.1|PREDICTED:auxin-inducedprotein6B-like[So...
scaffold11494	-4.79297	0.394656	4.79297	IAA-amino acid hydrolase ILR1-like 1	ref|XP_002275838.1|PREDICTED:IAA-aminoacidhydrolaseILR1-lik...
scaffold12343	3.09213	-1.88906	-3.09213	Auxin-responsive protein	ref|XP_011091113.1|PREDICTED:auxin-responsiveproteinIAA14[S...
UV, high light and DNA repair
scaffold871	22.6276	21.1015	-22.6276	DNA repair protein RAD51 homolog 1	ref|XP_010253342.1|PREDICTED:DNArepairproteinRAD51homolog...
CL1537Contig1	0.628185	-3.65848	-0.628185	DNA-damage-repair/toleration protein DRT100-like	ref|XP_010265772.1|PREDICTED:DNA-damage-repair/tolerationprot...
scaffold8905	19.7955	23.2051	-19.7955	UV-stimulated scaffold protein A homolog	ref|XP_010665843.1|PREDICTED:UV-stimulatedscaffoldproteinA...
scaffold9867	3.82732	3.15024	-3.82732	Ultraviolet-B receptor UVR8	ref|XP_010691329.1|PREDICTED:ultraviolet-BreceptorUVR8isofo...
scaffold13902	3.19835	3.70292	-3.19835	Ultraviolet-B receptor UVR8	ref|XP_010695029.1|PREDICTED:ultraviolet-BreceptorUVR8[Beta...
C111216	-5.70282	0.222505	5.70282	Damaged DNA binding protein 1A DDB1A	ref|NP_001118940.1|DNAdamage-bindingprotein1a[Arabidopsist...
scaffold9644	8.58705	6.02366	-8.58705	Early light-induced protein	ref|XP_002517068.1|earlylight-inducedprotein,putative[Ricin...
C124109	3.54161	5.57981	-3.54161	Telomere repeat-binding protein 3 TBP3	ref|XP_010690776.1|PREDICTED:telomererepeat-bindingprotein3...
scaffold12017	-21.6051	1.11304	21.6051	Alcohol dehydrogenase 1	ref|XP_002285748.2|PREDICTED:alcoholdehydrogenase-like1[Vit...
C119628	2.35731	6.30517	-2.35731	Alcohol dehydrogenase class-P-like	ref|XP_010519394.1|PREDICTED:alcoholdehydrogenaseclass-P-lik...
C121507	3.28077	2.7655	-3.28077	Alcohol dehydrogenase	gb|ACH63235.1|alcoholdehydrogenase[Rheumaustrale]
scaffold2796	17.7471	23.7171	-17.7471	Alcohol dehydrogenase	ref|XP_002510582.1|alcoholdehydrogenase,putative[Ricinuscom...
C96582	-21.2707	1.677	21.2707	Alcohol dehydrogenase-like 2	ref|XP_010676005.1|PREDICTED:alcoholdehydrogenase-like2isof...
scaffold13335	-2.91169	-2.92376	2.91169	Alcohol dehydroge family protein	gi|224091933|ref|XP_002309405.1| alcohol dehydroge family protein [Populus trichocarpa]
Wounding
C116456	2.48891	6.75476	-2.48891	Chitinase	ref|XP_003592154.1|Chitinase[Medicagotruncatula]>gi|35548120...
C107121	-0.153707	2.81677	0.153707	Chitinase/PR-4/Wheatwin2	gb|KEH43013.1|Chitinase/Hevein/PR-4/Wheatwin2[Medicagot...
scaffold1040	3.3953	10.3288	-3.3953	Class IVchitinase	dbj|BAF98919.1|classIVchitinase[Nepenthesalata]
CL1586Contig1	3.75563	7.08698	-3.75563	ChitinaseA	dbj|BAG38685.1|chitinaseA[Ananascomosus]
C116158	3.43113	4.68997	-3.43113	Chitinase2-like	ref|XP_010259971.1|PREDICTED:chitinase2-like[Nelumbonucifera]
CL532Contig1	-3.00667	1.96841	3.00667	Pathogenesis-related protein10	gb|ACH63224.1|pathogenesis-relatedprotein10[Rheumaustrale]
C89310	-24.3612	-3.06785	24.3612	Pathogenesis-related protein 1	ref|XP_010938343.1|PREDICTED:pathogenesis-relatedprotein1-li...
scaffold9826	0.180234	4.17331	-0.180234	Ppathogenesis-related protein PR-4	ref|XP_002264720.1|PREDICTED:pathogenesis-relatedproteinPR-4...
scaffold1634	22.1426	20.5731	-22.1426	Pathogenesis-related protein 1-like	ref|XP_006486822.1|PREDICTED:pathogenesis-relatedprotein1-li...
C107175	4.43582	7.45572	-4.43582	PR4-like protein	dbj|BAR13255.1|PR4-likeprotein,partial[Droseraadelae]
C110308	1.77471	3.90531	-1.77471	Pathogenesis-related protein10a	gb|ACH63225.1|pathogenesis-relatedprotein10a[Rheumaustrale]
C95006	22.9477	24.4157	-22.9477	Pathogenesis-related genes transcriptional activator PTI5-like	ref|XP_004485859.1|PREDICTED:pathogenesis-relatedgenestransc...
C112924	1.08979	4.74377	-1.08979	Thaumatin-like protein	gb|ACH63230.1|thaumatin-likeprotein[Rheumaustrale]
C114834	1.6746	11.2605	-1.6746	Thaumatin-like protein1	ref|XP_006471542.1|PREDICTED:thaumatin-likeprotein1-like[Ci...
C114236	21.9388	26.7827	-21.9388	Thaumatin-like protein1	ref|XP_011016387.1|PREDICTED:thaumatin-likeprotein1isoform...
C116848	3.2868	6.62394	-3.2868	Thaumatin-like protein1b	ref|XP_010692057.1|PREDICTED:thaumatin-likeprotein1b[Betav...
C104552	4.35502	2.3173	-4.35502	Wound-induced protein	gb|ABR13312.1|putativewound-inducedprotein[Prunusdulcis]
C106615	4.66588	3.30627	-4.66588	Wound-induced protein 1	ref|XP_003632589.1|PREDICTED:wound-inducedprotein1-like[Vit...
CL1825Contig1	3.37143	4.4565	-3.37143	Wound-induced protein	gb|ACH63213.1|wound-inducedprotein[Rheumaustrale]
scaffold13567	4.18851	6.42178	-4.18851	Callose synthase 1	ref|XP_010659551.1|PREDICTED:callosesynthase1isoformX2[Vi...
scaffold12124	21.2006	23.0342	-21.2006	Callose synthase 1	ref|XP_012092606.1|PREDICTED:callosesynthase1[Jatrophacurcas]
C79236	22.4651	24.2636	-22.4651	Callose synthase 7	ref|XP_010688885.1|PREDICTED:callosesynthase7[Betavulgaris...
scaffold11036	22.0088	21.8423	-22.0088	Callose synthase 8	ref|XP_006368041.1|PREDICTED:putativecallosesynthase8-like...
C105116	-1.73329	-1.02858	1.73329	Translationally controlled tumor protein	gb|ACH63210.1|translationallycontrolledtumorprotein[Rheuma...
C92254	3.62043	3.04717	-3.62043	Gamma-thionin/defensin	gb|ACB32234.1|gamma-thionin/defensin[Solanumchacoense]
CL1562Contig1	5.01912	-3.52164	-5.01912	Thionin	ref|XP_010414719.1|PREDICTED:thionin-like[Camelinasativa]
scaffold10525	6.43045	-18.7471	-6.43045	Thionin precursor	gb|ABJ15789.1|putativethioninprecursor[Knorringiasibirica]
CL800Contig1	3.15632	-2.43584	-3.15632	Thionin precursor	gb|ACH63221.1|thioninprecursor[Rheumaustrale]
C122867	2.78318	3.5875	-2.78318	Papain-like cysteine proteases	gb|AFO83614.1|papain-likecysteineprotease[Fagopyrumesculentum]
scaffold10273	19.5915	21.9243	-19.5915	Putative disease resistance RPP13-like protein 1	ref|XP_010673186.1|PREDICTED:putativediseaseresistanceRPP13...
scaffold2973	-20.6276	2.52279	20.6276	Disease resistance protein RGA2-like	ref|XP_010672303.1|PREDICTED:diseaseresistanceproteinRGA2-l...
scaffold12486	-0.408465	2.6666	0.408465	Coilin	ref|XP_010682288.1|PREDICTED:coilin[Betavulgarissubsp.vulg...
C112252	2.43904	-0.327223	-2.43904	Major latex protein-like protein 423	ref|XP_009629007.1|PREDICTED:MLP-likeprotein423[Nicotianat...
C110974	-4.18309	-2.68143	4.18309	Major latex protein	gb|AAC14179.1|majorlatexproteinhomolog[Mesembryanthemumcry...
scaffold11353	3.49829	2.68933	-3.49829	Plastid-lipid-associated protein 6, chloroplastic	ref|XP_008384015.1|PREDICTED:probableplastid-lipid-associated...
scaffold12916	1.67216	4.60139	-1.67216	Glucan endo-1,3-beta-glucosidase	ref|XP_009611391.1|PREDICTED:glucanendo-1,3-beta-glucosidase,...
scaffold3987	3.08911	6.87764	-3.08911	Glucan endo-1,3-beta-glucosidase	ref|XP_010692567.1|PREDICTED:glucanendo-1,3-beta-glucosidase-...
scaffold12917	22.0983	24.7312	-22.0983	Glucan endo-1,3-beta-glucosidase	ref|XP_003594772.1|Glucanendo-1,3-beta-glucosidase,basicisof...
scaffold3988	4.04607	7.25221	-4.04607	Glucan endo-1,3-beta-glucosidase	gb|EMS45378.1|Glucanendo-1,3-beta-glucosidase,acidicisoform...
scaffold3796	2.77858	0.946229	-2.77858	Glucan endo-1,3-beta-glucosidase	ref|XP_011010121.1|PREDICTED:glucanendo-1,3-beta-glucosidase...
Secondary metabolic pathway
scaffold8760	4.17414	6.22882	-4.17414	Phenylalanine ammonia-lyase	gb|ADT63058.1|phenylalanineammonia-lyase[Fagopyrumesculentum]
scaffold13156	1.86196	-1.47393	-1.86196	Phenylalanine ammonia-lyase	gb|ADQ28104.1|phenylalanineammonia-lyase[Fagopyrumdibotrys]
scaffold4356	0.955377	-2.37412	-0.955377	Phenylalanine ammonia-lyase	ref|XP_002531677.1|Phenylalanineammonia-lyase,putative[Ricin...
scaffold9063	20.5823	22.44	-20.5823	4-Coumarate CoA ligase	gb|ADT63060.1|4-coumarate:CoAligase[Fagopyrumesculentum]
scaffold9306	2.19848	-0.132682	-2.19848	4-Coumarate-CoA ligase	gb|AIL93582.1|4-coumarate-CoAligase[Fagopyrumtataricum]
CL256Contig2	3.90582	4.60947	-3.90582	p-Coumarate 3-hydroxylase	gb|AHA14499.1|p-coumarate3-hydroxylase[Fagopyrumtataricum]
scaffold8086	5.06824	-0.0740006	-5.06824	Caffeic acid 3-O-methyltransferase	ref|XP_008245734.1|PREDICTED:caffeicacid3-O-methyltransferas...
scaffold5650	4.41146	5.38665	-4.41146	Caffeic acid 3-O-methyltransferase	ref|XP_006478222.1|PREDICTED:caffeicacid3-O-methyltransferas...
C111844	4.38835	-0.378512	-4.38835	Caffeoyl-CoA O-methyltransferase	ref|XP_010526962.1|PREDICTED:caffeoyl-CoAO-methyltransferase...
scaffold5817	22.3645	20.8576	-22.3645	Caffeoyl-CoA O-methyltransferase	ref|XP_009138259.1|PREDICTED:caffeoyl-CoAO-methyltransferase...
C112656	4.53468	-0.049753	-4.53468	Caffeoyl-CoA O-methyltransferase	sp|Q43095.1|CAMT_POPTMRecName:Full=Caffeoyl-CoAO-methyltransf...
C119360	2.39593	7.49607	-2.39593	Caffeoyl shikimate esterase	ref|XP_010693140.1|PREDICTED:caffeoylshikimateesterase-like[...
scaffold3951	3.30294	0.5025	-3.30294	Cinnamyl alcohol dehydrogenase 4	ref|XP_010519292.1|PREDICTED:cinnamylalcoholdehydrogenase4...
scaffold9929	18.1457	23.0002	-18.1457	Cinnamyl-alcohol dehydrogenase family protein	ref|XP_002298395.1|cinnamyl-alcoholdehydrogenasefamilyprotei...
CL522Contig1	-2.00263	-3.45981	2.00263	Cinnamoyl-CoA reductase	gb|AFE84656.1|cinnamoylCoAreductase[Salviamiltiorrhiza]
scaffold12839	-2.18459	-4.14806	2.18459	Cinnamoyl-CoA reductase 1	ref|XP_010688050.1|PREDICTED:cinnamoyl-CoAreductase1-like[B...
C120449	1.60107	-0.614223	-1.60107	Flavanone-3-hydroxylase	gb|ACQ99190.1|flavanone-3-hydroxylase[Fagopyrumtataricum]
C119248	24.4794	18.4576	-24.4794	Flavonol synthase/flavanone 3-hydroxylase	ref|XP_010689599.1|PREDICTED:flavonolsynthase/flavanone3-hyd...
scaffold10221	0.846668	-3.64186	-0.846668	Flavonol synthase	gb|AEC33116.1|flavonolsynthase[Fagopyrumtataricum]
scaffold8360	-1.30373	-4.34577	1.30373	Flavone synthaseII	dbj|BAF49323.1|flavonesynthaseII[Lobeliaerinus]
scaffold12952	-0.615387	2.07857	0.615387	Isoflavone reductase	ref|XP_010690854.1|PREDICTED:isoflavonereductase-likeprotein...
CL1014Contig1	1.2559	-0.632508	-1.2559	Enhancer of flavonoid production	dbj|BAR72208.1|enhancerofflavonoidproduction[Dianthuscaryo...
scaffold653	1.13607	-2.15424	-1.13607	Chalcone synthase 1	gb|AHC28523.1|chalconesynthase1[Rheumaustrale]
C120811	3.06557	0.172954	-3.06557	Chalcone synthase 2	gb|ABB13608.1|chalconesynthase2[Rheumpalmatum]
C123641	2.08639	3.51139	-2.08639	3-Hydroxy-3-methylglutaryl-coenzymeA reductase 1	ref|XP_010690585.1|PREDICTED:3-hydroxy-3-methylglutaryl-coenzy...
scaffold5693	3.15327	1.29723	-3.15327	3-Hydroxy-3-methylglutaryl-coenzymeA reductase 1-like	gb|AHB64333.1|3-hydroxy-3-methylglutarylcoenzymeAreductase[...
C75720	25.1742	0	-25.1742	3-Hydroxy-3-methylglutaryl-coenzymeA reductase 2	gb|ALD84321.1|3-hydroxy-3-methylglutaryl-coenzymeAreductase2...
CL1122Contig1	5.60644	7.44162	-5.60644	Sesquiterpene synthase	gb|AFN57631.1|sesquiterpenesynthase,partial[Persicariaminor]
C123399	24.9252	28.9928	-24.9252	Sesquiterpene synthase	ref|XP_010694277.1|PREDICTED:probablesesquiterpenesynthase[...
scaffold10178	21.1395	22.9316	-21.1395	Trans-cinnamate 4-monooxygenase	sp|Q04468.1|TCMO_HELTURecName:Full=Trans-cinnamate4-monooxyge...
C79722	-0.288258	-23.2919	0.288258	Cinnamate beta-D-glucosyltransferase-like	ref|XP_004304050.2|PREDICTED:LOWQUALITYPROTEIN:cinnamatebe...
C113600	4.19561	4.38158	-4.19561	Chorismate mutase 2	ref|XP_010555459.1|PREDICTED:chorismatemutase2[Tarenayahas...
scaffold74	3.59096	4.06178	-3.59096	Chorismate mutase 3	ref|XP_010670212.1|PREDICTED:chorismatemutase3,chloroplasti...
scaffold7219	22.5427	24.5609	-22.5427	Geraniol 8-hydroxylase-like	ref|XP_006338234.1|PREDICTED:geraniol8-hydroxylase-like[Sola...
scaffold13795	4.12016	2.56335	-4.12016	Geraniol 8-hydroxylase-like	ref|XP_009595836.1|PREDICTED:geraniol8-hydroxylase-like[Nico...
C85262	23.4639	0	-23.4639	Geraniol 8-hydroxylase-like	ref|XP_012066137.1|PREDICTED:geraniol8-hydroxylase-like[Jatr...
scaffold11105	23.265	0	-23.265	Naringenin; 2-oxoglutarate 3-dioxygenase-like	ref|XP_004241427.1|PREDICTED:naringenin,2-oxoglutarate3-dioxy...
C109029	24.9729	20.7715	-24.9729	UDP-rhamnose:anthocyanidin-3-glucoside rhamnosyltransferase	gb|ALD83609.1|UDP-rhamnose:anthocyanidin-3-glucosiderhamnosylt...
scaffold13185	2.31091	-0.623489	-2.31091	Anthocyanin synthase	gb|AHH30830.1|anthocyaninsynthase[Fagopyrumdibotrys]
C104906	4.04148	1.11377	-4.04148	Xyloglucan endotransglucosylase/hydrolase protein	ref|XP_011100317.1|PREDICTED:xyloglucanendotransglucosylase/h...
CL1451Contig1	7.3512	7.23419	-7.3512	Xyloglucan endotransglucosylase/hydrolase	ref|XP_010682574.1|PREDICTED:probablexyloglucanendotransgluc...
scaffold10697	2.84766	-0.135698	-2.84766	Xyloglucan endotransglucosylase/hydrolase 2	gi|350996666|gb|AEQ37175.1| xyloglucan endotransglucosylase/hydrolase [Diospyros kaki]
C53386	26.6796	0	-26.6796	Xyloglucan endotransglucosylase/hydrolase protein 32	ref|XP_002269285.1|PREDICTED:probablexyloglucanendotransgluc...
scaffold5971	2.32575	-0.086381	-2.32575	Xyloglucan endotransglucosylase/hydrolase protein 13	gb|ACD03223.1|xyloglucanendotransglucosylase/hydrolase13[Act...
scaffold7952	2.2735	-0.0571439	-2.2735	Xyloglucan endotransglucosylase/hydrolase protein	ref|XP_002519471.1|Xyloglucanendotransglucosylase/hydrolasepr...
scaffold675	23.3211	24.1441	-23.3211	Pectin esterase 2	ref|XP_011090444.1|PREDICTED:pectinesterase2[Sesamumindicum]
scaffold10904	21.6141	21.5261	-21.6141	Galacturonosyl transferase 3	ref|XP_011040798.1|PREDICTED:probablegalacturonosyltransferas...
scaffold13848	0.0335122	3.13295	-0.0335122	Beta-D-xylosidase	ref|XP_010094323.1|Beta-D-xylosidase1[Morusnotabilis]>gi|58...
scaffold9082	2.57379	-20.0426	-2.57379	Cellulose-synthase-like C12	ref|NP_192536.1|Cellulose-synthase-likeC12[Arabidopsisthalia...
scaffold9882	2.41741	-1.23001	-2.41741	Cellulose synthase 6	ref|XP_007019545.1|Cellulosesynthase6[Theobromacacao]>gi|5...
C119989	3.25491	1.26559	-3.25491	Cellulose synthase catalytic subunit	gb|EPS73674.1|cellulosesynthasecatalyticsubunit,partial[Ge...
CL657Contig1	1.69112	3.69873	-1.69112	Cellulose synthase-like protein G2	ref|XP_011030536.1|PREDICTED:cellulosesynthase-likeproteinG...
CL1963Contig1	6.27506	6.68969	-6.27506	Expansin-like B1	ref|XP_011070248.1|PREDICTED:expansin-likeB1[Sesamumindicum]
C105430	2.00437	-0.0579832	-2.00437	Expansin-A20	ref|XP_008235916.1|PREDICTED:expansin-A20[Prunusmume]
scaffold1172	-0.455865	-2.06643	0.455865	Expansin 7	gb|AAM22621.1|expansin7precursor[Rumexpalustris]
C119384	-2.40118	-3.72425	2.40118	Expansin-A14	gb|AAM22628.1|AF428181_1expansin14precursor[Rumexpalustris]
scaffold4682	0.125716	-1.37118	-0.125716	Expansin-A11	gb|AAM22625.1|AF428178_1expansin11precursor[Rumexpalustris]
Sugar metabolism
scaffold2929	-2.46395	2.04002	2.46395	Alpha,alpha-trehalose-phosphate synthase	ref|XP_010682587.1|PREDICTED:probablealpha,alpha-trehalose-ph...
scaffold5588	1.68806	4.15835	-1.68806	Alpha,alpha-trehalose-phosphate synthase 9	ref|XP_010278047.1|PREDICTED:probablealpha,alpha-trehalose-ph...
C76406	-22.6431	-1.07458	22.6431	Trehalose-6-phosphate synthase	ref|XP_002527520.1|trehalose-6-phosphatesynthase,putative[Ri...
scaffold11390	3.57523	-19.2419	-3.57523	Trehalose-phosphate phosphatase J isoform X2	gi|702459857|ref|XP_010027843.1| PREDICTED: probable trehalose-phosphate phosphatase J isoform ….
scaffold7857	2.91146	5.52804	-2.91146	Glucose-6-phosphate isomerase 1, chloroplastic-like	ref|XP_004167244.1|PREDICTED:glucose-6-phosphateisomerase1,...
scaffold547	3.9222	5.95047	-3.9222	Galactinol-sucrose galactosyltransferase 2-like protein	gb|KHG28974.1|putativegalactinol--sucrosegalactosyltransferas...
C77250	0	23.0641	0	Galactinol-sucrose galactosyltransferase 6	ref|XP_011017832.1|PREDICTED:probablegalactinol--sucrosegala...
scaffold11393	0.125531	4.04041	-0.125531	Galactinol-sucrose galactosyltransferase 6	ref|XP_010687921.1|PREDICTED:probablegalactinol--sucrosegala...
scaffold5934	-19.7796	3.73937	19.7796	Raffinose synthase 2	gb|AJO70148.1|raffinosesynthase2[Camelliasinensis]
scaffold10983	4.26053	4.48049	-4.26053	Cell wall invertase	gb|AEB66647.1|cellwallinvertase[Rumexdentatus]
C67004	-0.840208	-2.64952	0.840208	Cell wall-associated hydrolase	gb|KFI98678.1|cellwall-associatedhydrolase[Bifidobacteriums...
CL569Contig1	-0.774281	-1.22438	0.774281	Cell wall-associated hydrolase	ref|XP_003637074.1|Cellwall-associatedhydrolase,partial[Med...
scaffold4611	1.78588	2.6218	-1.78588	Hexokinase HXK2	ref|NP_001267834.1|hexokinase[Vitisvinifera]>gi|391357945|gb...
scaffold11168	5.11494	4.6746	-5.11494	Sucrose synthase 7	ref|XP_010675238.1|PREDICTED:sucrosesynthase7isoformX3[Be...
scaffold3179	0.46662	-1.72643	-0.46662	Starch synthase 2	ref|XP_010485530.1|PREDICTED:starchsynthase2,chloroplastic/...
C84936	-0.0721752	-2.07218	0.0721752	Starch synthase 4	ref|XP_012082557.1|PREDICTED:probablestarchsynthase4,chlor...
scaffold9849	4.06241	1.42492	-4.06241	Granule-bound starch synthase 1	gb|AHA36967.1|granuleboundstarchsynthaseI[Fagopyrumtatari...
Chaperones
scaffold690	22.928	22.019	-22.928	DnaJ 8	ref|XP_007020056.1|ChaperoneDnaJ-domainsuperfamilyprotein,p...
C112916	2.20859	3.5805	-2.20859	DnaJ 11	ref|XP_002265844.2|PREDICTED:chaperoneproteindnaJ11,chloro...
C119714	0.0724085	-1.07319	-0.0724085	DnaJ protein homolog 2-like	ref|XP_009398344.1|PREDICTED:dnaJproteinhomolog2-like[Musa...
scaffold12333	0.971732	-0.928586	-0.971732	DnaJ homolog subfamily B member 1	ref|XP_004299626.1|PREDICTED:dnaJhomologsubfamilyBmember1...
C113822	-1.98154	2.58496	1.98154	DnaJ homolog subfamily B member 3	ref|XP_010674147.1|PREDICTED:dnaJhomologsubfamilyBmember3...
CL1628Contig1	1.9349	3.11139	-1.9349	DnaJ homolog sub family C member17	ref|XP_010086834.1|DnaJhomologsubfamilyCmember17[Morusno...
C113812	1.53986	-0.571006	-1.53986	Chaperone DnaJ-domain super family protein	ref|XP_007045120.1|ChaperoneDnaJ-domainsuperfamilyprotein,p...
scaffold4567	2.6845	4.06506	-2.6845	Heat stress transcription factor B-3	ref|XP_010672866.1|PREDICTED:heatstresstranscriptionfactor...
scaffold3247	2.2115	-19.5356	-2.2115	Heat stress transcription factor B-2A	ref|XP_010107420.1|HeatstresstranscriptionfactorB-2a[Morus...
C111832	-1.67922	-2.23645	1.67922	Heat shock protein 18.3	gb|ADR66511.1|heatshockproteinHsp18.3[Tamarixhispida]
C78314	-1.45689	-23.0207	1.45689	Heat shock protein 17.9	gb|AGC51113.2|heatshockprotein17.9[Viciafaba]
C88186	-1.29691	-3.06547	1.29691	Small heat shock protein	ref|XP_009379943.1|PREDICTED:smallheatshockprotein,chlorop...
scaffold4739	-1.59128	-2.76595	1.59128	Heat shock protein 70	gb|AAB91473.1|heatshock70protein[Spinaciaoleracea]>gi|277...
scaffold11848	-0.418369	-1.50005	0.418369	Heat shock 70 kDa protein 4	ref|XP_010095022.1|Heatshock70kDaprotein4[Morusnotabilis...
C109501	0.10218	9.41992	-0.10218	Late embryogenesis abundant protein	gb|ADP23916.1|lateembryogenesisabundantprotein[Sesuviumpor...
C97684	25.538	25.6849	-25.538	Late embryogenesis abundant protein 1-like	ref|XP_011011268.1|PREDICTED:lateembryogenesisabundantprote...
scaffold9656	22.3831	25.4636	-22.3831	Late embryogenesis abundant protein Lea5	ref|XP_010684355.1|PREDICTED:lateembryogenesisabundantprote...
C83239	3.29394	4.73634	-3.29394	11 kDa Late embryogenesis abundant protein	sp|P46515.1|LEA11_HELANRecName:Full=11kDalateembryogenesis...
CL1906Contig1	2.80257	4.9636	-2.80257	Dehydrin b	gb|ADD09573.1|dehydrinb[Trifoliumrepens]
scaffold9762	1.64291	-0.0284084	-1.64291	10 kDa Chaperonin	ref|XP_002299972.1|10kDachaperoninfamilyprotein[Populustr...
C100040	1.91869	0.0658269	-1.91869	10 kDa Chaperonin-like	ref|XP_011070622.1|PREDICTED:10kDachaperonin-like[Sesamumi...
C123629	3.60464	2.17403	-3.60464	Chaperonin 60 subunit beta 4	ref|XP_002269341.2|PREDICTED:chaperonin60subunitbeta4,chl...
Photosynthesis and Chloroplast
CL224Contig1	-1.05181	-0.521954	1.05181	Chlorophyll a-b-binding protein; Cab-3C	sp|P07369.1|CB2G_SOLLCRecName:Full=Chlorophylla-bbindingpro...
C110052	-0.840382	-3.28486	0.840382	Chlorophyll a-b binding protein 13	ref|XP_010694428.1|PREDICTED:chlorophylla-bbindingprotein1...
C91356	-23.6287	-0.0660023	23.6287	Chlorophyll a-b binding protein 21	ref|XP_011096521.1|PREDICTED:chlorophylla-bbindingprotein2...
CL1295Contig1	-0.0662748	-1.13656	0.0662748	Chlorophyll a-b binding protein CP26	ref|XP_013612509.1|PREDICTED:chlorophylla-bbindingproteinC...
C117634	0.190322	-5.44577	-0.190322	Chlorophyllase-2	ref|XP_009343942.1|PREDICTED:LOWQUALITYPROTEIN:chlorophylla...
CL1032Contig1	3.40046	2.74903	-3.40046	Chlorophyll(ide)b reductase;NYC1	ref|XP_010688205.1|PREDICTED:probablechlorophyll(ide)breduc...
CL1724Contig1	-2.02582	-1.68361	2.02582	Protochlorophyllide reductase	ref|XP_010675628.1|PREDICTED:protochlorophyllidereductase,ch...
scaffold4521	-0.502198	-1.64086	0.502198	Protochlorophyllide reductase C	ref|XP_007043552.1|ProtochlorophyllideoxidoreductaseC,C,PORC...
C93186	-23.4589	0.476282	23.4589	PhotosystemII10kDa polypeptide	ref|XP_010245346.1|PREDICTED:photosystemII10kDapolypeptide...
scaffold10502	0.720438	-1.57273	-0.720438	PhotosystemII 5 kDa protein	ref|XP_002894313.1|photosystemII5kDprotein[Arabidopsislyr...
scaffold7334	0.695145	-20.4874	-0.695145	PhotosystemII D1 protein	gb|AAP80943.1|photosystemIID1protein[Gossypiumbarbadense]
scaffold13797	-1.11791	-1.25757	1.11791	PhotosystemII protein I	gb|AGQ50340.1|photosystemIIproteinI(chloroplast)[Rumexace...
scaffold13915	-1.49301	-1.54935	1.49301	PhotosystemII protein M	gb|ADD63027.1|photosystemIIproteinM[Potamophilaparviflora]
Transporters and membrane proteins
scaffold6206	1.98988	4.59877	-1.98988	Pleiotropic drug resistance protein 1	ref|XP_010648603.1|PREDICTED:pleiotropicdrugresistanceprote...
CL1099Contig1	3.32193	6.66469	-3.32193	Pleiotropic drug resistance ABC transporter	dbj|BAO45894.1|pleiotropicdrugresistanceABCtransporter[Aca...
C73754	0	22.8423	0	Multi drug resistance-associated protein 2	ref|XP_007041125.1|Multidrugresistance-associatedprotein2is...
CL243Contig1	-0.043458	3.46176	0.043458	Multi drug resistance-associated protein	ref|XP_007020566.1|Multidrugresistance-associatedprotein3is...
scaffold3733	23.613	24.0367	-23.613	Multi drug resistance-associated protein	dbj|BAF63397.1|multidrugresistance-associatedprotein[Fagopyr...
C75556	0	23.9646	0	Multi drug resistance-associated protein 2	ref|XP_002317351.2|MULTIDRUGRESISTANCE-ASSOCIATEDprotein2[P...
CL651Contig1	2.91041	4.44494	-2.91041	ABC transporter C family member 4	ref|XP_002265012.1|PREDICTED:ABCtransporterCfamilymember4...
C102930	3.60272	4.46503	-3.60272	MATE efflux family protein ALF5-like	ref|XP_008359327.1|PREDICTED:MATEeffluxfamilyproteinALF5-l...
C94014	22.8461	22.4451	-22.8461	MATE efflux family protein 3	ref|XP_008365913.1|PREDICTED:MATEeffluxfamilyprotein3,chl...
scaffold12288	3.68147	3.74375	-3.68147	MATE efflux family protein 8-like	ref|XP_012075691.1|PREDICTED:MATEeffluxfamilyprotein8-like...
scaffold6971	2.00408	4.40319	-2.00408	Aquaporin PIP1;3	ref|XP_013587671.1|PREDICTED:aquaporinPIP1-3[Brassicaolerac...
C76670	23.7389	0	-23.7389	Aquaporin PIP2;4-like	ref|XP_011094668.1|PREDICTED:aquaporinPIP2-4-like[Sesamumin...
C118620	2.51856	3.63777	-2.51856	Aquaporin PIP2;1-like	ref|XP_004304427.1|PREDICTED:aquaporinPIP2-1-like[Fragariav...
C102202	21.265	22.5545	-21.265	Aquaporin NIP5-1	ref|XP_011004393.1|PREDICTED:probableaquaporinNIP5-1[Populu...
scaffold1260	3.1685	4.43832	-3.1685	Aquaporin NIP6;1	ref|XP_010691608.1|PREDICTED:aquaporinNIP6-1[Betavulgariss...
C116144	-0.038206	-4.98225	0.038206	Aquaporin NIP2;1-like	ref|XP_011098628.1|PREDICTED:aquaporinNIP2-1-like[Sesamumin...
scaffold1069	-0.874469	4.78184	0.874469	Aquaporin-like TIP1;1	gb|AIK66517.1|putativeaquaporin[Vitisvinifera]
C113648	-0.35927	3.95448	0.35927	Aquaporin TIP1;1	ref|XP_002284411.1|PREDICTED:aquaporinTIP1-1[Vitisvinifera]...
C53218	26.2646	0	-26.2646	Aquaporin TIP1;1	ref|XP_010267262.1|PREDICTED:aquaporinTIP1-1[Nelumbonucifera]
scaffold6196	23.1565	0	-23.1565	Nodulin-like protein	emb|CAH58632.1|nodulin-likeprotein[Plantagomajor]
C96838	-1.92684	-1.36404	1.92684	Early nodulin-93	ref|XP_012078738.1|PREDICTED:earlynodulin-93-likeisoformX1...
C120115	3.24462	4.64051	-3.24462	Syntaxin-81-like protein	gb|KHG28837.1|Syntaxin-81-likeprotein[Gossypiumarboreum]
scaffold8469	3.1195	4.26607	-3.1195	Syntaxin-121	ref|XP_002323377.2|syntaxin121familyprotein[Populustrichoc...
C117342	-3.65418	2.44142	3.65418	Vacuolar malate transmembrane transporter	gb|ADO51068.1|vacuolarmalatetransmembranetransporter[Malus...
scaffold12381	-0.0279287	-1.61289	0.0279287	Vacuolar amino acid transporter 1	ref|XP_007022384.1|Transmembraneaminoacidtransporterfamily...
C123159	2.31345	4.56253	-2.31345	Vacuolar cation/proton exchanger 3	ref|XP_002528100.1|Vacuolarcation/protonexchanger1a,putativ...
scaffold13855	1.2467	4.8001	-1.2467	Metal transporter Nramp 6	gb|KHN31883.1|MetaltransporterNramp6[Glycinesoja]
C123539	3.01243	4.3145	-3.01243	Metal-nicotianamine transporter	ref|XP_010676897.1|PREDICTED:metal-nicotianaminetransporterY...
scaffold10263	0	23.7866	0	Sulfate transporter 1.2-like	ref|XP_011015979.1|PREDICTED:sulfatetransporter1.2-like[Pop...
C121329	4.00408	-0.288469	-4.00408	Ammonium transporter 1 member 3	ref|XP_002278495.1|PREDICTED:ammoniumtransporter1member3[...
scaffold10914	3.56468	0.855648	-3.56468	Aluminum sensitive 3	ref|XP_011077408.1|PREDICTED:proteinALUMINUMSENSITIVE3[Ses...
scaffold8485	3.48113	5.32193	-3.48113	Potassium transport system protein	gb|AID61668.1|potassiumuptaketransporterKUP11[Elaeisguinee...
C98778	2.42856	4.79388	-2.42856	Potassium transporter 5	gb|KHN03736.1|Potassiumtransporter5[Glycinesoja]
CL1619Contig1	3.80997	4.53566	-3.80997	Copper transporter 5.1	ref|XP_008393565.1|PREDICTED:coppertransporter5.1[Malusdom...
C94460	-23.3389	-23.3389	23.3389	Zinc transporter	gb|ABB55331.1|Zinctransporter,putative[Asparagusofficinalis]
C116264	2.57109	3.88665	-2.57109	Zinc transporter 11	ref|XP_010675904.1|PREDICTED:zinctransporter11[Betavulgari...
scaffold10173	0.0671142	5.24249	-0.0671142	Cadmium/zinc-transporting ATPase	ref|XP_010688419.1|PREDICTED:cadmium/zinc-transportingATPase...
scaffold5681	2.70044	6.52356	-2.70044	Phosphate transporter	gb|AIY24426.1|phosphatetransporter[Manihotesculenta]
scaffold8476	23.0886	19.5356	-23.0886	Phosphate transporter PHO1 homolog-1	ref|XP_010096706.1|PhosphatetransporterPHO1-1-likeprotein[M...
scaffold11737	3.50635	-1.04439	-3.50635	Phosphate transporter PHO1 homolog 1	ref|XP_011070857.1|PREDICTED:phosphatetransporterPHO1homolo...
scaffold745	20.2877	23.6992	-20.2877	Cationic amino acid transporter 1	ref|XP_010537818.1|PREDICTED:cationicaminoacidtransporter1...
scaffold5986	-1.47644	1.67948	1.47644	High affinity nitrate transporter 2.5	ref|XP_010528104.1|PREDICTED:highaffinitynitratetransporter...
C95308	23.239	22.3857	-23.239	Chloride channel protein	ref|XP_010028893.1|PREDICTED:chloridechannelproteinCLC-eis...
scaffold12003	4.08578	3.26244	-4.08578	Anion transporter 6	ref|XP_010687864.1|PREDICTED:probableaniontransporter6,chl...
scaffold13879	1.05914	5.51837	-1.05914	Plasma membraneATPase4	gb|AHK23067.1|plasmamembraneATPase4[Fagopyrumtataricum]
C106719	0.574536	-1.12866	-0.574536	Protein transport protein Sec61 subunit beta-like	ref|XP_009367786.1|PREDICTED:proteintransportproteinSec61s...
scaffold2001	-0.0865291	-1.36039	0.0865291	Nuclear transport factor 2	ref|XP_004293267.1|PREDICTED:nucleartransportfactor2-like[...
C123387	1.20862	-0.716595	-1.20862	Nucleobase-ascorbate transporter 6	ref|XP_010678709.1|PREDICTED:nucleobase-ascorbatetransporter...
CL293Contig1	2.73787	0.647602	-2.73787	Auxin efflux carrier component 5 (PIN5)	ref|XP_002279191.1|PREDICTED:putativeauxineffluxcarriercom...
scaffold11194	0.0939761	2.91059	-0.0939761	WAT1-related protein (walls are thin)	ref|XP_010679227.1|PREDICTED:WAT1-relatedproteinAt1g43650-li...
scaffold1897	24.2221	0	-24.2221	WAT1-related protein	ref|XP_006482028.1|PREDICTED:WAT1-relatedproteinAt5g07050-li...
scaffold10218	0.30238	-1.00906	-0.30238	WAT1-related protein	ref|XP_010667883.1|PREDICTED:WAT1-relatedproteinAt3g28050-li...
C119672	0.419419	-1.36539	-0.419419	Auxin-induced 5NG4	gb|KHG27290.1|Auxin-induced5NG4[Gossypiumarboreum]
C121381	2.91731	3.73853	-2.91731	Auxin-inducedprotein5NG4	ref|XP_002268531.1|PREDICTED:auxin-inducedprotein5NG4[Vitis...
C99216	23.4539	0	-23.4539	Auxin-inducedprotein5NG4-like	ref|XP_004290852.1|PREDICTED:auxin-inducedprotein5NG4-like[...
scaffold2227	-1.47149	-22.7816	1.47149	Auxin exporters ABCB1	ref|XP_004173771.1|PREDICTED:ABCtransporterBfamilymember1...
scaffold9581	-0.302735	-3.06319	0.302735	ABC transporter B family member 1	ref|XP_004137839.2|PREDICTED:ABCtransporterBfamilymember1...
C86856	-0.509485	-4.15562	0.509485	ABC transporter B family member 1-like	ref|XP_003535149.1|PREDICTED:ABCtransporterBfamilymember1...
scaffold6074	3.93411	3.8397	-3.93411	ABC transporter B family member 25	ref|XP_002265694.2|PREDICTED:ABCtransporterBfamilymember2...
C121859	0.0458869	3.3336	-0.0458869	Auxin:hydrogen symporter	ref|XP_002521739.1|auxin:hydrogensymporter,putative[Ricinus...
C81254	-2.45891	-23.7296	2.45891	Sucrose transport protein SUC1-like	ref|XP_013745977.1|PREDICTED:sucrosetransportproteinSUC1-li...
scaffold12290	-2.38014	-3.54161	2.38014	Sucrose transport protein SUT1	gb|AAD41024.1|sucrosetransportproteinSUT1[Pisumsativum]
C111862	3.71461	-1.64	-3.71461	Bidirectional sugar transporter SWEET4	ref|XP_010695602.1|PREDICTED:bidirectionalsugartransporterS...
scaffold7671	5.59246	4.13955	-5.59246	Bidirectional sugar transporter SWEET1	ref|XP_010679833.1|PREDICTED:bidirectionalsugartransporterS...
C123115	2.99588	1.41466	-2.99588	Sugar transporter ERD6-like 6	ref|XP_012071865.1|PREDICTED:sugartransporterERD6-like6[Ja...
scaffold1868	2.42771	3.82183	-2.42771	Sugar transport protein 6	ref|XP_002525597.1|sugartransporter,putative[Ricinuscommuni...
scaffold11192	1.88228	4.74046	-1.88228	Sugar transport protein 7	ref|XP_010687752.1|PREDICTED:sugartransportprotein7[Betav...
scaffold1870	2.58374	4.55661	-2.58374	Sugar transport protein 8	ref|XP_010666755.1|PREDICTED:sugartransportprotein8-like[B...
scaffold10301	1.69213	-20.3538	-1.69213	Transmembrane protein 45A	ref|XP_010243408.1|PREDICTED:transmembraneprotein45A[Nelumb...
scaffold5583	2.2847	-20.5823	-2.2847	Transmembrane protein 53-like	ref|XP_002266392.1|PREDICTED:transmembraneprotein53-like[Vi...
scaffold9123	3.32419	2.73975	-3.32419	Peroxisomal membrane protein 11-4	ref|XP_010264265.1|PREDICTED:peroxisomalmembraneprotein11-4...
