# Supplementary material for: Comparative transcriptome analysis of Rheum australe, an endangered medicinal herb, growing in its natural habitat and those grown in controlled growth chambers
Source: Sci Rep. 2021 Feb 12;11:3702. doi: 10.1038/s41598-020-79020-8 (PMC7881009; doi:10.1038/s41598-020-79020-8)
Supplement: Supplementary file 9 — Supplementary Table 7. [file 41598_2020_79020_MOESM9_ESM.xlsx]

## Sheet: L25-vs-LHA FPKM
Table S7: FPKM based expression of differentially expressed transcription factors at L25-vs-LHA
Sr. no.	Contig	TF	LHA	L25	LHA/L25	L25/LHA
1	scaffold12973	ARF	2.32	5.39	0.430427	2.32328
2	scaffold5728	ARF	1.57	4.01	0.391521	2.55414
3	C107341	ARF	31.04	1.67	18.5868	0.0538015
4	CL1663Contig1	ARF	82.27	5.84	14.0873	0.0709858
5	scaffold13772	ARF	40.85	0.68	60.0735	0.0166463
6	CL1646Contig1	B3	3.34	7.65	0.436601	2.29042
7	scaffold1563	B3	2.16	6.42	0.336449	2.97222
8	scaffold8360	B3	7.66	18.91	0.405077	2.46867
9	C110082	B3	1995.49	109.14	18.2838	0.0546933
10	C111556	B3	9.95	0.32	31.0938	0.0321608
11	C118162	B3	52.43	1.23	42.626	0.0234599
12	C118952	B3	21.89	0.77	28.4286	0.0351759
13	C123529	B3	13.91	0.11	126.455	0.00790798
14	scaffold11462	B3	133.26	2.57	51.8521	0.0192856
15	scaffold1244	B3	2.34	0.11	21.2727	0.0470085
16	scaffold3645	B3	17.2	0.28	61.4286	0.0162791
17	scaffold7579	B3	67.27	6.56	10.2546	0.0975175
18	scaffold910	B3	107.57	9.84	10.9319	0.0914753
19	scaffold10750	BBR-BPC	7.64	0.35	21.8286	0.0458115
20	scaffold12761	BBR-BPC	40.24	0.22	182.909	0.0054672
21	scaffold2861	BBR-BPC	13.22	0.37	35.7297	0.0279879
22	scaffold8443	BBR-BPC	12.57	0.71	17.7042	0.0564837
23	C115342	BES1	94.14	469.24	0.200622	4.98449
24	scaffold11448	BES1	33.06	2.13	15.5211	0.0644283
25	scaffold1260	BES1	30.39	3.38	8.99112	0.111221
26	scaffold13283	BES1	28.85	1.55	18.6129	0.0537262
27	scaffold4973	BES1	117.24	5.79	20.2487	0.0493859
28	C105845	bHLH	22.25	94.79	0.234729	4.26022
29	C106479	bHLH	10.47	32.22	0.324953	3.07736
30	C110312	bHLH	5.94	12.73	0.466614	2.1431
31	C115524	bHLH	4.73	23.41	0.20205	4.94926
32	C119384	bHLH	37.93	200.36	0.189309	5.28236
33	C71232	bHLH	5.26	23.8	0.221008	4.52471
34	C94828	bHLH	2.04	5.66	0.360424	2.77451
35	C97564	bHLH	46.91	112.85	0.415685	2.40567
36	scaffold6021	bHLH	1.35	7.9	0.170886	5.85185
37	scaffold8335	bHLH	0.33	3.06	0.107843	9.27273
38	C109982	bHLH	30.26	2.11	14.3412	0.069729
39	C111248	bHLH	43.74	2.61	16.7586	0.0596708
40	C121639	bHLH	4.99	0.15	33.2667	0.0300601
41	C122951	bHLH	28.01	2.92	9.59247	0.104248
42	C123329	bHLH	57.61	0.83	69.4096	0.0144072
43	CL124Contig1	bHLH	56.37	3.69	15.2764	0.0654604
44	CL1963Contig1	bHLH	61.18	0.79	77.443	0.0129127
45	scaffold10193	bHLH	44.69	4.05	11.0346	0.0906243
46	scaffold1020	bHLH	1.64	0.15	10.9333	0.0914634
47	scaffold11327	bHLH	6.88	0.19	36.2105	0.0276163
48	scaffold12858	bHLH	28.62	0.27	106	0.00943396
49	scaffold13825	bHLH	29.93	0.65	46.0462	0.0217173
50	scaffold13901	bHLH	15.08	0.67	22.5075	0.0444297
51	scaffold1485	bHLH	13.09	0.66	19.8333	0.0504202
52	scaffold7288	bHLH	24.07	1.22	19.7295	0.0506855
53	scaffold7297	bHLH	10.09	1.13	8.9292	0.111992
54	scaffold7958	bHLH	20.89	0.44	47.4773	0.0210627
55	scaffold8277	bHLH	377.89	8.34	45.3106	0.0220699
56	scaffold889	bHLH	77.7	6.53	11.8989	0.0840412
57	scaffold9520	bHLH	9.39	0.64	14.6719	0.0681576
58	C114242	bZIP	21.51	454.65	0.0473111	21.1367
59	C122593	bZIP	6.32	12.81	0.493365	2.0269
60	C102380	bZIP	42.89	1.73	24.7919	0.0403357
61	C108857	bZIP	81.7	1.89	43.2275	0.0231334
62	C123629	bZIP	33.21	2.73	12.1648	0.0822042
63	scaffold10083	bZIP	55.95	0.64	87.4219	0.0114388
64	scaffold11290	bZIP	10.13	0.22	46.0455	0.0217177
65	scaffold12236	bZIP	10.42	0.51	20.4314	0.0489443
66	scaffold13713	bZIP	10.96	0.12	91.3333	0.0109489
67	C113822	C2H2	1.18	4.66	0.253219	3.94915
68	C120819	C2H2	60.85	194.94	0.312147	3.20362
69	CL1724Contig1	C2H2	55.1	224.38	0.245566	4.07223
70	scaffold11334	C2H2	1.29	3.2	0.403125	2.48062
71	scaffold11494	C2H2	0.18	4.99	0.0360721	27.7222
72	scaffold2449	C2H2	2.52	9.57	0.263323	3.79762
73	scaffold7380	C2H2	1.98	5.29	0.374291	2.67172
74	scaffold9362	C2H2	3.93	11.45	0.343231	2.91349
75	C105318	C2H2	98.11	9.89	9.92012	0.100805
76	C115508	C2H2	95.55	0.24	398.125	0.00251177
77	C120007	C2H2	471.65	36.18	13.0362	0.0767094
78	C120831	C2H2	18.57	1.95	9.52308	0.105008
79	C121987	C2H2	53.81	4.32	12.456	0.0802825
80	CL1586Contig1	C2H2	155.6	11.52	13.5069	0.074036
81	scaffold12539	C2H2	33.58	2.83	11.8657	0.0842764
82	scaffold12655	C2H2	13.65	0.6	22.75	0.043956
83	C103790	C3H	5.12	12.12	0.422442	2.36719
84	C104706	C3H	1.6	76.66	0.0208714	47.9125
85	C120805	C3H	3.16	11.41	0.27695	3.61076
86	scaffold4062	C3H	2.82	16.39	0.172056	5.81206
87	C114694	C3H	66.15	1.81	36.547	0.0273621
88	C120377	C3H	20.13	1.53	13.1569	0.076006
89	C123151	C3H	10.3	0.49	21.0204	0.0475728
90	C123313	C3H	50.06	3.82	13.1047	0.0763084
91	CL1442Contig1	C3H	21.24	1.86	11.4194	0.0875706
92	scaffold11006	C3H	21.87	0.75	29.16	0.0342936
93	scaffold1263	C3H	21.19	1.6	13.2438	0.0755073
94	scaffold13020	C3H	12.79	1.21	10.5702	0.0946052
95	scaffold8428	C3H	20.27	0.36	56.3056	0.0177602
96	scaffold8753	C3H	4.96	0.46	10.7826	0.0927419
97	C119400	CAMTA	35.73	0.93	38.4194	0.0260285
98	scaffold13724	CAMTA	21.37	0.33	64.7576	0.0154422
99	C88836	CO-like	1.52	9.79	0.15526	6.44079
100	scaffold12583	CO-like	1.66	9.77	0.169908	5.88554
101	C115304	CO-like	5.87	0.5	11.74	0.0851789
102	CL1236Contig1	CO-like	76.92	1.03	74.6796	0.0133905
103	scaffold10150	CO-like	74.99	8.47	8.8536	0.112948
104	scaffold4522	CO-like	11.58	0.47	24.6383	0.0405872
105	CL1818Contig1	CPP	58.72	4.85	12.1072	0.0825954
106	scaffold1751	DBB	3.17	7.94	0.399244	2.50473
107	C106981	DBB	65.33	0.43	151.93	0.00658197
108	C111862	DBB	49.1	3.74	13.1283	0.0761711
109	C117980	DBB	32.82	2.07	15.8551	0.0630713
110	scaffold10415	DBB	31.13	1.63	19.0982	0.0523611
111	scaffold11964	DBB	29.04	3.34	8.69461	0.115014
112	scaffold252	DBB	49.3	0.95	51.8947	0.0192698
113	scaffold7671	DBB	11.58	0.24	48.25	0.0207254
114	scaffold9045	DBB	55.15	0.16	344.688	0.00290118
115	C105639	Dof	1.5	5.11	0.293542	3.40667
116	scaffold11467	Dof	2.67	11.37	0.234828	4.25843
117	C106333	Dof	32.22	0.89	36.2022	0.0276226
118	scaffold6970	Dof	99.75	11.6	8.59914	0.116291
119	CL141Contig1	E2F/DP	1797.44	70.85	25.3697	0.0394172
120	scaffold12016	E2F/DP	32.78	2.88	11.3819	0.0878585
121	C121515	ERF	0.33	10.45	0.0315789	31.6667
122	C75880	ERF	3.74	23.84	0.156879	6.37433
123	C78508	ERF	3.07	14.02	0.218973	4.56678
124	C89306	ERF	1.46	5.39	0.270872	3.69178
125	CL224Contig1	ERF	1222.97	2535.38	0.482362	2.07313
126	scaffold3271	ERF	1.63	8.29	0.196622	5.08589
127	scaffold4810	ERF	1.17	4.96	0.235887	4.23932
128	C111844	ERF	32.67	1.56	20.9423	0.0477502
129	C112656	ERF	27.35	1.18	23.178	0.0431444
130	C113658	ERF	14.03	0.55	25.5091	0.0392017
131	C115104	ERF	70.98	6.51	10.9032	0.091716
132	C116434	ERF	33.21	2.53	13.1265	0.0761819
133	C119074	ERF	47.24	1.33	35.5188	0.0281541
134	C122671	ERF	33.21	2.25	14.76	0.0677507
135	C122847	ERF	113.55	3.47	32.7233	0.0305592
136	C123033	ERF	43.75	4.14	10.5676	0.0946286
137	CL1990Contig1	ERF	36.91	1.04	35.4904	0.0281766
138	CL2008Contig1	ERF	15.8	0.83	19.0361	0.0525316
139	CL225Contig1	ERF	11.23	1.4	8.02143	0.124666
140	scaffold10556	ERF	21.21	1.69	12.5503	0.0796794
141	scaffold10655	ERF	14.18	0.61	23.2459	0.0430183
142	scaffold11534	ERF	19.34	0.97	19.9381	0.0501551
143	scaffold1156	ERF	9.79	0.31	31.5806	0.031665
144	scaffold12317	ERF	26.19	0.93	28.1613	0.0355097
145	scaffold12914	ERF	4.67	0.54	8.64815	0.115632
146	scaffold12925	ERF	27.74	0.8	34.675	0.0288392
147	scaffold5102	ERF	59.02	2.19	26.9498	0.0371061
148	scaffold5748	ERF	51.18	3.03	16.8911	0.0592028
149	scaffold6033	ERF	9.16	0.44	20.8182	0.0480349
150	scaffold887	ERF	18.43	0.51	36.1373	0.0276723
151	scaffold890	ERF	5.08	0.74	6.86486	0.145669
152	C108661	FAR1	0.82	2.68	0.30597	3.26829
153	CL1467Contig1	FAR1	4.98	16.41	0.303473	3.29518
154	CL1919Contig1	FAR1	131.21	297.05	0.44171	2.26393
155	scaffold2428	FAR1	0.51	24.98	0.0204163	48.9804
156	scaffold5708	FAR1	5.6	14.24	0.393258	2.54286
157	C111102	FAR1	71.21	3.94	18.0736	0.0553293
158	C116516	FAR1	153.11	5.72	26.7675	0.0373588
159	C121171	FAR1	59.28	6.14	9.65472	0.103576
160	C99878	FAR1	13.23	0.68	19.4559	0.0513983
161	CL15Contig2	FAR1	28.45	3.73	7.62735	0.131107
162	scaffold13366	FAR1	18.33	0.92	19.9239	0.0501909
163	scaffold13781	FAR1	17.22	1.38	12.4783	0.0801394
164	scaffold3988	FAR1	17.18	1.04	16.5192	0.0605355
165	scaffold9849	FAR1	112.44	6.73	16.7073	0.0598541
166	C106761	G2-like	1.87	13.41	0.139448	7.17112
167	C120765	G2-like	0.35	2.29	0.152838	6.54286
168	C122325	G2-like	0.3	1.94	0.154639	6.46667
169	C95374	G2-like	0.99	4.56	0.217105	4.60606
170	scaffold10411	G2-like	1.61	3.81	0.422572	2.36646
171	scaffold13037	G2-like	0.58	2.16	0.268519	3.72414
172	scaffold5034	G2-like	2.18	9.43	0.231177	4.32569
173	scaffold8390	G2-like	1.96	16.42	0.119367	8.37755
174	CL1032Contig1	G2-like	66.63	6.31	10.5594	0.0947021
175	scaffold6724	G2-like	2.25	0.28	8.03571	0.124444
176	scaffold9911	G2-like	8.69	0.62	14.0161	0.0713464
177	scaffold10133	GATA	2.16	5.34	0.404494	2.47222
178	scaffold11720	GATA	67.96	6.65	10.2195	0.0978517
179	scaffold4003	GATA	33.72	0.27	124.889	0.00800712
180	C118318	GeBP	105.12	4.65	22.6065	0.0442352
181	scaffold10034	GeBP	6.95	0.73	9.52055	0.105036
182	scaffold1374	GeBP	8.72	0.56	15.5714	0.0642202
183	scaffold12578	GRAS	0.15	8.8	0.0170455	58.6667
184	C116992	GRAS	109.11	9.31	11.7197	0.0853267
185	C117340	GRAS	71.61	6.28	11.4029	0.0876972
186	C121329	GRAS	49.58	3.09	16.0453	0.0623235
187	CL1122Contig1	GRAS	12.18	0.25	48.72	0.0205255
188	scaffold4113	GRAS	31.48	0.61	51.6066	0.0193774
189	C99356	HB-other	25.04	0.7	35.7714	0.0279553
190	scaffold11168	HB-other	9.01	0.26	34.6538	0.0288568
191	scaffold12747	HB-other	195.32	4.66	41.9142	0.0238583
192	scaffold13454	HB-other	19.94	0.15	132.933	0.00752257
193	scaffold9867	HB-other	5.82	0.41	14.1951	0.0704467
194	C116884	HB-PHD	8.97	19.63	0.456954	2.18841
195	C91492	HB-PHD	2.53	10.49	0.241182	4.14625
196	scaffold12290	HD-ZIP	1.7	8.85	0.19209	5.20588
197	scaffold11585	HD-ZIP	8.73	0.37	23.5946	0.0423826
198	scaffold12288	HD-ZIP	20.4	1.59	12.8302	0.0779412
199	scaffold3659	HD-ZIP	5.42	0.3	18.0667	0.0553506
200	C93336	HSF	13.38	29.06	0.460427	2.1719
201	scaffold13733	HSF	0.92	5.77	0.159445	6.27174
202	C106667	HSF	29.57	0.44	67.2045	0.0148799
203	C117106	HSF	97.09	4.62	21.0152	0.0475847
204	C121961	HSF	26.61	2.17	12.2627	0.0815483
205	scaffold13668	HSF	75.58	3.58	21.1117	0.047367
206	scaffold2113	HSF	12.39	0.41	30.2195	0.0330912
207	scaffold3734	HSF	23.79	0.75	31.72	0.0315259
208	scaffold9644	HSF	1319.03	3.43	384.557	0.0026004
209	C83848	LBD	4.27	15.7	0.271975	3.67681
210	C85304	LBD	1.93	21.3	0.0906103	11.0363
211	C85614	LBD	15.06	67.13	0.224341	4.4575
212	CL49Contig2	LBD	8.62	29.89	0.288391	3.46752
213	scaffold9201	LBD	8.31	0.4	20.775	0.0481348
214	CL1425Contig1	LSD	34.02	2.53	13.4466	0.074368
215	CL671Contig1	MIKC_MADS	5.31	11.33	0.468667	2.13371
216	scaffold11600	MIKC_MADS	5.91	13.45	0.439405	2.2758
217	C119556	MIKC_MADS	23	0.73	31.5068	0.0317391
218	scaffold11406	M-type_MADS	3.14	7.99	0.392991	2.54459
219	scaffold5360	M-type_MADS	1.37	16.55	0.0827795	12.0803
220	C114064	M-type_MADS	95.06	0.54	176.037	0.00568062
221	C122559	M-type_MADS	20.51	1.74	11.7874	0.0848367
222	C124005	M-type_MADS	49.09	3.89	12.6195	0.0792422
223	scaffold11930	M-type_MADS	11.42	0.5	22.84	0.0437828
224	scaffold13202	M-type_MADS	6.53	0.47	13.8936	0.0719755
225	scaffold6074	M-type_MADS	28.89	1.89	15.2857	0.0654206
226	C114348	MYB	2.85	6.61	0.431165	2.3193
227	C103812	MYB	104.94	1.58	66.4177	0.0150562
228	C108415	MYB	7.11	0.39	18.2308	0.0548523
229	C115998	MYB	33.21	2.85	11.6526	0.0858175
230	C116282	MYB	15.75	0.93	16.9355	0.0590476
231	C99612	MYB	24.64	0.69	35.7101	0.0280032
232	CL256Contig2	MYB	13.49	0.9	14.9889	0.0667161
233	scaffold10907	MYB	32.83	2.15	15.2698	0.0654889
234	scaffold11604	MYB	3.39	0.13	26.0769	0.0383481
235	scaffold13795	MYB	37.04	2.13	17.3897	0.0575054
236	scaffold13878	MYB	30.73	1.66	18.512	0.0540189
237	scaffold6166	MYB	12.16	0.19	64	0.015625
238	scaffold9327	MYB	2.28	0.5	4.56	0.219298
239	C100934	MYB_related	0.68	6.33	0.107425	9.30882
240	C122627	MYB_related	25.34	68.61	0.369334	2.70758
241	C88186	MYB_related	4.77	11.72	0.406997	2.45702
242	C97280	MYB_related	0.87	6.43	0.135303	7.3908
243	scaffold11014	MYB_related	44.77	96.75	0.462739	2.16105
244	scaffold7516	MYB_related	1.77	6.01	0.294509	3.39548
245	scaffold9378	MYB_related	1.53	4.26	0.359155	2.78431
246	C102980	MYB_related	277.93	6.09	45.6371	0.021912
247	C104906	MYB_related	32.11	1.95	16.4667	0.0607287
248	C117750	MYB_related	971.24	57.89	16.7773	0.0596042
249	C120963	MYB_related	13.83	0.96	14.4062	0.0694143
250	C122473	MYB_related	41.93	3.26	12.862	0.0777486
251	C82080	MYB_related	38.12	2.19	17.4064	0.0574502
252	C97838	MYB_related	7.54	0.78	9.66667	0.103448
253	C99554	MYB_related	50.93	0.69	73.8116	0.013548
254	CL1099Contig1	MYB_related	3.3	0.33	10	0.1
255	CL1197Contig1	MYB_related	18.92	0.6	31.5333	0.0317125
256	CL1451Contig1	MYB_related	40.82	0.25	163.28	0.00612445
257	CL346Contig1	MYB_related	40.46	0.85	47.6	0.0210084
258	CL426Contig1	MYB_related	102.71	4.49	22.8753	0.0437153
259	CL757Contig1	MYB_related	32	1.08	29.6296	0.03375
260	scaffold12003	MYB_related	25.64	1.51	16.9801	0.0588924
261	scaffold13131	MYB_related	4.88	0.32	15.25	0.0655738
262	scaffold3174	MYB_related	63.41	5.75	11.0278	0.0906797
263	scaffold4382	MYB_related	158.52	15.36	10.3203	0.0968963
264	scaffold6505	MYB_related	4.43	0.46	9.63043	0.103837
265	scaffold7482	MYB_related	1711.17	144.99	11.802	0.0847315
266	scaffold7739	MYB_related	18.19	1.67	10.8922	0.0918087
267	C110364	NAC	4.81	13.04	0.368865	2.71102
268	C120953	NAC	11.95	28.46	0.419888	2.38159
269	C123477	NAC	1.35	24.79	0.0544574	18.363
270	C80108	NAC	5.49	15.08	0.364058	2.74681
271	CL1353Contig1	NAC	11.04	24.82	0.444803	2.24819
272	CL522Contig1	NAC	114.88	460.36	0.249544	4.00731
273	scaffold10856	NAC	2.23	14.22	0.156821	6.37668
274	scaffold11394	NAC	13.03	29.98	0.434623	2.30084
275	scaffold12839	NAC	31.98	145.38	0.219975	4.54597
276	scaffold13035	NAC	0.56	2.58	0.217054	4.60714
277	scaffold13335	NAC	2.4	18.06	0.13289	7.525
278	scaffold7512	NAC	1.85	9.7	0.190722	5.24324
279	scaffold7747	NAC	2.41	5.75	0.41913	2.38589
280	scaffold8429	NAC	0.85	3.56	0.238764	4.18824
281	C110416	NAC	13.27	0.34	39.0294	0.0256217
282	C117200	NAC	38.37	0.22	174.409	0.00573365
283	C117330	NAC	26.39	0.22	119.955	0.00833649
284	C120815	NAC	22.11	0.33	67	0.0149254
285	C120833	NAC	11.73	0.98	11.9694	0.0835465
286	C121507	NAC	115.07	11.84	9.71875	0.102894
287	C122087	NAC	16.1	0.57	28.2456	0.0354037
288	C122193	NAC	10.17	1.13	9	0.111111
289	CL2017Contig1	NAC	15.13	1.24	12.2016	0.0819564
290	scaffold11737	NAC	7.5	0.66	11.3636	0.088
291	scaffold12999	NAC	278.59	12	23.2158	0.0430741
292	scaffold13392	NAC	17.12	0.96	17.8333	0.0560748
293	scaffold2599	NAC	7.9	0.19	41.5789	0.0240506
294	scaffold4368	NAC	125.32	11.72	10.6928	0.0935206
295	scaffold7292	NAC	13.81	0.14	98.6429	0.0101376
296	scaffold8825	NAC	10.1	0.4	25.25	0.039604
297	scaffold8850	NAC	14.17	0.48	29.5208	0.0338744
298	scaffold13363	NF-X1	3.46	7.05	0.49078	2.03757
299	C79016	NF-YA	5.92	32.53	0.181986	5.49493
300	CL173Contig1	NF-YA	21.66	50.63	0.42781	2.33749
301	scaffold13255	NF-YA	4.64	0.22	21.0909	0.0474138
302	C111832	NF-YB	14.17	45.38	0.312252	3.20254
303	C92500	NF-YB	21.35	1.1	19.4091	0.0515222
304	CL101Contig1	NF-YC	177.3	542.59	0.326766	3.06029
305	C123409	NF-YC	142.23	3.73	38.1314	0.0262251
306	scaffold1004	NF-YC	24.38	2.1	11.6095	0.0861362
307	scaffold1006	NF-YC	6.78	0.47	14.4255	0.0693215
308	scaffold11171	NF-YC	19.7	1.48	13.3108	0.0751269
309	scaffold12047	NF-YC	18.49	0.16	115.562	0.00865333
310	scaffold7079	NF-YC	10.09	0.22	45.8636	0.0218038
311	C117532	Nin-like	20.3	67.7	0.299852	3.33498
312	scaffold8795	Nin-like	4.61	12.82	0.359594	2.78091
313	scaffold4226	Nin-like	165.94	3.35	49.5343	0.020188
314	C111130	RAV	1.76	6.54	0.269113	3.71591
315	C97180	RAV	3.51	9.75	0.36	2.77778
316	C120269	RAV	63.19	2.4	26.3292	0.0379807
317	CL664Contig1	S1Fa-like	15.25	1.35	11.2963	0.0885246
318	scaffold2385	S1Fa-like	8.05	0.2	40.25	0.0248447
319	scaffold6265	S1Fa-like	6.55	0.18	36.3889	0.0274809
320	C123929	SBP	20.39	1.73	11.7861	0.0848455
321	scaffold10189	SBP	13.24	0.13	101.846	0.00981873
322	scaffold7942	SBP	30.24	2.53	11.9526	0.083664
323	scaffold3805	SRS	3.6	19.59	0.183767	5.44167
324	scaffold3806	SRS	1.53	3.99	0.383459	2.60784
325	C123081	SRS	99.03	1.99	49.7638	0.0200949
326	scaffold9432	STAT	0.61	4.12	0.148058	6.7541
327	C118822	STAT	23.77	1.55	15.3355	0.0652082
328	C123145	STAT	87.97	8.72	10.0883	0.0991247
329	scaffold11955	STAT	8.56	0.12	71.3333	0.0140187
330	scaffold4949	STAT	54.74	3.55	15.4197	0.064852
331	scaffold5784	STAT	115.54	2.8	41.2643	0.024234
332	scaffold5185	TALE	0.9	3.31	0.271903	3.67778
333	C107453	TCP	25.47	0.41	62.122	0.0160974
334	C111884	TCP	50.71	1.56	32.5064	0.0307632
335	C102954	Trihelix	14.98	46.64	0.321184	3.11348
336	scaffold12334	Trihelix	1.56	9.79	0.159346	6.27564
337	scaffold6091	Trihelix	94.06	199.35	0.471833	2.11939
338	C110044	Trihelix	24.5	1.05	23.3333	0.0428571
339	C122047	Trihelix	136.06	1.29	105.473	0.00948111
340	CL374Contig1	Trihelix	5.39	0.56	9.625	0.103896
341	scaffold6516	Trihelix	4.99	0.18	27.7222	0.0360721
342	C101116	WRKY	14.18	0.63	22.5079	0.0444288
343	C110954	WRKY	19.6	0.66	29.697	0.0336735
344	C120941	WRKY	17.34	1.13	15.3451	0.0651672
345	C122185	WRKY	14.43	0.99	14.5758	0.0686071
346	C123735	WRKY	17.54	0.11	159.455	0.00627138
347	CL213Contig1	WRKY	22.23	2.03	10.9507	0.091318
348	CL23Contig1	WRKY	7.12	0.31	22.9677	0.0435393
349	scaffold10217	WRKY	4.23	0.19	22.2632	0.0449173
350	scaffold10396	WRKY	11.09	0.71	15.6197	0.0640216
351	scaffold12524	WRKY	13.38	0.94	14.234	0.0702541
352	scaffold1377	WRKY	5.46	0.23	23.7391	0.0421245
353	scaffold1380	WRKY	6.16	0.21	29.3333	0.0340909
354	scaffold542	WRKY	44.69	2.98	14.9966	0.0666816
355	C122391	YABBY	58.58	1.23	47.626	0.0209969
356	C100762	ZF-HD	13.14	73.64	0.178436	5.60426
357	scaffold6292	ZF-HD	346.37	822.12	0.421313	2.37353
358	scaffold7492	ZF-HD	1.46	7.44	0.196237	5.09589

## Sheet: L25-vs-LHA
Table S7: Number of differentially expressed transcription factors at L25-vs-LHA
Sr. no.	L25			Sr. no.	LHA
1	NAC	14		1	ERF	24
2	bHLH	10		2	MYB_related	21
3	C2H2	8		3	bHLH	20
4	G2-like	8		4	NAC	17
5	ERF	7		5	WRKY	13
6	MYB_related	7		6	MYB	12
7	FAR1	5		7	B3	10
8	C3H	4		8	C3H	10
9	LBD	4		9	FAR1	9
10	B3	3		10	C2H2	8
11	Trihelix	3		11	DBB	8
12	ZF-HD	3		12	bZIP	7
13	ARF	2		13	HSF	7
14	bZIP	2		14	M-type_MADS	6
15	CO-like	2		15	NF-YC	6
16	Dof	2		16	GRAS	5
17	HB-PHD	2		17	HB-other	5
18	HSF	2		18	STAT	5
19	MIKC_MADS	2		19	BBR-BPC	4
20	M-type_MADS	2		20	BES1	4
21	NF-YA	2		21	CO-like	4
22	Nin-like	2		22	Trihelix	4
23	RAV	2		23	ARF	3
24	SRS	2		24	G2-like	3
25	BES1	1		25	GeBP	3
26	DBB	1		26	HD-ZIP	3
27	GATA	1		27	S1Fa-like	3
28	GRAS	1		28	SBP	3
29	HD-ZIP	1		29	CAMTA	2
30	MYB	1		30	Dof	2
31	NF-X1	1		31	E2F/DP	2
32	NF-YB	1		32	GATA	2
33	NF-YC	1		33	TCP	2
34	STAT	1		34	CPP	1
35	TALE	1		35	LBD	1
				36	LSD	1
				37	MIKC_MADS	1
				38	NF-YA	1
				39	NF-YB	1
				40	Nin-like	1
				41	RAV	1
				42	SRS	1
				43	YABBY	1

## Sheet: L25-vs-L4 FPKM
Table S7: FPKM based expression of differentially expressed transcription factors at L25-vs-L4
Sr. no.	Contig	TF	L4	L25	L4/L25	L25/L4
1	C100752	bHLH	12.9	1.28	10.0781	0.0992248
2	C122911	AP2	36.72	3.19	11.511	0.0868736
3	C106173	ARF	10.39	0.9	11.5444	0.0866218
4	C121867	ARF	27.56	1.46	18.8767	0.0529753
5	CL1663Contig1	ARF	139.27	5.84	23.8476	0.0419329
6	CL657Contig1	ARF	58.95	4.54	12.9846	0.0770144
7	scaffold10037	ARF	6.66	0.32	20.8125	0.048048
8	scaffold10755	ARF	45.95	2.86	16.0664	0.0622416
9	scaffold3402	ARF	40.77	2.23	18.2825	0.0546971
10	scaffold6602	ARF	7.02	0.53	13.2453	0.0754986
11	C104994	ARF	0.47	7.77	0.0604891	16.5319
12	scaffold11790	ARF	1.41	10.25	0.137561	7.2695
13	scaffold12343	ARF	1.52	5.63	0.269982	3.70395
14	scaffold10027	ARR-B	6.46	0.24	26.9167	0.0371517
15	scaffold6611	ARR-B	23.17	0.55	42.1273	0.0237376
16	C102930	B3	49.03	2.22	22.0856	0.0452784
17	C103606	B3	17.92	0.53	33.8113	0.0295759
18	C107483	B3	46.5	0.83	56.0241	0.0178495
19	C109902	B3	107.42	1.06	101.34	0.00986781
20	C110082	B3	2072.38	109.14	18.9883	0.0526641
21	C118162	B3	161.38	1.23	131.203	0.00762176
22	C120851	B3	33.46	0.81	41.3086	0.024208
23	C123529	B3	20.34	0.11	184.909	0.00540806
24	scaffold11462	B3	104.8	2.57	40.7782	0.0245229
25	scaffold12089	B3	11.48	0.16	71.75	0.0139373
26	scaffold1244	B3	10.11	0.11	91.9091	0.0108803
27	scaffold13370	B3	9.88	1.26	7.84127	0.12753
28	scaffold3645	B3	12.19	0.28	43.5357	0.0229696
29	scaffold6985	B3	22.26	0.95	23.4316	0.0426774
30	scaffold7579	B3	51.58	6.56	7.8628	0.127181
31	CL280Contig1	B3	6.53	63.37	0.103046	9.70444
32	scaffold2277	B3	0.36	3.76	0.0957447	10.4444
33	scaffold7353	B3	0.49	2.53	0.193676	5.16327
34	scaffold8360	B3	0.93	18.91	0.0491803	20.3333
35	C122867	BBR-BPC	313.15	26.05	12.0211	0.083187
36	scaffold2861	BBR-BPC	107.94	0.37	291.73	0.00342783
37	scaffold8443	BBR-BPC	15.83	0.71	22.2958	0.0448515
38	C113648	BES1	77.36	4.99	15.503	0.0645036
39	C118694	BES1	31.96	0.39	81.9487	0.0122028
40	C123197	BES1	762.88	25.6	29.8	0.033557
41	scaffold1260	BES1	73.28	3.38	21.6805	0.0461245
42	scaffold2031	BES1	381.13	14.2	26.8401	0.0372576
43	scaffold4973	BES1	80.42	5.79	13.8895	0.071997
44	scaffold9185	BES1	15.36	0.21	73.1429	0.0136719
45	C115342	BES1	25.17	469.24	0.0536399	18.6428
46	C116144	BES1	0.23	7.27	0.0316369	31.6087
47	C101528	bHLH	125.21	1.83	68.4208	0.0146154
48	C104566	bHLH	47.93	3.49	13.7335	0.0728145
49	C112916	bHLH	48.45	4.05	11.963	0.0835913
50	C117006	bHLH	80.95	0.66	122.652	0.00815318
51	C120929	bHLH	21.71	1.77	12.2655	0.0815292
52	C121639	bHLH	23.04	0.15	153.6	0.00651042
53	C122019	bHLH	33.72	1.01	33.3861	0.0299526
54	C122965	bHLH	206.95	9.75	21.2256	0.0471128
55	C123135	bHLH	89.38	5.18	17.2548	0.0579548
56	C123329	bHLH	49.57	0.83	59.7229	0.016744
57	C123465	bHLH	44.58	3.56	12.5225	0.0798564
58	CL124Contig1	bHLH	66.6	3.69	18.0488	0.0554054
59	CL1963Contig1	bHLH	81.55	0.79	103.228	0.00968731
60	CL35Contig3	bHLH	16.99	1.39	12.223	0.0818128
61	CL463Contig1	bHLH	39.34	0.75	52.4533	0.0190646
62	CL696Contig1	bHLH	195.22	11.97	16.3091	0.0613154
63	scaffold1020	bHLH	4.03	0.15	26.8667	0.0372208
64	scaffold10826	bHLH	25.06	1.51	16.596	0.0602554
65	scaffold11686	bHLH	5.47	0.18	30.3889	0.0329068
66	scaffold11963	bHLH	25.09	1.96	12.801	0.0781188
67	scaffold12858	bHLH	133.92	0.27	496	0.00201613
68	scaffold13901	bHLH	26.24	0.67	39.1642	0.0255335
69	scaffold1405	bHLH	17.22	0.48	35.875	0.0278746
70	scaffold256	bHLH	4.34	0.25	17.36	0.0576037
71	scaffold4704	bHLH	29.69	0.75	39.5867	0.025261
72	scaffold4759	bHLH	7.37	0.77	9.57143	0.104478
73	scaffold4933	bHLH	11.04	0.29	38.069	0.0262681
74	scaffold7297	bHLH	10.36	1.13	9.16814	0.109073
75	scaffold7958	bHLH	21.21	0.44	48.2045	0.0207449
76	scaffold8277	bHLH	282.34	8.34	33.8537	0.0295389
77	scaffold8962	bHLH	16.68	0.21	79.4286	0.0125899
78	scaffold9520	bHLH	14.2	0.64	22.1875	0.0450704
79	scaffold9652	bHLH	117.22	9.66	12.1346	0.0824091
80	C101574	bHLH	4.08	18.85	0.216446	4.6201
81	C105743	bHLH	3.55	8.78	0.404328	2.47324
82	C105845	bHLH	0.88	94.79	0.00928368	107.716
83	C106479	bHLH	2.54	32.22	0.078833	12.685
84	C119384	bHLH	15.16	200.36	0.0756638	13.2164
85	C123975	bHLH	0.63	84.19	0.00748307	133.635
86	C71232	bHLH	9.06	23.8	0.380672	2.62693
87	C72478	bHLH	4.12	12.99	0.317167	3.15291
88	C94368	bHLH	1.85	9.69	0.190918	5.23784
89	C97564	bHLH	34.03	112.85	0.301551	3.31619
90	CL569Contig1	bHLH	9471.38	22130.4	0.427981	2.33655
91	scaffold10296	bHLH	0.45	1.42	0.316901	3.15556
92	scaffold10454	bHLH	1.79	5.01	0.357285	2.79888
93	scaffold1172	bHLH	10.61	44.44	0.238749	4.1885
94	scaffold12082	bHLH	0.37	2.68	0.13806	7.24324
95	scaffold2253	bHLH	2.11	5.65	0.373451	2.67773
96	scaffold3121	bHLH	0.54	3.35	0.161194	6.2037
97	scaffold4682	bHLH	5.01	12.96	0.386574	2.58683
98	scaffold4706	bHLH	1	11.51	0.086881	11.51
99	scaffold4739	bHLH	1.01	6.87	0.147016	6.80198
100	scaffold6021	bHLH	0.4	7.9	0.0506329	19.75
101	scaffold7718	bHLH	2.72	5.96	0.456376	2.19118
102	C108355	bZIP	103.03	4.68	22.015	0.0454237
103	CL1116Contig1	bZIP	32.7	2.51	13.0279	0.0767584
104	scaffold11290	bZIP	8.84	0.22	40.1818	0.0248869
105	scaffold11615	bZIP	11.61	0.68	17.0735	0.0585702
106	scaffold12498	bZIP	21.34	0.93	22.9462	0.0435801
107	scaffold12815	bZIP	34.57	4.08	8.47304	0.118021
108	scaffold13713	bZIP	15.84	0.12	132	0.00757576
109	scaffold2472	bZIP	15.78	0.98	16.102	0.0621039
110	C104076	bZIP	5.94	22.69	0.261789	3.81987
111	C114242	bZIP	1.02	454.65	0.00224348	445.735
112	C115024	bZIP	3.64	8.82	0.412698	2.42308
113	C120541	bZIP	1.45	6.53	0.222052	4.50345
114	C93946	bZIP	0.96	2	0.48	2.08333
115	C98148	bZIP	2.18	9.11	0.239297	4.1789
116	scaffold1999	bZIP	2.25	10.93	0.205855	4.85778
117	scaffold869	bZIP	555.11	1500.51	0.369948	2.70309
118	scaffold9888	bZIP	0.28	4.04	0.0693069	14.4286
119	C105318	C2H2	139.47	9.89	14.1021	0.0709113
120	C115508	C2H2	27.73	0.24	115.542	0.00865489
121	C116456	C2H2	223.54	2.07	107.99	0.00926009
122	C118838	C2H2	15.08	0.77	19.5844	0.051061
123	C119952	C2H2	4.59	0.35	13.1143	0.0762527
124	C123015	C2H2	36.89	2.14	17.2383	0.0580103
125	CL1586Contig1	C2H2	1566.2	11.52	135.955	0.00735538
126	scaffold11234	C2H2	7.75	0.38	20.3947	0.0490323
127	scaffold11569	C2H2	24.24	1.75	13.8514	0.0721947
128	scaffold12960	C2H2	31.38	2.56	12.2578	0.0815806
129	scaffold13548	C2H2	17.51	1.17	14.9658	0.066819
130	scaffold7158	C2H2	11.51	0.43	26.7674	0.0373588
131	scaffold7209	C2H2	12.19	0.46	26.5	0.0377358
132	C106403	C2H2	2.98	9.31	0.320086	3.12416
133	C120819	C2H2	49.37	194.94	0.253257	3.94855
134	CL1724Contig1	C2H2	69.85	224.38	0.311302	3.21231
135	scaffold13561	C2H2	3.75	17.11	0.21917	4.56267
136	scaffold2449	C2H2	3.64	9.57	0.380355	2.62912
137	scaffold4521	C2H2	10.21	31.84	0.320666	3.11851
138	scaffold9362	C2H2	5.5	11.45	0.480349	2.08182
139	C101376	C3H	13.57	0.61	22.2459	0.0449521
140	C114694	C3H	36.68	1.81	20.2652	0.0493457
141	C119360	C3H	34.3	0.19	180.526	0.00553936
142	C123151	C3H	8.74	0.49	17.8367	0.0560641
143	C123313	C3H	175.44	3.82	45.9267	0.0217738
144	C98778	C3H	20.25	0.73	27.7397	0.0360494
145	CL1442Contig1	C3H	17.09	1.86	9.18817	0.108836
146	scaffold10625	C3H	12.96	0.87	14.8966	0.0671296
147	scaffold10949	C3H	5.98	0.2	29.9	0.0334448
148	scaffold1122	C3H	25.25	2.01	12.5622	0.079604
149	scaffold13020	C3H	24.27	1.21	20.0579	0.0498558
150	scaffold4525	C3H	228.52	16.94	13.49	0.0741292
151	scaffold6254	C3H	10.71	1.03	10.3981	0.0961718
152	scaffold6840	C3H	42.92	1.16	37	0.027027
153	scaffold8085	C3H	10.47	0.91	11.5055	0.086915
154	scaffold8485	C3H	9.6	0.24	40	0.025
155	scaffold9605	C3H	13.94	0.28	49.7857	0.0200861
156	scaffold969	C3H	39.12	2.88	13.5833	0.0736196
157	C103790	C3H	2.53	12.12	0.208746	4.79051
158	C104706	C3H	1.42	76.66	0.0185233	53.9859
159	CL1025Contig1	C3H	10.26	26.13	0.392652	2.54678
160	scaffold12921	C3H	1.35	9.09	0.148515	6.73333
161	scaffold1335	C3H	2.16	5.53	0.390597	2.56019
162	scaffold7120	C3H	2.31	4.81	0.480249	2.08225
163	C119400	CAMTA	11.95	0.93	12.8495	0.0778243
164	scaffold10866	CAMTA	26.68	0.73	36.5479	0.0273613
165	scaffold13118	CAMTA	16.4	1.27	12.9134	0.077439
166	scaffold13724	CAMTA	3.94	0.33	11.9394	0.0837563
167	scaffold3877	CAMTA	4.66	0.76	6.13158	0.16309
168	scaffold8500	CAMTA	18.01	0.75	24.0133	0.0416435
169	C105464	CAMTA	1.36	3.77	0.360743	2.77206
170	C83856	CAMTA	1.87	21.58	0.0866543	11.5401
171	C115304	CO-like	131.98	0.5	263.96	0.00378845
172	C124053	CO-like	41.77	0.79	52.8734	0.0189131
173	CL1236Contig1	CO-like	261.61	1.03	253.99	0.00393716
174	scaffold4522	CO-like	19.32	0.47	41.1064	0.0243271
175	C121005	CO-like	5.39	11.2	0.48125	2.07792
176	C88836	CO-like	1.33	9.79	0.135853	7.3609
177	scaffold12583	CO-like	1.48	9.77	0.151484	6.60135
178	C106981	DBB	31.97	0.43	74.3488	0.0134501
179	C117896	DBB	25.67	0.63	40.746	0.0245423
180	C117980	DBB	59.63	2.07	28.8068	0.0347141
181	scaffold10415	DBB	61.21	1.63	37.5521	0.0266296
182	scaffold5803	DBB	13.09	0.84	15.5833	0.0641711
183	scaffold9045	DBB	50.42	0.16	315.125	0.00317334
184	C100412	DBB	0.63	7.21	0.0873786	11.4444
185	C111862	DBB	1.2	3.74	0.320856	3.11667
186	C93584	DBB	0.98	8.19	0.119658	8.35714
187	scaffold1751	DBB	0.57	7.94	0.0717884	13.9298
188	C106333	Dof	29.12	0.89	32.7191	0.0305632
189	C122979	Dof	62.46	5.18	12.0579	0.0829331
190	scaffold10829	Dof	13.75	0.56	24.5536	0.0407273
191	scaffold11705	Dof	31.69	2.5	12.676	0.0788892
192	scaffold1216	Dof	68	4.05	16.7901	0.0595588
193	C105639	Dof	0.45	5.11	0.0880626	11.3556
194	scaffold6092	Dof	17.7	37.13	0.476703	2.09774
195	CL1106Contig1	E2F/DP	15.31	3.04	5.03618	0.198563
196	scaffold8419	E2F/DP	24.3	0.71	34.2254	0.0292181
197	C114070	E2F/DP	10.88	26.41	0.411965	2.42739
198	C114918	E2F/DP	4.64	10.92	0.424908	2.35345
199	scaffold5170	EIL	20.24	1.47	13.7687	0.0726285
200	C108981	EIL	111.52	257.85	0.4325	2.31214
201	C113658	ERF	19.45	0.55	35.3636	0.0282776
202	C113982	ERF	111.09	8.43	13.1779	0.0758844
203	C114452	ERF	48.5	1.05	46.1905	0.0216495
204	C115104	ERF	72.29	6.51	11.1045	0.0900539
205	C118620	ERF	503.62	40.46	12.4474	0.0803384
206	C119004	ERF	136.29	9.74	13.9928	0.0714653
207	C121381	ERF	12.28	0.92	13.3478	0.0749186
208	C122671	ERF	32.75	2.25	14.5556	0.0687023
209	C122847	ERF	77.14	3.47	22.2305	0.0449831
210	C123033	ERF	92.01	4.14	22.2246	0.0449951
211	C123159	ERF	112.95	4.78	23.6297	0.0423196
212	C123549	ERF	83.88	5.04	16.6429	0.0600858
213	C123823	ERF	46.29	2.54	18.2244	0.0548715
214	CL1990Contig1	ERF	53.09	1.04	51.0481	0.0195894
215	CL1992Contig1	ERF	129.25	7.18	18.0014	0.0555513
216	CL2008Contig1	ERF	16.51	0.83	19.8916	0.0502726
217	CL210Contig1	ERF	115.98	1.77	65.5254	0.0152613
218	CL225Contig1	ERF	33.4	1.4	23.8571	0.0419162
219	CL72Contig1	ERF	78.26	2.72	28.7721	0.0347559
220	scaffold10200	ERF	10.52	0.24	43.8333	0.0228137
221	scaffold11192	ERF	17.91	0.67	26.7313	0.0374093
222	scaffold1156	ERF	11.19	0.31	36.0968	0.0277033
223	scaffold12317	ERF	14.08	0.93	15.1398	0.0660511
224	scaffold12508	ERF	69.17	5.77	11.9879	0.0834177
225	scaffold13405	ERF	164.33	1.39	118.223	0.00845859
226	scaffold1868	ERF	272.5	19.27	14.1412	0.0707156
227	scaffold1870	ERF	46.36	1.97	23.533	0.0424935
228	scaffold2696	ERF	13.27	0.45	29.4889	0.0339111
229	scaffold3184	ERF	38.06	1.94	19.6186	0.0509721
230	scaffold5102	ERF	115.9	2.19	52.9224	0.0188956
231	scaffold5748	ERF	100.63	3.03	33.2112	0.0301103
232	scaffold5749	ERF	15.91	1.19	13.3697	0.0747957
233	scaffold6033	ERF	63.99	0.44	145.432	0.00687607
234	scaffold6278	ERF	17.57	0.51	34.451	0.0290268
235	scaffold6971	ERF	1084.6	51.26	21.1588	0.0472617
236	scaffold887	ERF	12.49	0.51	24.4902	0.0408327
237	scaffold9687	ERF	52.66	4.21	12.5083	0.0799468
238	C110052	ERF	105.89	1032.04	0.102603	9.74634
239	C111878	ERF	5.09	12.46	0.408507	2.44794
240	C114360	ERF	20.84	53.11	0.392393	2.54846
241	C119672	ERF	13.08	33.7	0.388131	2.57645
242	C119714	ERF	7.11	14.96	0.475267	2.10408
243	C75880	ERF	9.7	23.84	0.406879	2.45773
244	C78508	ERF	2.66	14.02	0.189729	5.27068
245	C81482	ERF	8.64	18.18	0.475248	2.10417
246	C96066	ERF	2.51	5.25	0.478095	2.09163
247	C97964	ERF	2.21	92.35	0.0239307	41.7873
248	CL1295Contig1	ERF	508.34	1117.62	0.454842	2.19857
249	scaffold13153	ERF	0.56	4.63	0.12095	8.26786
250	scaffold1363	ERF	10.89	34.31	0.3174	3.1506
251	scaffold3119	ERF	139.61	605.66	0.230509	4.33823
252	scaffold6704	ERF	0.65	2.71	0.239852	4.16923
253	scaffold9832	ERF	3.16	6.57	0.480974	2.07911
254	C111102	FAR1	61.21	3.94	15.5355	0.0643686
255	C111118	FAR1	32.44	1.97	16.467	0.0607275
256	C122359	FAR1	19.61	0.14	140.071	0.00713921
257	C123539	FAR1	172.51	8.67	19.8973	0.050258
258	CL15Contig2	FAR1	287.15	3.73	76.9839	0.0129897
259	CL77Contig1	FAR1	24.84	0.97	25.6082	0.0390499
260	scaffold12916	FAR1	311.69	12.84	24.2749	0.0411948
261	scaffold3987	FAR1	544.45	4.63	117.592	0.00850399
262	scaffold3988	FAR1	158.55	1.04	152.452	0.00655945
263	scaffold4292	FAR1	5.5	0.48	11.4583	0.0872727
264	scaffold9029	FAR1	9.48	0.2	47.4	0.021097
265	C114974	FAR1	5.59	35.91	0.155667	6.42397
266	C119056	FAR1	5.3	11.02	0.480944	2.07925
267	CL1467Contig1	FAR1	3.33	16.41	0.202925	4.92793
268	CL79Contig1	FAR1	16.57	36.48	0.454221	2.20157
269	scaffold12074	FAR1	2.2	4.95	0.444444	2.25
270	scaffold13062	FAR1	0.77	5.96	0.129195	7.74026
271	scaffold2428	FAR1	9.43	24.98	0.377502	2.64899
272	scaffold3179	FAR1	1.1	3.64	0.302198	3.30909
273	C120765	G2-like	43.29	2.29	18.9039	0.0528991
274	C121845	G2-like	304.42	15.09	20.1736	0.0495697
275	C121965	G2-like	369.11	18.79	19.644	0.0509062
276	C122325	G2-like	49.25	1.94	25.3866	0.0393909
277	C123521	G2-like	37.05	2.61	14.1954	0.0704453
278	scaffold1273	G2-like	16.24	0.63	25.7778	0.0387931
279	scaffold6775	G2-like	111.57	8.89	12.5501	0.0796809
280	scaffold7259	G2-like	43.64	0.21	207.81	0.0048121
281	scaffold7266	G2-like	23.08	2	11.54	0.0866551
282	scaffold7722	G2-like	10.33	0.94	10.9894	0.0909971
283	scaffold9400	G2-like	9.25	0.99	9.34343	0.107027
284	C106761	G2-like	0.42	13.41	0.0313199	31.9286
285	C112838	G2-like	30.56	82.69	0.369573	2.70582
286	C117220	G2-like	0.63	11.35	0.0555066	18.0159
287	scaffold4705	G2-like	1.42	4.81	0.295218	3.38732
288	scaffold7880	G2-like	0.59	1.53	0.385621	2.59322
289	scaffold2033	GATA	13.49	0.78	17.2949	0.0578206
290	scaffold2684	GATA	15.54	1.09	14.2569	0.0701416
291	scaffold4003	GATA	17.85	0.27	66.1111	0.0151261
292	scaffold4621	GATA	12.72	0.14	90.8571	0.0110063
293	scaffold5087	GATA	16.22	1.08	15.0185	0.0665845
294	scaffold8922	GATA	24.38	0.59	41.322	0.0242002
295	C102250	GATA	0.56	4.06	0.137931	7.25
296	C82168	GATA	2.08	13.12	0.158537	6.30769
297	C94858	GATA	0.9	3.76	0.239362	4.17778
298	scaffold11848	GATA	10.73	30.35	0.353542	2.82852
299	scaffold9844	GATA	0.75	2.88	0.260417	3.84
300	C121883	GeBP	60.77	4.37	13.9062	0.0719105
301	C123309	GeBP	26.98	2.38	11.3361	0.0882135
302	scaffold10034	GeBP	13.46	0.73	18.4384	0.0542348
303	scaffold6886	GeBP	4.19	1.05	3.99048	0.250597
304	C119110	GeBP	32.44	67.98	0.477199	2.09556
305	scaffold11313	GeBP	1.23	28.04	0.0438659	22.7967
306	scaffold12489	GeBP	1.3	2.98	0.436242	2.29231
307	C117996	GRAS	20.12	1.45	13.8759	0.0720676
308	C119306	GRAS	29.04	1.68	17.2857	0.0578512
309	CL1122Contig1	GRAS	43.46	0.25	173.84	0.00575242
310	scaffold13879	GRAS	432.68	9.44	45.8347	0.0218175
311	scaffold4113	GRAS	9.33	0.61	15.2951	0.0653805
312	scaffold5930	GRAS	20.5	1.64	12.5	0.08
313	scaffold7417	GRAS	22.12	1.44	15.3611	0.0650995
314	scaffold89	GRAS	22.37	1.73	12.9306	0.0773357
315	C117340	GRAS	1.04	6.28	0.165605	6.03846
316	scaffold10218	GRAS	6.35	12.78	0.49687	2.0126
317	scaffold12423	GRAS	7.19	21.37	0.336453	2.97218
318	scaffold12593	GRAS	8.08	17.97	0.449638	2.22401
319	scaffold9436	GRAS	0.99	5.16	0.19186	5.21212
320	scaffold12869	GRF	23.08	2.34	9.86325	0.101386
321	CL1644Contig1	HB-other	25.93	1.32	19.6439	0.0509063
322	scaffold11168	HB-other	6.64	0.26	25.5385	0.0391566
323	scaffold12747	HB-other	74.9	4.66	16.073	0.0622163
324	scaffold12970	HB-other	62.85	4.13	15.2179	0.065712
325	scaffold13902	HB-other	17.45	1.34	13.0224	0.0767908
326	scaffold7157	HB-other	79.28	6.64	11.9398	0.0837538
327	scaffold7572	HB-other	11.54	1.34	8.61194	0.116118
328	scaffold9867	HB-other	3.64	0.41	8.87805	0.112637
329	C104766	HB-PHD	0.47	15.26	0.0307995	32.4681
330	C119112	HB-PHD	19.86	59.09	0.336097	2.97533
331	scaffold13232	HB-PHD	0.21	4.3	0.0488372	20.4762
332	scaffold11585	HD-ZIP	5.09	0.37	13.7568	0.0726916
333	scaffold12288	HD-ZIP	21.3	1.59	13.3962	0.0746479
334	scaffold13456	HD-ZIP	8.06	0.6	13.4333	0.0744417
335	scaffold6869	HD-ZIP	16.01	0.55	29.1091	0.0343535
336	C119432	HD-ZIP	2.13	5.72	0.372378	2.68545
337	scaffold12290	HD-ZIP	0.76	8.85	0.0858757	11.6447
338	scaffold1945	HD-ZIP	1.25	14.72	0.0849185	11.776
339	scaffold8928	HD-ZIP	2.95	6.13	0.48124	2.07797
340	C123641	HSF	80.85	7.09	11.4034	0.0876933
341	CL1961Contig1	HSF	129.08	7.23	17.8534	0.0560118
342	CL243Contig1	HSF	37.13	3.37	11.0178	0.0907622
343	CL651Contig1	HSF	41.6	1.91	21.7801	0.0459135
344	scaffold3734	HSF	12.09	0.75	16.12	0.0620347
345	scaffold4567	HSF	7.03	0.42	16.7381	0.059744
346	scaffold8326	HSF	14.84	0.76	19.5263	0.0512129
347	scaffold9644	HSF	223.15	3.43	65.0583	0.0153708
348	scaffold9698	HSF	11.72	0.5	23.44	0.0426621
349	C109802	HSF	5.8	13.13	0.441736	2.26379
350	scaffold2730	HSF	34.03	74.94	0.454097	2.20217
351	C121049	LBD	16.11	0.64	25.1719	0.0397269
352	C122515	LBD	99.16	7.7	12.8779	0.0776523
353	CL305Contig1	LBD	59.23	4.1	14.4463	0.0692217
354	scaffold11863	LBD	11.78	0.92	12.8043	0.0780985
355	scaffold7065	LBD	6.6	0.25	26.4	0.0378788
356	scaffold8918	LBD	32.8	1.09	30.0917	0.0332317
357	scaffold9038	LBD	9.83	0.8	12.2875	0.0813835
358	scaffold9407	LBD	8.42	0.2	42.1	0.023753
359	C110060	LBD	4.03	9.09	0.443344	2.25558
360	C115554	LBD	0.47	6.34	0.0741325	13.4894
361	C83848	LBD	1.87	15.7	0.119108	8.39572
362	C85304	LBD	1.69	21.3	0.0793427	12.6036
363	C85614	LBD	11.55	67.13	0.172054	5.81212
364	CL49Contig2	LBD	8.9	29.89	0.297758	3.35843
365	scaffold9882	LBD	1.62	3.8	0.426316	2.34568
366	C117172	M-type_MADS	8.64	0.44	19.6364	0.0509259
367	C119148	M-type_MADS	29.26	2.08	14.0673	0.0710868
368	C123057	M-type_MADS	55.86	2.99	18.6823	0.0535267
369	C124005	M-type_MADS	59.64	3.89	15.3316	0.0652247
370	scaffold11930	M-type_MADS	8.59	0.5	17.18	0.0582072
371	scaffold13714	M-type_MADS	22.15	0.32	69.2188	0.014447
372	scaffold2801	M-type_MADS	10.16	0.62	16.3871	0.0610236
373	scaffold6074	M-type_MADS	27.06	1.89	14.3175	0.0698448
374	C105953	M-type_MADS	3.95	10.51	0.375833	2.66076
375	C109854	M-type_MADS	3.06	10.61	0.288407	3.46732
376	C116344	M-type_MADS	2.89	10.41	0.277618	3.60208
377	CL1537Contig1	M-type_MADS	2.63	33.21	0.079193	12.6274
378	scaffold9581	M-type_MADS	0.67	5.6	0.119643	8.35821
379	scaffold9940	M-type_MADS	7.4	23.94	0.309106	3.23514
380	C110350	MIKC_MADS	21.78	1.03	21.1456	0.0472911
381	CL487Contig1	MIKC_MADS	86.54	2.95	29.3356	0.0340883
382	scaffold10905	MIKC_MADS	2.35	0.56	4.19643	0.238298
383	scaffold5874	MIKC_MADS	15.85	0.27	58.7037	0.0170347
384	scaffold11600	MIKC_MADS	1.43	13.45	0.10632	9.40559
385	scaffold5591	MIKC_MADS	0.67	7.73	0.0866753	11.5373
386	C103812	MYB	32.3	1.58	20.443	0.0489164
387	CL1126Contig1	MYB	93.31	4.4	21.2068	0.0471546
388	CL256Contig2	MYB	21.97	0.9	24.4111	0.040965
389	scaffold11604	MYB	26.06	0.13	200.462	0.00498849
390	scaffold3891	MYB	5.25	0.33	15.9091	0.0628571
391	scaffold401	MYB	8.61	1.55	5.55484	0.180023
392	scaffold5666	MYB	12.23	0.39	31.359	0.0318888
393	scaffold6166	MYB	7.65	0.19	40.2632	0.0248366
394	scaffold7022	MYB	7.6	0.28	27.1429	0.0368421
395	C106345	MYB	5.57	12.48	0.446314	2.24057
396	C116044	MYB	23.65	80.36	0.294301	3.39789
397	C120287	MYB	1.32	5.99	0.220367	4.53788
398	scaffold11436	MYB	0.31	8.38	0.0369928	27.0323
399	scaffold6111	MYB	1.13	7.25	0.155862	6.41593
400	scaffold682	MYB	3.17	41.28	0.0767926	13.0221
401	scaffold8351	MYB	0.58	2.7	0.214815	4.65517
402	C103338	MYB_related	251.65	16.28	15.4576	0.064693
403	C106191	MYB_related	12.95	0.45	28.7778	0.034749
404	C110522	MYB_related	16.31	0.34	47.9706	0.0208461
405	C111550	MYB_related	16.23	0.64	25.3594	0.0394331
406	C115458	MYB_related	8.73	0.25	34.92	0.0286369
407	C117578	MYB_related	109.53	3.42	32.0263	0.0312243
408	C117806	MYB_related	80.77	7.35	10.9891	0.0909991
409	C119230	MYB_related	29.06	2.25	12.9156	0.077426
410	C119326	MYB_related	53.74	0.19	282.842	0.00353554
411	C122473	MYB_related	52.45	3.26	16.089	0.0621544
412	C124109	MYB_related	36.35	0.76	47.8289	0.0209078
413	C94928	MYB_related	21.58	0.94	22.9574	0.0435589
414	C99554	MYB_related	27.93	0.69	40.4783	0.0247046
415	CL1099Contig1	MYB_related	33.48	0.33	101.455	0.00985663
416	CL1197Contig1	MYB_related	41.71	0.6	69.5167	0.014385
417	CL1451Contig1	MYB_related	37.64	0.25	150.56	0.00664187
418	CL17Contig2	MYB_related	611.17	49.5	12.3469	0.0809922
419	CL346Contig1	MYB_related	46.02	0.85	54.1412	0.0184702
420	CL426Contig1	MYB_related	121.86	4.49	27.1403	0.0368456
421	CL757Contig1	MYB_related	44.94	1.08	41.6111	0.024032
422	scaffold12160	MYB_related	38.1	1.68	22.6786	0.0440945
423	scaffold12228	MYB_related	9.58	0.93	10.3011	0.0970772
424	scaffold13119	MYB_related	93.49	2.79	33.509	0.0298428
425	scaffold13131	MYB_related	13.39	0.32	41.8438	0.0238984
426	scaffold139	MYB_related	19.04	1	19.04	0.052521
427	scaffold1763	MYB_related	253.81	21.55	11.7777	0.084906
428	scaffold2565	MYB_related	16.35	0.98	16.6837	0.0599388
429	scaffold3553	MYB_related	61.26	4.51	13.5831	0.0736206
430	scaffold3743	MYB_related	5.8	0.86	6.74419	0.148276
431	scaffold386	MYB_related	2.75	0.39	7.05128	0.141818
432	scaffold4688	MYB_related	8.39	0.83	10.1084	0.0989273
433	scaffold4703	MYB_related	95.29	1.24	76.8468	0.0130129
434	scaffold6206	MYB_related	34.65	1.43	24.2308	0.0412698
435	scaffold6495	MYB_related	7	0.6	11.6667	0.0857143
436	scaffold6974	MYB_related	37.23	0.26	143.192	0.00698362
437	scaffold8023	MYB_related	43.08	1.66	25.9518	0.038533
438	scaffold8799	MYB_related	15.98	1.1	14.5273	0.068836
439	scaffold8913	MYB_related	13.92	0.68	20.4706	0.0488506
440	scaffold9396	MYB_related	5.72	0.93	6.15054	0.162587
441	C100934	MYB_related	1.21	6.33	0.191153	5.2314
442	C102980	MYB_related	1.06	6.09	0.174056	5.74528
443	C103784	MYB_related	1.52	6.85	0.221898	4.50658
444	C113966	MYB_related	25.07	50.77	0.493796	2.02513
445	C115308	MYB_related	1.43	4.45	0.321348	3.11189
446	C115860	MYB_related	5.99	18.2	0.329121	3.0384
447	C88186	MYB_related	1.4	11.72	0.119454	8.37143
448	CL1638Contig1	MYB_related	3.84	22.71	0.169089	5.91406
449	scaffold11014	MYB_related	6.78	96.75	0.0700775	14.2699
450	scaffold11795	MYB_related	165.62	425.21	0.389502	2.56738
451	scaffold11883	MYB_related	3.4	7.07	0.480905	2.07941
452	scaffold12983	MYB_related	2.07	7.09	0.291961	3.42512
453	scaffold13459	MYB_related	0.25	1.58	0.158228	6.32
454	scaffold2735	MYB_related	1.45	3.16	0.458861	2.17931
455	scaffold3723	MYB_related	0.65	2.47	0.263158	3.8
456	scaffold7935	MYB_related	111.69	272.69	0.409586	2.44149
457	scaffold8617	MYB_related	2.27	5.1	0.445098	2.2467
458	C106887	NAC	14.43	0.86	16.7791	0.0595981
459	C113516	NAC	19.62	0.84	23.3571	0.0428135
460	C113574	NAC	16.89	1.95	8.66154	0.115453
461	C115092	NAC	21.71	0.75	28.9467	0.0345463
462	C116178	NAC	80.83	5.38	15.0242	0.0665594
463	C116390	NAC	16.21	0.69	23.4928	0.0425663
464	C117200	NAC	132.45	0.22	602.045	0.001661
465	C117330	NAC	5.01	0.22	22.7727	0.0439122
466	C119908	NAC	311.36	6.95	44.8	0.0223214
467	C120815	NAC	15.68	0.33	47.5152	0.0210459
468	C120833	NAC	14.4	0.98	14.6939	0.0680556
469	C122087	NAC	12.75	0.57	22.3684	0.0447059
470	C122193	NAC	40.3	1.13	35.6637	0.0280397
471	C122535	NAC	112.21	5.25	21.3733	0.0467873
472	C122625	NAC	32.64	1.73	18.8671	0.0530025
473	CL2017Contig1	NAC	28.78	1.24	23.2097	0.0430855
474	scaffold10206	NAC	38.2	2.41	15.8506	0.063089
475	scaffold10239	NAC	11.45	0.68	16.8382	0.0593886
476	scaffold10554	NAC	22.71	0.6	37.85	0.0264201
477	scaffold11695	NAC	8.75	0.57	15.3509	0.0651429
478	scaffold12520	NAC	27.88	1.63	17.1043	0.0584648
479	scaffold13288	NAC	73.2	0.55	133.091	0.00751366
480	scaffold13392	NAC	22.49	0.96	23.4271	0.0426856
481	scaffold13586	NAC	7.72	0.4	19.3	0.0518135
482	scaffold13623	NAC	36.07	2.05	17.5951	0.0568339
483	scaffold13685	NAC	20.08	1.75	11.4743	0.0871514
484	scaffold1974	NAC	15.03	0.7	21.4714	0.0465735
485	scaffold2599	NAC	5.75	0.19	30.2632	0.0330435
486	scaffold2880	NAC	5.05	0.52	9.71154	0.10297
487	scaffold5755	NAC	7.64	0.38	20.1053	0.0497382
488	scaffold5933	NAC	1047.92	64.36	16.2822	0.0614169
489	scaffold6600	NAC	9.02	0.77	11.7143	0.0853659
490	scaffold7489	NAC	29	2.08	13.9423	0.0717241
491	scaffold7512	NAC	137.78	9.7	14.2041	0.0704021
492	scaffold8229	NAC	8.63	0.6	14.3833	0.0695249
493	scaffold8469	NAC	50.41	2.62	19.2405	0.0519738
494	scaffold8825	NAC	37.93	0.4	94.825	0.0105457
495	scaffold8850	NAC	14.21	0.48	29.6042	0.033779
496	scaffold9869	NAC	4.87	0.35	13.9143	0.0718686
497	C106465	NAC	1.27	5.3	0.239623	4.17323
498	C113578	NAC	0.54	14.22	0.0379747	26.3333
499	C114716	NAC	10.41	21.39	0.486676	2.05476
500	C116928	NAC	2.14	6.45	0.331783	3.01402
501	C120065	NAC	10.25	29.51	0.34734	2.87902
502	C120953	NAC	1.55	28.46	0.0544624	18.3613
503	C123477	NAC	3.19	24.79	0.128681	7.77116
504	C92988	NAC	2.03	12.76	0.159091	6.28571
505	CL1353Contig1	NAC	0.72	24.82	0.0290089	34.4722
506	CL522Contig1	NAC	41.84	460.36	0.0908854	11.0029
507	scaffold10856	NAC	0.25	14.22	0.0175809	56.88
508	scaffold11394	NAC	0.76	29.98	0.0253502	39.4474
509	scaffold12839	NAC	8.2	145.38	0.0564039	17.7293
510	scaffold13335	NAC	2.38	18.06	0.131783	7.58824
511	scaffold198	NAC	0.84	3.5	0.24	4.16667
512	scaffold2174	NAC	0.35	4.38	0.0799087	12.5143
513	scaffold296	NAC	38.81	101.07	0.383991	2.60423
514	scaffold7747	NAC	1.54	5.75	0.267826	3.73377
515	scaffold8483	NAC	1.52	5.51	0.275862	3.625
516	scaffold9111	NAC	2.76	8.21	0.336175	2.97464
517	scaffold13046	NC64A	8.15	0.28	29.1071	0.0343558
518	scaffold13363	NF-X1	3.44	7.05	0.487943	2.04942
519	scaffold13255	NF-YA	7.46	0.22	33.9091	0.0294906
520	scaffold5532	NF-YA	18.35	1.52	12.0724	0.0828338
521	C79016	NF-YA	10.29	32.53	0.316323	3.16132
522	scaffold13007	NF-YA	5.08	11.88	0.427609	2.33858
523	scaffold12208	NF-YB	49.74	0.56	88.8214	0.0112585
524	C111832	NF-YB	9.63	45.38	0.212208	4.71236
525	scaffold11683	NF-YB	1.84	7.5	0.245333	4.07609
526	scaffold4006	NF-YB	0.45	2.02	0.222772	4.48889
527	C116264	NF-YC	92.74	6.27	14.7911	0.0676084
528	C123643	NF-YC	66.88	5.55	12.0505	0.0829844
529	scaffold10269	NF-YC	49.02	2.31	21.2208	0.0471236
530	scaffold11052	NF-YC	7.47	0.4	18.675	0.0535475
531	scaffold11093	NF-YC	22.29	0.54	41.2778	0.0242261
532	CL101Contig1	NF-YC	148.16	542.59	0.273061	3.66219
533	CL1760Contig1	Nin-like	464.48	9.59	48.4338	0.0206467
534	scaffold13892	Nin-like	17.89	1.27	14.0866	0.0709894
535	scaffold4226	Nin-like	87.56	3.35	26.1373	0.0382595
536	C101268	Nin-like	0.6	11.78	0.0509338	19.6333
537	C117532	Nin-like	0.82	67.7	0.0121123	82.561
538	scaffold12367	Nin-like	1.21	2.52	0.480159	2.08264
539	scaffold2133	Nin-like	2.85	25.2	0.113095	8.84211
540	scaffold5514	Nin-like	0.76	2.65	0.286792	3.48684
541	scaffold8894	Nin-like	229.97	526	0.437205	2.28725
542	C120269	RAV	30.16	2.4	12.5667	0.0795756
543	C104324	S1Fa-like	20.94	1.52	13.7763	0.0725883
544	CL664Contig1	S1Fa-like	124.72	1.35	92.3852	0.0108242
545	scaffold2385	S1Fa-like	3.03	0.2	15.15	0.0660066
546	scaffold6265	S1Fa-like	6.72	0.18	37.3333	0.0267857
547	scaffold12563	S1Fa-like	0.63	3.63	0.173554	5.7619
548	C123929	SBP	29.45	1.73	17.0231	0.0587436
549	scaffold9992	SRS	50.26	2.98	16.8658	0.0592917
550	C120987	STAT	51.96	3.68	14.1196	0.0708237
551	CL199Contig1	STAT	208.69	13.51	15.4471	0.0647372
552	scaffold11513	STAT	14.4	0.28	51.4286	0.0194444
553	scaffold11955	STAT	72.42	0.12	603.5	0.001657
554	scaffold2984	STAT	13.98	1.22	11.459	0.0872675
555	scaffold5784	STAT	407	2.8	145.357	0.00687961
556	CL1462Contig1	STAT	8.18	30.88	0.264896	3.77506
557	scaffold10221	STAT	0.29	3.62	0.0801105	12.4828
558	scaffold11109	STAT	2.04	5.52	0.369565	2.70588
559	scaffold10701	TALE	6.84	1.1	6.21818	0.160819
560	scaffold11990	TALE	13.32	1.14	11.6842	0.0855856
561	scaffold13051	TALE	20.93	1.62	12.9198	0.0774009
562	scaffold13727	TALE	23.73	1.11	21.3784	0.0467762
563	C116528	TALE	1.76	5.72	0.307692	3.25
564	C111884	TCP	25.17	1.56	16.1346	0.0619785
565	scaffold91	TCP	8.21	0.47	17.4681	0.0572473
566	C93656	TCP	2.92	6.11	0.477905	2.09247
567	C109529	Trihelix	17.71	1.08	16.3981	0.0609825
568	C110044	Trihelix	32.27	1.05	30.7333	0.032538
569	C117000	Trihelix	128.02	9.74	13.1437	0.0760819
570	C119959	Trihelix	97.99	8.65	11.3283	0.0882743
571	C122047	Trihelix	72.43	1.29	56.1473	0.0178103
572	CL374Contig1	Trihelix	4.33	0.56	7.73214	0.12933
573	scaffold10148	Trihelix	74.02	5.83	12.6964	0.0787625
574	scaffold11431	Trihelix	19.9	1.03	19.3204	0.0517588
575	scaffold11444	Trihelix	74.37	5.03	14.7853	0.0676348
576	scaffold4649	Trihelix	17.03	1.65	10.3212	0.0968878
577	scaffold6222	Trihelix	30.6	2.17	14.1014	0.070915
578	scaffold6516	Trihelix	7.72	0.18	42.8889	0.0233161
579	scaffold7030	Trihelix	11.09	1.33	8.33835	0.119928
580	C101988	Trihelix	0.57	4.13	0.138015	7.24561
581	C102954	Trihelix	0.53	46.64	0.0113636	88
582	C103782	Trihelix	22.77	412.63	0.0551826	18.1217
583	C107879	Trihelix	1.55	6.85	0.226277	4.41935
584	C107935	Trihelix	1.15	5.21	0.220729	4.53043
585	C122923	Trihelix	3.07	7.01	0.437946	2.28339
586	scaffold11356	Trihelix	0.3	3.47	0.0864553	11.5667
587	scaffold1854	Trihelix	1.01	3.16	0.31962	3.12871
588	scaffold7788	Trihelix	2.16	7.3	0.29589	3.37963
589	scaffold9851	Trihelix	1.68	5.23	0.321224	3.1131
590	CL13Contig1	Whirly	37695.1	94517.3	0.398817	2.50741
591	C94140	WOX	26.43	0.99	26.697	0.0374574
592	C111774	WRKY	22.66	1.57	14.4331	0.0692851
593	C119622	WRKY	15.04	0.73	20.6027	0.0485372
594	C120941	WRKY	44.17	1.13	39.0885	0.025583
595	C122185	WRKY	21.73	0.99	21.9495	0.0455591
596	C122403	WRKY	16.61	0.96	17.3021	0.0577965
597	C123303	WRKY	141.34	6.92	20.4249	0.04896
598	C123735	WRKY	34.71	0.11	315.545	0.00316912
599	CL1754Contig1	WRKY	16.51	0.91	18.1429	0.0551181
600	CL213Contig1	WRKY	21.85	2.03	10.7635	0.0929062
601	CL23Contig1	WRKY	9.61	0.31	31	0.0322581
602	CL8Contig3	WRKY	18.19	0.95	19.1474	0.0522265
603	scaffold10217	WRKY	4.14	0.19	21.7895	0.0458937
604	scaffold10368	WRKY	24.34	1.2	20.2833	0.0493016
605	scaffold10396	WRKY	12.48	0.71	17.5775	0.056891
606	scaffold10432	WRKY	35.89	2.95	12.1661	0.0821956
607	scaffold10973	WRKY	13.74	1.17	11.7436	0.0851528
608	scaffold12388	WRKY	11.7	0.42	27.8571	0.0358974
609	scaffold13481	WRKY	14.8	1.33	11.1278	0.0898649
610	scaffold1377	WRKY	12.93	0.23	56.2174	0.0177881
611	scaffold1380	WRKY	17.52	0.21	83.4286	0.0119863
612	scaffold13888	WRKY	27.35	1.32	20.7197	0.0482633
613	scaffold1440	WRKY	18.63	1.13	16.4867	0.0606549
614	scaffold3046	WRKY	13.25	0.41	32.3171	0.0309434
615	scaffold3341	WRKY	35.37	1.18	29.9746	0.0333616
616	scaffold408	WRKY	17.31	0.64	27.0469	0.0369728
617	scaffold4904	WRKY	9.68	0.3	32.2667	0.0309917
618	scaffold8034	WRKY	14.08	0.23	61.2174	0.0163352
619	scaffold9399	WRKY	6.95	0.45	15.4444	0.0647482
620	C118422	WRKY	0.58	3.2	0.18125	5.51724
621	C77060	WRKY	2.96	15.59	0.189865	5.26689
622	scaffold12132	WRKY	3.95	8.02	0.492519	2.03038
623	scaffold12676	WRKY	6.54	24.26	0.26958	3.70948
624	scaffold1771	WRKY	1.38	10.03	0.137587	7.26812
625	scaffold2195	WRKY	2.4	8.56	0.280374	3.56667
626	C122391	YABBY	57.39	1.23	46.6585	0.0214323
627	scaffold10427	YABBY	13.65	0.25	54.6	0.018315
628	C123299	YABBY	12.43	26.43	0.470299	2.12631
629	scaffold13297	YABBY	3.16	9.26	0.341253	2.93038
630	C118978	ZF-HD	11.78	2.1	5.60952	0.178268
631	scaffold11340	ZF-HD	9.86	49.69	0.19843	5.03955
632	scaffold6292	ZF-HD	40.33	822.12	0.0490561	20.3848

## Sheet: L25-vs-L4
Table S7: Number of differentially expressed transcription factors at L25-vs-L4
Sr. no	L4				L25
1	MYB_related	39		1	bHLH	22
2	NAC	39		2	NAC	20
3	ERF	37		3	MYB_related	17
4	bHLH	34		4	ERF	16
5	WRKY	28		5	Trihelix	10
6	C3H	18		6	bZIP	9
7	B3	15		7	FAR1	8
8	C2H2	13		8	C2H2	7
9	Trihelix	13		9	LBD	7
10	FAR1	11		10	MYB	7
11	G2-like	11		11	C3H	6
12	HSF	9		12	M-type_MADS	6
13	MYB	9		13	Nin-like	6
14	ARF	8		14	WRKY	6
15	bZIP	8		15	G2-like	5
16	GRAS	8		16	GATA	5
17	HB-other	8		17	GRAS	5
18	LBD	8		18	B3	4
19	M-type_MADS	8		19	DBB	4
20	BES1	7		20	HD-ZIP	4
21	CAMTA	6		21	ARF	3
22	DBB	6		22	CO-like	3
23	GATA	6		23	GeBP	3
24	STAT	6		24	HB-PHD	3
25	Dof	5		25	NF-YB	3
26	NF-YC	5		26	STAT	3
27	CO-like	4		27	BES1	2
28	GeBP	4		28	CAMTA	2
29	HD-ZIP	4		29	Dof	2
30	MIKC_MADS	4		30	E2F-DP	2
31	S1Fa-like	4		31	HSF	2
32	TALE	4		32	MIKC_MADS	2
33	BBR-BPC	3		33	NF-YA	2
34	Nin-like	3		34	YABBY	2
35	ARR-B	2		35	ZF-HD	2
36	E2F-DP	2		36	EIL	1
37	NF-YA	2		37	NF-X1	1
38	TCP	2		38	NF-YC	1
39	YABBY	2		39	S1Fa-like	1
40	AP2	1		40	TALE	1
41	EIL	1		41	TCP	1
42	GRF	1		42	Whirly	1
43	NC64A	1
44	NF-YB	1
45	RAV	1
46	SBP	1
47	SRS	1
48	WOX	1
49	ZF-HD	1

## Sheet: LHA-vs-L4 FPKM
Table S7: FPKM based expression of differentially expressed transcription factors at LHA-vs-L4
Sr. no.	Contig	TF	L4	LHA	L4/LHA	LHA/L4
1	C108527	AP2	1.48	9.97	0.148445	6.73649
2	C116138	AP2	27.08	83.89	0.322804	3.09786
3	C100040	ARF	15.47	55.88	0.276843	3.61215
4	C104994	ARF	0.47	14.67	0.0320382	31.2128
5	C107341	ARF	2.4	31.04	0.0773196	12.9333
6	C111688	ARF	24.32	83.13	0.292554	3.41817
7	C98166	ARF	0.73	17.22	0.0423926	23.589
8	scaffold11790	ARF	1.41	15.25	0.092459	10.8156
9	scaffold12343	ARF	1.52	48.01	0.0316601	31.5855
10	scaffold13772	ARF	4.35	40.85	0.106487	9.3908
11	scaffold9762	ARF	24.64	78.48	0.313965	3.18506
12	C92600	ARF	16.6	1.17	14.188	0.0704819
13	scaffold12202	ARF	22.55	5.86	3.84812	0.259867
14	scaffold3402	ARF	40.77	4.81	8.47609	0.117979
15	C107899	ARR-B	0.39	3.47	0.112392	8.89744
16	scaffold6611	ARR-B	23.17	3.72	6.22849	0.160552
17	C102590	B3	1.09	7.34	0.148501	6.73394
18	C122077	B3	5.63	37.47	0.150254	6.65542
19	CL280Contig1	B3	6.53	98.61	0.0662205	15.1011
20	CL489Contig1	B3	10.14	40.06	0.25312	3.95069
21	CL983Contig1	B3	4.66	14.25	0.327018	3.05794
22	scaffold12551	B3	169.02	544.88	0.310197	3.22376
23	scaffold13693	B3	7.14	22.84	0.312609	3.19888
24	scaffold2277	B3	0.36	8.9	0.0404494	24.7222
25	scaffold4750	B3	2.44	19.13	0.127548	7.84016
26	scaffold7353	B3	0.49	6.55	0.0748092	13.3673
27	scaffold8360	B3	0.93	7.66	0.12141	8.23656
28	C103606	B3	17.92	0.58	30.8966	0.0323661
29	C109902	B3	107.42	8.36	12.8493	0.0778254
30	C111190	B3	23.83	0.7	34.0429	0.0293747
31	C120851	B3	33.46	6.82	4.90616	0.203825
32	CL699Contig1	B3	10.96	0.47	23.3191	0.0428832
33	scaffold10273	B3	3.98	0.79	5.03797	0.198492
34	scaffold11471	B3	16.45	1.57	10.4777	0.0954407
35	scaffold10718	BBR-BPC	2.62	6.38	0.410658	2.43511
36	scaffold10750	BBR-BPC	0.68	7.64	0.0890052	11.2353
37	scaffold12761	BBR-BPC	1.45	40.24	0.0360338	27.7517
38	scaffold13117	BBR-BPC	0.94	11.23	0.0837044	11.9468
39	scaffold13388	BBR-BPC	62.56	231.64	0.270074	3.70269
40	scaffold2861	BBR-BPC	107.94	13.22	8.1649	0.122475
41	C115342	BES1	25.17	94.14	0.267368	3.74017
42	C116144	BES1	0.23	7.08	0.0324859	30.7826
43	scaffold11448	BES1	4.97	33.06	0.150333	6.65191
44	scaffold13283	BES1	1.12	28.85	0.0388215	25.7589
45	scaffold2770	BES1	0.62	5.69	0.108963	9.17742
46	scaffold6150	BES1	1.26	6.67	0.188906	5.29365
47	C113648	BES1	77.36	3.89	19.8869	0.0502844
48	C123197	BES1	762.88	164.58	4.63531	0.215735
49	scaffold1069	BES1	15.13	0.3	50.4333	0.0198282
50	C101574	bHLH	4.08	96.5	0.0422798	23.652
51	C103532	bHLH	2.06	11.57	0.178047	5.6165
52	C105430	bHLH	3.17	13.24	0.239426	4.17666
53	C105845	bHLH	0.88	22.25	0.0395506	25.2841
54	C109029	bHLH	1.79	32.93	0.0543577	18.3966
55	C109982	bHLH	9.11	30.26	0.301058	3.32162
56	C110468	bHLH	21.63	76.07	0.284343	3.51687
57	C111248	bHLH	12.48	43.74	0.285322	3.50481
58	C113306	bHLH	17.97	72.62	0.247452	4.04118
59	C113536	bHLH	8.87	37.35	0.237483	4.21082
60	C118998	bHLH	3.86	26.54	0.145441	6.87565
61	C121277	bHLH	640.11	2313.13	0.276729	3.61364
62	C122237	bHLH	14.01	58.63	0.238956	4.18487
63	C122771	bHLH	125.2	353.78	0.353892	2.82572
64	C123975	bHLH	0.63	148.77	0.00423472	236.143
65	CL293Contig1	bHLH	29.89	127.28	0.234837	4.25828
66	scaffold10296	bHLH	0.45	7.11	0.0632911	15.8
67	scaffold11189	bHLH	0.63	9.56	0.0658996	15.1746
68	scaffold1172	bHLH	10.61	32.4	0.327469	3.05372
69	scaffold12844	bHLH	19.82	46.37	0.427432	2.33956
70	scaffold13132	bHLH	44.7	163.04	0.274166	3.64743
71	scaffold13433	bHLH	4.37	16.24	0.269089	3.71625
72	scaffold1485	bHLH	0.21	13.09	0.0160428	62.3333
73	scaffold4706	bHLH	1	7.9	0.126582	7.9
74	scaffold7605	bHLH	4.74	13.56	0.349558	2.86076
75	scaffold7718	bHLH	2.72	15.36	0.177083	5.64706
76	scaffold8162	bHLH	14.74	81.02	0.18193	5.49661
77	C101528	bHLH	125.21	14.48	8.6471	0.115646
78	C103330	bHLH	10.42	1.17	8.90598	0.112284
79	C114108	bHLH	429.57	63.14	6.80345	0.146984
80	C115524	bHLH	30.99	4.73	6.5518	0.15263
81	C117006	bHLH	80.95	6.2	13.0565	0.0765905
82	C121163	bHLH	35.48	0.17	208.706	0.00479143
83	C122019	bHLH	33.72	3.86	8.73575	0.114472
84	C79308	bHLH	37.76	11.59	3.25798	0.306939
85	CL463Contig1	bHLH	39.34	3.28	11.9939	0.0833757
86	scaffold11949	bHLH	4.49	0.51	8.80392	0.113586
87	scaffold11963	bHLH	25.09	1.69	14.8462	0.0673575
88	scaffold11992	bHLH	13.63	3.65	3.73425	0.267792
89	scaffold12952	bHLH	253.01	39.1	6.47084	0.154539
90	scaffold13284	bHLH	10.6	1.35	7.85185	0.127358
91	scaffold1405	bHLH	17.22	3.46	4.97688	0.200929
92	scaffold1520	bHLH	9.56	0.64	14.9375	0.0669456
93	scaffold255	bHLH	33.93	5.7	5.95263	0.167993
94	scaffold4128	bHLH	6.96	0.52	13.3846	0.0747126
95	scaffold4704	bHLH	29.69	4.83	6.147	0.162681
96	scaffold4811	bHLH	15.25	2.01	7.58706	0.131803
97	scaffold645	bHLH	21.65	4.8	4.51042	0.221709
98	scaffold8133	bHLH	10.26	0.22	46.6364	0.0214425
99	scaffold8962	bHLH	16.68	2.92	5.71233	0.17506
100	scaffold9652	bHLH	117.22	11.54	10.1577	0.0984474
101	scaffold9971	bHLH	13.57	0.96	14.1354	0.0707443
102	C102380	bZIP	12.16	42.89	0.283516	3.52714
103	C104076	bZIP	5.94	18.36	0.323529	3.09091
104	C108857	bZIP	10.87	81.7	0.133048	7.5161
105	C114242	bZIP	1.02	21.51	0.0474198	21.0882
106	C120541	bZIP	1.45	31.02	0.046744	21.3931
107	C88114	bZIP	1.41	17.6	0.0801136	12.4823
108	scaffold10083	bZIP	6.44	55.95	0.115103	8.68789
109	scaffold12784	bZIP	25.62	72.84	0.35173	2.84309
110	scaffold1999	bZIP	2.25	12.4	0.181452	5.51111
111	scaffold6606	bZIP	0.34	9.45	0.0359788	27.7941
112	scaffold869	bZIP	555.11	3580.04	0.155057	6.44924
113	scaffold870	bZIP	235.8	1321.05	0.178494	5.60242
114	scaffold9888	bZIP	0.28	5.59	0.0500894	19.9643
115	C108355	bZIP	103.03	12.19	8.45201	0.118315
116	C112402	bZIP	32.4	3.57	9.07563	0.110185
117	C120741	bZIP	49.9	7.24	6.89227	0.14509
118	scaffold10702	bZIP	7.07	0.32	22.0938	0.0452617
119	scaffold12498	bZIP	21.34	4	5.335	0.187441
120	scaffold4975	bZIP	6.88	0.87	7.90805	0.126453
121	scaffold522	bZIP	4.61	0.81	5.69136	0.175705
122	scaffold9054	bZIP	8.75	0.83	10.5422	0.0948571
123	C106403	C2H2	2.98	27.24	0.109398	9.14094
124	C113812	C2H2	5.54	23.93	0.231509	4.31949
125	C115508	C2H2	27.73	95.55	0.290215	3.44573
126	C120831	C2H2	4.23	18.57	0.227787	4.39007
127	C122083	C2H2	5.35	19.04	0.280987	3.55888
128	scaffold12517	C2H2	2.3	9.15	0.251366	3.97826
129	scaffold12674	C2H2	2.08	23.07	0.0901604	11.0913
130	scaffold12768	C2H2	222.89	677.77	0.328858	3.04083
131	scaffold13561	C2H2	3.75	28.29	0.132556	7.544
132	scaffold1804	C2H2	2.54	17.3	0.146821	6.81102
133	scaffold2175	C2H2	1.43	7.71	0.185473	5.39161
134	scaffold8749	C2H2	7.45	22.46	0.331701	3.01477
135	scaffold9306	C2H2	2.18	10.97	0.198724	5.03211
136	C113822	C2H2	27.96	1.18	23.6949	0.0422031
137	C116456	C2H2	223.54	11.62	19.2375	0.0519817
138	C119952	C2H2	4.59	0.76	6.03947	0.165577
139	CL1586Contig1	C2H2	1566.2	155.6	10.0656	0.0993487
140	scaffold11494	C2H2	6.56	0.18	36.4444	0.027439
141	scaffold13848	C2H2	108.25	12.63	8.57086	0.116674
142	scaffold7413	C2H2	6.89	0.52	13.25	0.0754717
143	scaffold9063	C2H2	5.69	1.57	3.6242	0.275923
144	C121473	C3H	5.43	17.56	0.309226	3.23389
145	C122533	C3H	4.28	20.43	0.209496	4.77336
146	scaffold10280	C3H	5	20.91	0.23912	4.182
147	scaffold12921	C3H	1.35	6.4	0.210938	4.74074
148	scaffold1335	C3H	2.16	11.1	0.194595	5.13889
149	scaffold13638	C3H	5.29	20.79	0.254449	3.93006
150	scaffold1735	C3H	1.61	10.84	0.148524	6.73292
151	scaffold7120	C3H	2.31	10.07	0.229394	4.35931
152	scaffold8428	C3H	3.28	20.27	0.161815	6.17988
153	C101376	C3H	13.57	0.66	20.5606	0.0486367
154	C118274	C3H	14.23	2.84	5.01056	0.199578
155	C119360	C3H	34.3	1	34.3	0.0291545
156	C120805	C3H	24.62	3.16	7.79114	0.128351
157	CL1030Contig1	C3H	41.09	5.47	7.51188	0.133122
158	scaffold10583	C3H	10.75	1.81	5.93923	0.168372
159	scaffold12822	C3H	158.36	15.29	10.3571	0.0965522
160	scaffold4062	C3H	27.28	2.82	9.67376	0.103372
161	scaffold4886	C3H	14.82	2.65	5.59245	0.178812
162	scaffold6254	C3H	10.71	0.28	38.25	0.0261438
163	scaffold6840	C3H	42.92	1.03	41.6699	0.0239981
164	scaffold779	C3H	4.96	0.7	7.08571	0.141129
165	scaffold13724	CAMTA	3.94	21.37	0.184371	5.42386
166	scaffold5028	CAMTA	10.92	2	5.46	0.18315
167	scaffold8500	CAMTA	18.01	3.65	4.93425	0.202665
168	C121005	CO-like	5.39	17.74	0.303833	3.29128
169	C99806	CO-like	109.97	532.24	0.206617	4.83987
170	scaffold3975	CO-like	21.69	65.69	0.330187	3.02858
171	C115304	CO-like	131.98	5.87	22.4838	0.0444764
172	C124053	CO-like	41.77	4.62	9.04113	0.110606
173	scaffold846	CO-like	9.94	0.7	14.2	0.0704225
174	scaffold11776	CPP	22.26	0.93	23.9355	0.041779
175	C100412	DBB	0.63	7.08	0.0889831	11.2381
176	C111862	DBB	1.2	49.1	0.0244399	40.9167
177	C99414	DBB	2.68	14.37	0.1865	5.36194
178	scaffold11964	DBB	5.61	29.04	0.193182	5.17647
179	scaffold13099	DBB	15.23	68.21	0.223281	4.47866
180	scaffold1751	DBB	0.57	3.17	0.179811	5.5614
181	scaffold252	DBB	14.79	49.3	0.3	3.33333
182	C117896	DBB	25.67	0.9	28.5222	0.0350604
183	scaffold8333	DBB	5.15	0.53	9.71698	0.102913
184	C108433	Dof	3.35	27.13	0.12348	8.09851
185	C120449	Dof	15.13	70.26	0.215343	4.64375
186	scaffold4630	Dof	3.71	16.31	0.227468	4.39623
187	scaffold6190	Dof	10.7	56.94	0.187917	5.3215
188	C77170	Dof	29.22	3.37	8.67062	0.115332
189	scaffold13111	Dof	13.24	1.51	8.76821	0.114048
190	scaffold2849	Dof	1.95	0.85	2.29412	0.435897
191	scaffold5938	Dof	9.48	1.42	6.67606	0.149789
192	C74718	E2F-DP	3.5	20.28	0.172584	5.79429
193	CL141Contig1	E2F-DP	123.45	1797.44	0.068681	14.5601
194	scaffold12721	E2F-DP	1.93	7.21	0.267684	3.73575
195	C122107	E2F-DP	855.48	63.44	13.4849	0.0741572
196	C107663	ERF	4.71	18.93	0.248811	4.01911
197	C109071	ERF	11.77	51.23	0.229748	4.35259
198	C110052	ERF	105.89	576.39	0.183712	5.44329
199	C111844	ERF	1.2	32.67	0.0367309	27.225
200	C112656	ERF	1.14	27.35	0.0416819	23.9912
201	C114360	ERF	20.84	145.48	0.14325	6.98081
202	C116434	ERF	9.3	33.21	0.280036	3.57097
203	C118276	ERF	4.48	52.16	0.0858896	11.6429
204	C119074	ERF	13.89	47.24	0.29403	3.40101
205	C119424	ERF	23.64	88.72	0.266456	3.75296
206	C119672	ERF	13.08	45.07	0.290215	3.44572
207	C97964	ERF	2.21	61.54	0.0359116	27.8462
208	C99972	ERF	4.54	18.26	0.248631	4.02203
209	scaffold10479	ERF	1.41	7.87	0.179161	5.58156
210	scaffold10697	ERF	4.36	34.48	0.12645	7.90826
211	scaffold11222	ERF	0.36	5.63	0.0639432	15.6389
212	scaffold11534	ERF	3.72	19.34	0.192347	5.19892
213	scaffold12377	ERF	6.87	26.19	0.262314	3.81223
214	scaffold12816	ERF	0.31	17.49	0.0177244	56.4194
215	scaffold12925	ERF	1.81	27.74	0.0652487	15.326
216	scaffold13153	ERF	0.56	9.97	0.0561685	17.8036
217	scaffold1363	ERF	10.89	59.03	0.184482	5.42057
218	scaffold2657	ERF	0.78	3.48	0.224138	4.46154
219	scaffold3796	ERF	4.74	16.88	0.280806	3.56118
220	scaffold6704	ERF	0.65	3.65	0.178082	5.61538
221	scaffold7222	ERF	4.54	18.55	0.244744	4.0859
222	C113088	ERF	56.28	2.47	22.7854	0.0438877
223	C114452	ERF	48.5	2.83	17.1378	0.0583505
224	C117660	ERF	27.35	3.88	7.04897	0.141865
225	C119492	ERF	70.43	11.08	6.3565	0.157319
226	C121515	ERF	102.1	0.33	309.394	0.00323213
227	C123549	ERF	83.88	4.22	19.8768	0.05031
228	CL1992Contig1	ERF	129.25	14.87	8.692	0.115048
229	CL210Contig1	ERF	115.98	7.04	16.4744	0.0607001
230	CL72Contig1	ERF	78.26	19.55	4.00307	0.249808
231	scaffold10200	ERF	10.52	0.51	20.6275	0.0484791
232	scaffold11192	ERF	17.91	2.47	7.25101	0.137912
233	scaffold11194	ERF	7.82	1.11	7.04505	0.141944
234	scaffold1174	ERF	24.74	1.58	15.6582	0.0638642
235	scaffold12552	ERF	17.69	4.03	4.38958	0.227812
236	scaffold13371	ERF	11.13	0.92	12.0978	0.0826595
237	scaffold13405	ERF	164.33	9.25	17.7654	0.0562892
238	scaffold143	ERF	5.09	0.95	5.35789	0.18664
239	scaffold1870	ERF	46.36	11.81	3.92549	0.254745
240	scaffold3184	ERF	38.06	4.56	8.34649	0.119811
241	scaffold4810	ERF	11.92	1.17	10.188	0.0981544
242	scaffold5300	ERF	10.71	0.16	66.9375	0.0149393
243	scaffold6033	ERF	63.99	9.16	6.98581	0.143147
244	scaffold6278	ERF	17.57	1.94	9.0567	0.110415
245	scaffold6479	ERF	2.68	0.38	7.05263	0.141791
246	scaffold6971	ERF	1084.6	205.62	5.27478	0.189581
247	scaffold7601	ERF	9.68	1.67	5.79641	0.172521
248	C114974	FAR1	5.59	161.54	0.0346044	28.898
249	C119056	FAR1	5.3	20.06	0.264207	3.78491
250	C98506	FAR1	1.43	10.44	0.136973	7.3007
251	C99228	FAR1	2.04	27.58	0.0739666	13.5196
252	scaffold11589	FAR1	15.02	63.28	0.237358	4.21305
253	scaffold13062	FAR1	0.77	18.73	0.0411105	24.3247
254	scaffold13123	FAR1	7.73	60.38	0.128023	7.81113
255	scaffold13781	FAR1	4.96	17.22	0.288037	3.47177
256	scaffold3179	FAR1	1.1	5.03	0.218688	4.57273
257	scaffold3434	FAR1	0.89	130.07	0.00684247	146.146
258	scaffold9849	FAR1	18.07	112.44	0.160708	6.22247
259	C108661	FAR1	13.59	0.82	16.5732	0.0603385
260	C121859	FAR1	109.18	11.18	9.76565	0.1024
261	C122359	FAR1	19.61	0.3	65.3667	0.0152983
262	C90688	FAR1	40.03	2.67	14.9925	0.0667
263	C91638	FAR1	48.78	2.51	19.4343	0.0514555
264	CL15Contig2	FAR1	287.15	28.45	10.0931	0.0990771
265	CL77Contig1	FAR1	24.84	1.45	17.131	0.0583736
266	scaffold12916	FAR1	311.69	40.92	7.61706	0.131284
267	scaffold12917	FAR1	27.85	4.49	6.20267	0.161221
268	scaffold2428	FAR1	9.43	0.51	18.4902	0.0540827
269	scaffold3987	FAR1	544.45	39.4	13.8185	0.0723666
270	scaffold3988	FAR1	158.55	17.18	9.22875	0.108357
271	scaffold9029	FAR1	9.48	2.55	3.71765	0.268987
272	C117220	G2-like	0.63	11.76	0.0535714	18.6667
273	C118344	G2-like	11.44	42.32	0.270321	3.6993
274	C119989	G2-like	3.39	13.46	0.251857	3.9705
275	C122081	G2-like	7.14	36.24	0.19702	5.07563
276	CL895Contig1	G2-like	1.56	8.75	0.178286	5.60897
277	scaffold10182	G2-like	0.58	8.46	0.0685579	14.5862
278	scaffold12333	G2-like	1.76	6.57	0.267884	3.73295
279	scaffold7167	G2-like	0.74	2.08	0.355769	2.81081
280	scaffold7880	G2-like	0.59	3.3	0.178788	5.59322
281	scaffold9911	G2-like	1.19	8.69	0.136939	7.30252
282	C119426	G2-like	17.42	3.38	5.15385	0.19403
283	C120765	G2-like	43.29	0.35	123.686	0.00808501
284	C122325	G2-like	49.25	0.3	164.167	0.00609137
285	C95144	G2-like	22.19	5.02	4.42032	0.226228
286	scaffold10059	G2-like	15.63	1.44	10.8542	0.0921305
287	scaffold12649	G2-like	13.09	2.79	4.69176	0.21314
288	scaffold13037	G2-like	8.45	0.58	14.569	0.0686391
289	scaffold13658	G2-like	12.86	2.08	6.18269	0.161742
290	scaffold7259	G2-like	43.64	1.79	24.3799	0.0410174
291	scaffold7892	G2-like	32.57	5.16	6.31202	0.158428
292	scaffold8390	G2-like	33.91	1.96	17.301	0.0578001
293	scaffold9486	G2-like	19.24	3.45	5.57681	0.179314
294	C102250	GATA	0.56	11.28	0.0496454	20.1429
295	C115286	GATA	6.67	24.28	0.274712	3.64018
296	C94858	GATA	0.9	7.11	0.126582	7.9
297	scaffold10707	GATA	6.16	19.93	0.309082	3.23539
298	scaffold12630	GATA	2.57	8.18	0.314181	3.18288
299	scaffold9844	GATA	0.75	5.91	0.126904	7.88
300	C96314	GATA	26.29	3.71	7.08625	0.141118
301	scaffold10133	GATA	12.81	2.16	5.93056	0.168618
302	scaffold11981	GATA	31.68	5.88	5.38776	0.185606
303	scaffold2033	GATA	13.49	2.52	5.35317	0.186805
304	scaffold4621	GATA	12.72	4.71	2.70064	0.370283
305	scaffold8806	GATA	5.66	0.71	7.97183	0.125442
306	C119110	GeBP	32.44	222.9	0.145536	6.87115
307	scaffold11313	GeBP	1.23	25.49	0.0482542	20.7236
308	scaffold12489	GeBP	1.3	8.16	0.159314	6.27692
309	C113276	GeBP	26.18	4.89	5.35378	0.186784
310	C115148	GRAS	130.4	412.81	0.315884	3.16572
311	C116992	GRAS	15.78	109.11	0.144625	6.91445
312	C117340	GRAS	1.04	71.61	0.0145231	68.8558
313	C121329	GRAS	2.53	49.58	0.0510286	19.5968
314	C123115	GRAS	12.85	38.45	0.3342	2.99222
315	scaffold11985	GRAS	2.66	9.86	0.269777	3.70677
316	scaffold12423	GRAS	7.19	61.16	0.11756	8.50626
317	scaffold12593	GRAS	8.08	109.88	0.0735348	13.599
318	C123399	GRAS	534.19	31.86	16.7668	0.0596417
319	scaffold12578	GRAS	29.19	0.15	194.6	0.00513875
320	scaffold13879	GRAS	432.68	19.67	21.9969	0.0454608
321	scaffold5677	GRAS	4.26	0.25	17.04	0.0586854
322	C77364	GRF	2.89	13.32	0.216967	4.609
323	scaffold13640	GRF	6.35	23.07	0.275249	3.63307
324	C109211	HB-other	1.06	87.45	0.0121212	82.5
325	scaffold13454	HB-other	0.98	19.94	0.0491474	20.3469
326	scaffold5387	HB-other	8.8	0.52	16.9231	0.0590909
327	C104766	HB-PHD	0.47	10.09	0.0465808	21.4681
328	C119112	HB-PHD	19.86	205.97	0.0964218	10.3711
329	scaffold13232	HB-PHD	0.21	10.18	0.0206287	48.4762
330	C119432	HD-ZIP	2.13	22.46	0.0948353	10.5446
331	scaffold1945	HD-ZIP	1.25	28.14	0.0444208	22.512
332	scaffold3659	HD-ZIP	1.42	5.42	0.261993	3.8169
333	scaffold13456	HD-ZIP	8.06	1.5	5.37333	0.186104
334	scaffold5024	HD-ZIP	8.28	0.31	26.7097	0.0374396
335	scaffold6869	HD-ZIP	16.01	0.88	18.1932	0.0549656
336	C103696	HSF	23.44	96.17	0.243735	4.10282
337	C106667	HSF	7.11	29.57	0.240446	4.15893
338	C106819	HSF	11.59	61.8	0.18754	5.33218
339	C109495	HSF	4.17	21.85	0.190847	5.23981
340	C109802	HSF	5.8	53.94	0.107527	9.3
341	scaffold11691	HSF	2.37	12.95	0.183012	5.46414
342	scaffold12493	HSF	97.27	527.29	0.184472	5.42089
343	scaffold5693	HSF	6.66	24.11	0.276234	3.62012
344	scaffold9644	HSF	223.15	1319.03	0.169177	5.91096
345	CL1961Contig1	HSF	129.08	9.45	13.6593	0.0732104
346	CL243Contig1	HSF	37.13	3.27	11.3547	0.0880689
347	scaffold13733	HSF	12.57	0.92	13.663	0.0731901
348	scaffold2222	HSF	8.01	1.24	6.45968	0.154806
349	C110060	LBD	4.03	18.47	0.218192	4.58313
350	C115554	LBD	0.47	17.07	0.0275337	36.3191
351	scaffold9882	LBD	1.62	20.3	0.079803	12.5309
352	C114920	LBD	74.96	12.86	5.82893	0.171558
353	C122515	LBD	99.16	12.5	7.9328	0.126059
354	scaffold5490	LBD	9.8	2.08	4.71154	0.212245
355	scaffold8918	LBD	32.8	5.15	6.36893	0.157012
356	C116160	LSD	14.88	58.31	0.255188	3.91868
357	C102700	M-type_MADS	2.71	9.13	0.296824	3.369
358	C114064	M-type_MADS	1.04	95.06	0.0109405	91.4038
359	C116344	M-type_MADS	2.89	9.97	0.28987	3.44983
360	CL1537Contig1	M-type_MADS	2.63	51.33	0.0512371	19.5171
361	scaffold10516	M-type_MADS	0.81	5.2	0.155769	6.41975
362	scaffold11361	M-type_MADS	0.36	16.29	0.0220994	45.25
363	scaffold9940	M-type_MADS	7.4	76.48	0.0967573	10.3351
364	C113686	M-type_MADS	17.56	2.09	8.40191	0.119021
365	C119148	M-type_MADS	29.26	4.27	6.85246	0.145933
366	C119470	M-type_MADS	18.78	3.37	5.5727	0.179446
367	C97270	M-type_MADS	13.14	0.87	15.1034	0.06621
368	scaffold13714	M-type_MADS	22.15	3.06	7.23856	0.138149
369	scaffold2801	M-type_MADS	10.16	1	10.16	0.0984252
370	scaffold5360	M-type_MADS	19.48	1.37	14.219	0.0703285
371	C119556	MIKC_MADS	1.41	23	0.0613043	16.3121
372	scaffold5687	MIKC_MADS	10.07	1.17	8.60684	0.116187
373	C103812	MYB	32.3	104.94	0.307795	3.24892
374	C106345	MYB	5.57	15.87	0.350977	2.84919
375	C108415	MYB	1.49	7.11	0.209564	4.77181
376	C116932	MYB	13.48	66.1	0.203933	4.90356
377	C120287	MYB	1.32	29.68	0.0444744	22.4848
378	C122303	MYB	6.95	26.15	0.265774	3.76259
379	C94474	MYB	0.92	15.65	0.0587859	17.0109
380	C99026	MYB	3.75	11.65	0.321888	3.10667
381	scaffold10907	MYB	4.96	32.83	0.151081	6.61895
382	scaffold11436	MYB	0.31	6.6	0.0469697	21.2903
383	scaffold11543	MYB	1.65	5.39	0.306122	3.26667
384	scaffold13795	MYB	12.59	37.04	0.339903	2.94202
385	scaffold3365	MYB	1.35	8.02	0.168329	5.94074
386	scaffold4334	MYB	0.64	11.54	0.0554593	18.0312
387	scaffold4584	MYB	1.95	14.23	0.137034	7.29744
388	scaffold6111	MYB	1.13	16.67	0.0677864	14.7522
389	scaffold682	MYB	3.17	43.63	0.0726564	13.7634
390	scaffold9398	MYB	18.33	55.81	0.328436	3.04474
391	scaffold11604	MYB	26.06	3.39	7.68732	0.130084
392	scaffold12777	MYB	211	42.96	4.91155	0.203602
393	scaffold3891	MYB	5.25	1.07	4.90654	0.20381
394	scaffold7022	MYB	7.6	0.3	25.3333	0.0394737
395	scaffold8603	MYB	7.64	1.04	7.34615	0.136126
396	scaffold8740	MYB	64.83	9.11	7.11636	0.140521
397	C102980	MYB_related	1.06	277.93	0.00381391	262.198
398	C103784	MYB_related	1.52	8.53	0.178195	5.61184
399	C104906	MYB_related	4.22	32.11	0.131423	7.609
400	C111128	MYB_related	36.16	146.65	0.246573	4.05559
401	C113966	MYB_related	25.07	101.8	0.246267	4.06063
402	C115308	MYB_related	1.43	8.8	0.1625	6.15385
403	C115860	MYB_related	5.99	36.38	0.164651	6.07346
404	C117750	MYB_related	38.48	971.24	0.0396195	25.2401
405	C78234	MYB_related	2.72	34.51	0.0788177	12.6875
406	C90068	MYB_related	2.45	12.52	0.195687	5.1102
407	C91732	MYB_related	1.1	11.24	0.0978648	10.2182
408	C94572	MYB_related	0.91	8.27	0.110036	9.08791
409	C96380	MYB_related	0.82	12.93	0.0634184	15.7683
410	C96482	MYB_related	0.82	11.04	0.0742754	13.4634
411	C98834	MYB_related	1.39	17.25	0.0805797	12.4101
412	C98974	MYB_related	1.38	8.54	0.161593	6.18841
413	CL1186Contig1	MYB_related	0.99	15.1	0.0655629	15.2525
414	CL1638Contig1	MYB_related	3.84	31.74	0.120983	8.26562
415	scaffold11014	MYB_related	6.78	44.77	0.151441	6.60324
416	scaffold11795	MYB_related	165.62	725.45	0.2283	4.38021
417	scaffold11883	MYB_related	3.4	10.48	0.324427	3.08235
418	scaffold12983	MYB_related	2.07	10.62	0.194915	5.13043
419	scaffold13459	MYB_related	0.25	7.66	0.0326371	30.64
420	scaffold2735	MYB_related	1.45	7.1	0.204225	4.89655
421	scaffold2789	MYB_related	6.43	19.33	0.332644	3.00622
422	scaffold3723	MYB_related	0.65	6.65	0.0977444	10.2308
423	scaffold3780	MYB_related	3.7	17.75	0.208451	4.7973
424	scaffold4382	MYB_related	33.27	158.52	0.209879	4.76465
425	scaffold4519	MYB_related	0.53	7.13	0.0743338	13.4528
426	scaffold5971	MYB_related	14.91	79.36	0.187878	5.3226
427	scaffold7482	MYB_related	286.63	1711.17	0.167505	5.96996
428	scaffold7739	MYB_related	4.1	18.19	0.225399	4.43659
429	scaffold7935	MYB_related	111.69	357.21	0.312673	3.19823
430	scaffold8436	MYB_related	0.77	7.79	0.0988447	10.1169
431	C111550	MYB_related	16.23	0.34	47.7353	0.0209489
432	C117578	MYB_related	109.53	8.74	12.532	0.0797955
433	C118350	MYB_related	19.39	3.91	4.95908	0.20165
434	C119326	MYB_related	53.74	1.62	33.1728	0.0301451
435	C122873	MYB_related	118.94	24.15	4.92505	0.203044
436	CL1099Contig1	MYB_related	33.48	3.3	10.1455	0.0985663
437	scaffold10648	MYB_related	59.51	11.67	5.0994	0.196101
438	scaffold11655	MYB_related	19.35	5.41	3.57671	0.279587
439	scaffold12404	MYB_related	6.94	0.93	7.46237	0.134006
440	scaffold13000	MYB_related	10.51	1.2	8.75833	0.114177
441	scaffold139	MYB_related	19.04	0.86	22.1395	0.0451681
442	scaffold2565	MYB_related	16.35	1.89	8.65079	0.115596
443	scaffold4688	MYB_related	8.39	1.58	5.31013	0.188319
444	scaffold4703	MYB_related	95.29	9.68	9.84401	0.101585
445	scaffold6206	MYB_related	34.65	5.68	6.10035	0.163925
446	scaffold6974	MYB_related	37.23	4.69	7.93817	0.125974
447	scaffold8799	MYB_related	15.98	2.6	6.14615	0.162703
448	scaffold8913	MYB_related	13.92	3.28	4.2439	0.235632
449	C106465	NAC	1.27	9.52	0.133403	7.49606
450	C113578	NAC	0.54	7.51	0.0719041	13.9074
451	C116928	NAC	2.14	34.52	0.061993	16.1308
452	C117330	NAC	5.01	26.39	0.189845	5.26747
453	C120065	NAC	10.25	149.12	0.0687366	14.5483
454	C120953	NAC	1.55	11.95	0.129707	7.70968
455	C122637	NAC	41.42	121.09	0.34206	2.92347
456	C122779	NAC	11.81	35.19	0.335607	2.97968
457	C86322	NAC	1.56	21.4	0.0728972	13.7179
458	C92988	NAC	2.03	12.66	0.160348	6.23645
459	C95826	NAC	5.94	26.81	0.221559	4.51347
460	CL1353Contig1	NAC	0.72	11.04	0.0652174	15.3333
461	scaffold10856	NAC	0.25	2.23	0.112108	8.92
462	scaffold11394	NAC	0.76	13.03	0.0583269	17.1447
463	scaffold11737	NAC	0.32	7.5	0.0426667	23.4375
464	scaffold12266	NAC	2.83	20.8	0.136058	7.34982
465	scaffold12999	NAC	66.64	278.59	0.239205	4.18052
466	scaffold198	NAC	0.84	11.83	0.0710059	14.0833
467	scaffold2174	NAC	0.35	9.43	0.0371156	26.9429
468	scaffold3560	NAC	0.62	3.84	0.161458	6.19355
469	scaffold7292	NAC	1.74	13.81	0.125996	7.93678
470	scaffold8483	NAC	1.52	11.53	0.13183	7.58553
471	C109257	NAC	32.84	0.79	41.5696	0.024056
472	C113516	NAC	19.62	3.92	5.0051	0.199796
473	C115092	NAC	21.71	1.35	16.0815	0.0621833
474	C116178	NAC	80.83	2.77	29.1805	0.0342695
475	C119908	NAC	311.36	55.08	5.65287	0.176901
476	scaffold10239	NAC	11.45	1.83	6.25683	0.159825
477	scaffold11695	NAC	8.75	0.61	14.3443	0.0697143
478	scaffold13035	NAC	7.45	0.56	13.3036	0.0751678
479	scaffold13288	NAC	73.2	3.37	21.7211	0.0460383
480	scaffold13916	NAC	39.19	8.68	4.51498	0.221485
481	scaffold4369	NAC	9.89	2.38	4.15546	0.240647
482	scaffold5755	NAC	7.64	1.22	6.2623	0.159686
483	scaffold5933	NAC	1047.92	217.08	4.82734	0.207153
484	scaffold6841	NAC	9.14	0.02	457	0.00218818
485	scaffold7512	NAC	137.78	1.85	74.4757	0.0134272
486	scaffold9869	NAC	4.87	0.75	6.49333	0.154004
487	scaffold9929	NAC	8.39	0.29	28.931	0.034565
488	scaffold13046	NC64A	8.15	2.13	3.82629	0.26135
489	scaffold10190	NF-YA	1.65	20.46	0.0806452	12.4
490	scaffold13007	NF-YA	5.08	17.78	0.285714	3.5
491	CL173Contig1	NF-YA	248.42	21.66	11.4691	0.087191
492	C92500	NF-YB	5.24	21.35	0.245433	4.07443
493	scaffold11683	NF-YB	1.84	22.9	0.0803493	12.4457
494	scaffold13462	NF-YB	7.82	28.44	0.274965	3.63683
495	scaffold4006	NF-YB	0.45	8.03	0.0560399	17.8444
496	scaffold8878	NF-YB	1.62	6.25	0.2592	3.85802
497	C113400	NF-YB	12.99	1.52	8.54605	0.117013
498	scaffold12208	NF-YB	49.74	5.09	9.7721	0.102332
499	C123409	NF-YC	38.51	142.23	0.270759	3.69333
500	C96940	NF-YC	1.58	9.81	0.16106	6.20886
501	scaffold12047	NF-YC	3.1	18.49	0.167658	5.96452
502	scaffold2482	NF-YC	17.61	112.4	0.156673	6.38274
503	scaffold2484	NF-YC	6.31	39.11	0.16134	6.1981
504	scaffold7079	NF-YC	0.43	10.09	0.0426165	23.4651
505	scaffold11093	NF-YC	22.29	0.58	38.431	0.0260206
506	scaffold11149	NF-YC	27.72	5.38	5.15242	0.194084
507	scaffold13491	NF-YC	10.5	2.5	4.2	0.238095
508	scaffold2635	NF-YC	29.82	5.41	5.51201	0.181422
509	C101268	Nin-like	0.6	17.41	0.034463	29.0167
510	C117532	Nin-like	0.82	20.3	0.0403941	24.7561
511	scaffold12367	Nin-like	1.21	6.79	0.178203	5.61157
512	scaffold2133	Nin-like	2.85	37.16	0.0766954	13.0386
513	scaffold5514	Nin-like	0.76	2.57	0.29572	3.38158
514	CL1760Contig1	Nin-like	464.48	69.26	6.70632	0.149113
515	scaffold13892	Nin-like	17.89	2.86	6.25524	0.159866
516	scaffold926	RAV	1.45	7.9	0.183544	5.44828
517	C111130	RAV	13.21	1.76	7.50568	0.133232
518	C121491	RCC809	23.85	4.89	4.8773	0.205031
519	scaffold12563	S1Fa-like	0.63	7.81	0.0806658	12.3968
520	scaffold2501	S1Fa-like	0.95	8.52	0.111502	8.96842
521	CL664Contig1	S1Fa-like	124.72	15.25	8.17836	0.122274
522	scaffold659	S1Fa-like	24.09	6.63	3.63348	0.275218
523	C96762	SBP	72.62	272.38	0.266613	3.75076
524	scaffold10189	SBP	1.71	13.24	0.129154	7.74269
525	scaffold5647	SBP	0.14	3.56	0.0393258	25.4286
526	scaffold7942	SBP	10.54	30.24	0.348545	2.86907
527	C123081	SRS	9.68	99.03	0.0977482	10.2304
528	scaffold8474	SRS	8.94	47.09	0.189849	5.26734
529	scaffold3806	SRS	6.42	1.53	4.19608	0.238318
530	C118822	STAT	0.75	23.77	0.0315524	31.6933
531	C119248	STAT	0.36	23.39	0.0153912	64.9722
532	CL1225Contig1	STAT	10.8	29.33	0.368224	2.71574
533	CL1462Contig1	STAT	8.18	90.41	0.0904767	11.0526
534	scaffold10221	STAT	0.29	6.51	0.0445469	22.4483
535	scaffold13185	STAT	9.73	74.38	0.130815	7.6444
536	scaffold9534	STAT	3.05	13.64	0.223607	4.47213
537	C109968	STAT	195.91	42.43	4.61725	0.216579
538	scaffold11955	STAT	72.42	8.56	8.46028	0.118199
539	scaffold12385	STAT	6.93	1.35	5.13333	0.194805
540	scaffold9432	STAT	12.61	0.61	20.6721	0.0483743
541	C113830	TALE	7.9	52.53	0.15039	6.64937
542	C116528	TALE	1.76	18.96	0.092827	10.7727
543	scaffold11980	TALE	6.78	0.77	8.80519	0.113569
544	C107453	TCP	0.8	25.47	0.0314095	31.8375
545	C107271	TCP	11.26	0.9	12.5111	0.079929
546	scaffold10231	TCP	16.53	3.06	5.40196	0.185118
547	scaffold13441	TCP	22.39	3.2	6.99688	0.142921
548	C101988	Trihelix	0.57	38.21	0.0149176	67.0351
549	C102954	Trihelix	0.53	14.98	0.0353805	28.2642
550	C103782	Trihelix	22.77	396.33	0.0574521	17.4058
551	C107879	Trihelix	1.55	16.94	0.0914994	10.929
552	C107935	Trihelix	1.15	12.53	0.0917797	10.8957
553	C108489	Trihelix	97.29	324.96	0.299391	3.34012
554	C111094	Trihelix	7.57	30.76	0.246099	4.06341
555	C120671	Trihelix	4.94	15.32	0.322454	3.10121
556	C122923	Trihelix	3.07	16.2	0.189506	5.27687
557	C84956	Trihelix	1.73	9.88	0.175101	5.71098
558	CL337Contig1	Trihelix	587.82	1645.12	0.357311	2.79868
559	scaffold10309	Trihelix	3.63	14.41	0.251908	3.9697
560	scaffold10629	Trihelix	0.56	6.93	0.0808081	12.375
561	scaffold11356	Trihelix	0.3	5.44	0.0551471	18.1333
562	scaffold11712	Trihelix	7.61	33.62	0.226353	4.41787
563	scaffold9851	Trihelix	1.68	7.52	0.223404	4.47619
564	C117000	Trihelix	128.02	21.5	5.95442	0.167943
565	C119959	Trihelix	97.99	16.17	6.05999	0.165017
566	scaffold11431	Trihelix	19.9	4.15	4.79518	0.208543
567	scaffold12334	Trihelix	13.24	1.56	8.48718	0.117825
568	scaffold4649	Trihelix	17.03	2.25	7.56889	0.13212
569	scaffold7030	Trihelix	11.09	0.24	46.2083	0.0216411
570	scaffold10425	VOZ	11.87	1.29	9.20155	0.108677
571	C116166	WOX	60.86	241.06	0.252468	3.96089
572	C102674	WRKY	1.08	8.52	0.126761	7.88889
573	C110232	WRKY	3.99	26.47	0.150737	6.63409
574	C110954	WRKY	2.22	19.6	0.113265	8.82883
575	C118230	WRKY	4.5	22.12	0.203436	4.91556
576	C118422	WRKY	0.58	27.13	0.0213785	46.7759
577	C121613	WRKY	5.63	23.1	0.243723	4.10302
578	C123387	WRKY	4.85	18.42	0.263301	3.79794
579	C77060	WRKY	2.96	27.31	0.108385	9.22635
580	C84476	WRKY	7.15	20.44	0.349804	2.85874
581	scaffold12676	WRKY	6.54	21.38	0.305893	3.26911
582	scaffold13309	WRKY	1.14	11.24	0.101423	9.85965
583	scaffold3131	WRKY	2.75	8.52	0.32277	3.09818
584	C101310	WRKY	20.17	3.34	6.03892	0.165592
585	C116462	WRKY	24.08	4.2	5.73333	0.174419
586	C118168	WRKY	37.55	6.16	6.09578	0.164048
587	C121019	WRKY	23.08	3.44	6.7093	0.149047
588	CL8Contig3	WRKY	18.19	2.63	6.91635	0.144585
589	scaffold12134	WRKY	5.61	0.9	6.23333	0.160428
590	scaffold12349	WRKY	13.53	1.12	12.0804	0.082779
591	scaffold1380	WRKY	17.52	6.16	2.84416	0.351598
592	scaffold1440	WRKY	18.63	4.12	4.52184	0.221149
593	scaffold2583	WRKY	6.53	1.46	4.4726	0.223583
594	scaffold3046	WRKY	13.25	1.11	11.9369	0.0837736
595	scaffold3341	WRKY	35.37	3.34	10.5898	0.0944303
596	scaffold7418	WRKY	6.93	0.8	8.6625	0.11544
597	scaffold8034	WRKY	14.08	2.95	4.77288	0.209517
598	scaffold8586	WRKY	5.6	0.33	16.9697	0.0589286
599	scaffold9124	WRKY	7.48	0.4	18.7	0.0534759
600	C123299	YABBY	12.43	44.05	0.282179	3.54385
601	scaffold10427	YABBY	13.65	0.27	50.5556	0.0197802
602	scaffold6292	ZF-HD	40.33	346.37	0.116436	8.5884

## Sheet: LHA-vs-L4
Table S7: Number of differentially expressed transcription factors at LHA-vs-L4
	L4				LHA
1	ERF	26		1	MYB_related	34
2	bHLH	25		2	bHLH	27
3	MYB_related	18		3	ERF	26
4	NAC	17		4	NAC	22
5	WRKY	16		5	MYB	18
6	FAR1	13		6	Trihelix	16
7	C3H	12		7	bZIP	13
8	G2-like	12		8	C2H2	13
9	bZIP	8		9	WRKY	12
10	C2H2	8		10	B3	11
11	B3	7		11	FAR1	11
12	M-type_MADS	7		12	G2-like	10
13	GATA	6		13	ARF	9
14	MYB	6		14	C3H	9
15	Trihelix	6		15	HSF	9
16	Dof	4		16	GRAS	8
17	GRAS	4		17	DBB	7
18	HSF	4		18	M-type_MADS	7
19	LBD	4		19	STAT	7
20	NF-YC	4		20	BES1	6
21	STAT	4		21	GATA	6
22	ARF	3		22	NF-YC	6
23	BES1	3		23	BBR-BPC	5
24	CO-like	3		24	NF-YB	5
25	HD-ZIP	3		25	Nin-like	5
26	TCP	3		26	Dof	4
27	CAMTA	2		27	SBP	4
28	DBB	2		28	CO-like	3
29	NF-YB	2		29	E2F-DP	3
30	Nin-like	2		30	GeBP	3
31	S1Fa-like	2		31	HB-PHD	3
32	ARR-B	1		32	HD-ZIP	3
33	BBR-BPC	1		33	LBD	3
34	CPP	1		34	AP2	2
35	E2F-DP	1		35	GRF	2
36	GeBP	1		36	HB-other	2
37	HB-other	1		37	NF-YA	2
38	MIKC_MADS	1		38	S1Fa-like	2
39	NC64A	1		39	SRS	2
40	NF-YA	1		40	TALE	2
41	RAV	1		41	ARR-B	1
42	RCC809	1		42	CAMTA	1
43	SRS	1		43	LSD	1
44	TALE	1		44	MIKC_MADS	1
45	VOZ	1		45	RAV	1
46	YABBY	1		46	TCP	1
				47	WOX	1
				48	YABBY	1
				49	ZF-HD	1
