# Supplementary material for: Comparative transcriptome analysis of Rheum australe, an endangered medicinal herb, growing in its natural habitat and those grown in controlled growth chambers
Source: Sci Rep. 2021 Feb 12;11:3702. doi: 10.1038/s41598-020-79020-8 (PMC7881009; doi:10.1038/s41598-020-79020-8)
Supplement: Supplementary file 10 — Supplementary Table 10. [file 41598_2020_79020_MOESM10_ESM.xlsx]

## Sheet: Matched Blast hit
Table S10: List of matched unigenes of R. australe with R. nobile
	Contig ID	LHA	L4	L25	Description
1	C100008	16.02	7.11	6.07	gb|KNA19806.1|hypotheticalproteinSOVF_058070[Spinaciaoleracea]
2	C100040	55.88	15.47	14.78	ref|XP_011070622.1|PREDICTED:10kDachaperonin-like[Sesamumi...
3	C100052	12.34	20.62	4.03	ref|XP_010542197.1|PREDICTED:cysteineproteinaseinhibitor5[...
4	C100080	40.64	39.32	9.41	gb|KNA07869.1|hypotheticalproteinSOVF_167860[Spinaciaoleracea]
5	C100212	454.47	558.37	248.93	gb|KNA08288.1|hypotheticalproteinSOVF_163890[Spinaciaoleracea]
6	C100264	55.74	38.72	36.4	ref|XP_009627760.1|PREDICTED:60SribosomalproteinL37[Nicoti...
7	C10027	0	0	0	gb|KDP32097.1|hypotheticalproteinJCGZ_12558[Jatrophacurcas]
8	C100270	6.43	13.33	5.29	ref|XP_011084365.1|PREDICTED:caffeoylshikimateesterase[Sesam...
9	C100278	38.59	45.8	30.46	gb|KNA12772.1|hypotheticalproteinSOVF_122920[Spinaciaoleracea]
10	C10029	0	0	0	ref|XP_009391671.1|PREDICTED:eukaryotictranslationinitiation...
11	C100344	2.85	12.66	1.98	ref|XP_011005431.1|PREDICTED:putative12-oxophytodienoateredu...
12	C100378	53.27	54.26	23.02	gb|EPS74476.1|hypotheticalproteinM569_00287	partial[Genlise...
13	C100414	128.88	400.69	133.79	ref|XP_004152930.1|PREDICTED:proteintranslationfactorSUI1h...
14	C100428	111.16	105.05	37.38	ref|XP_006445065.1|hypotheticalproteinCICLE_v10023145mg[Citr...
15	C100488	40.83	38.14	19.56	gb|KNA17155.1|hypotheticalproteinSOVF_082760[Spinaciaoleracea]
16	C100526	10.53	4.32	1.95	ref|XP_010249578.1|PREDICTED:dehydration-responsiveelement-bi...
17	C100570	105.65	121.83	56.37	ref|XP_010695227.1|PREDICTED:uncharacterizedproteinLOC104907...
18	C100582	66.47	36.14	28.72	gb|KOM41812.1|hypotheticalproteinLR48_Vigan04g201000[Vignaa...
19	C100644	38.37	32.85	29.07	ref|XP_004486516.1|PREDICTED:uncharacterizedproteinLOC101489...
20	C100662	100.85	25.95	6.44	ref|NP_194558.1|uncharacterizedprotein[Arabidopsisthaliana]...
21	C100684	6.26	9.89	3.22	ref|XP_010694372.1|PREDICTED:mediatorofRNApolymeraseIItra...
22	C100690	11.13	5.56	10.31	ref|XP_008376630.1|PREDICTED:putativeseptumsite-determining...
23	C100786	195.09	128.01	56.19	gb|KDP38728.1|hypotheticalproteinJCGZ_04081[Jatrophacurcas]
24	C100788	32.4	34.3	17.24	ref|XP_008373775.1|PREDICTED:uncharacterizedproteinLOC103437...
25	C100814	501.86	253.89	174.34	ref|XP_011080633.1|PREDICTED:cytochromeb-c1complexsubunit8...
26	C100860	7.56	25.65	1.27	gb|KCW45284.1|hypotheticalproteinEUGRSUZ_L01055[Eucalyptusg...
27	C100874	579.09	339.16	205.66	ref|XP_010692650.1|PREDICTED:50Sribosomalprotein6	chloropl...
28	C100904	213.13	281.92	67.92	gb|KJB08034.1|hypotheticalproteinB456_001G060500[Gossypiumr...
29	C100936	137.34	173.03	109.49	ref|XP_008219124.1|PREDICTED:uncharacterizedproteinLOC103319...
30	C100944	4.78	4.86	6.96	ref|XP_006486998.1|PREDICTED:UDP-glycosyltransferase84B2-like...
31	C101068	13.59	12.07	10.07	ref|XP_010689829.1|PREDICTED:trihelixtranscriptionfactorASI...
32	C101090	7.83	3.61	3.76	ref|XP_009616174.1|PREDICTED:guanylatekinase2-like[Nicotian...
33	C101092	36.58	45.74	45.8	gb|KNA21683.1|hypotheticalproteinSOVF_040630[Spinaciaoleracea]
34	C101126	40.52	5.4	0	ref|XP_007017801.1|GAST-likegeneproduct[Theobromacacao]>gi...
35	C101128	95.23	147.64	45.67	ref|XP_010031034.1|PREDICTED:mediatorofRNApolymeraseIItra...
36	C101142	27.7	1.8	6.26	ref|XP_011077367.1|PREDICTED:uncharacterizedproteinLOC105161...
37	C101184	91.59	98.75	32.44	gb|KNA07438.1|hypotheticalproteinSOVF_171890[Spinaciaoleracea]
38	C101198	284.73	66.23	29.23	ref|XP_011023804.1|PREDICTED:uncharacterizedproteinLOC105125...
39	C101226	12.09	22.67	34.95	ref|XP_002521029.1|conservedhypotheticalprotein[Ricinuscomm...
40	C101384	4636.69	3464.65	1645.68	dbj|BAD46049.1|unknownprotein[OryzasativaJaponicaGroup]>g...
41	C101388	18.59	15.34	7.38	emb|CBI16963.3|unnamedproteinproduct[Vitisvinifera]
42	C101396	98.92	54.87	98.4	gb|KHG01859.1|60SribosomalL37-3-likeprotein[Gossypiumarbo...
43	C101404	96.27	63.1	30.15	ref|XP_003635381.1|PREDICTED:stress-associatedendoplasmicret...
44	C101410	37.84	94.4	53.5	ref|XP_008347266.1|PREDICTED:LOWQUALITYPROTEIN:pre-mRNA-spl...
45	C10143	0	0	0	gb|KHN12454.1|Peroxisomal(S)-2-hydroxy-acidoxidaseGLO1[Glyc...
46	C101430	133.73	42.95	15.94	gb|KMZ60580.1|histoneH3[Zosteramarina]>gi|901821344|gb|KMZ7...
47	C101442	17.21	8.24	12.88	ref|XP_006471911.1|PREDICTED:putativephytosulfokines6-likei...
48	C101514	25.67	23.99	7.32	gb|KNA25364.1|hypotheticalproteinSOVF_007310[Spinaciaoleracea]
49	C101526	183.01	148.61	115.86	ref|XP_010093316.1|40SribosomalproteinS28[Morusnotabilis]...
50	C101528	14.48	125.21	1.83	gb|KJB62692.1|hypotheticalproteinB456_009G430500[Gossypiumr...
51	C101554	135.61	62.02	48.16	ref|XP_002283165.2|PREDICTED:uncharacterizedproteinLOC100249...
52	C101574	96.5	4.08	18.85	ref|XP_011088519.1|PREDICTED:auxin-inducedprotein15A-like[S...
53	C101598	16.41	12.25	0.61	ref|XP_010665449.1|PREDICTED:urea-protonsymporterDUR3isofor...
54	C101686	651.52	472.43	340.71	gb|KJB79863.1|hypotheticalproteinB456_013G070100[Gossypiumr...
55	C101716	11.07	8.68	4.82	gb|KFK28245.1|hypotheticalproteinAALP_AA8G491100[Arabisalpina]
56	C101724	134.75	71.17	107.34	ref|XP_015084467.1|PREDICTED:uncharacterizedproteinLOC107027...
57	C101770	34.31	20.72	19.19	gb|KNA06357.1|hypotheticalproteinSOVF_181740[Spinaciaoleracea]
58	C101818	4.52	32.71	29.9	ref|XP_010694076.1|PREDICTED:monothiolglutaredoxin-S1-like[B...
59	C101826	37.44	26.4	32.89	ref|XP_010680018.1|PREDICTED:uncharacterizedproteinLOC104895...
60	C101840	13.52	5.72	4.77	ref|XP_002535305.1|conservedhypotheticalprotein[Ricinuscomm...
61	C101862	108.8	124.76	45.92	ref|XP_009374324.1|PREDICTED:mitochondrialimportinnermembra...
62	C10189	0	0	0	emb|CDY04970.1|BnaAnng01520D[Brassicanapus]
63	C101912	20.49	23.34	7.71	ref|XP_002300214.1|hypotheticalproteinPOPTR_0001s31380g[Popu...
64	C101926	136.38	335.25	216.5	ref|XP_010255458.1|PREDICTED:uncharacterizedproteinLOC104596...
65	C102054	276.88	310.59	42.95	gb|AKS40112.1|autophagy-relatedprotein8c[Nicotianatabacum]
66	C102060	222.27	107.27	62.36	gb|KJB19429.1|hypotheticalproteinB456_003G101600[Gossypiumr...
67	C10209	0	0	0	ref|XP_007041687.1|SAURauxin-responsivefamilyprotein[Theobr...
68	C102094	708.69	779.86	287.55	ref|XP_010686261.1|PREDICTED:selenoproteinK[Betavulgarissu...
69	C102120	883.55	2240.96	414.24	gb|ABB55381.1|fruit-ripeningprotein-like[Solanumtuberosum]
70	C102128	188.1	130.63	95.64	ref|XP_010677215.1|PREDICTED:ATPsynthasesubunitepsilon	mit...
71	C102130	348.33	231.42	149.62	ref|XP_007218586.1|hypotheticalproteinPRUPE_ppa013260mg[Prun...
72	C102172	5.05	3.37	2.93	ref|XP_008457340.1|PREDICTED:ataxin-7-likeprotein3[Cucumis...
73	C102218	61.27	30.72	33.18	ref|XP_010678289.1|PREDICTED:mitochondrialimportinnermembra...
74	C102230	27.64	32.95	22.7	ref|XP_010241333.1|PREDICTED:uncharacterizedproteinLOC104585...
75	C102252	51.38	38.44	31.93	gb|KNA24356.1|hypotheticalproteinSOVF_016550[Spinaciaoleracea]
76	C102268	20.05	22.28	6.39	ref|XP_009594196.1|PREDICTED:uncharacterizedproteinAt4g14450...
77	C10229	0	0	0	ref|XP_003608773.1|Lipidtransfer-likeproteinVAS[Medicagotr...
78	C102298	31.24	26.67	9.26	gb|KNA06022.1|hypotheticalproteinSOVF_184910[Spinaciaoleracea]
79	C102326	989.01	880.49	243.15	gb|AIL49299.1|copperchaperone[Capsicumannuum]
80	C102328	46.73	56.5	28.3	ref|XP_010922334.1|PREDICTED:mitochondrialimportinnermembra...
81	C102346	26.17	480.42	35.8	gb|AFK36154.1|unknown[Lotusjaponicus]
82	C102374	14.84	14.37	13.21	gb|KHN33873.1|hypotheticalproteinglysoja_021754[Glycinesoja]
83	C102380	42.89	12.16	1.73	ref|XP_015075661.1|PREDICTED:basicleucinezipper43-like[Sol...
84	C102462	77.9	46.21	11.46	gb|KNA03558.1|hypotheticalproteinSOVF_207890[Spinaciaoleracea]
85	C10249	0	0	0	ref|XP_009794588.1|PREDICTED:RNA-bindingproteinpno1[Nicotia...
86	C102508	162.18	383.82	160.58	gb|AHY23248.1|putativeubiquitin-conjugatingenzyme[Fallopiam...
87	C102520	218.32	163.52	104.28	ref|XP_010047001.1|PREDICTED:uncharacterizedproteinLOC104435...
88	C102546	28.9	18.05	8.55	gb|KMT15423.1|hypotheticalproteinBVRB_3g061280[Betavulgaris...
89	C102550	75.45	86.18	51.15	ref|XP_008234719.1|PREDICTED:uncharacterizedproteinLOC103333...
90	C102564	14.11	10.36	3.41	ref|XP_009364011.1|PREDICTED:mavicyanin-like[Pyrusxbretschn...
91	C102590	7.34	1.09	1.13	ref|XP_010693360.1|PREDICTED:dirigentprotein2-like[Betavul...
92	C102600	8.56	4.35	3.97	ref|NP_001236374.1|uncharacterizedproteinLOC100527716[Glycin...
93	C102610	69.74	89.77	112.24	ref|XP_004287851.1|PREDICTED:thioredoxinH-type-like[Fragaria...
94	C102632	229.43	188.82	190.53	ref|XP_011075897.1|PREDICTED:60SacidicribosomalproteinP1-l...
95	C102714	62.68	73.61	7.89	gb|KMS97322.1|hypotheticalproteinBVRB_6g156190[Betavulgaris...
96	C102718	14	10.28	2.26	ref|XP_004138931.1|PREDICTED:uncharacterizedproteinLOC101207...
97	C102722	11.56	8.12	10.71	gb|AFK46020.1|unknown[Medicagotruncatula]
98	C102736	58.27	48.04	22.63	gb|KDP39559.1|hypotheticalproteinJCGZ_02579[Jatrophacurcas]
99	C102774	46.01	35.54	14.02	ref|XP_002315182.1|hypotheticalproteinPOPTR_0010s20160g[Popu...
100	C102790	185.87	140.53	88.64	ref|XP_010248375.1|PREDICTED:NADHdehydrogenase[ubiquinone]1...
101	C102836	114.44	151.06	57.49	gb|KNA20361.1|hypotheticalproteinSOVF_053170[Spinaciaoleracea]
102	C102838	22.29	18.21	17.3	ref|XP_009629017.1|PREDICTED:uncharacterizedproteinLOC104119...
103	C102914	1298.91	990.62	449.82	gb|AEC10990.1|b12d-likeprotein[Camelliasinensis]
104	C102932	47.34	25.05	9.44	ref|XP_010660117.1|PREDICTED:C-Myc-bindingproteinhomolog[Vi...
105	C102980	277.93	1.06	6.09	ref|XP_012834065.1|PREDICTED:proteinRADIALIS-like3	partial...
106	C103036	11.92	3.18	0	gb|KDP32308.1|hypotheticalproteinJCGZ_13233[Jatrophacurcas]
107	C103088	4.15	2.11	7.15	ref|XP_010682558.1|PREDICTED:probablepolygalacturonasenon-ca...
108	C10309	0	0	0	ref|XP_009338509.1|PREDICTED:calcineurinsubunitB-like[Pyrus...
109	C103090	732.6	468.03	379.81	ref|XP_002285572.1|PREDICTED:uncharacterizedproteinLOC100252...
110	C103146	128.17	196.34	86.08	ref|XP_002530128.1|conservedhypotheticalprotein[Ricinuscomm...
111	C103156	17.16	4.74	26.32	emb|CAA30522.1|ORF143[Glycinemax]
112	C103176	6.49	6.3	1.09	ref|XP_010673411.1|PREDICTED:RPM1-interactingprotein4[Beta...
113	C103222	90.29	35.7	50.31	ref|XP_002514695.1|ProteinC6orf149	putative[Ricinuscommunis...
114	C103224	494.55	314.22	145.37	ref|XP_011004001.1|PREDICTED:uncharacterizedproteinLOC105110...
115	C103240	92.49	71.66	66.66	gb|KNA13384.1|hypotheticalproteinSOVF_117400[Spinaciaoleracea]
116	C103276	120.09	6.28	21.86	gb|KCW67958.1|hypotheticalproteinEUGRSUZ_F01656[Eucalyptusg...
117	C103292	195.58	92.97	94.68	gb|ACG30677.1|histoneH4[Zeamays]
118	C103338	69.11	251.65	16.28	ref|XP_007051487.1|Calcium-bindingEF-handfamilyprotein[Theo...
119	C103342	271.77	203.72	219.28	ref|XP_002269243.1|PREDICTED:mitochondrialimportreceptorsub...
120	C103346	921.92	780.49	362.58	gb|KNA21711.1|hypotheticalproteinSOVF_040920[Spinaciaoleracea]
121	C103420	150.36	202.71	100.46	ref|XP_002283853.1|PREDICTED:uncharacterizedproteinLOC100259...
122	C103422	58.86	71.54	27.54	ref|XP_007209804.1|hypotheticalproteinPRUPE_ppa014043mg[Prun...
123	C103432	33.22	41.4	26.31	ref|XP_006493377.1|PREDICTED:uncharacterizedproteinLOC102622...
124	C103486	50.45	29.41	29.02	gb|KNA04682.1|hypotheticalproteinSOVF_197160[Spinaciaoleracea]
125	C103492	35.33	20.12	22.03	ref|XP_010666488.1|PREDICTED:glutaredoxin-C11-like[Betavulga...
126	C103504	18.5	30.43	8.6	ref|XP_011037840.1|PREDICTED:succinatedehydrogenaseassembly...
127	C103534	6.94	22.13	5.36	gb|KNA23915.1|hypotheticalproteinSOVF_019590[Spinaciaoleracea]
128	C103574	36.35	0	25.67	ref|XP_003534454.1|PREDICTED:transcriptionfactorbHLH135[Gly...
129	C103578	19.04	203.8	4.81	gb|KMT18602.1|hypotheticalproteinBVRB_2g027330[Betavulgaris...
130	C103596	30.51	53.26	2.67	gb|KEH44214.1|hypotheticalproteinMTR_1g110790[Medicagotrunc...
131	C103598	8.63	14.34	2.67	ref|XP_011080718.1|PREDICTED:mitoferrin-like[Sesamumindicum]
132	C103618	910.6	588.4	308.88	ref|NP_175576.1|ATPsynthasesubunitepsilon[Arabidopsisthali...
133	C103648	354.86	298.85	277.25	ref|XP_009606082.1|PREDICTED:smallubiquitin-relatedmodifier...
134	C103696	96.17	23.44	13.27	ref|XP_004495709.1|PREDICTED:rapidalkalinizationfactor-like...
135	C103700	40.1	46.37	24.42	ref|XP_006364104.1|PREDICTED:uncharacterizedproteinLOC102587...
136	C103704	3.44	7.13	3.19	ref|XP_006443247.1|hypotheticalproteinCICLE_v10022484mg[Citr...
137	C103746	62.28	86.93	47.13	ref|XP_011077321.1|PREDICTED:zincfingerprotein593[Sesamum...
138	C103760	22.8	13.69	15.85	ref|XP_012074278.1|PREDICTED:dihydroneopterinaldolase2-like...
139	C103782	396.33	22.77	412.63	ref|XP_003603362.1|Proline-richprotein[Medicagotruncatula]>...
140	C103784	8.53	1.52	6.85	ref|XP_011025504.1|PREDICTED:serinecarboxypeptidase-like40i...
141	C103790	5.12	2.53	12.12	ref|NP_001045090.2|Os01g0897700[OryzasativaJaponicaGroup]>...
142	C103794	11.37	6.07	2.11	ref|XP_010678309.1|PREDICTED:calcium-dependentproteinkinase...
143	C103804	27.79	6.06	9.46	gb|KNA21363.1|hypotheticalproteinSOVF_043530[Spinaciaoleracea]
144	C103812	104.94	32.3	1.58	ref|XP_012071362.1|PREDICTED:basicblueprotein-like[Jatropha...
145	C103824	4.54	4.04	2.63	gb|KDP23573.1|hypotheticalproteinJCGZ_23406[Jatrophacurcas]
146	C103836	36.78	12.7	11.01	ref|XP_010682772.1|PREDICTED:uncharacterizedproteinLOC104897...
147	C103842	6.79	5.54	1.57	ref|XP_006437982.1|hypotheticalproteinCICLE_v10032426mg[Citr...
148	C103854	195.79	196.36	77.09	ref|XP_012087827.1|PREDICTED:uncharacterizedproteinLOC105646...
149	C103868	12.42	10.55	0.52	ref|XP_009793885.1|PREDICTED:CBL-interactingserine/threonine-...
150	C103876	303.04	294.83	136.55	gb|ADB02889.1|smallnuclearribonucleoproteinpolypeptide[Jatr...
151	C103880	114.59	10.05	3.66	ref|XP_002468446.1|hypotheticalproteinSORBIDRAFT_01g046040[S...
152	C103890	47.42	69.82	42.9	ref|XP_003523100.1|PREDICTED:anaphase-promotingcomplexsubuni...
153	C103978	52.68	34.91	44.67	ref|XP_006438827.1|hypotheticalproteinCICLE_v10033198mg[Citr...
154	C104092	74.56	37.14	44.35	gb|KNA21839.1|hypotheticalproteinSOVF_039480[Spinaciaoleracea]
155	C104160	508.29	430.2	248.87	ref|XP_004134514.1|PREDICTED:uncharacterizedproteinLOC101220...
156	C104202	224.89	114.77	108.37	ref|XP_003543345.1|PREDICTED:photosystemIIrepairproteinPSB...
157	C104220	14.3	9.79	7.14	ref|XP_010070614.1|PREDICTED:uncharacterizedproteinLOC104457...
158	C104238	124.28	2.94	24.46	ref|XP_003609267.1|Zincfingerprotein-likeSer/Thrproteinkin...
159	C104248	66.54	20.06	20.39	ref|XP_009348993.1|PREDICTED:uncharacterizedproteinLOC103940...
160	C104252	20.3	31.73	6.61	ref|XP_002285630.1|PREDICTED:transcriptioninitiationfactorI...
161	C104284	282.53	522.88	242.04	gb|KDP28526.1|hypotheticalproteinJCGZ_14297[Jatrophacurcas]
162	C104296	14.78	40.43	25.37	ref|XP_010689301.1|PREDICTED:N-alpha-acetyltransferase11[Bet...
163	C104394	393.73	196.35	244.9	ref|XP_008466538.1|PREDICTED:50SribosomalproteinL31	chloro...
164	C104414	233.71	123.34	79.09	ref|XP_002523820.1|conservedhypotheticalprotein[Ricinuscomm...
165	C104436	2.71	2.41	1.51	gb|KNA25841.1|hypotheticalproteinSOVF_002840[Spinaciaoleracea]
166	C104442	151.83	168.42	44.73	ref|XP_002278537.1|PREDICTED:ubiquitin-relatedmodifier1homo...
167	C104466	143.69	208.95	216.12	gb|ACH63218.1|ribosomalproteinL36[Rheumaustrale]
168	C104472	20.56	27.93	7.52	gb|KNA14143.1|hypotheticalproteinSOVF_110090isoformB[Spina...
169	C104500	30.3	39.48	11.03	ref|XP_004488790.1|PREDICTED:DNAligase1-like[Cicerarietinum]
170	C104562	6.46	13.42	4.49	ref|XP_007014761.1|UncharacterizedproteinTCM_040264[Theobrom...
171	C104566	33.39	47.93	3.49	ref|XP_002278070.1|PREDICTED:uncharacterizedproteinAt4g08330...
172	C104576	228.33	201.8	94.12	gb|KJB23201.1|hypotheticalproteinB456_004G086400[Gossypiumr...
173	C104652	5.35	5.71	2.48	ref|XP_010103314.1|Expansin-likeA1[Morusnotabilis]>gi|58790...
174	C104668	113.37	86.16	80.8	ref|XP_007209766.1|hypotheticalproteinPRUPE_ppa013417mg[Prun...
175	C10473	0	0	0	ref|XP_002446704.1|hypotheticalproteinSORBIDRAFT_06g020850[S...
176	C104748	179.41	110.41	62.67	gb|KNA06216.1|hypotheticalproteinSOVF_183110[Spinaciaoleracea]
177	C104762	19.65	8.51	9.85	gb|KOM26233.1|hypotheticalproteinLR48_Vigan238s006600[Vigna...
178	C104766	10.09	0.47	15.26	ref|XP_004242381.1|PREDICTED:GDSLesterase/lipaseAt5g33370-li...
179	C104790	6.37	11.82	3.45	ref|XP_010260092.1|PREDICTED:glycine-richRNA-bindingprotein...
180	C104820	198.2	430.21	54.53	gb|KNA14879.1|hypotheticalproteinSOVF_103320[Spinaciaoleracea]
181	C104844	362.19	265.45	179.39	ref|XP_009590541.1|PREDICTED:uncharacterizedproteinLOC104087...
182	C104876	138.96	161.18	174.68	gb|KNA22879.1|hypotheticalproteinSOVF_029870[Spinaciaoleracea]
183	C104906	32.11	4.22	1.95	ref|XP_011100317.1|PREDICTED:xyloglucanendotransglucosylase/h...
184	C104940	165.87	156.61	130.96	emb|CBI25584.3|unnamedproteinproduct[Vitisvinifera]
185	C104942	299.88	245.91	78.38	gb|EYU35242.1|hypotheticalproteinMIMGU_mgv1a016986mg[Erythra...
186	C104944	53.57	62.18	29.21	emb|CBI17369.3|unnamedproteinproduct[Vitisvinifera]
187	C104960	97.47	107.29	44.69	ref|XP_014512650.1|PREDICTED:probableprefoldinsubunit4[Vig...
188	C104966	244.19	120.82	108.32	gb|KHG22686.1|hypotheticalproteinF383_08630[Gossypiumarboreum]
189	C104994	14.67	0.47	7.77	emb|CAN73821.1|hypotheticalproteinVITISV_014805[Vitisvinifera]
190	C105000	113.71	45.71	32.55	ref|XP_010551069.1|PREDICTED:heatshockfactor-bindingprotein...
191	C105056	19.82	9.29	14.99	ref|XP_010688338.1|PREDICTED:cytochromeB5-likeprotein[Beta...
192	C10507	0	0	0	dbj|BAT78608.1|hypotheticalproteinVIGAN_02130800[Vignaangul...
193	C105086	81.52	101.01	75.76	gb|KJB70584.1|hypotheticalproteinB456_011G081600[Gossypiumr...
194	C105116	548.06	893.24	1822.22	gb|ACH63210.1|translationallycontrolledtumorprotein[Rheuma...
195	C105152	73.07	39.21	19.22	ref|XP_008382762.1|PREDICTED:UPF0369proteinC6orf57homolog[...
196	C105158	60.63	28.6	21.62	sp|P27527.2|RT19_PETHYRecName:Full=RibosomalproteinS19	mito...
197	C105170	84.98	45.21	12.49	ref|XP_011460956.1|PREDICTED:uncharacterizedproteinLOC101304...
198	C105244	16.51	19.29	8.61	ref|XP_002270198.1|PREDICTED:uncharacterizedproteinLOC100263...
199	C105274	3.6	6.87	4.77	ref|XP_010676938.1|PREDICTED:probablebeta-D-xylosidase7[Bet...
200	C105290	15.96	16.04	10.02	ref|XP_012083774.1|PREDICTED:uncharacterizedproteinLOC105643...
201	C105302	15.92	7.77	6.67	ref|XP_006850782.1|hypotheticalproteinAMTR_s00025p00095750[A...
202	C105314	30.82	37.95	15.85	ref|XP_010270806.1|PREDICTED:ubiquitin-likeproteinATG12isof...
203	C10533	0	0	0	emb|CBI28630.3|unnamedproteinproduct[Vitisvinifera]
204	C105330	7.69	10.04	4.75	gb|KNA24473.1|hypotheticalproteinSOVF_014590[Spinaciaoleracea]
205	C105344	20.5	25.1	19.48	ref|XP_010680033.1|PREDICTED:37SribosomalproteinS16	mitoch...
206	C105352	8.69	10.47	8.53	ref|XP_004302471.1|PREDICTED:probablehistoneH2AXa-like[Frag...
207	C105400	443.44	369.81	353.38	ref|XP_010908714.1|PREDICTED:60SribosomalproteinL21-1[Elae...
208	C105404	51.94	24.03	11.33	ref|XP_010684870.1|PREDICTED:uncharacterizedproteinLOC104899...
209	C10543	0	0	0	gb|ACH63243.1|low-temperatureinducible[Rheumaustrale]
210	C105430	13.24	3.17	3.3	ref|XP_008235916.1|PREDICTED:expansin-A20[Prunusmume]
211	C105436	266.81	168.64	108.1	gb|EYU32869.1|hypotheticalproteinMIMGU_mgv1a016342mg[Erythra...
212	C105454	4.06	21.26	5.65	ref|XP_002531252.1|conservedhypotheticalprotein[Ricinuscomm...
213	C105456	117.87	130.28	48.99	ref|XP_002267018.1|PREDICTED:immediateearlyresponse3-intera...
214	C105473	135.36	124.13	76.61	gb|KHG09355.1|40SribosomalS13[Gossypiumarboreum]
215	C105491	62.26	32.05	16.92	ref|XP_006352595.1|PREDICTED:uncharacterizedproteinLOC102591...
216	C105505	40.47	31.53	46.43	ref|NP_001236370.1|uncharacterizedproteinLOC100305764[Glycin...
217	C105531	39.88	16.63	4.68	gb|KNA20007.1|hypotheticalproteinSOVF_055900[Spinaciaoleracea]
218	C105537	208.47	275.1	34.63	ref|NP_001234630.1|autophagy8a[Solanumlycopersicum]>gi|5653...
219	C105551	117.79	75.95	130.1	gb|KJB39366.1|hypotheticalproteinB456_007G009100[Gossypiumr...
220	C105561	20.65	20.18	9.34	ref|XP_006491306.1|PREDICTED:uncharacterizedproteinLOC102629...
221	C105563	986.22	555.66	826.25	sp|P12354.1|PSAE_SPIOLRecName:Full=PhotosystemIreactioncent...
222	C105611	36.69	36.25	6.52	ref|XP_011071954.1|PREDICTED:uncharacterizedproteinLOC105157...
223	C105621	8.54	3.58	6.52	ref|XP_010265083.1|PREDICTED:uncharacterizedproteinLOC104602...
224	C105631	52.77	68.47	54.52	ref|XP_002269176.1|PREDICTED:acylcarrierprotein1	chloropla...
225	C105637	13.57	4.92	15.38	ref|XP_010279385.1|PREDICTED:60SribosomalproteinL26-1-like...
226	C105657	159.48	210.78	198.08	gb|EYU22419.1|hypotheticalproteinMIMGU_mgv1a016469mg[Erythra...
227	C105659	8.02	10.72	6.97	ref|YP_003587265.1|ribosomalproteinS10[Citrulluslanatus]>g...
228	C105679	17.52	27.63	17.63	ref|XP_010110538.1|hypotheticalproteinL484_023372[Morusnota...
229	C105681	410.37	213	247.37	gb|KDP31039.1|hypotheticalproteinJCGZ_11415[Jatrophacurcas]
230	C105709	13.01	5.35	1.86	ref|XP_007018388.1|Formin-likeprotein18[Theobromacacao]>gi...
231	C105719	147.82	103.16	83.34	gb|KDP31246.1|hypotheticalproteinJCGZ_11622[Jatrophacurcas]
232	C105763	11.96	0	5.08	ref|XP_002271222.1|PREDICTED:laccase-14[Vitisvinifera]
233	C105783	55.2	166.49	12.45	ref|XP_012082073.1|PREDICTED:uncharacterizedproteinLOC105642...
234	C105851	18.36	10.16	7.36	ref|XP_008391617.1|PREDICTED:cysteine-richrepeatsecretorypr...
235	C105863	16.34	17.2	2.3	ref|XP_007218541.1|hypotheticalproteinPRUPE_ppa012756mg[Prun...
236	C105879	827.4	372.58	329.16	gb|AEC03317.1|thioredoxinH-type3[Heveabrasiliensis]
237	C105925	68.19	40.04	18.78	ref|XP_002282406.1|PREDICTED:uncharacterizedproteinLOC100259...
238	C105955	16.27	8.34	5.94	ref|XP_009418566.1|PREDICTED:diphthamidebiosynthesisprotein...
239	C105981	28.54	24.97	5.47	gb|KDP26097.1|hypotheticalproteinJCGZ_21130[Jatrophacurcas]
240	C106013	273.48	64.71	25.95	gb|AEI98628.1|hypotheticalprotein111018.15[Coffeacanephora]
241	C106017	190.5	132.04	73.75	gb|KNA24011.1|hypotheticalproteinSOVF_020010[Spinaciaoleracea]
242	C106019	168.01	60.34	50.99	ref|XP_011077635.1|PREDICTED:high-light-inducedprotein	chlor...
243	C106025	46.64	56.84	15.02	gb|AIU48421.1|pollenOlee1allergenandextensinfamilyprote...
244	C106029	83	82.2	29.58	ref|XP_002272289.1|PREDICTED:uncharacterizedproteinLOC100267...
245	C106031	89.36	59.9	19.12	ref|XP_009787387.1|PREDICTED:uncharacterizedproteinLOC104235...
246	C106037	40.67	51.49	32.71	ref|XP_002534259.1|conservedhypotheticalprotein[Ricinuscomm...
247	C106039	23.52	23.56	7.72	ref|XP_002267044.1|PREDICTED:60SribosomalproteinL6	mitocho...
248	C106053	482.12	435.45	138.1	gb|KJB18387.1|hypotheticalproteinB456_003G050100[Gossypiumr...
249	C106059	10.29	10.47	7.27	ref|XP_011038003.1|PREDICTED:uncharacterizedproteinLOC105135...
250	C106067	251.84	100.35	84.5	gb|KNA20066.1|hypotheticalproteinSOVF_055800[Spinaciaoleracea]
251	C106071	36.18	20.46	8.61	ref|XP_004287436.1|PREDICTED:transcriptioninitiationfactorI...
252	C106131	542.89	366.84	434.25	gb|KCW60243.1|hypotheticalproteinEUGRSUZ_H02959[Eucalyptusg...
253	C106199	17.94	2.59	13.94	ref|XP_002282394.1|PREDICTED:uncharacterizedproteinLOC100264...
254	C106239	11.61	7.76	5.83	ref|XP_010685625.1|PREDICTED:putativeesteraseC31F10.02[Beta...
255	C106251	836.57	738.32	465.25	ref|XP_008224314.1|PREDICTED:40SribosomalproteinS18[Prunus...
256	C106291	44.33	19.74	19.66	ref|NP_195274.1|mitochondrialribosomalproteinL11[Arabidopsi...
257	C106329	138.5	105.73	47.58	gb|ACH63217.1|hypotheticalprotein[Rheumaustrale]
258	C106349	530.06	510.84	253.8	ref|XP_007223554.1|hypotheticalproteinPRUPE_ppa014532mg[Prun...
259	C106375	5.75	3.41	0.89	ref|XP_010917099.1|PREDICTED:pectinesterase31isoformX1[Ela...
260	C106387	139.37	164.18	60.39	gb|KNA17115.1|hypotheticalproteinSOVF_083110[Spinaciaoleracea]
261	C106415	186.45	176.67	96.17	ref|XP_007018986.1|Ufm1[Theobromacacao]>gi|508724314|gb|EOY1...
262	C106473	218.95	130.15	71.06	gb|KCW60929.1|hypotheticalproteinEUGRSUZ_H03663[Eucalyptusg...
263	C106477	14.76	12.72	11.92	ref|NP_566432.1|acidphosphatase/vanadium-dependenthaloperoxid...
264	C106487	17.1	6.77	6.17	gb|KRH06207.1|hypotheticalproteinGLYMA_16G009300[Glycinemax]
265	C106493	19.95	17.25	12.06	gb|KCW66910.1|hypotheticalproteinEUGRSUZ_F00655[Eucalyptusg...
266	C106497	282.06	226.36	59.9	ref|XP_010675968.1|PREDICTED:RPM1-interactingprotein4[Beta...
267	C106505	200.46	178.12	41.27	ref|XP_004244513.1|PREDICTED:enhancerofrudimentaryhomologi...
268	C106519	4.74	11.82	0.88	ref|XP_011082600.1|PREDICTED:auxin-inducedprotein22D-like[S...
269	C106529	5.69	1.27	8.35	ref|XP_010688742.1|PREDICTED:delta(24)-sterolreductase[Beta...
270	C106561	175.52	116.73	54.84	ref|XP_010537740.1|PREDICTED:proteinFAM32A[Tarenayahassleri...
271	C106583	95.18	75.13	45.88	ref|XP_014492532.1|PREDICTED:uncharacterizedproteinLOC106754...
272	C106615	188.1	73.3	7.41	ref|XP_003632589.1|PREDICTED:wound-inducedprotein1-like[Vit...
273	C106617	18.81	12.57	6.98	ref|XP_002265566.1|PREDICTED:proteinYIPF5[Vitisvinifera]
274	C106629	27.27	44.4	7.85	gb|KCW51332.1|hypotheticalproteinEUGRSUZ_J00883[Eucalyptusg...
275	C106643	14.11	3.35	6.98	ref|XP_006412420.1|hypotheticalproteinEUTSA_v10026440mg[Eutr...
276	C106653	7.51	13.38	0.87	ref|XP_007024891.1|RING/U-boxsuperfamilyproteinisoform1[Th...
277	C106681	149.88	97.62	39.96	ref|XP_006444568.1|hypotheticalproteinCICLE_v10022849mg[Citr...
278	C106685	8.9	22.11	0	gb|KNA13522.1|hypotheticalproteinSOVF_116260[Spinaciaoleracea]
279	C106699	284.77	214.86	181.1	gb|KNA16653.1|hypotheticalproteinSOVF_087240[Spinaciaoleracea]
280	C106707	38.33	63.23	14.74	gb|KNA12188.1|hypotheticalproteinSOVF_127840[Spinaciaoleracea]
281	C106719	40.67	12.49	27.31	ref|XP_009367786.1|PREDICTED:proteintransportproteinSec61s...
282	C10673	0	0	0	emb|CBI17821.3|unnamedproteinproduct[Vitisvinifera]
283	C106733	45.34	76.58	21.75	gb|KNA15650.1|hypotheticalproteinSOVF_096330[Spinaciaoleracea]
284	C106751	17.26	3.32	3.03	ref|XP_008354261.1|PREDICTED:uncharacterizedproteinLOC103417...
285	C106753	42.92	45.71	15.57	ref|XP_010686417.1|PREDICTED:proteinyippee-likeAt5g53940[Be...
286	C106787	265.37	204.87	125.63	ref|XP_004137473.1|PREDICTED:NADHdehydrogenase[ubiquinone]1...
287	C106799	18.16	12.86	6.48	gb|KDO42747.1|hypotheticalproteinCISIN_1g039203mg[Citrussin...
288	C106861	211.21	139.71	83.85	gb|KNA24332.1|hypotheticalproteinSOVF_016860[Spinaciaoleracea]
289	C106877	21.29	21.44	6.44	ref|XP_002285234.1|PREDICTED:uncharacterizedproteinLOC100250...
290	C106885	29.32	24.67	20.62	emb|CAN76661.1|hypotheticalproteinVITISV_040451[Vitisvinifera]
291	C106917	9.24	11.93	6.42	ref|XP_010677343.1|PREDICTED:uncharacterizedproteinLOC104893...
292	C10693	0	0	0	emb|CDY33337.1|BnaC05g12460D[Brassicanapus]
293	C106965	26.74	44.97	12.4	gb|KDP37440.1|hypotheticalproteinJCGZ_08281[Jatrophacurcas]
294	C106973	24.84	49.59	18.34	ref|XP_006452581.1|hypotheticalproteinCICLE_v10009817mg[Citr...
295	C107017	9.18	11.86	17.88	ref|XP_010274555.1|PREDICTED:uncharacterizedproteinLOC104609...
296	C107029	75.16	55.11	36.12	ref|XP_002282914.1|PREDICTED:uncharacterizedproteinLOC100258...
297	C107031	84.31	74.3	28.29	ref|XP_008359177.1|PREDICTED:RNApolymeraseIItranscriptional...
298	C107033	18.79	37.56	2.12	ref|XP_007043277.1|Nicotinamidase2[Theobromacacao]>gi|50870...
299	C107039	53.16	6.94	10.2	ref|XP_010685482.1|PREDICTED:proteindisulfide-isomeraseLQY1...
300	C107049	13.26	17.52	5.09	ref|XP_011091902.1|PREDICTED:uncharacterizedproteinLOC105172...
301	C107075	5.03	13.04	5.09	gb|KDP38635.1|hypotheticalproteinJCGZ_03988[Jatrophacurcas]
302	C10711	0	0	0	gb|ABK55740.1|pectatelyasefamilyprotein[Cucumissativus]
303	C107133	574.49	273.56	258.98	ref|XP_010926819.1|PREDICTED:50SribosomalproteinL27	chloro...
304	C107135	124.37	92.54	27.04	gb|KJB34788.1|hypotheticalproteinB456_006G083800[Gossypiumr...
305	C107145	56.95	54.81	27.12	gb|KNA12821.1|hypotheticalproteinSOVF_122410[Spinaciaoleracea]
306	C107151	22.78	12.99	8.45	ref|XP_009770008.1|PREDICTED:mediatorofRNApolymeraseIItra...
307	C10717	0	0	0	emb|CBI31149.3|unnamedproteinproduct[Vitisvinifera]
308	C107171	281	102.49	99.12	ref|XP_007223657.1|hypotheticalproteinPRUPE_ppa012783mg[Prun...
309	C107175	9.09	73.73	0.42	dbj|BAR13255.1|PR4-likeprotein	partial[Droseraadelae]
310	C107195	252.78	226.41	198.19	ref|XP_010927200.1|PREDICTED:60SacidicribosomalproteinP3-l...
311	C107205	78.95	87.41	53.09	gb|KCW66302.1|hypotheticalproteinEUGRSUZ_F00127[Eucalyptusg...
312	C107251	5.42	0.81	8.8	ref|XP_010672026.1|PREDICTED:beta-fructofuranosidase	soluble...
313	C107255	142.85	123.64	35.21	ref|XP_010277501.1|PREDICTED:magnesium-dependentphosphatase1...
314	C107301	31.97	26.48	12.53	emb|CAN61038.1|hypotheticalproteinVITISV_041753[Vitisvinifera]
315	C107309	23.42	38.11	7.1	ref|XP_010681077.1|PREDICTED:mitochondrialimportinnermembra...
316	C107311	10.81	9.63	4.59	ref|XP_010676170.1|PREDICTED:xyloglucangalactosyltransferase...
317	C107331	28.82	27.28	19.63	gb|KNA11343.1|hypotheticalproteinSOVF_136090[Spinaciaoleracea]
318	C107349	311.28	264.7	178.42	gb|KDP22394.1|hypotheticalproteinJCGZ_26225[Jatrophacurcas]...
319	C107377	245.85	192.61	120.04	ref|XP_002320343.1|NADH-ubiquinoneoxidoreductase-relatedfamil...
320	C107401	189.31	129.09	86.53	ref|XP_004291304.1|PREDICTED:mitochondrialpyruvatecarrier2-...
321	C107425	21.49	33.51	15.36	ref|XP_002284210.1|PREDICTED:PRA1familyproteinD-like[Vitis...
322	C107435	17.46	13.56	17.44	ref|XP_010261267.1|PREDICTED:uncharacterizedproteinLOC104600...
323	C107451	84.46	54.95	29.84	ref|XP_008463533.1|PREDICTED:uncharacterizedproteinLOC103501...
324	C107453	25.47	0.8	0.41	ref|XP_010275692.1|PREDICTED:E3ubiquitin-proteinligaseRHA1B...
325	C107469	242.19	289.31	60.8	emb|CBI30152.3|unnamedproteinproduct[Vitisvinifera]
326	C107551	120.18	119.33	123.92	ref|XP_002526094.1|40SribosomalproteinS19	putative[Ricinus...
327	C107561	51.44	28.45	19.33	ref|XP_010690324.1|PREDICTED:INO80complexsubunitC[Betavul...
328	C107579	31.87	29.58	9.03	gb|KDO49794.1|hypotheticalproteinCISIN_1g036582mg	partial[C...
329	C107597	34.02	13.78	11.47	gb|KMT04267.1|hypotheticalproteinBVRB_8g183430[Betavulgaris...
330	C107601	60.09	58.65	14.75	ref|XP_010250108.1|PREDICTED:uncharacterizedproteinLOC104592...
331	C107605	72.9	69.68	52.04	ref|XP_010268008.1|PREDICTED:DNA-directedRNApolymerasesII	...
332	C107615	12.35	0.39	6.54	ref|XP_008221081.1|PREDICTED:GEM-likeprotein4[Prunusmume]
333	C107627	29.1	45.97	12.68	ref|XP_010693937.1|PREDICTED:uncharacterizedproteinLOC104906...
334	C107635	13.67	20.04	15.13	emb|CAN74125.1|hypotheticalproteinVITISV_038770[Vitisvinifera]
335	C107643	14.55	17.29	16.77	ref|XP_008382086.1|PREDICTED:uncharacterizedproteinLOC103444...
336	C107645	42.69	45.89	23.8	gb|KNA12012.1|hypotheticalproteinSOVF_129630[Spinaciaoleracea]
337	C107657	25.97	18.9	12.25	ref|XP_010686513.1|PREDICTED:uncharacterizedproteinLOC104900...
338	C107663	18.93	4.71	5.31	gb|KCW70705.1|hypotheticalproteinEUGRSUZ_F03873[Eucalyptusg...
339	C107671	689.28	422.76	225.72	ref|XP_002274966.1|PREDICTED:profilin-1isoform1[Vitisvinif...
340	C107675	17.13	10.57	12.22	ref|XP_010665531.1|PREDICTED:polyadenylationandcleavagefact...
341	C107715	72.35	80.1	30.09	ref|XP_008337749.1|PREDICTED:probableubiquitin-conjugatingen...
342	C107743	28.01	23.79	8.12	emb|CAN65338.1|hypotheticalproteinVITISV_023851[Vitisvinifera]
343	C107747	21.45	28.47	5.68	gb|KMS99985.1|hypotheticalproteinBVRB_1g018240[Betavulgaris...
344	C107761	35.39	33.48	17.83	gb|KNA14305.1|hypotheticalproteinSOVF_108700[Spinaciaoleracea]
345	C107773	91.3	55.28	21.07	gb|EYU27419.1|hypotheticalproteinMIMGU_mgv1a016065mg[Erythra...
346	C107781	37.55	33.48	23.09	ref|XP_011085208.1|PREDICTED:uncharacterizedproteinLOC105167...
347	C107785	249.61	736.86	126	ref|XP_002518569.1|ThioredoxinH-type	putative[Ricinuscommun...
348	C107787	15.29	11.29	9.72	gb|KDP36022.1|hypotheticalproteinJCGZ_09988[Jatrophacurcas]
349	C107791	43.25	57.22	21.88	ref|XP_010087247.1|hypotheticalproteinL484_009756[Morusnota...
350	C107801	6.54	6.99	4.85	ref|XP_010678759.1|PREDICTED:putativeexosomecomplexcomponen...
351	C107811	918.73	639	154.88	ref|XP_009369352.1|PREDICTED:uncharacterizedproteinLOC103958...
352	C107821	376.04	282.72	224.83	ref|XP_010690079.1|PREDICTED:60SribosomalproteinL28-1-like...
353	C107839	75.52	66.71	33.1	gb|ABK22290.1|unknown[Piceasitchensis]>gi|148908521|gb|ABR17...
354	C107891	363.02	170.4	187	gb|AFK43276.1|unknown[Lotusjaponicus]
355	C107915	5.63	9.64	1.61	ref|XP_010678610.1|PREDICTED:uncharacterizedproteinLOC104894...
356	C107921	397.32	227.94	195.89	gb|EYU19679.1|hypotheticalproteinMIMGU_mgv1a015002mg[Erythra...
357	C107925	177.45	148.83	81.89	ref|XP_008230589.1|PREDICTED:universalstressproteinA-likep...
358	C107927	187.84	172.02	184.65	ref|XP_008342676.1|PREDICTED:30SribosomalproteinS17	chloro...
359	C107929	34.62	17.36	8.83	ref|XP_010265711.1|PREDICTED:uncharacterizedproteinLOC104603...
360	C107935	12.53	1.15	5.21	emb|CAJ44725.1|actin[Capsicumchinense]
361	C107975	12.51	22.29	8.4	gb|KJB48231.1|hypotheticalproteinB456_008G059200[Gossypiumr...
362	C107985	25.01	33.43	6.8	gb|KFK26290.1|hypotheticalproteinAALP_AA8G228700[Arabisalpina]
363	C107989	7.76	14.6	2	gb|KDP35026.1|hypotheticalproteinJCGZ_09314[Jatrophacurcas]
364	C107999	48.21	23.78	21.96	gb|KNA23629.1|hypotheticalproteinSOVF_023290[Spinaciaoleracea]
365	C108023	247.94	205.22	73.46	gb|KJB69196.1|hypotheticalproteinB456_011G010400[Gossypiumr...
366	C108047	35.16	75.67	27.84	gb|KJB49957.1|hypotheticalproteinB456_008G146800[Gossypiumr...
367	C108073	75.05	50.06	11.53	ref|XP_006846173.1|hypotheticalproteinAMTR_s00012p00202200[A...
368	C108075	5.57	12.23	11.14	ref|XP_010688455.1|PREDICTED:MFP1attachmentfactor1[Betavu...
369	C108095	7.28	3.81	1.99	gb|KHN31308.1|hypotheticalproteinglysoja_022962[Glycinesoja]
370	C108109	6.84	3.05	12.28	gb|EPS74529.1|hypotheticalproteinM569_00246[Genliseaaurea]
371	C108125	149.7	145.19	63.69	ref|XP_009786090.1|PREDICTED:subtilisin-likeprotease[Nicotia...
372	C108137	21.75	17.48	8.7	ref|XP_010261019.1|PREDICTED:uncharacterizedproteinLOC104599...
373	C108159	312.48	188.18	142.14	ref|XP_010271462.1|PREDICTED:NADHdehydrogenase[ubiquinone]1...
374	C108165	44.27	67.53	35.14	ref|XP_010669495.1|PREDICTED:proteinAIG2-like[Betavulgaris...
375	C108167	39.17	0	9.08	ref|XP_012077395.1|PREDICTED:histidine-containingphosphotrans...
376	C108173	288.96	230.23	114.09	ref|XP_011084546.1|PREDICTED:cytochromeb5isoformE-like[Ses...
377	C108193	378.94	320.78	130.46	ref|XP_008385723.1|PREDICTED:uncharacterizedproteinLOC103448...
378	C108211	16.12	8.32	7.87	gb|KFK30466.1|hypotheticalproteinAALP_AA7G264700[Arabisalpina]
379	C108257	21.59	13.21	8.64	ref|XP_010678989.1|PREDICTED:uncharacterizedproteinLOC104894...
380	C108275	4.23	9.42	5.1	ref|XP_010670587.1|PREDICTED:uncharacterizedproteinLOC104887...
381	C108325	1413.26	2668.49	1561.17	gb|AEK26372.1|chloroplastphotosystemIIchlorophylla/bbindin...
382	C108349	238.34	106.77	47.18	ref|XP_006409426.1|hypotheticalproteinEUTSA_v10022840mg[Eutr...
383	C108353	155.53	182.08	27.68	gb|KNA22837.1|hypotheticalproteinSOVF_030450[Spinaciaoleracea]
384	C108365	37.34	37.77	1.17	ref|XP_007034798.1|Acyl-CoAN-acyltransferasessuperfamilyprot...
385	C108367	135.11	187.73	68.5	ref|XP_002523068.1|conservedhypotheticalprotein[Ricinuscomm...
386	C108371	33.15	50.11	13.62	gb|KNA25830.1|hypotheticalproteinSOVF_002970[Spinaciaoleracea]
387	C108377	50.35	36.54	33.86	ref|XP_007037448.1|Eukaryoticelongationfactor5A-1isoform1...
388	C108387	34.83	4.11	3.89	ref|XP_006364342.1|PREDICTED:uncharacterizedproteinLOC102593...
389	C108397	24.71	24.02	18.65	gb|KNA11610.1|hypotheticalproteinSOVF_133450[Spinaciaoleracea]
390	C108407	4188.15	1615.67	1761.02	ref|XP_014518315.1|PREDICTED:ferredoxin-like[Vignaradiatava...
391	C108421	15.89	11.18	2.71	ref|XP_002283714.1|PREDICTED:uncharacterizedproteinLOC100264...
392	C108487	97.9	137.39	52.55	gb|KNA13000.1|hypotheticalproteinSOVF_120810[Spinaciaoleracea]
393	C108489	324.96	97.29	93.51	ref|NP_001235244.1|uncharacterizedproteinLOC100306451precurs...
394	C108491	7.5	4.83	5.02	ref|XP_007223640.1|hypotheticalproteinPRUPE_ppa012698mg[Prun...
395	C108497	5.83	8.91	1.16	ref|XP_010677816.1|PREDICTED:22.0kDaheatshockprotein-like...
396	C108509	33.69	37.44	11.96	gb|KJB56485.1|hypotheticalproteinB456_009G121500[Gossypiumr...
397	C108565	7.46	8.86	9.61	gb|KNA20167.1|hypotheticalproteinSOVF_054840[Spinaciaoleracea]
398	C108571	422.8	103.42	98.01	gb|KDP37250.1|hypotheticalproteinJCGZ_06306[Jatrophacurcas]
399	C108589	44.34	45.06	28.06	ref|XP_008222977.1|PREDICTED:uncharacterizedproteinLOC103322...
400	C108627	108.19	69.19	11.49	gb|KNA07185.1|hypotheticalproteinSOVF_174170[Spinaciaoleracea]
401	C108633	108.6	74.72	31.41	gb|KCW79178.1|hypotheticalproteinEUGRSUZ_C00614[Eucalyptusg...
402	C108649	30.92	21.31	6.5	gb|KNA23675.1|hypotheticalproteinSOVF_022660[Spinaciaoleracea]
403	C108673	78.32	59.89	25.62	ref|XP_010271513.1|PREDICTED:glutaredoxin-C3[Nelumbonucifera]
404	C108709	39.84	64.44	25.91	ref|XP_002524478.1|ribosomalproteinl7ae	putative[Ricinusco...
405	C108751	516.6	1093.72	391.06	ref|XP_006586085.1|PREDICTED:proteintranslationfactorSUI1h...
406	C108757	62.63	55.09	28.1	gb|KJB11958.1|hypotheticalproteinB456_002G055500[Gossypiumr...
407	C108767	15.53	17.85	3.03	ref|XP_007039121.1|Yippeefamilyzinc-bindingprotein	putative...
408	C108795	27.33	17.09	4.16	ref|XP_010675512.1|PREDICTED:uncharacterizedproteinLOC104891...
409	C10881	0	0	0	gb|KRY02399.1|Heatshockprotein81-1	partial[Trichinellapat...
410	C108843	102.43	163.77	39.21	ref|XP_013725390.1|PREDICTED:putative4-hydroxy-4-methyl-2-oxo...
411	C108847	25.61	16.67	12.07	ref|XP_007161258.1|hypotheticalproteinPHAVU_001G055300g[Phas...
412	C108857	81.7	10.87	1.89	ref|XP_010694124.1|PREDICTED:transcriptionfactorHY5-like[Be...
413	C108865	47.07	45.36	25.22	gb|KCW53724.1|hypotheticalproteinEUGRSUZ_J02982[Eucalyptusg...
414	C108893	9.72	7.58	5.26	ref|XP_007036862.1|Uncharacterizedproteinisoform1[Theobroma...
415	C108915	214.72	208.7	74.64	gb|EYU46517.1|hypotheticalproteinMIMGU_mgv1a016218mg[Erythra...
416	C108955	385.5	201.15	104.47	ref|XP_010063743.1|PREDICTED:uncharacterizedproteinLOC104450...
417	C108961	127.34	92.68	91.95	gb|EYU34611.1|hypotheticalproteinMIMGU_mgv1a015813mg[Erythra...
418	C108975	78.98	80.82	44.48	ref|XP_010692750.1|PREDICTED:cytochromeb5-like[Betavulgaris...
419	C108979	22.95	0.71	23.92	ref|XP_003631984.1|PREDICTED:uncharacterizedproteinLOC100854...
420	C108981	237.34	111.52	257.85	ref|XP_003634471.1|PREDICTED:pollen-specificproteinC13-like...
421	C108991	177.4	129.1	61.57	ref|XP_008234567.1|PREDICTED:NADHdehydrogenase[ubiquinone]i...
422	C108997	19.71	62.76	12.31	ref|XP_004307847.1|PREDICTED:uncharacterizedproteinLOC101291...
423	C109011	33.33	8.95	10.06	ref|XP_002274217.1|PREDICTED:uncharacterizedproteinLOC100258...
424	C109023	25.3	38.66	8.57	ref|XP_009782318.1|PREDICTED:uncharacterizedproteinLOC104231...
425	C109029	32.93	1.79	0	gb|ALD83609.1|UDP-rhamnose:anthocyanidin-3-glucosiderhamnosylt...
426	C109033	18.07	15.04	13.41	gb|KJB66277.1|hypotheticalproteinB456_010G133900[Gossypiumr...
427	C109041	118.87	135.32	54.39	ref|XP_004297363.1|PREDICTED:uncharacterizedproteinLOC101298...
428	C109059	225.3	45.74	82.95	ref|XP_008235587.1|PREDICTED:photosystemIIreactioncenterPS...
429	C109071	51.23	11.77	10.02	gb|KDP27023.1|hypotheticalproteinJCGZ_20958[Jatrophacurcas]
430	C109077	46.42	69.93	30.07	ref|XP_010271890.1|PREDICTED:uncharacterizedproteinLOC104607...
431	C109079	255.73	189.44	131.79	ref|XP_010523326.1|PREDICTED:50SribosomalproteinL29	chloro...
432	C109091	22.41	26.4	13.36	gb|KNA16837.1|hypotheticalproteinSOVF_084990[Spinaciaoleracea]
433	C109115	55.93	32.41	17.79	ref|XP_002281571.1|PREDICTED:superoxidedismutase[Cu-Zn]2is...
434	C109145	45.07	37.69	18.5	gb|KNA15166.1|hypotheticalproteinSOVF_100690[Spinaciaoleracea]
435	C109151	540.83	347.38	395.13	gb|ABK22492.1|unknown[Piceasitchensis]>gi|116792419|gb|ABK26...
436	C109153	55.44	40.89	12.95	ref|XP_010694270.1|PREDICTED:21.7kDaclassVIheatshockprot...
437	C109157	81.65	12.8	35.89	gb|KDO66317.1|hypotheticalproteinCISIN_1g029668mg[Citrussin...
438	C109159	18.35	16.01	3.33	gb|KCW51558.1|hypotheticalproteinEUGRSUZ_J01067[Eucalyptusg...
439	C109165	25.92	27.38	3.33	ref|XP_002534010.1|ARFGTPaseactivator	putative[Ricinuscomm...
440	C109167	123.24	170.75	62.9	emb|CDY40025.1|BnaC05g12900D[Brassicanapus]
441	C109175	22.34	13.16	11.84	ref|XP_002272795.1|PREDICTED:uncharacterizedproteinLOC100246...
442	C109181	26.28	13.84	7.76	gb|KCW50852.1|hypotheticalproteinEUGRSUZ_J00499[Eucalyptusg...
443	C109187	185.54	115.71	67.59	ref|XP_006347285.1|PREDICTED:uncharacterizedproteinLOC102594...
444	C109191	64.1	75.59	23.64	ref|XP_009344639.1|PREDICTED:60SribosomalproteinL18a-likep...
445	C109201	32.99	18.78	13.27	gb|KCW53015.1|hypotheticalproteinEUGRSUZ_J02309[Eucalyptusg...
446	C109207	7.15	9.57	2.58	ref|XP_010676456.1|PREDICTED:E3ubiquitin-proteinligaseAt3g0...
447	C109209	500.83	410.69	169.61	gb|KNA04864.1|hypotheticalproteinSOVF_195700[Spinaciaoleracea]
448	C109219	146.67	84.69	94.76	ref|XP_010691984.1|PREDICTED:20kDachaperonin	chloroplastic...
449	C109221	1225.05	718.28	860.58	gb|KJB18703.1|hypotheticalproteinB456_003G066700[Gossypiumr...
450	C109249	441.3	247.92	153.97	ref|XP_003620792.1|30Sribosomalprotein[Medicagotruncatula]...
451	C109255	426.25	304.83	137.07	gb|AEJ88264.1|putativemacrophagemigrationinhibitoryfactorf...
452	C109265	122.01	88.64	55.12	gb|KDP40546.1|hypotheticalproteinJCGZ_24545[Jatrophacurcas]
453	C109267	28.87	37.02	11.37	gb|ADB85101.1|hypotheticalprotein[Jatrophacurcas]
454	C109271	37.96	38.78	23.85	dbj|BAM64831.1|hypotheticalprotein[Betavulgaris]
455	C109277	145.04	119.52	77.41	gb|KCW58065.1|hypotheticalproteinEUGRSUZ_H00799[Eucalyptusg...
456	C109305	18.56	21.12	8.79	ref|XP_010677802.1|PREDICTED:uncharacterizedproteinAt3g03773...
457	C109309	33.95	27.57	16.5	ref|XP_010263883.1|PREDICTED:zincfingerproteinGIS2-like[Ne...
458	C109311	61.98	61.95	50.54	ref|XP_006435717.1|hypotheticalproteinCICLE_v10033070mg[Citr...
459	C109325	9.87	7.39	9.52	ref|XP_002276364.1|PREDICTED:N-alpha-acetyltransferase30[Vit...
460	C109327	103.83	49.28	11.72	gb|EYU19200.1|hypotheticalproteinMIMGU_mgv1a014350mg[Erythra...
461	C109339	67.59	24.25	20.33	gb|KMS98975.1|hypotheticalproteinBVRB_3g067130[Betavulgaris...
462	C109343	2900.74	3162.38	1714.37	gb|AGV54746.1|photosystemIreactioncentersubunitIIchloropl...
463	C109355	28.72	27.01	32.49	ref|XP_004160733.1|PREDICTED:wound-inducedprotein1-like[Cuc...
464	C109371	85.38	84.19	30.3	gb|KNA14634.1|hypotheticalproteinSOVF_105640[Spinaciaoleracea]
465	C109377	410.39	345.18	155.86	ref|NP_001065167.1|Os10g0536000[OryzasativaJaponicaGroup]>...
466	C109397	20.82	35.72	12.39	ref|XP_006356003.1|PREDICTED:splicingfactor3Bsubunit4-like...
467	C109405	10.21	19.96	5.1	gb|KNA16647.1|hypotheticalproteinSOVF_087170[Spinaciaoleracea]
468	C109417	21.96	15.03	15.28	ref|XP_009764806.1|PREDICTED:uncharacterizedproteinLOC104216...
469	C109439	26.23	36.3	12.35	ref|XP_008344442.1|PREDICTED:uncharacterizedproteinLOC103407...
470	C109441	21.92	59.34	22.88	ref|XP_010540341.1|PREDICTED:ubiquitin-conjugatingenzyme15[...
471	C109469	19.62	60.98	36.19	ref|XP_004502748.1|PREDICTED:pre-mRNA-splicingfactorSF2-like...
472	C109475	26.58	36.24	12.33	gb|KDP32076.1|hypotheticalproteinJCGZ_12537[Jatrophacurcas]
473	C109477	25.8	34.11	6.53	gb|KHG02111.1|Histidinetriadnucleotide-binding3[Gossypiuma...
474	C109481	2.74	6.27	4.71	ref|XP_004297322.1|PREDICTED:homeobox-leucinezipperproteinA...
475	C109485	298.6	285.04	36.26	ref|XP_010671432.1|PREDICTED:calcium-bindingallergenOlee8-...
476	C109495	21.85	4.17	3.26	ref|XP_002274476.1|PREDICTED:calcium-bindingallergenOlee8...
477	C109509	30.04	27.48	21.36	gb|KDP27941.1|hypotheticalproteinJCGZ_19021[Jatrophacurcas]
478	C109513	29.22	52.44	28.55	ref|XP_002509570.1|conservedhypotheticalprotein[Ricinuscomm...
479	C109517	285.45	162.54	87.09	gb|KDO76973.1|hypotheticalproteinCISIN_1g031713mg[Citrussin...
480	C109533	68.56	22.23	20.6	gb|AFK37707.1|unknown[Lotusjaponicus]
481	C109535	31.16	32.3	10.84	ref|XP_010666652.1|PREDICTED:uncharacterizedproteinLOC104883...
482	C109571	14.36	13.5	4.32	ref|XP_007218410.1|hypotheticalproteinPRUPE_ppa011500mg[Prun...
483	C109577	286.52	246.8	167.47	ref|XP_002264895.1|PREDICTED:glycine-richRNA-bindingprotein...
484	C109605	240.71	149.39	94.36	ref|XP_009334092.1|PREDICTED:50SribosomalproteinL12	chloro...
485	C109613	96.45	79.87	106.72	ref|XP_004228473.1|PREDICTED:60SribosomalproteinL30-like[S...
486	C109621	38.76	79.14	23.73	gb|KJB56347.1|hypotheticalproteinB456_009G116200[Gossypiumr...
487	C109643	37.92	14.84	7.9	ref|XP_011036717.1|PREDICTED:uncharacterizedproteinLOC105134...
488	C109649	52.63	27.26	31.95	ref|XP_010545382.1|PREDICTED:macrophagemigrationinhibitoryf...
489	C109659	132.89	117.45	33.33	ref|XP_006472700.1|PREDICTED:transmembraneprotein50homolog...
490	C109685	29.31	40.58	4.29	ref|XP_010692027.1|PREDICTED:iron-sulfurassemblyproteinIscA...
491	C109687	89.87	39.55	7.51	ref|XP_002268344.2|PREDICTED:uncharacterizedproteinLOC100248...
492	C10969	0	0	0	ref|XP_009387421.1|PREDICTED:phytosulfokinereceptor1-like[M...
493	C109691	8.87	3.49	2.86	gb|KHN39215.1|hypotheticalproteinglysoja_028020[Glycinesoja]
494	C109695	15.43	16.16	15.74	ref|XP_007046287.1|RibosomalproteinL12/ATP-dependentClppro...
495	C109725	334.99	425.71	96.44	gb|KHG03322.1|Putativephosphatidylglycerol/phosphatidylinosito...
496	C109737	130.92	141.04	83.94	ref|XP_011094456.1|PREDICTED:peptidyl-prolylcis-transisomera...
497	C109739	620.31	449.41	192.53	gb|KDP39589.1|hypotheticalproteinJCGZ_02609[Jatrophacurcas]
498	C109741	63.15	71.07	25	ref|XP_006473923.1|PREDICTED:outerenvelopeporeprotein21	c...
499	C109745	1000.62	731.77	551.68	gb|ACH63211.1|nitrilase-associatedprotein[Rheumaustrale]
500	C109753	50.36	22.28	18.9	ref|XP_002278252.1|PREDICTED:glycinecleavagesystemHprotein...
501	C109782	81.36	91.71	30.62	ref|XP_010691837.1|PREDICTED:ubiquitin-foldmodifier-conjugati...
502	C109790	24.52	43.39	9.6	ref|XP_011023400.1|PREDICTED:uncharacterizedproteinLOC105124...
503	C10981	0	0	0	ref|NP_974889.1|proteasomecomponent(PCI)domain-containingpr...
504	C109810	106	129.95	67.78	ref|XP_010270322.1|PREDICTED:transcriptionfactorBTF3homolog...
505	C109812	32.9	42.37	24.1	ref|XP_002314112.1|Pleckstrinhomologydomain-containingprotei...
506	C109816	162.31	217.93	35.07	gb|ACK99529.1|LEA[Knorringiasibirica]
507	C109822	242.89	160.38	70.15	ref|XP_004503530.1|PREDICTED:uncharacterizedproteinLOC101497...
508	C109832	169.56	119.52	99.56	gb|KJB20168.1|hypotheticalproteinB456_003G136100[Gossypiumr...
509	C109836	277.26	47.67	33.66	gb|ACC86120.1|glutathioneS-transferase[Knorringiasibirica]
510	C109838	585.07	911.23	247.29	ref|XP_010680409.1|PREDICTED:SKP1-likeprotein1B[Betavulgar...
511	C109842	5.72	5.78	3.18	gb|KNA06881.1|hypotheticalproteinSOVF_176940[Spinaciaoleracea]
512	C109854	16.01	3.06	10.61	dbj|BAS91272.1|Os04g0642000	partial[OryzasativaJaponicaGroup]
513	C109882	37.3	44.12	12.36	ref|XP_007201252.1|hypotheticalproteinPRUPE_ppa012405mg[Prun...
514	C109912	51.3	70.83	34.2	ref|XP_002315361.1|hypotheticalproteinPOPTR_0010s26160g[Popu...
515	C109916	259.84	195.53	98.01	gb|KJB30877.1|hypotheticalproteinB456_005G165500[Gossypiumr...
516	C109920	242.08	351.07	72.63	ref|XP_010249837.1|PREDICTED:uncharacterizedproteinLOC104592...
517	C109984	8.32	12.81	1.05	gb|KDO65509.1|hypotheticalproteinCISIN_1g015276mg[Citrussin...
518	C109998	49.54	63.37	29.47	gb|KCW48895.1|hypotheticalproteinEUGRSUZ_K02517[Eucalyptusg...
519	C110020	80.42	55.55	33.98	ref|XP_002520112.1|conservedhypotheticalprotein[Ricinuscomm...
520	C110030	299.04	190.23	101.58	gb|KCW83731.1|hypotheticalproteinEUGRSUZ_B00604[Eucalyptusg...
521	C110032	8.31	3.7	3.85	ref|XP_010253724.1|PREDICTED:exosomecomplexcomponentMTR3is...
522	C110034	67.21	45.12	24.87	ref|XP_006352355.1|PREDICTED:uncharacterizedproteinLOC102595...
523	C110044	24.5	32.27	1.05	ref|XP_004308693.1|PREDICTED:uncharacterizedproteinLOC101313...
524	C110058	29.78	23.53	10.84	ref|XP_002283313.1|PREDICTED:uncharacterizedproteinLOC100256...
525	C110060	18.47	4.03	9.09	ref|XP_011076818.1|PREDICTED:uncharacterizedproteinLOC105160...
526	C110068	234.48	154.38	87.99	ref|NP_001275136.1|uncharacterizedproteinLOC102577793[Solanu...
527	C11007	0	0	0	ref|XP_003601299.1|AlcoholdehydrogenaseADH[Medicagotruncatu...
528	C110078	315.39	480.93	54.12	gb|KNA07794.1|hypotheticalproteinSOVF_168560[Spinaciaoleracea]
529	C110080	328.57	420.18	60.06	gb|KJB32151.1|hypotheticalproteinB456_005G226400[Gossypiumr...
530	C110098	84.92	42.22	3.14	ref|XP_010674179.1|PREDICTED:universalstressproteinA-likep...
531	C110102	87.93	39.2	24.4	gb|KJB19977.1|hypotheticalproteinB456_003G128000[Gossypiumr...
532	C110142	860.99	434.56	90.84	ref|XP_010249256.1|PREDICTED:uncharacterizedproteinLOC104591...
533	C110178	78.16	45.35	38.86	ref|XP_002266350.1|PREDICTED:thioredoxinY1	chloroplastic[Vi...
534	C110226	86.79	74.79	25.25	ref|XP_007031867.1|Enhancerofyellow2isoform1[Theobromaca...
535	C110228	53.68	59.5	22.48	ref|XP_010108308.1|TranscriptioninitiationfactorTFIIDsubuni...
536	C110240	144.63	144.93	87.5	gb|KJB52327.1|hypotheticalproteinB456_008G256400[Gossypiumr...
537	C110254	46.15	38.83	10.7	ref|XP_009391941.1|PREDICTED:peptidyl-prolylcis-transisomera...
538	C110258	157.43	199.13	34.53	gb|AAY42864.1|thioredoxinH[Nicotianaalata]
539	C110262	35.73	26.88	6.56	gb|KDP38398.1|hypotheticalproteinJCGZ_04323[Jatrophacurcas]
540	C110274	126.34	83.5	64.12	gb|KHG24795.1|hypotheticalproteinF383_06511[Gossypiumarboreum]
541	C110278	127.08	62.28	46.54	gb|KNA08662.1|hypotheticalproteinSOVF_160620[Spinaciaoleracea]
542	C110346	7.78	8.26	1.72	ref|XP_002270002.1|PREDICTED:uncharacterizedproteinLOC100242...
543	C110348	17.78	9.91	5.84	ref|XP_011021769.1|PREDICTED:E3ubiquitinproteinligaseRIE1-...
544	C110388	33.97	59.93	31.86	gb|KNA25706.1|hypotheticalproteinSOVF_003270[Spinaciaoleracea]
545	C110412	18.06	15.12	12.65	ref|XP_006446197.1|hypotheticalproteinCICLE_v10016628mg[Citr...
546	C110436	325.74	305.26	170.84	ref|XP_010684296.1|PREDICTED:UPF0047proteinC4A8.02c[Betavu...
547	C110444	13.62	15.43	4.44	gb|KNA07413.1|hypotheticalproteinSOVF_172080[Spinaciaoleracea]
548	C110468	76.07	21.63	24.89	gb|KDP37261.1|hypotheticalproteinJCGZ_06317[Jatrophacurcas]
549	C110470	29.03	18.68	19.21	ref|XP_010687869.1|PREDICTED:acidicleucine-richnuclearphosp...
550	C110472	36.75	24.58	17.39	gb|KNA13536.1|hypotheticalproteinSOVF_115820[Spinaciaoleracea]
551	C110478	67.15	32.04	26.9	ref|XP_007045213.1|HMG-Y-relatedproteinB[Theobromacacao]>g...
552	C110510	143.97	95.4	129.83	gb|EYU34184.1|hypotheticalproteinMIMGU_mgv1a013345mg[Erythra...
553	C110526	110	92.31	70.58	ref|XP_010672889.1|PREDICTED:UPF0136membraneproteinAt2g2624...
554	C110554	134.76	131.9	70.47	ref|XP_010535301.1|PREDICTED:LOWQUALITYPROTEIN:cytochromec...
555	C110566	138.04	144.28	106.39	ref|XP_006285819.1|hypotheticalproteinCARUB_v10007309mg[Caps...
556	C110568	72.67	59.28	28.46	ref|XP_006396407.1|hypotheticalproteinEUTSA_v10028985mg[Eutr...
557	C110572	37.23	24.1	12.88	ref|XP_002512625.1|conservedhypotheticalprotein[Ricinuscomm...
558	C110614	68.44	52.99	32.76	ref|XP_009802204.1|PREDICTED:adrenodoxin-likeprotein	mitocho...
559	C110620	737.58	415.26	122.27	gb|EYU26746.1|hypotheticalproteinMIMGU_mgv1a014595mg[Erythra...
560	C110658	144.44	126.56	63.88	gb|KDP39545.1|hypotheticalproteinJCGZ_02565[Jatrophacurcas]
561	C110666	35.2	36.9	26.94	gb|KHN24088.1|Hypotheticalproteinglysoja_025261[Glycinesoja]
562	C110670	30.12	19.1	27.95	ref|XP_002265407.1|PREDICTED:uncharacterizedproteinLOC100254...
563	C110720	24.24	9.36	4.7	ref|XP_010692156.1|PREDICTED:uncharacterizedproteinAt4g29660...
564	C110762	92.34	87.18	32.8	ref|XP_010673943.1|PREDICTED:putative4-hydroxy-4-methyl-2-oxo...
565	C110784	40.33	14.77	6.35	ref|XP_007015786.1|Lateembryogenesisabundant(LEA)hydroxypro...
566	C110814	100.36	69.59	38.7	ref|XP_006435175.1|hypotheticalproteinCICLE_v10002797mg[Citr...
567	C110826	18.34	145.6	20.35	ref|XP_006426755.1|hypotheticalproteinCICLE_v10026754mg[Citr...
568	C110836	532.07	570.61	236.84	ref|XP_011092447.1|PREDICTED:peptidyl-prolylcis-transisomera...
569	C110848	15.08	9.93	7.99	emb|CAN62284.1|hypotheticalproteinVITISV_034701[Vitisvinifera]
570	C110852	169.46	144.73	53.3	ref|XP_010691224.1|PREDICTED:probablehistoneH2Avariant3[B...
571	C110860	32.62	45.72	17.96	ref|XP_010278286.1|PREDICTED:signalpeptidasecomplexsubunit...
572	C110872	14.7	24.62	23.61	ref|XP_010688817.1|PREDICTED:coiled-coildomain-containingpro...
573	C110890	56.13	49.7	32.54	ref|XP_004296416.1|PREDICTED:40SribosomalproteinS7-1-like[...
574	C110896	14.3	119.85	14.59	ref|XP_004133765.1|PREDICTED:bluecopperprotein-like[Cucumis...
575	C110910	6.43	10.52	17.57	gb|KNA12806.1|hypotheticalproteinSOVF_122550	partial[Spinac...
576	C110912	199.79	191.57	60.68	ref|XP_010261063.1|PREDICTED:iron-sulfurassemblyproteinIscA...
577	C110926	53.17	64.93	41.38	ref|XP_010024718.1|PREDICTED:dyneinlightchain1	cytoplasmic...
578	C110950	37.82	28.01	11.26	gb|KDP36358.1|hypotheticalproteinJCGZ_09773[Jatrophacurcas]
579	C110952	10.7	15.28	3.31	ref|XP_009623588.1|PREDICTED:proteincornichonhomolog4-like...
580	C110954	19.6	2.22	0.66	ref|XP_010088222.1|hypotheticalproteinL484_012503[Morusnota...
581	C110966	42.75	37.18	26.45	ref|XP_011031646.1|PREDICTED:glycine-richRNA-bindingprotein...
582	C110970	52.37	56.25	15.87	gb|EYU23846.1|hypotheticalproteinMIMGU_mgv1a013810mg[Erythra...
583	C110980	12.1	13.64	22.77	gb|KJB31562.1|hypotheticalproteinB456_005G197200[Gossypiumr...
584	C111014	304.06	67.48	16.48	gb|KNA22285.1|hypotheticalproteinSOVF_034180[Spinaciaoleracea]
585	C111018	4.62	8.87	1.65	ref|XP_009767908.1|PREDICTED:ras-relatedproteinRABA5b-like[...
586	C111022	12.08	13.62	4.87	ref|XP_008452120.1|PREDICTED:proteinRTE1-HOMOLOG[Cucumismelo]
587	C111034	12.43	14.57	3.63	ref|XP_010693560.1|PREDICTED:nucleolinisoformX2[Betavulgar...
588	C111072	32.49	47.06	22.01	ref|XP_010532557.1|PREDICTED:uncharacterizedproteinLOC104808...
589	C111074	60.91	63.03	23.66	ref|XP_006365901.1|PREDICTED:bet1-likeSNARE1-1-likeisoform...
590	C111094	30.76	7.57	3.61	ref|XP_008234382.1|PREDICTED:21kDaprotein[Prunusmume]
591	C111106	20.51	23.02	8.53	ref|XP_002520288.1|conservedhypotheticalprotein[Ricinuscomm...
592	C111118	9.89	32.44	1.97	gb|KNA14083.1|hypotheticalproteinSOVF_110810[Spinaciaoleracea]
593	C111128	146.65	36.16	30.09	ref|XP_009611405.1|PREDICTED:CASP-likeprotein2C1[Nicotiana...
594	C111156	26.4	28.57	26.13	ref|XP_010693181.1|PREDICTED:40SribosomalproteinS7[Betavu...
595	C111192	23.9	31.04	2.61	ref|XP_008227638.1|PREDICTED:proteinN-lysinemethyltransferas...
596	C111202	86.33	125.21	23.44	gb|KJB66884.1|hypotheticalproteinB456_010G163600[Gossypiumr...
597	C111206	35.8	30.05	19.54	ref|XP_010277153.1|PREDICTED:lactoylglutathionelyase[Nelumbo...
598	C111234	25.58	23.75	14.31	ref|XP_010099228.1|60SribosomesubunitbiogenesisproteinNIP7...
599	C111256	115.81	141.38	47.4	ref|XP_006423502.1|hypotheticalproteinCICLE_v10029417mg[Citr...
600	C111272	3.84	6.23	5.19	ref|XP_009757609.1|PREDICTED:mitochondrialacidicproteinMAM3...
601	C111274	18.17	13.09	21.11	gb|AHI54568.1|acylcarrierprotein[Camelliajaponica]
602	C111282	265.17	182.2	175.32	gb|AAR83868.1|60SribosomalproteinL12[Capsicumannuum]
603	C111286	119.14	23.06	15.88	ref|XP_010674249.1|PREDICTED:uncharacterizedproteinLOC104890...
604	C111290	106.91	101.28	45.71	ref|XP_010667549.1|PREDICTED:NADHdehydrogenase[ubiquinone]1...
605	C111294	335.24	228.71	264.76	ref|XP_011037275.1|PREDICTED:peptidyl-prolylcis-transisomera...
606	C111304	13.24	22.06	10.02	gb|KJB20829.1|hypotheticalproteinB456_003G167300[Gossypiumr...
607	C111320	26.43	37.54	8.71	ref|XP_008380788.1|PREDICTED:probableU6snRNA-associatedSm-l...
608	C111338	10.43	12.41	5.49	ref|XP_007030316.1|Nucleicacid-binding	OB-fold-likeproteini...
609	C111352	19.8	39.34	7.09	ref|XP_010036750.1|PREDICTED:uncharacterizedproteinLOC104425...
610	C111380	11.1	12.99	8.69	gb|KJB14191.1|hypotheticalproteinB456_002G113500[Gossypiumr...
611	C111406	24.93	37.99	23.78	ref|XP_009347534.1|PREDICTED:MIP18familyproteinAt1g68310-li...
612	C111496	2153.5	1587.32	1447.1	ref|XP_011009621.1|PREDICTED:photosystemIreactioncentersub...
613	C111522	44.68	32.81	8.93	ref|XP_002282053.1|PREDICTED:vacuolarproteinsorting-associat...
614	C111524	46.4	26.68	25.83	ref|XP_007208687.1|hypotheticalproteinPRUPE_ppa011455mg[Prun...
615	C111530	0.69	16.53	1.59	ref|XP_006844043.1|hypotheticalproteinAMTR_s00006p00241880[A...
616	C111540	85.12	67.97	100	ref|XP_007017815.1|ChaperoneDnaJ-domainsuperfamilyprotein	p...
617	C111544	5.15	5.2	8.28	ref|XP_006403133.1|hypotheticalproteinEUTSA_v10003267mg[Eutr...
618	C111552	31.58	38.27	6.69	gb|KNA05498.1|hypotheticalproteinSOVF_189790[Spinaciaoleracea]
619	C111554	7.55	25.41	6.68	gb|KDP31923.1|hypotheticalproteinJCGZ_12384[Jatrophacurcas]
620	C111566	32.56	28.43	21.94	ref|XP_002322266.2|hypotheticalproteinPOPTR_0015s10960g[Popu...
621	C111576	25.7	14.06	3.18	ref|XP_011012089.1|PREDICTED:probableNAD(P)Hdehydrogenase(q...
622	C111614	145.91	114.31	61.51	gb|KNA25940.1|hypotheticalproteinSOVF_001900[Spinaciaoleracea]
623	C111628	15.72	19.2	6.66	ref|XP_010677385.1|PREDICTED:MIP18familyproteinAt1g68310[B...
624	C111630	193.41	96.71	57.39	ref|XP_010554296.1|PREDICTED:uncharacterizedproteinLOC104824...
625	C111636	9.57	8.84	6.98	gb|KDP38839.1|hypotheticalproteinJCGZ_04996[Jatrophacurcas]
626	C111638	38.27	24.39	10.15	ref|XP_007211210.1|hypotheticalproteinPRUPE_ppa011421mg[Prun...
627	C111652	26.27	21.31	8.23	ref|XP_010097163.1|hypotheticalproteinL484_025708[Morusnota...
628	C111662	102.89	77.81	62.6	ref|XP_008385523.1|PREDICTED:lactoylglutathionelyaseisoform...
629	C111682	5.79	46.81	21.81	ref|XP_010241753.1|PREDICTED:uncharacterizedproteinAt5g48480...
630	C111688	83.13	24.32	25.92	gb|KNA14020.1|hypotheticalproteinSOVF_109650[Spinaciaoleracea]
631	C111690	96.28	171.17	43.88	gb|KNA05090.1|hypotheticalproteinSOVF_193610[Spinaciaoleracea]
632	C111712	370.26	304.54	109.86	ref|XP_014522386.1|PREDICTED:ubiquitin-conjugatingenzymeE22...
633	C111718	130.79	90.31	39.72	ref|XP_010256185.1|PREDICTED:1	2-dihydroxy-3-keto-5-methylthio...
634	C111720	30.24	22.12	17.65	gb|KDP29890.1|hypotheticalproteinJCGZ_18459[Jatrophacurcas]
635	C111726	17.67	6.67	1.89	ref|XP_010695403.1|PREDICTED:ras-relatedproteinRABA4d[Beta...
636	C111738	25.78	34.5	18.57	ref|XP_004239892.1|PREDICTED:rRNA-processingproteinfcf2-like...
637	C111742	146.88	154.46	43.75	ref|XP_010672139.1|PREDICTED:uncharacterizedproteinLOC104888...
638	C111764	84.71	104.25	69.46	ref|XP_010690398.1|PREDICTED:glycine-richprotein2[Betavulg...
639	C111790	40.25	40.57	24.17	emb|CBI31417.3|unnamedproteinproduct[Vitisvinifera]
640	C111826	18.21	23.47	13.77	ref|XP_002315124.1|hypotheticalproteinPOPTR_0010s18960g[Popu...
641	C111828	31.7	19.86	5.95	ref|XP_010673923.1|PREDICTED:uncharacterizedproteinLOC104890...
642	C11183	0	0	0	gb|ABR16676.1|unknown[Piceasitchensis]
643	C111910	110.66	336.98	29.25	ref|XP_002276701.1|PREDICTED:uncharacterizedproteinLOC100267...
644	C111916	73.77	71.79	15.87	ref|XP_002324800.1|hypotheticalproteinPOPTR_0018s00280g[Popu...
645	C111920	21.46	10.17	13.07	ref|XP_011031882.1|PREDICTED:peptidyl-prolylcis-transisomera...
646	C111928	21.77	20.31	9.63	ref|XP_010680202.1|PREDICTED:50SribosomalproteinL10	chloro...
647	C11193	0	0	0	gb|KNA07948.1|hypotheticalproteinSOVF_167200[Spinaciaoleracea]
648	C111942	8.71	6.27	5.9	ref|XP_010644579.1|PREDICTED:nicotinamidemononucleotideadeny...
649	C111948	30.09	46.41	9	ref|XP_010690512.1|PREDICTED:DNA-directedRNApolymerasesIIa...
650	C111962	293.91	254.16	139.94	ref|XP_010920046.1|PREDICTED:probableNADHdehydrogenase[ubiq...
651	C111966	133.89	119.75	31.91	gb|KCW53702.1|hypotheticalproteinEUGRSUZ_J02962[Eucalyptusg...
652	C111984	30.7	17.87	15.13	ref|XP_002274126.2|PREDICTED:uncharacterizedproteinLOC100243...
653	C111998	19.67	13.09	6.19	emb|CAN60895.1|hypotheticalproteinVITISV_023239[Vitisvinifera]
654	C112004	175.26	363.2	103.34	ref|XP_007042730.1|RUB1conjugatingenzyme1isoform1[Theobro...
655	C112026	14.65	14.26	8.03	ref|XP_010684169.1|PREDICTED:uncharacterizedproteinLOC104898...
656	C112032	39.62	29.11	23.48	ref|XP_007041080.1|Histidinetriadnucleotide-binding2	2isof...
657	C112054	9.31	7.12	4.01	gb|KNA09337.1|hypotheticalproteinSOVF_154260[Spinaciaoleracea]
658	C112066	10.62	10.66	2.77	ref|XP_004302439.1|PREDICTED:mevalonatekinase-like[Fragaria...
659	C112068	13.61	8.59	4.93	gb|KDO66087.1|hypotheticalproteinCISIN_1g027099mg[Citrussin...
660	C112072	90.98	105.74	28.96	emb|CBI34506.3|unnamedproteinproduct[Vitisvinifera]
661	C11209	0	0	0	ref|XP_010099510.1|putativemethyltransferase[Morusnotabilis]...
662	C112092	35.14	28.1	14.77	ref|XP_002271045.1|PREDICTED:uncharacterizedproteinLOC100265...
663	C112102	27.15	25.11	9.52	gb|EYU42040.1|hypotheticalproteinMIMGU_mgv1a015977mg[Erythra...
664	C112124	323.98	203.81	133.14	ref|XP_008233913.1|PREDICTED:30SribosomalproteinS13	chloro...
665	C112128	7.27	7.08	3.68	ref|XP_010669530.1|PREDICTED:uncharacterizedproteinLOC104886...
666	C112134	9.59	13.86	8.59	ref|XP_002276795.1|PREDICTED:proteinTIC20-II	chloroplastic...
667	C112144	72.3	24.74	28.18	ref|XP_002263386.1|PREDICTED:glutathioneS-transferaseF13[Vi...
668	C112162	5.27	10	3.06	emb|CBI32269.3|unnamedproteinproduct[Vitisvinifera]
669	C112194	85.14	74.5	20.44	gb|KDP33638.1|hypotheticalproteinJCGZ_07209[Jatrophacurcas]
670	C112204	85.18	168.7	17.86	ref|XP_010097226.1|hypotheticalproteinL484_025775[Morusnota...
671	C112210	192.37	167.53	37.16	ref|XP_002285807.2|PREDICTED:uncharacterizedproteinLOC100252...
672	C112244	45.5	32.71	39.49	gb|KNA06371.1|hypotheticalproteinSOVF_181640[Spinaciaolerac...
673	C112252	1532	225.18	282.51	ref|XP_009629007.1|PREDICTED:MLP-likeprotein423[Nicotianat...
674	C112254	450.11	467.89	197.9	gb|KJB46834.1|hypotheticalproteinB456_008G015200[Gossypiumr...
675	C112258	203.28	264.9	57.72	ref|XP_010674272.1|PREDICTED:acyl-coenzymeAthioesterase13[...
676	C112262	11.77	28	6.98	ref|XP_006350593.1|PREDICTED:cytochromecoxidaseassemblypro...
677	C112268	11.02	5.83	6.07	gb|KNA19282.1|hypotheticalproteinSOVF_062670[Spinaciaoleracea]
678	C112288	165.5	87.38	95.42	ref|XP_009335910.1|PREDICTED:glutathioneS-transferaseDHAR2-l...
679	C112312	133.96	64.57	68.06	gb|KJB83267.1|hypotheticalproteinB456_013G238500[Gossypiumr...
680	C112342	240.56	277.09	122.04	gb|ACH63222.1|actindepolymerizingfactor[Rheumaustrale]
681	C112344	31.25	55.77	12.08	ref|XP_010271493.1|PREDICTED:uncharacterizedproteinLOC104607...
682	C112356	79.97	30.16	18.7	ref|XP_010674558.1|PREDICTED:psbPdomain-containingprotein1	...
683	C112358	154.74	58.3	82.66	ref|XP_009378046.1|PREDICTED:uncharacterizedproteinLOC103966...
684	C112362	5.85	8.99	2.11	ref|XP_003637676.1|hypotheticalproteinMTR_097s0019[Medicago...
685	C112380	142.18	111.8	51.21	ref|XP_004248368.1|PREDICTED:probablehistoneH2A.1-like[Sola...
686	C112394	23.05	26.65	16.27	gb|KCW47302.1|hypotheticalproteinEUGRSUZ_K01091[Eucalyptusg...
687	C112396	104.53	129.19	41.29	gb|KNA16848.1|hypotheticalproteinSOVF_085240[Spinaciaoleracea]
688	C112408	7.46	7.52	9.33	gb|KJB80610.1|hypotheticalproteinB456_013G107000[Gossypiumr...
689	C112450	38.82	28.52	18.57	gb|KNA09457.1|hypotheticalproteinSOVF_153350[Spinaciaolerac...
690	C112464	20.95	22.15	5.09	ref|XP_002284547.1|PREDICTED:carnitinyl-CoAdehydratase-like[...
691	C112470	28.69	33.94	8.98	ref|XP_010692095.1|PREDICTED:traffickingproteinparticlecomp...
692	C112484	21.4	23.86	7.78	ref|XP_007019028.1|ChaC-likefamilyproteinisoform1[Theobrom...
693	C112500	343.19	451.86	185.53	ref|XP_010680113.1|PREDICTED:uncharacterizedproteinLOC104895...
694	C112506	16.4	24.67	6.27	ref|XP_007021346.1|Ribosomebiogenesisproteinbrix	putative[...
695	C112514	21.22	22.66	14.02	ref|XP_006472873.1|PREDICTED:BTB/POZdomain-containingprotein...
696	C112522	71.05	128.8	16.11	ref|XP_010279114.1|PREDICTED:ubiquitin-conjugatingenzymeE23...
697	C112542	109.97	106.99	47.31	gb|KJB37299.1|hypotheticalproteinB456_006G198600[Gossypiumr...
698	C112546	37.19	33.47	24.7	ref|XP_010684052.1|PREDICTED:thylakoidlumenal15.0kDaprotei...
699	C112554	71.82	68.95	35.7	gb|KHN18795.1|Peptidyl-prolylcis-transisomerase-like1[Glyci...
700	C112564	105.34	61.99	44.57	ref|XP_011096949.1|PREDICTED:uncharacterizedproteinLOC105175...
701	C112590	15.03	15.41	5.64	gb|KNA23334.1|hypotheticalproteinSOVF_025740[Spinaciaoleracea]
702	C112594	32.25	51.07	8.9	ref|XP_010685845.1|PREDICTED:uncharacterizedproteinLOC104900...
703	C112596	163.48	117.89	34.08	ref|XP_010090091.1|hypotheticalproteinL484_027322[Morusnota...
704	C112600	8.62	4.27	17.19	emb|CAN66875.1|hypotheticalproteinVITISV_009275[Vitisvinifera]
705	C112624	13.07	40.4	7.4	ref|XP_010679246.1|PREDICTED:uncharacterizedproteinLOC104894...
706	C112648	18.76	13.62	6.79	gb|KNA22237.1|hypotheticalproteinSOVF_035970[Spinaciaoleracea]
707	C112650	32.75	28.66	18.3	gb|KDP25412.1|hypotheticalproteinJCGZ_20568[Jatrophacurcas]
708	C112652	53.11	23.84	25.08	gb|KNA16585.1|hypotheticalproteinSOVF_087880[Spinaciaoleracea]
709	C112696	13	20.64	10.01	ref|XP_012858561.1|PREDICTED:mediatorofRNApolymeraseIItra...
710	C112698	41.23	45.28	26.78	ref|XP_007135383.1|hypotheticalproteinPHAVU_010G124900g[Phas...
711	C112704	19.64	26.56	5.88	ref|XP_006665043.1|PREDICTED:proteinYIPF6-like	partial[Oryz...
712	C112716	18.05	16.03	2.94	ref|XP_010679967.1|PREDICTED:putativeuncharacterizedprotein...
713	C112730	58.12	83.43	11.72	gb|KMS98343.1|hypotheticalproteinBVRB_4g093570[Betavulgaris...
714	C112734	237.52	136.98	94.09	ref|XP_010693095.1|PREDICTED:50SribosomalproteinL10	chloro...
715	C112738	128.01	136.97	93.19	ref|XP_008222788.1|PREDICTED:40SribosomalproteinS8[Prunus...
716	C112756	16.72	26.73	4.39	ref|XP_010689546.1|PREDICTED:CASP-likeprotein5A2[Betavulga...
717	C112776	28.35	105.48	0.58	ref|XP_003625214.1|hypotheticalproteinMTR_7g092700[Medicago...
718	C112780	48.82	31.48	26.31	gb|ACF74357.1|N-acetyltransferase[Arachishypogaea]
719	C112794	11.32	5.33	8.17	ref|XP_011099615.1|PREDICTED:ADP-ribosylationfactor-likeprot...
720	C112810	18.54	17.38	4.08	gb|KNA17687.1|hypotheticalproteinSOVF_077660[Spinaciaoleracea]
721	C112822	39.84	20.16	34.36	ref|XP_003633146.1|PREDICTED:uncharacterizedproteinLOC100852...
722	C112838	64.94	30.56	82.69	ref|XP_002278312.1|PREDICTED:uncharacterizedproteinLOC100241...
723	C112872	55.38	8.1	9.29	ref|XP_010674410.1|PREDICTED:psbPdomain-containingprotein2	...
724	C112898	36.25	55.21	9.28	ref|XP_006473986.1|PREDICTED:uncharacterizedproteinLOC102629...
725	C112906	11.56	5.3	13.63	gb|KNA16996.1|hypotheticalproteinSOVF_084140[Spinaciaoleracea]
726	C112910	7.81	17.29	1.45	emb|CAN78153.1|hypotheticalproteinVITISV_040251[Vitisvinifera]
727	C112916	18.72	48.45	4.05	ref|XP_002265844.2|PREDICTED:chaperoneproteindnaJ11	chloro...
728	C112928	27.46	61.82	4.63	ref|XP_011070943.1|PREDICTED:PLASMODESMATACALLOSE-BINDINGPRO...
729	C112940	54.3	74.91	25.2	ref|XP_010519858.1|PREDICTED:NADHdehydrogenase[ubiquinone]i...
730	C112978	39.03	79.98	18.2	ref|XP_010684361.1|PREDICTED:outerenvelopeporeprotein24B	...
731	C112996	77.08	120.65	73.27	gb|KNA21779.1|hypotheticalproteinSOVF_039370[Spinaciaoleracea]
732	C112998	79.57	13.87	3.46	ref|XP_002271636.1|PREDICTED:probableCCR4-associatedfactor1...
733	C113000	105.99	206.08	118.55	gb|KFK28627.1|hypotheticalproteinAALP_AA7G024200[Arabisalpina]
734	C113004	71.7	39.21	9.51	gb|KDP38556.1|hypotheticalproteinJCGZ_04481[Jatrophacurcas]
735	C113012	30.11	31.3	13.83	ref|XP_010055667.1|PREDICTED:ubiquitin-conjugatingenzymeE24...
736	C113014	106.78	78.94	104.57	gb|ABV60370.1|lectin[Limoniumbicolor]
737	C113032	62.62	68.31	16.97	ref|XP_010928329.1|PREDICTED:signalpeptidasecomplexsubunit...
738	C113048	128.63	48.13	85.42	emb|CAA39819.1|Cu/ZnsuperoxidedismutaseII[Pisumsativum]
739	C113058	26	24.59	15.51	ref|XP_002276441.1|PREDICTED:probablepeptidyl-prolylcis-tran...
740	C113060	26.93	17.13	9.19	ref|XP_010678193.1|PREDICTED:proteinCMSS1[Betavulgarissubs...
741	C113066	18.26	25.42	3.45	gb|KJB11253.1|hypotheticalproteinB456_001G249600[Gossypiumr...
742	C113080	20.1	18.49	6.6	ref|XP_009789588.1|PREDICTED:adrenodoxinhomolog	mitochondria...
743	C113090	34.94	20.69	4.88	ref|XP_004302786.1|PREDICTED:RING-H2fingerproteinATL33-like...
744	C113102	48.48	37.47	17.77	gb|KCW86148.1|hypotheticalproteinEUGRSUZ_B02851[Eucalyptusg...
745	C113114	19.14	7.72	5.16	ref|NP_001239753.1|uncharacterizedproteinLOC100781847[Glycin...
746	C113132	9.56	4.95	7.44	ref|XP_010692175.1|PREDICTED:spindleandkinetochore-associate...
747	C113134	44.71	32.47	25.76	ref|XP_010683082.1|PREDICTED:celldivisiontopologicalspecifi...
748	C113136	60.36	48.09	30.58	gb|KNA09424.1|hypotheticalproteinSOVF_153690[Spinaciaoleracea]
749	C113146	40.65	65.96	14.58	ref|XP_009621324.1|PREDICTED:chlorideconductanceregulatoryp...
750	C113156	5.54	7.96	2.85	ref|XP_008340175.1|PREDICTED:probable37SribosomalproteinS2...
751	C113158	43.98	38.97	14.27	emb|CDX78913.1|BnaA01g09800D[Brassicanapus]
752	C113186	74.02	117.31	39.62	ref|XP_007225884.1|hypotheticalproteinPRUPE_ppa011805mg[Prun...
753	C113192	34.66	55.02	25.9	ref|XP_010690525.1|PREDICTED:polyadenylate-bindingprotein3-l...
754	C113196	15.03	17.79	5.69	ref|XP_004289950.1|PREDICTED:mitochondrialinnermembraneprot...
755	C113214	16.56	21.9	8.54	ref|XP_010669629.1|PREDICTED:rRNA-processingproteinFCF1homo...
756	C113216	13.17	13.67	4.26	gb|KNA19332.1|hypotheticalproteinSOVF_060480[Spinaciaoleracea]
757	C113228	29.1	54.68	14.5	ref|XP_010686404.1|PREDICTED:proteinE6-like[Betavulgarissu...
758	C113236	20.22	29.8	12.79	gb|KNA11724.1|hypotheticalproteinSOVF_132480[Spinaciaoleracea]
759	C113260	20.8	22.11	7.95	gb|KDP41272.1|hypotheticalproteinJCGZ_15679[Jatrophacurcas]
760	C113274	55.91	81.8	36.3	ref|XP_010675162.1|PREDICTED:methyl-CpG-bindingdomain-contain...
761	C113290	665.83	447.45	182.04	gb|ABD66505.1|actindepolymerizingfactor3[Gossypiumhirsutum]
762	C113302	52.18	56.1	9.63	gb|AKC32651.1|LSD1[Fagopyrumtataricum]
763	C113304	18	14.98	7.08	gb|KNA21864.1|hypotheticalproteinSOVF_039340[Spinaciaoleracea]
764	C113306	72.62	17.97	29.45	ref|XP_006436972.1|hypotheticalproteinCICLE_v10032562mg[Citr...
765	C113308	181.78	135.88	61.74	gb|ABK96526.1|unknown[PopulustrichocarpaxPopulusdeltoides]
766	C113312	45.99	38.62	18.09	gb|KNA11594.1|hypotheticalproteinSOVF_133740[Spinaciaoleracea]
767	C113314	14.02	5.17	9.9	gb|AEQ58799.1|ethyleneresponsefactor[Rumexpalustris]
768	C113316	33.83	11.15	7.92	ref|XP_010692762.1|PREDICTED:uncharacterizedproteinLOC104905...
769	C113324	16.71	21.44	6.14	ref|XP_010690387.1|PREDICTED:peptidyl-prolylcis-transisomera...
770	C113326	31.65	30.69	7.34	ref|XP_010260990.1|PREDICTED:COP9signalosomecomplexsubunit...
771	C113330	36.82	28.52	10.45	gb|KNA19392.1|hypotheticalproteinSOVF_062010[Spinaciaoleracea]
772	C113338	85.21	32.86	35.02	ref|XP_009364549.1|PREDICTED:uncharacterizedproteinLOC103954...
773	C113354	70.82	43.45	29.62	ref|XP_009591249.1|PREDICTED:uncharacterizedproteinLOC104088...
774	C113362	28.87	24.96	9.59	ref|XP_010685110.1|PREDICTED:transmembraneprotein208-like[B...
775	C113370	26.14	38.52	8.74	ref|XP_007033685.1|Nonsense-mediatedmRNAdecayprotein2isofo...
776	C113378	111.1	61.77	21.97	gb|KDP37913.1|hypotheticalproteinJCGZ_05352[Jatrophacurcas]
777	C113380	212.48	306.77	140.29	ref|XP_007027916.1|UbiquitinE2variant1D-4[Theobromacacao]...
778	C113386	16.09	4.06	4.23	ref|XP_010665660.1|PREDICTED:uncharacterizedserine-richprote...
779	C113388	33.09	52.28	19.16	ref|XP_010689752.1|PREDICTED:DNA-directedRNApolymeraseVsub...
780	C113390	59.5	120.55	32.12	gb|ACU23491.1|unknown[Glycinemax]
781	C113398	51.25	12.45	5.63	gb|KHG01697.1|hypotheticalproteinF383_22922[Gossypiumarboreum]
782	C113402	119.75	119.04	52.61	ref|XP_010683615.1|PREDICTED:2-CysperoxiredoxinBAS1	chlorop...
783	C113404	37.6	25.94	7.88	gb|KDO47808.1|hypotheticalproteinCISIN_1g026830mg[Citrussin...
784	C113432	135.32	37.56	19.67	gb|KCW58074.1|hypotheticalproteinEUGRSUZ_H00802[Eucalyptusg...
785	C113444	176.89	174.6	62.3	gb|AFK44768.1|unknown[Lotusjaponicus]
786	C113450	68.34	82.04	17.68	gb|KNA21286.1|hypotheticalproteinSOVF_044590[Spinaciaoleracea]
787	C113452	182.03	109.56	81.1	gb|KDO57042.1|hypotheticalproteinCISIN_1g025671mg[Citrussin...
788	C113488	125.46	101.7	24.91	gb|KMT01337.1|hypotheticalproteinBVRB_9g213520[Betavulgaris...
789	C113492	49.16	49.53	12.05	ref|XP_010696285.1|PREDICTED:uncharacterizedproteinLOC104908...
790	C113498	16.29	4.84	3.64	ref|XP_010670768.1|PREDICTED:polyadenylate-bindingprotein-int...
791	C113518	9.64	16.67	3.07	ref|XP_010098051.1|Ras-relatedproteinRHN1[Morusnotabilis]>...
792	C113548	236.14	396.53	145.45	gb|KNA03559.1|hypotheticalproteinSOVF_207970[Spinaciaoleracea]
793	C113552	11.73	12.89	2.51	ref|XP_010686037.1|PREDICTED:50SribosomalproteinL21	mitoch...
794	C113558	91.03	55.23	51.3	ref|XP_007039618.1|ATPase	F1complex	delta/epsilonsubunit[T...
795	C113570	18.03	19.84	13.94	ref|XP_007225919.1|hypotheticalproteinPRUPE_ppa012021mg[Prun...
796	C113576	41.16	21.45	6.44	ref|XP_003556240.1|PREDICTED:DNL-typezincfingerprotein-like...
797	C113582	78.61	51.52	23.95	gb|KNA23299.1|hypotheticalproteinSOVF_026110isoformA[Spina...
798	C113600	30.6	34.81	1.67	ref|XP_010555459.1|PREDICTED:chorismatemutase2[Tarenayahas...
799	C113622	32.66	31.83	9.18	ref|XP_008224211.1|PREDICTED:ADP-ribosylationfactor-likeprot...
800	C113630	6.28	12.82	2.22	ref|XP_009757600.1|PREDICTED:RNApolymeraseIIsubunitAC-ter...
801	C113632	50.58	57.96	19.72	gb|KDP42462.1|hypotheticalproteinJCGZ_00259[Jatrophacurcas]
802	C113640	88.77	87.5	77.4	gb|KJB51236.1|hypotheticalproteinB456_008G208100[Gossypiumr...
803	C113670	121.64	118.67	42.61	ref|XP_004146533.1|PREDICTED:2-C-methyl-D-erythritol2	4-cyclo...
804	C113682	47.1	72.91	14.39	gb|KNA20231.1|hypotheticalproteinSOVF_054320[Spinaciaoleracea]
805	C113692	12.8	12.22	4.42	ref|XP_006374653.1|hypotheticalproteinPOPTR_0015s14260g[Popu...
806	C113700	31.26	18.6	11.05	ref|XP_010688262.1|PREDICTED:methyltransferase-likeprotein5...
807	C113716	43.42	52.29	9.11	gb|ACH63237.1|pathogen-inducedprotein-likeprotein[Rheumaust...
808	C113722	18.14	24.95	7.45	ref|XP_010681861.1|PREDICTED:surfeitlocusprotein2-like[Bet...
809	C113740	47.82	51.69	10.75	ref|XP_010255694.1|PREDICTED:uncharacterizedproteinLOC104596...
810	C113742	99.19	321.53	188.82	ref|XP_006464969.1|PREDICTED:CBSdomain-containingproteinCBS...
811	C113748	10.68	13.3	9.36	ref|XP_002535293.1|ProteinMSF1	putative[Ricinuscommunis]>g...
812	C113754	61.1	70.42	15.69	ref|XP_007010507.1|Prefoldin1[Theobromacacao]>gi|508727420|...
813	C113762	19.55	25.35	6.6	ref|XP_002306987.1|hypotheticalproteinPOPTR_0005s27500g[Popu...
814	C113794	23.08	20.33	3.57	gb|KNA18259.1|hypotheticalproteinSOVF_072570[Spinaciaoleracea]
815	C113798	98.82	206.5	74.42	ref|XP_011081836.1|PREDICTED:coiled-coildomain-containingpro...
816	C113824	139.47	92.57	60.61	gb|ABI35908.1|manganesesuperoxidedismutase[Rheumaustrale]
817	C113832	122.18	115.12	43.28	ref|XP_010688785.1|PREDICTED:uncharacterizedproteinLOC104902...
818	C113846	218.99	217.83	140.88	ref|XP_010105399.1|60SribosomalproteinL7-4[Morusnotabilis]...
819	C113858	143.65	166.58	61.47	ref|XP_002285487.1|PREDICTED:UPF0480proteinAt4g32130[Vitis...
820	C113864	23.55	45.98	12.84	ref|XP_002265462.3|PREDICTED:uncharacterizedproteinLOC100242...
821	C113874	10.01	13.66	5.74	gb|KNA10728.1|hypotheticalproteinSOVF_141620[Spinaciaoleracea]
822	C113894	27.64	37.07	16.92	ref|XP_006440888.1|hypotheticalproteinCICLE_v10022641mg[Citr...
823	C113908	427.77	439.81	106.69	gb|KNA15256.1|hypotheticalproteinSOVF_099900[Spinaciaoleracea]
824	C113910	13.81	10.76	6.82	gb|KNA13050.1|hypotheticalproteinSOVF_120290[Spinaciaoleracea]
825	C113934	450.88	297.36	218.75	ref|XP_002320236.1|Thylakoidmembranephosphoprotein14kDa[Po...
826	C113964	240.57	318.47	79.34	ref|XP_010542418.1|PREDICTED:proteintranslationfactorSUI1h...
827	C113966	101.8	25.07	50.77	ref|XP_009602689.1|PREDICTED:CASP-likeprotein2A1[Nicotiana...
828	C113984	65.74	42.26	36.61	ref|XP_010253243.1|PREDICTED:THOcomplexsubunit4A-likeisofo...
829	C113994	206.85	250	219.92	ref|XP_002523128.1|60SribosomalproteinL19	putative[Ricinus...
830	C114006	100.09	61.73	45.5	ref|XP_010695256.1|PREDICTED:psbP-likeprotein1	chloroplasti...
831	C114028	121.25	84.02	50.31	ref|XP_009786795.1|PREDICTED:uncharacterizedproteinLOC104234...
832	C114040	11.95	10.67	4.33	ref|XP_011031230.1|PREDICTED:uncharacterizedproteinLOC105130...
833	C114042	18.07	28.09	5.41	ref|XP_010689757.1|PREDICTED:ras-relatedproteinRABA1f-like[...
834	C114062	55.82	40.48	23.47	gb|KHG00760.1|UbiquitinthioesteraseOTU1[Gossypiumarboreum]
835	C114066	54.65	60.98	23.2	ref|XP_007028728.1|N-terminalglutamineamidohydrolaseisoform...
836	C114074	96.38	93.84	27.76	gb|KNA15686.1|hypotheticalproteinSOVF_095940isoformA[Spina...
837	C114100	10.15	8.54	2.42	ref|XP_009355009.1|PREDICTED:uncharacterizedproteinLOC103946...
838	C114104	18.56	21.48	9.42	ref|XP_004294911.1|PREDICTED:proteintransportproteinSFT2-li...
839	C114108	63.14	429.57	108.32	gb|KHN36561.1|Cysteine-richrepeatsecretoryprotein38[Glycin...
840	C114126	25.49	27.67	2.42	gb|KNA16434.1|hypotheticalproteinSOVF_089050[Spinaciaoleracea]
841	C114134	39.63	37.7	11.55	gb|KNA08865.1|hypotheticalproteinSOVF_158830[Spinaciaoleracea]
842	C114144	148.4	105.6	53.45	ref|XP_008381986.1|PREDICTED:polyadenylate-bindingprotein2i...
843	C114152	39.22	33.01	21.18	ref|NP_001239715.1|uncharacterizedproteinLOC100816145[Glycin...
844	C114176	59.73	86.8	18.48	ref|XP_002520680.1|conservedhypotheticalprotein[Ricinuscomm...
845	C114202	70.73	168.35	20.81	ref|XP_010540531.1|PREDICTED:cold-regulated413innermembrane...
846	C114204	13.22	2.31	7.47	ref|XP_009769260.1|PREDICTED:bluecopperprotein[Nicotianasy...
847	C114208	37.95	31.56	10.14	ref|XP_012091260.1|PREDICTED:acyl-proteinthioesterase1-like...
848	C114220	34.21	36.7	10.14	ref|XP_004291337.1|PREDICTED:SKP1-likeprotein1B-like[Fragar...
849	C114226	94.76	52.29	29.59	ref|XP_011083873.1|PREDICTED:adenylatekinase4[Sesamumindicum]
850	C114234	28.11	29.7	13.04	ref|XP_007042216.1|RABGTPaseG3Fisoform1[Theobromacacao]>...
851	C114244	65.67	47.87	29.28	ref|XP_010690400.1|PREDICTED:MADS-boxproteinAGL24-like[Beta...
852	C114248	743.29	415.94	259.28	ref|XP_010682367.1|PREDICTED:photosystemIIcorecomplexprote...
853	C114254	53.85	56	22.6	ref|XP_010672974.1|PREDICTED:ganglioside-induceddifferentiati...
854	C114264	71.61	102.27	52.91	ref|XP_014510693.1|PREDICTED:SUMO-conjugatingenzymeSCE1-like...
855	C114266	16.33	14.06	3.19	ref|XP_009603095.1|PREDICTED:uncharacterizedproteinLOC104098...
856	C114290	53.5	56.95	8.5	ref|XP_008458352.1|PREDICTED:probableenoyl-CoAhydratase	mit...
857	C114306	1086.93	393.04	249.57	ref|XP_010275285.1|PREDICTED:glycinecleavagesystemHprotein...
858	C114312	134.3	47.19	19.36	gb|KNA04540.1|hypotheticalproteinSOVF_198780[Spinaciaoleracea]
859	C114326	13.41	11.21	7.42	ref|XP_006375056.1|zincfingerfamilyprotein[Populustrichoca...
860	C114328	37.1	62.92	14.83	ref|XP_002269465.1|PREDICTED:clathrinlightchain2-like[Viti...
861	C114346	136.25	60.56	26.7	ref|XP_006438032.1|hypotheticalproteinCICLE_v10032648mg[Citr...
862	C114350	62.92	56.16	22.46	ref|XP_010695383.1|PREDICTED:gammacarbonicanhydrase-like2	...
863	C114352	60.92	92.25	24.31	ref|XP_002281697.1|PREDICTED:eukaryotictranslationinitiation...
864	C114354	116.69	74.46	32.83	ref|XP_010689467.1|PREDICTED:uncharacterizedproteinLOC104903...
865	C114356	69.75	82.59	8.98	gb|KDP40273.1|hypotheticalproteinJCGZ_02271[Jatrophacurcas]
866	C114366	50.39	118.43	28.01	ref|XP_010670585.1|PREDICTED:vacuolarproteinsorting-associat...
867	C114388	59.64	84.17	30.31	gb|KHN15487.1|Hypotheticalproteinglysoja_038158[Glycinesoja]
868	C114400	93.61	69.63	26.33	ref|XP_008457374.1|PREDICTED:nudCdomain-containingprotein2...
869	C114422	22.95	21.75	4.47	gb|KNA11573.1|hypotheticalproteinSOVF_133860[Spinaciaoleracea]
870	C114436	63.67	108.36	15.76	ref|XP_007030567.1|Indoleaceticacid-inducedprotein16[Theobr...
871	C114454	65.65	67.21	37.03	ref|XP_010696323.1|PREDICTED:tankyrase[Betavulgarissubsp.v...
872	C114470	35.29	47.12	23.58	gb|KNA20193.1|hypotheticalproteinSOVF_054700isoformB[Spina...
873	C114472	82.37	103.18	29.64	ref|XP_002272455.1|PREDICTED:glutathioneS-transferaseT1[Vit...
874	C114474	29	27.3	13.59	gb|EYU23950.1|hypotheticalproteinMIMGU_mgv1a013616mg[Erythra...
875	C114480	889.85	858.29	1170.43	gb|KDP45167.1|hypotheticalproteinJCGZ_15032[Jatrophacurcas]
876	C114508	29.57	67.72	88.35	ref|XP_004146237.1|PREDICTED:rhodanese-likedomain-containing...
877	C114534	77.91	82.35	48.56	gb|KRH60497.1|hypotheticalproteinGLYMA_05G243800[Glycinemax]
878	C114540	133.43	112.35	26.6	ref|XP_010689059.1|PREDICTED:probableproteinphosphatase2C3...
879	C114554	21.32	30.08	15.89	ref|XP_007036238.1|SGNHhydrolase-typeesterasesuperfamilypro...
880	C114568	25.25	24.8	7.55	ref|XP_008444725.1|PREDICTED:proteinRER1B-like[Cucumismelo]...
881	C114576	46.8	54.29	32.26	ref|XP_011035876.1|PREDICTED:ferritin-3	chloroplastic-like[P...
882	C114580	894.25	830.37	745.34	gb|KCW76461.1|hypotheticalproteinEUGRSUZ_D00854[Eucalyptusg...
883	C114592	143.32	109.95	58.2	gb|KDP25229.1|hypotheticalproteinJCGZ_20385[Jatrophacurcas]
884	C114596	78.66	59.22	15.85	ref|XP_002264307.2|PREDICTED:uncharacterizedproteinLOC100261...
885	C114606	16.8	11	3.38	ref|XP_008226428.1|PREDICTED:E3SUMO-proteinligaseMMS21isof...
886	C114608	114.35	105.83	38.67	ref|XP_010684668.1|PREDICTED:DAGprotein	chloroplastic[Beta...
887	C114628	42.17	41.88	21.77	ref|XP_003631185.1|PREDICTED:CRAL-TRIOdomain-containingprote...
888	C114640	26.81	51.6	17.63	ref|XP_002284412.1|PREDICTED:uncharacterizedproteinLOC100246...
889	C114652	14.77	15.42	8.02	ref|XP_008338773.1|PREDICTED:uncharacterizedproteinLOC103401...
890	C114658	62.12	89.28	23.53	ref|XP_002526430.1|proteinwithunknownfunction[Ricinuscommu...
891	C114666	48.47	81.57	15.77	gb|KNA22652.1|hypotheticalproteinSOVF_032350[Spinaciaoleracea]
892	C114674	109.63	83.46	40.55	gb|KNA04333.1|hypotheticalproteinSOVF_200580[Spinaciaoleracea]
893	C114682	23.35	17.86	9.29	gb|KNA25035.1|hypotheticalproteinSOVF_010010[Spinaciaoleracea]
894	C114686	73.73	103.31	10.83	ref|XP_015056260.1|PREDICTED:probablecalcium-bindingprotein...
895	C114690	22.79	10.42	7.74	ref|XP_007022979.1|Coatomerepsilonsubunitisoform1[Theobrom...
896	C114702	21.37	26.52	14.94	gb|KCW88764.1|hypotheticalproteinEUGRSUZ_A01108[Eucalyptusg...
897	C114710	38.37	51.79	19.58	gb|KJB80787.1|hypotheticalproteinB456_013G115200[Gossypiumr...
898	C114714	34.42	46.84	14.43	ref|XP_007031600.1|S-adenosyl-L-methionine-dependentmethyltran...
899	C114734	467.18	542.32	89.3	ref|XP_007207245.1|hypotheticalproteinPRUPE_ppa009037m1g	par...
900	C114760	35.69	27.41	18.23	gb|KJB41210.1|hypotheticalproteinB456_007G095000[Gossypiumr...
901	C114772	198.92	177.59	107.45	gb|KDP25836.1|hypotheticalproteinJCGZ_22866[Jatrophacurcas]
902	C114774	36.47	45.14	15.64	ref|XP_010259517.1|PREDICTED:U1smallnuclearribonucleoprotei...
903	C114776	61.06	90.03	16.93	gb|KNA17351.1|hypotheticalproteinSOVF_080740[Spinaciaoleracea]
904	C114790	66.78	78.83	32.02	ref|XP_002285703.1|PREDICTED:uncharacterizedproteinLOC100263...
905	C114798	130.1	37.16	28.65	ref|XP_010686710.1|PREDICTED:inositolmonophosphatase[Betavu...
906	C114802	40.24	32.24	16.12	ref|XP_010689290.1|PREDICTED:riboflavinsynthase[Betavulgari...
907	C114832	102.14	26.79	18.14	ref|XP_004290418.1|PREDICTED:uncharacterizedproteinLOC101311...
908	C114834	0.83	637.86	0.26	ref|XP_006471542.1|PREDICTED:thaumatin-likeprotein1-like[Ci...
909	C114848	91.29	116.85	29.61	ref|XP_008437865.1|PREDICTED:ORM1-likeprotein3[Cucumismelo]
910	C114872	22.52	32.12	9.18	gb|KMT14105.1|hypotheticalproteinBVRB_4g079280isoformB[Bet...
911	C114890	26.61	11.27	10.44	ref|XP_014495626.1|PREDICTED:PLASMODESMATACALLOSE-BINDINGPRO...
912	C114894	45.21	42.08	20.35	gb|KNA12102.1|hypotheticalproteinSOVF_128980[Spinaciaoleracea]
913	C114898	23.29	17.86	12.21	gb|AJQ20619.1|BiotinCarboxylCarrierProtein[Salviamiltiorrh...
914	C114914	47.08	42.52	14.99	ref|XP_002270699.1|PREDICTED:ras-relatedproteinRABF1[Vitis...
915	C114916	137.67	189.86	50.81	ref|XP_008221840.1|PREDICTED:uncharacterizedproteinLOC103321...
916	C114918	15.87	4.64	10.92	ref|XP_007027918.1|Ovatefamilyprotein13	putative[Theobroma...
917	C114924	88.18	91.04	45.68	ref|XP_009782653.1|PREDICTED:probablecalcium-bindingprotein...
918	C114942	112.77	60.46	47.65	ref|XP_010680586.1|PREDICTED:peptidyl-prolylcis-transisomera...
919	C114956	150.2	132.37	49.68	ref|XP_011076174.1|PREDICTED:remorin-like[Sesamumindicum]
920	C114970	53.94	45.48	10.11	ref|XP_010693005.1|PREDICTED:uncharacterizedproteinLOC104906...
921	C114978	20.7	34.54	17.2	ref|XP_007026253.1|Copperbindingprotein9	putative[Theobrom...
922	C114990	13.88	14.09	1.77	ref|NP_001078163.1|threonylandalanyltRNAsynthetaseseconda...
923	C115004	31.25	36.15	17.66	ref|XP_002263823.1|PREDICTED:monothiolglutaredoxin-S16	chlor...
924	C115024	10.04	3.64	8.82	gb|KHG00445.1|E3ubiquitin-proteinligasemib1[Gossypiumarbor...
925	C115026	76.58	70.77	33.26	ref|XP_010667858.1|PREDICTED:ras-relatedproteinRABG3c[Beta...
926	C115030	40.4	61.25	8.31	ref|XP_006493253.1|PREDICTED:bidirectionalsugartransporterS...
927	C115032	76.47	68.03	25.42	ref|XP_007050285.1|PeptidaseS24/S26A/S26B/S26Cfamilyprotein...
928	C115040	49.08	59.31	29.7	ref|NP_001241027.1|uncharacterizedproteinLOC100819858[Glycin...
929	C115044	33.62	12.1	16.61	ref|XP_002269484.1|PREDICTED:bidirectionalsugartransporterS...
930	C115052	157.89	244.22	89.25	ref|XP_015085378.1|PREDICTED:uncharacterizedproteinLOC107028...
931	C115062	156.27	92.13	86.99	ref|XP_010250635.1|PREDICTED:peptidyl-prolylcis-transisomera...
932	C115066	265.42	392.68	38.72	ref|XP_010274774.1|PREDICTED:heme-bindingprotein2-like[Nelu...
933	C115072	20.56	13.04	2.51	ref|XP_008362755.1|PREDICTED:U-boxdomain-containingprotein4...
934	C115078	227.51	206.51	44.2	gb|ADK93079.1|14-3-3fprotein[Gossypiumhirsutum]
935	C11509	0	0	0	ref|XP_002457291.1|hypotheticalproteinSORBIDRAFT_03g005050[S...
936	C115100	10.26	12.77	6.76	gb|KCW65058.1|hypotheticalproteinEUGRSUZ_G02574[Eucalyptusg...
937	C115104	70.98	72.29	6.51	gb|KNA13927.1|hypotheticalproteinSOVF_112220[Spinaciaoleracea]
938	C115116	71.71	60.65	35.79	gb|AHM26862.1|dehydroascorbatereductase[Siraitiagrosvenorii]
939	C115132	32.85	67.56	11.25	gb|AGB05603.1|squalenesynthase[Camelliaoleifera]
940	C115134	35.01	36.54	13.25	ref|XP_006852557.1|hypotheticalproteinAMTR_s00021p00198880[A...
941	C115148	412.81	130.4	128.83	gb|KCW72421.1|hypotheticalproteinEUGRSUZ_E00871[Eucalyptusg...
942	C115190	43.2	45.76	31.39	gb|KCW50753.1|hypotheticalproteinEUGRSUZ_J004211	partial[Eu...
943	C115218	67.82	61.03	21.15	ref|XP_010242991.1|PREDICTED:uncharacterizedproteinLOC104587...
944	C115222	878.38	441.52	542.35	ref|XP_002277906.1|PREDICTED:chlorophylla-bbindingprotein	...
945	C115234	928.54	695.89	320.11	gb|KCW88103.1|hypotheticalproteinEUGRSUZ_A00506[Eucalyptusg...
946	C115258	50.28	77.36	18.87	ref|XP_010691613.1|PREDICTED:60SribosomalproteinL7-2[Beta...
947	C115262	139.06	142.07	27.56	ref|XP_007011513.1|N-terminalnucleophileaminohydrolases(Ntn...
948	C115278	292.5	159.08	70.67	ref|XP_010032852.1|PREDICTED:uncharacterizedproteinLOC104422...
949	C115298	22.41	23.82	4.71	ref|XP_010688200.1|PREDICTED:uncharacterizedproteinLOC104902...
950	C115306	19.99	16.66	6.68	ref|XP_002511199.1|conservedhypotheticalprotein[Ricinuscomm...
951	C115318	57.77	67.27	17.79	ref|NP_001241270.1|uncharacterizedproteinLOC100780989[Glycin...
952	C115328	107.84	59.12	27.89	ref|XP_010691535.1|PREDICTED:uncharacterizedproteinLOC104904...
953	C115338	75.78	85	24.19	ref|XP_009769286.1|PREDICTED:uncharacterizedproteinAt2g38710...
954	C115342	94.14	25.17	469.24	gb|KCW48797.1|hypotheticalproteinEUGRSUZ_K02438[Eucalyptusg...
955	C115346	205.28	254.28	66.4	gb|KMT14452.1|hypotheticalproteinBVRB_4g072280[Betavulgaris...
956	C115348	36.7	25.64	13.08	ref|XP_004290467.1|PREDICTED:ras-relatedproteinRab7-like[Fr...
957	C115352	15.67	17.55	7.15	ref|XP_002282891.1|PREDICTED:proteinDEHYDRATION-INDUCED19ho...
958	C115380	158.92	126.02	63.79	ref|XP_007017215.1|Uncharacterizedproteinisoform1[Theobroma...
959	C115388	27.59	28.9	5.17	gb|KNA08220.1|hypotheticalproteinSOVF_164600	partial[Spinac...
960	C115392	17.78	26.54	7.88	ref|XP_006445301.1|hypotheticalproteinCICLE_v10021976mg[Citr...
961	C115408	24.12	20.58	5.41	ref|XP_010677105.1|PREDICTED:ubiquitincarboxyl-terminalhydro...
962	C115422	15.62	28.36	2.7	ref|XP_003534301.1|PREDICTED:uncharacterizedproteinLOC100804...
963	C115438	10.58	33.76	10.8	gb|KCW78432.1|hypotheticalproteinEUGRSUZ_D02591[Eucalyptusg...
964	C115442	22.21	34.7	7.61	ref|XP_006591867.1|PREDICTED:uncharacterizedproteinLOC100789...
965	C115446	27.2	25.23	5.64	gb|AFH56414.1|ethyleneresponsefactor7	partial[Diospyroskaki]
966	C11545	0	0	0	gb|AGS43133.1|60SribosomalproteinL17	partial[Zeamays]
967	C115472	285.68	171.71	53.62	ref|XP_010916166.1|PREDICTED:14-3-3-likeprotein[Elaeisguine...
968	C115482	108.57	70.82	92.22	emb|CBI36658.3|unnamedproteinproduct[Vitisvinifera]
969	C11549	0	0	0	ref|XP_010545536.1|PREDICTED:purpleacidphosphatase18isofor...
970	C115490	31.36	28.94	13.7	gb|KNA15847.1|hypotheticalproteinSOVF_094490[Spinaciaoleracea]
971	C115498	71.78	110.35	22.26	gb|KNA10329.1|hypotheticalproteinSOVF_145390[Spinaciaoleracea]
972	C115508	95.55	27.73	0.24	gb|KNA22734.1|hypotheticalproteinSOVF_031720[Spinaciaoleracea]
973	C115516	51.53	73.71	21.48	ref|XP_011029361.1|PREDICTED:mannose-P-dolicholutilizationde...
974	C115526	96.23	58.12	19.26	ref|XP_010665558.1|PREDICTED:derlin-2.2[Betavulgarissubsp....
975	C115530	134.09	101.41	40.27	gb|KNA25271.1|hypotheticalproteinSOVF_008050[Spinaciaoleracea]
976	C115560	33.62	22.28	14.63	gb|AKM76677.1|protein-tyrosinephosphatase-likeprotein[Monson...
977	C115572	14.17	11.95	7.31	gb|KDP37297.1|hypotheticalproteinJCGZ_06751[Jatrophacurcas]
978	C115580	936.77	263.6	118.46	gb|KCW85847.1|hypotheticalproteinEUGRSUZ_B02584[Eucalyptusg...
979	C11563	0	0	0	gb|KJB16999.1|hypotheticalproteinB456_002G259800[Gossypiumr...
980	C115634	52.49	58.76	19.88	gb|KCW70465.1|hypotheticalproteinEUGRSUZ_F03682[Eucalyptusg...
981	C115642	26.69	26.79	7.26	ref|XP_010696295.1|PREDICTED:glycine-richRNA-bindingprotein...
982	C115644	75.39	64.94	22.28	gb|KJB07383.1|hypotheticalproteinB456_001G018900[Gossypiumr...
983	C115650	9.13	8.42	1.45	ref|XP_006419631.1|hypotheticalproteinCICLE_v10005079mg[Citr...
984	C115672	1540.66	986.68	410.95	gb|KJB20069.1|hypotheticalproteinB456_003G131500[Gossypiumr...
985	C115678	103.06	174.97	15	ref|XP_010685425.1|PREDICTED:proteinYLS9-like[Betavulgaris...
986	C115680	197.28	251.05	157.23	gb|KNA15227.1|hypotheticalproteinSOVF_100220[Spinaciaoleracea]
987	C115684	162.6	114.71	56.86	gb|KJB31428.1|hypotheticalproteinB456_005G191400[Gossypiumr...
988	C115702	9.63	7.67	5.07	ref|XP_010681239.1|PREDICTED:uncharacterizedproteinLOC104896...
989	C115706	10.93	19.06	8.7	ref|XP_010652818.1|PREDICTED:cyclin-dependentkinaseinhibitor...
990	C115740	38.18	60.06	11.09	ref|XP_010669951.1|PREDICTED:uncharacterizedproteinAt3g27210...
991	C115764	6.49	14.15	5.3	ref|XP_010272549.1|PREDICTED:proteinCASC3[Nelumbonucifera]
992	C115782	53.38	50.44	19.24	ref|XP_002515458.1|conservedhypotheticalprotein[Ricinuscomm...
993	C115796	157.82	112.45	48.11	gb|KCW71315.1|hypotheticalproteinEUGRSUZ_F04398[Eucalyptusg...
994	C115810	27.44	25.19	6.97	gb|KHG28741.1|Reticulon-likeproteinB8[Gossypiumarboreum]
995	C115816	13.72	15.95	5.77	ref|XP_010258955.1|PREDICTED:vesicle-associatedprotein1-2[N...
996	C115850	26.86	54.65	16.54	ref|XP_010673001.1|PREDICTED:DNA-directedRNApolymeraseVsub...
997	C115852	45.71	40.68	11.75	ref|XP_002284542.1|PREDICTED:ras-relatedproteinRHN1isoform...
998	C115856	44.12	49.06	27.04	ref|XP_006427282.1|hypotheticalproteinCICLE_v10025929mg[Citr...
999	C115860	36.38	5.99	18.2	gb|EYU27670.1|hypotheticalproteinMIMGU_mgv1a013955mg[Erythra...
1000	C115864	24.77	8.75	7.9	ref|XP_010092311.1|hypotheticalproteinL484_021173[Morusnota...
1001	C115872	22.19	34.32	6.23	gb|KNA05218.1|hypotheticalproteinSOVF_192400[Spinaciaoleracea]
1002	C115874	377.68	303.63	193.51	ref|XP_011086719.1|PREDICTED:uncharacterizedproteinLOC105168...
1003	C115876	14.96	14.97	7.9	gb|KNA17281.1|hypotheticalproteinSOVF_081420[Spinaciaoleracea]
1004	C115878	29.67	55.06	12.21	gb|KNA04485.1|hypotheticalproteinSOVF_199280[Spinaciaoleracea]
1005	C115906	29.57	32.83	6.68	ref|XP_010692135.1|PREDICTED:uncharacterizedproteinLOC104905...
1006	C115908	16.2	17.22	7.4	gb|KOM29477.1|hypotheticalproteinLR48_Vigan707s000900[Vigna...
1007	C115912	35.23	50.51	14.8	ref|XP_010695041.1|PREDICTED:RNA-bindingprotein42[Betavulg...
1008	C115916	75.6	95	20.53	gb|KNA14110.1|hypotheticalproteinSOVF_110550[Spinaciaoleracea]
1009	C115958	55.1	87.42	16.89	ref|XP_004295101.1|PREDICTED:GTP-bindingproteinSAR1A-like[F...
1010	C115964	31.01	35.7	9.04	gb|KNA21181.1|hypotheticalproteinSOVF_045690[Spinaciaoleracea]
1011	C115980	125.96	105.39	43.25	gb|KMT07780.1|hypotheticalproteinBVRB_6g147020isoformB[Bet...
1012	C115984	53.4	71.7	17.09	ref|XP_010696084.1|PREDICTED:CDP-diacylglycerol--inositol3-ph...
1013	C115992	206.37	98.88	88.79	ref|XP_010267460.1|PREDICTED:uncharacterizedproteinLOC104604...
1014	C115998	33.21	18.7	2.85	ref|XP_009605184.1|PREDICTED:proteinEXORDIUM-like[Nicotiana...
1015	C116002	10.47	12.09	5.45	ref|XP_002264776.2|PREDICTED:trihelixtranscriptionfactorASI...
1016	C116024	21.94	45.8	26.06	gb|KNA24719.1|hypotheticalproteinSOVF_012580[Spinaciaoleracea]
1017	C116028	24.21	9.33	15.85	ref|XP_010686242.1|PREDICTED:ras-relatedproteinRIC2[Betavu...
1018	C116030	40.53	24.13	14.67	gb|KNA08165.1|hypotheticalproteinSOVF_165080isoformA[Spina...
1019	C116032	6.37	7.4	7.57	ref|XP_006419902.1|hypotheticalproteinCICLE_v10005374mg[Citr...
1020	C116040	47.15	68.28	6.86	gb|KDP36590.1|hypotheticalproteinJCGZ_08357[Jatrophacurcas]
1021	C116044	43.28	23.65	80.36	ref|XP_010683725.1|PREDICTED:alphacarbonicanhydrase1	chlor...
1022	C11605	0	0	0	ref|XP_012477140.1|PREDICTED:EIN3-bindingF-boxprotein1-like...
1023	C116054	23.4	23.62	15.58	ref|XP_010244067.1|PREDICTED:uncharacterizedproteinLOC104587...
1024	C116062	30.52	93.12	10.86	gb|AKI33684.1|4	5-dioxygenase-likeprotein	partial[Fallopiac...
1025	C116066	18.55	22.01	4.72	ref|XP_010680437.1|PREDICTED:phosphoglyceratemutase-likeprot...
1026	C116102	21.55	30.11	6.12	ref|XP_002267621.1|PREDICTED:uncharacterizedproteinLOC100258...
1027	C116112	120.29	46.36	58.77	ref|XP_010260817.1|PREDICTED:uncharacterizedproteinLOC104599...
1028	C116124	120.92	74.77	36.16	gb|KRH69234.1|hypotheticalproteinGLYMA_02G013600[Glycinemax]
1029	C116126	4.3	21.01	3.52	ref|XP_008364590.1|PREDICTED:probable3-hydroxyisobutyratedeh...
1030	C116128	15.94	17.39	4.46	gb|KNA18711.1|hypotheticalproteinSOVF_068290[Spinaciaoleracea]
1031	C116138	83.89	27.08	10.56	gb|KHG18164.1|hypotheticalproteinF383_05480[Gossypiumarboreum]
1032	C116148	181.49	124.87	101.46	gb|KCW61752.1|hypotheticalproteinEUGRSUZ_H04456[Eucalyptusg...
1033	C116162	13.63	9.47	6.8	ref|XP_008236977.1|PREDICTED:uncharacterizedproteinLOC103335...
1034	C116166	241.06	60.86	51.32	ref|XP_006438620.1|hypotheticalproteinCICLE_v10032366mg[Citr...
1035	C116170	43.37	9.01	6.32	ref|XP_010679131.1|PREDICTED:stem-specificproteinTSJT1-like...
1036	C116202	52.84	66.73	9.81	gb|KNA18236.1|hypotheticalproteinSOVF_072390[Spinaciaoleracea]
1037	C116208	12.83	9.66	6.31	ref|XP_011095017.1|PREDICTED:PHDfingerproteinALFIN-LIKE1-l...
1038	C116216	19.6	14.14	3.73	gb|KNA14630.1|hypotheticalproteinSOVF_105580[Spinaciaoleracea]
1039	C116232	18.56	24.41	4.89	ref|XP_010690424.1|PREDICTED:tetraspanin-2[Betavulgarissubs...
1040	C116256	35.57	34.23	16.51	ref|XP_007140046.1|hypotheticalproteinPHAVU_008G079900g[Phas...
1041	C116264	37.26	92.74	6.27	ref|XP_010675904.1|PREDICTED:zinctransporter11[Betavulgari...
1042	C116268	141.64	119.11	45.3	gb|KHG11957.1|Perilipin-3[Gossypiumarboreum]
1043	C116280	106.99	107.16	38.99	ref|XP_002523376.1|14-3-3protein	putative[Ricinuscommunis]...
1044	C116300	44.75	31.89	12.05	ref|XP_007158973.1|hypotheticalproteinPHAVU_002G197600g[Phas...
1045	C116310	17.23	21.85	7.19	gb|KNA05589.1|hypotheticalproteinSOVF_188950[Spinaciaoleracea]
1046	C116320	56.09	68.88	13.43	ref|XP_002280404.1|PREDICTED:uncharacterizedproteinLOC100267...
1047	C116338	31.9	74.55	36.78	ref|XP_011098921.1|PREDICTED:uncharacterizedproteinLOC105177...
1048	C116344	9.97	2.89	10.41	gb|KDP23966.1|hypotheticalproteinJCGZ_25354[Jatrophacurcas]
1049	C116374	139.15	49.35	73.49	gb|KNA05931.1|hypotheticalproteinSOVF_185700isoformA[Spina...
1050	C116376	87.62	89.7	24.26	gb|KNA11536.1|hypotheticalproteinSOVF_134120[Spinaciaoleracea]
1051	C116424	20.35	26.81	6.22	ref|XP_006453660.1|hypotheticalproteinCICLE_v10009392mg[Citr...
1052	C116428	151.45	77.7	75.46	ref|XP_010522354.1|PREDICTED:carboxymethylenebutenolidasehomo...
1053	C116438	39.16	28.55	9.66	gb|KNA24358.1|hypotheticalproteinSOVF_016570isoformA[Spina...
1054	C116444	67.6	31.4	21.61	ref|XP_010691244.1|PREDICTED:uncharacterizedproteinLOC104904...
1055	C116494	11.85	2.87	3.44	ref|XP_010907383.1|PREDICTED:uncharacterizedproteinLOC105034...
1056	C116504	44.92	42.98	9.62	ref|XP_004510730.1|PREDICTED:ribonuclease2-like[Cicerarieti...
1057	C116508	29.34	29.07	6.64	ref|XP_006419524.1|hypotheticalproteinCICLE_v10005665mg[Citr...
1058	C116514	20.46	23.12	7.78	ref|XP_007218816.1|hypotheticalproteinPRUPE_ppa010045mg[Prun...
1059	C116516	153.11	84.76	5.72	ref|XP_002276334.1|PREDICTED:probablecalcium-bindingprotein...
1060	C116536	30.02	63.28	4.11	gb|KNA04371.1|hypotheticalproteinSOVF_200370[Spinaciaoleracea]
1061	C116552	53.14	52.95	8.45	ref|XP_010694161.1|PREDICTED:uncharacterizedproteinLOC104907...
1062	C116566	32.44	22.83	10.5	ref|XP_006480618.1|PREDICTED:syntaxin-71-like[Citrussinensis...
1063	C11657	0	0	0	ref|XP_010938374.1|PREDICTED:60SribosomalproteinL18-2-like...
1064	C116584	56.72	45.93	6.61	ref|XP_010688158.1|PREDICTED:probablestrigolactoneesteraseD...
1065	C116588	66.65	56.51	15.48	gb|KDP46235.1|hypotheticalproteinJCGZ_10075[Jatrophacurcas]
1066	C116602	23.05	14.24	14.57	ref|XP_010684996.1|PREDICTED:desumoylatingisopeptidase1[Bet...
1067	C116610	125.2	75.05	37.76	ref|XP_010260410.1|PREDICTED:proteinSTAY-GREENLIKE	chloropl...
1068	C116636	33.98	34.06	12.48	ref|WP_029374356.1|hypotheticalprotein[Psychrobactersp.TB2]
1069	C11665	0	0	0	ref|XP_009389856.1|PREDICTED:ATPsynthasesubunitbeta	mitoch...
1070	C116672	59.04	38.35	23.78	ref|XP_010526954.1|PREDICTED:6	7-dimethyl-8-ribityllumazinesy...
1071	C116684	11.46	3.27	13.8	ref|XP_002276538.1|PREDICTED:UPF0176proteinPput_3956[Vitis...
1072	C116686	86.04	99.26	44.58	ref|XP_010676644.1|PREDICTED:ATP-dependentClpproteaseproteo...
1073	C116704	93.74	40.23	56.06	gb|AFD63133.1|senescence-associatedprotein[Vitisquinquangula...
1074	C116708	19.46	14.77	4.97	ref|XP_009778764.1|PREDICTED:proliferatingcellnuclearantige...
1075	C116724	87.47	49.47	13.31	ref|XP_010520302.1|PREDICTED:ras-relatedproteinRABE1c-like[...
1076	C116756	61.76	65.55	39.58	ref|XP_010687615.1|PREDICTED:uncharacterizedproteinLOC104901...
1077	C116780	56.38	72.39	25.83	gb|KDO58656.1|hypotheticalproteinCISIN_1g025056mg[Citrussin...
1078	C116784	20.06	10.36	7.41	emb|CBI31751.3|unnamedproteinproduct[Vitisvinifera]
1079	C116808	10.62	8.63	2.24	ref|XP_008359413.1|PREDICTED:pectinesterase-like[Malusdomest...
1080	C116812	13.04	6.04	5.15	gb|KDP22500.1|hypotheticalproteinJCGZ_26331[Jatrophacurcas]
1081	C116820	66.09	102.07	12.54	ref|XP_006443176.1|hypotheticalproteinCICLE_v10022381mg[Citr...
1082	C116840	219.22	182.5	63.76	ref|XP_010686448.1|PREDICTED:30SribosomalproteinS5	chlorop...
1083	C116844	30.09	48.46	11.4	ref|XP_010696606.1|PREDICTED:serine/arginine-richsplicingfac...
1084	C116852	43.09	56.54	9.83	ref|XP_010672925.1|PREDICTED:uncharacterizedproteinLOC104889...
1085	C116856	36.59	102.58	17.65	ref|XP_010649547.1|PREDICTED:proteinDEHYDRATION-INDUCED19ho...
1086	C116862	16.35	14.39	8.71	ref|XP_010061402.1|PREDICTED:THOcomplexsubunit3[Eucalyptus...
1087	C116868	46.65	35.01	21.21	ref|XP_010693049.1|PREDICTED:bifunctionalproteinFolD2[Beta...
1088	C116874	43.72	39.91	10.93	ref|XP_010685597.1|PREDICTED:eukaryotictranslationinitiation...
1089	C116884	8.97	10.3	19.63	ref|XP_010657253.1|PREDICTED:GDSLesterase/lipaseAt4g26790-li...
1090	C116890	72.71	51.87	30.3	ref|XP_007050428.1|NADH-ubiquinoneoxidoreductase24kDasubuni...
1091	C116900	10.8	8.57	2.45	ref|XP_009631753.1|PREDICTED:uncharacterizedproteinLOC104121...
1092	C116906	107.76	58.51	26.74	ref|XP_009795562.1|PREDICTED:proteasomesubunitalphatype-7[...
1093	C116916	126.1	171.93	60.54	ref|XP_002533899.1|TGF-beta-induciblenuclearprotein	putative...
1094	C116932	66.1	13.48	8.45	ref|XP_011088595.1|PREDICTED:myb-relatedprotein308[Sesamum...
1095	C116956	16.52	10.69	6.45	ref|XP_008234438.1|PREDICTED:ubiquinol-cytochrome-creductase...
1096	C116962	97.13	9.83	4.66	gb|AGS79169.1|beta-ringcarotenehydroxylase[Fagopyrumtataricum]
1097	C116980	49.71	66.38	20.41	ref|XP_002278126.1|PREDICTED:proteasomesubunitalphatype-2-B...
1098	C116998	46.99	12.36	4.21	gb|KEH36154.1|leucinecarboxylmethyltransferase[Medicagotrun...
1099	C117002	75.13	110.34	21.04	dbj|BAU02462.1|hypotheticalproteinVIGAN_11200200[Vignaangul...
1100	C117016	53.61	51.71	17.92	ref|XP_008243078.1|PREDICTED:probableuridinenucleosidase2[...
1101	C117046	189.03	46.93	9.71	gb|KNA20934.1|hypotheticalproteinSOVF_047990[Spinaciaoleracea]
1102	C117048	43.51	49.27	4.86	ref|XP_006344134.1|PREDICTED:uncharacterizedproteinLOC102605...
1103	C117066	35.87	50.07	20.95	ref|XP_009344526.1|PREDICTED:serine/arginine-richsplicingfac...
1104	C117068	20.43	29.28	8.6	ref|XP_007211987.1|hypotheticalproteinPRUPE_ppa010965mg[Prun...
1105	C117118	10.41	6.55	2.64	ref|XP_010685051.1|PREDICTED:B-cellreceptor-associatedprotei...
1106	C117140	104.12	70.85	31.35	ref|XP_010696229.1|PREDICTED:quinone-oxidoreductasehomolog	c...
1107	C117158	43.68	43.23	12.28	ref|XP_009595269.1|PREDICTED:uncharacterizedproteinLOC104091...
1108	C117164	22.17	9.69	5.69	ref|XP_010506297.1|PREDICTED:uncharacterizedproteinLOC104782...
1109	C117166	29.01	27.18	7.88	ref|XP_006422286.1|hypotheticalproteinCICLE_v10005524mg[Citr...
1110	C117170	14.62	14.11	3.28	ref|XP_010671340.1|PREDICTED:uncharacterizedproteinLOC104888...
1111	C117176	33.73	36.87	11.64	gb|KNA05464.1|hypotheticalproteinSOVF_190110[Spinaciaoleracea]
1112	C117178	24.77	85.94	1.53	ref|XP_010679295.1|PREDICTED:uncharacterizedproteinLOC104894...
1113	C117196	99.67	101.11	21.87	ref|XP_010689493.1|PREDICTED:B-cellreceptor-associatedprotei...
1114	C117202	36.25	53.61	20.54	gb|EYU19843.1|hypotheticalproteinMIMGU_mgv1a010718mg[Erythra...
1115	C117204	32.48	41.21	25.35	ref|XP_006438357.1|hypotheticalproteinCICLE_v10032070mg[Citr...
1116	C117220	11.76	0.63	11.35	ref|XP_006440518.1|hypotheticalproteinCICLE_v10019427mg[Citr...
1117	C117228	36.65	48.47	13.52	gb|KDO87243.1|hypotheticalproteinCISIN_1g022301mg[Citrussin...
1118	C117242	127.43	111.45	36.82	ref|XP_010109176.1|Hydroxyacylglutathionehydrolasecytoplasmic...
1119	C117276	128.81	127.61	51.32	ref|XP_002516792.1|endo-1	2020-01-03	4-beta-d-glucanase	putative[Ric...
1120	C117282	50.35	61.08	12.83	ref|XP_002279494.2|PREDICTED:coiled-coildomain-containingpro...
1121	C117286	57.85	71.33	18.7	gb|KNA17713.1|hypotheticalproteinSOVF_077300[Spinaciaoleracea]
1122	C117288	64.34	90.07	10.64	ref|XP_010264742.1|PREDICTED:uncharacterizedproteinLOC104602...
1123	C117314	44.41	69.73	19.31	ref|XP_010098006.1|hypotheticalproteinL484_003546[Morusnota...
1124	C117318	54.69	34.86	9.98	gb|KNA25412.1|hypotheticalproteinSOVF_006870[Spinaciaoleracea]
1125	C117334	23.59	45.67	5.2	gb|AFO63291.1|bZIP12[Tamarixhispida]
1126	C117338	58.28	55.27	13.87	gb|KDP39698.1|hypotheticalproteinJCGZ_02718[Jatrophacurcas]
1127	C117352	42.92	38.13	10.61	ref|XP_010691693.1|PREDICTED:REF/SRPP-likeproteinAt3g05500[...
1128	C117370	118.38	286.49	73.13	ref|XP_007011215.1|Peroxidasesuperfamilyproteinisoform1[Th...
1129	C117386	25.41	36.6	13.62	gb|KCW69976.1|hypotheticalproteinEUGRSUZ_F03288[Eucalyptusg...
1130	C117396	13.74	25.78	6.7	ref|XP_010696540.1|PREDICTED:telomererepeat-bindingfactor4...
1131	C117404	24.42	22.02	11.44	ref|XP_002284246.1|PREDICTED:GTP-bindingproteinAt2g22870[Vi...
1132	C117408	17.91	16.41	4.97	ref|XP_010260639.1|PREDICTED:alpha-1	4-glucan-proteinsynthase...
1133	C117412	9.54	28.04	7.77	gb|KHG00511.1|Tetraspanin-5[Gossypiumarboreum]
1134	C117414	225.61	164.11	143.16	ref|XP_008460763.1|PREDICTED:40SribosomalproteinS2-4-like[...
1135	C117418	147.77	108.94	65.51	ref|XP_007034764.1|Cysteinesynthase[Theobromacacao]>gi|5087...
1136	C117420	14.41	17.23	4.75	ref|XP_002279055.2|PREDICTED:uncharacterizedproteinLOC100263...
1137	C117422	21.84	18.47	10.79	ref|XP_002512371.1|ProteinYIPF1	putative[Ricinuscommunis]>...
1138	C117426	40.89	34.37	22.87	gb|KDP42913.1|hypotheticalproteinJCGZ_23855[Jatrophacurcas]
1139	C117430	36.71	53.72	10.57	ref|XP_011101988.1|PREDICTED:RPM1-interactingprotein4-like[...
1140	C117440	16.25	14.51	11.42	gb|KCW53686.1|hypotheticalproteinEUGRSUZ_J02948[Eucalyptusg...
1141	C117442	139.73	99.4	36.53	ref|XP_010244455.1|PREDICTED:zincfingerA20andAN1domain-co...
1142	C117456	14.84	12.43	1.94	ref|XP_010681026.1|PREDICTED:RING-H2fingerproteinATL52-like...
1143	C117460	16.93	24.03	4.95	gb|KNA20044.1|hypotheticalproteinSOVF_056030[Spinaciaoleracea]
1144	C117476	32.17	36.79	19.12	ref|XP_002273724.1|PREDICTED:uncharacterizedproteinLOC100243...
1145	C117484	49.76	64.33	15.04	ref|XP_002280526.1|PREDICTED:peroxisomebiogenesisprotein22...
1146	C117490	9.72	31.42	4.51	gb|AGE13752.1|flavonolsynthase[Fagopyrumtataricum]
1147	C117504	37.22	48.32	18.25	gb|KHG04309.1|DNA-directedRNApolymeraseIIsubunitRPB3-A-li...
1148	C117512	25.18	17.74	17.37	ref|XP_010695608.1|PREDICTED:peptidyl-prolylcis-transisomera...
1149	C117514	44.58	25.58	16.94	gb|KNA04185.1|hypotheticalproteinSOVF_201990[Spinaciaoleracea]
1150	C117524	12.92	6.39	9.64	ref|XP_010680554.1|PREDICTED:annexinD2-like[Betavulgarissu...
1151	C117532	20.3	0.82	67.7	gb|KJB10544.1|hypotheticalproteinB456_001G206700[Gossypiumr...
1152	C117542	23.97	30.88	10.49	ref|XP_007012573.1|Uncharacterizedproteinisoform1[Theobroma...
1153	C117550	62.7	28.41	41.95	gb|ACZ48697.1|dihydroflavonol-4-reductase[Fagopyrumtataricum]
1154	C117552	608.36	1517.57	209.32	emb|CAA71140.1|1-aminocyclopropane-1-carboxylicacidoxidase[R...
1155	C117554	26.05	30.47	13.24	gb|KDP30792.1|hypotheticalproteinJCGZ_13735[Jatrophacurcas]
1156	C117564	47.21	67.93	30.36	ref|XP_011091491.1|PREDICTED:serine/arginine-richsplicingfac...
1157	C117572	53.14	87.13	37.59	gb|KNA06810.1|hypotheticalproteinSOVF_177620[Spinaciaoleracea]
1158	C117582	13.57	12.54	10.68	ref|XP_010687658.1|PREDICTED:putativeGDP-L-fucosesynthase2...
1159	C117588	57	89.51	20.27	ref|XP_010695103.1|PREDICTED:chargedmultivesicularbodyprote...
1160	C117614	16.04	14.12	4.68	gb|ACD01043.1|polygalacturonase-inhibitingprotein[Knorringia...
1161	C117640	187.72	87.32	30.82	gb|AFK46172.1|unknown[Lotusjaponicus]
1162	C117642	61.58	88.75	29.76	gb|KJB67668.1|hypotheticalproteinB456_010G203100[Gossypiumr...
1163	C117644	21.29	10.43	9.35	ref|XP_002878242.1|haloaciddehalogenasesuperfamilyprotein[A...
1164	C117690	95	67.97	46.53	gb|KNA23058.1|hypotheticalproteinSOVF_028130[Spinaciaoleracea]
1165	C11771	0	0	0	ref|XP_007132018.1|hypotheticalproteinPHAVU_011G059700g[Phas...
1166	C117716	8.89	0	5.69	ref|XP_010676818.1|PREDICTED:proteintrichomebirefringence-li...
1167	C117718	21.35	19.48	16.66	gb|KNA25232.1|hypotheticalproteinSOVF_008380[Spinaciaoleracea]
1168	C117720	49.29	60.06	14.76	ref|XP_010275872.1|PREDICTED:proteaseDo-like5	chloroplastic...
1169	C11775	0	0	0	gb|KDP22582.1|hypotheticalproteinJCGZ_26413[Jatrophacurcas]
1170	C117750	971.24	38.48	57.89	gb|KNA06525.1|hypotheticalproteinSOVF_179960[Spinaciaoleracea]
1171	C11777	0	0	0	ref|XP_004491172.1|PREDICTED:alcoholdehydrogenase-like7-like...
1172	C117770	76.78	37.72	20.61	ref|XP_011098658.1|PREDICTED:uncharacterizedproteinLOC105177...
1173	C117778	59.74	39.82	14.92	ref|XP_007046268.1|UncharacterizedproteinTCM_011834[Theobrom...
1174	C117790	68.33	59.83	15.1	gb|KNA20984.1|hypotheticalproteinSOVF_047490[Spinaciaoleracea]
1175	C117792	16.97	26.48	19.33	gb|AKH80293.1|annexin[Fagopyrumtataricum]
1176	C117794	71.66	58.76	10.53	ref|XP_010260684.1|PREDICTED:uncharacterizedproteinLOC104599...
1177	C117806	27.8	80.77	7.35	ref|XP_010678650.1|PREDICTED:transcriptionfactorMYB1R1-like...
1178	C117816	15.13	16.14	9.23	ref|XP_002280723.1|PREDICTED:WDrepeat-containingprotein61[...
1179	C117822	11.74	22.19	3.56	ref|XP_010665637.1|PREDICTED:proteinSRG1-like[Betavulgaris...
1180	C117866	11.03	44.25	0	ref|XP_010680354.1|PREDICTED:artemisinicaldehydeDelta(11(13)...
1181	C117876	22.03	32.55	11.06	gb|KJB52237.1|hypotheticalproteinB456_008G251800[Gossypiumr...
1182	C117878	23.24	16.66	8.79	ref|XP_002510957.1|conservedhypotheticalprotein[Ricinuscomm...
1183	C117880	42.25	77.09	36.94	gb|KNA21093.1|hypotheticalproteinSOVF_046410[Spinaciaoleracea]
1184	C117934	31.12	27.4	4.37	ref|XP_007030019.1|Potassiumchanneltetramerisationdomain-con...
1185	C117936	21.94	50.4	8.94	ref|XP_008392122.1|PREDICTED:chaperoneproteindnaJ6-like[Ma...
1186	C117940	108.59	114.2	43.24	emb|CBI37940.3|unnamedproteinproduct[Vitisvinifera]
1187	C117960	30.84	32.54	13.28	ref|XP_009365361.1|PREDICTED:uncharacterizedproteinLOC103955...
1188	C117962	67.04	156.3	29.05	ref|XP_010669672.1|PREDICTED:uncharacterizedproteinLOC104886...
1189	C117966	102.35	104.43	29.46	ref|XP_010679043.1|PREDICTED:glyoxylate/succinicsemialdehyde...
1190	C117978	18.75	42.88	19.28	ref|XP_010678265.1|PREDICTED:ataxin-3homolog[Betavulgariss...
1191	C117986	110.97	102.7	54.31	ref|XP_010272471.1|PREDICTED:riboflavinsynthase-like[Nelumbo...
1192	C118016	156.27	128.66	42.78	gb|AIC33059.1|ubiquinol-cytochromeCreductaseiron-sulfursubu...
1193	C118030	29.38	25.85	7.03	ref|XP_010696614.1|PREDICTED:vacuolarproteinsorting-associat...
1194	C118042	57.16	39.93	26.43	ref|XP_010676791.1|PREDICTED:BAGfamilymolecularchaperonere...
1195	C118050	31.11	54.58	19.19	ref|XP_002282060.1|PREDICTED:methionineaminopeptidase1D	chl...
1196	C118060	12.44	10.92	5.36	ref|XP_002281875.1|PREDICTED:putativeuridinekinaseC227.14[...
1197	C118066	78.36	109.46	31.33	ref|XP_002280759.1|PREDICTED:pyrrolidone-carboxylatepeptidase...
1198	C118068	11.31	21.99	4.94	ref|XP_006476394.1|PREDICTED:ethylene-responsivetranscription...
1199	C118084	63.59	86.29	51.63	ref|XP_008381679.1|PREDICTED:uncharacterizedproteinLOC103444...
1200	C118090	12.84	15.42	5.75	gb|KJB16675.1|hypotheticalproteinB456_002G242600[Gossypiumr...
1201	C118138	2.87	16.94	2.66	gb|KNA11928.1|hypotheticalproteinSOVF_130670[Spinaciaoleracea]
1202	C118148	319.44	182.04	82.02	ref|XP_010258750.1|PREDICTED:50SribosomalproteinL19-2	chlo...
1203	C118156	22.47	24.21	10.43	gb|KNA24916.1|hypotheticalproteinSOVF_011260[Spinaciaoleracea]
1204	C118168	6.16	37.55	4.29	ref|XP_010661104.1|PREDICTED:probableWRKYtranscriptionfacto...
1205	C118172	58.99	50.73	7.77	ref|XP_011078824.1|PREDICTED:probableplastid-lipid-associated...
1206	C118176	32.54	89.57	11.43	gb|KNA20439.1|hypotheticalproteinSOVF_052430[Spinaciaoleracea]
1207	C118178	18.47	23.49	4.49	ref|XP_010692098.1|PREDICTED:uncharacterizedproteinLOC104905...
1208	C118198	68.76	64.96	33.04	ref|XP_009804626.1|PREDICTED:NADP-dependentD-sorbitol-6-phosp...
1209	C118200	23.7	22.16	6.32	gb|KNA24817.1|hypotheticalproteinSOVF_012260isoformA[Spina...
1210	C118214	44.11	94.89	14.88	gb|KDP41996.1|hypotheticalproteinJCGZ_27014[Jatrophacurcas]
1211	C118228	48.63	55.39	21.15	ref|XP_003559046.1|PREDICTED:palmitoyl-proteinthioesterase1-...
1212	C118262	159.14	135.43	80.32	ref|XP_004290640.1|PREDICTED:37kDainnerenvelopemembranepr...
1213	C118284	27.91	36.04	6.68	ref|XP_010671635.1|PREDICTED:deSI-likeproteinAt4g17486[Beta...
1214	C118290	14.81	19.27	10.52	gb|KNA19646.1|hypotheticalproteinSOVF_059360isoformA[Spina...
1215	C118300	37.03	48.65	14.77	ref|XP_010676228.1|PREDICTED:uncharacterizedproteinLOC104892...
1216	C118302	64.26	35.03	7.31	ref|XP_006470339.1|PREDICTED:GDSLesterase/lipaseAt3g27950-li...
1217	C118308	11.32	21.78	8.49	ref|XP_002303795.1|hypotheticalproteinPOPTR_0003s17100g	part...
1218	C118314	25.46	21	14.35	ref|XP_008230837.1|PREDICTED:uncharacterizedproteinLOC103330...
1219	C118318	105.12	41.61	4.65	ref|XP_009789455.1|PREDICTED:probablecytosinedeaminase[Nico...
1220	C118328	42.58	76.27	17.14	ref|XP_010678287.1|PREDICTED:bidirectionalsugartransporterS...
1221	C118332	492.46	182.42	130.51	ref|XP_002274963.1|PREDICTED:ATPsynthasedeltachain	chlorop...
1222	C118334	34.97	60.35	7.66	ref|XP_007046320.1|FamilyofUncharacterizedproteinfunction(...
1223	C118342	12.38	11.44	4.84	ref|XP_010655787.1|PREDICTED:alphaN-terminalproteinmethyltr...
1224	C118362	36.21	39.71	10.67	ref|XP_011097321.1|PREDICTED:prohibitin-3	mitochondrial-like...
1225	C118364	8.67	12	9.86	gb|KNA11168.1|hypotheticalproteinSOVF_137780[Spinaciaoleracea]
1226	C118368	290.07	130.44	38.82	ref|XP_010087295.1|hypotheticalproteinL484_009428[Morusnota...
1227	C118386	65.77	66.84	14.86	ref|XP_002466723.1|hypotheticalproteinSORBIDRAFT_01g012880[S...
1228	C118388	34.56	22.19	13.44	ref|XP_010690130.1|PREDICTED:GDSLesterase/lipaseAPG-like[Be...
1229	C118402	168.8	287.87	69.14	ref|XP_010256425.1|PREDICTED:hypersensitive-inducedresponsep...
1230	C118416	53.48	70.89	20.62	ref|XP_010057888.1|PREDICTED:UBAandUBXdomain-containingpro...
1231	C118432	33.61	31.37	6.8	gb|KJB76791.1|hypotheticalproteinB456_012G107500[Gossypiumr...
1232	C118442	29.7	15.77	5	gb|KDP25494.1|hypotheticalproteinJCGZ_20650[Jatrophacurcas]
1233	C118450	17.86	23.27	10.59	gb|KNA15473.1|hypotheticalproteinSOVF_097800[Spinaciaoleracea]
1234	C118458	78.27	112.19	20.17	ref|XP_007017655.1|ATP-dependentproteaseLadomainprotein[Th...
1235	C118462	31.39	11.72	12.38	ref|XP_010113158.1|putativeoxidoreductaseykwC[Morusnotabili...
1236	C118502	19.73	23.18	6.17	ref|XP_010252831.1|PREDICTED:uncharacterizedproteinLOC104594...
1237	C118508	45.63	84.79	22.08	gb|KJB68026.1|hypotheticalproteinB456_010G222500[Gossypiumr...
1238	C118512	23.23	26.71	5.37	gb|KNA13986.1|hypotheticalproteinSOVF_111450[Spinaciaoleracea]
1239	C118516	12.2	30.21	7.15	ref|XP_010675218.1|PREDICTED:zincfingerCCHCdomain-containin...
1240	C118518	25.04	43.03	11.13	ref|XP_010557557.1|PREDICTED:arginase1	mitochondrial[Tarena...
1241	C118526	16.89	15.28	10.13	ref|XP_010055308.1|PREDICTED:tetraketidealpha-pyronereductas...
1242	C11853	0	0	0	gb|KCW78151.1|hypotheticalproteinEUGRSUZ_D02353[Eucalyptusg...
1243	C118540	14.96	17.56	9.32	ref|XP_011040308.1|PREDICTED:inositolpolyphosphatemultikinas...
1244	C118556	102.39	189.62	25.3	ref|XP_010263672.1|PREDICTED:randomslugprotein5-like[Nelum...
1245	C118560	57.9	72.27	21.94	ref|XP_009766982.1|PREDICTED:reticulon-likeproteinB5[Nicoti...
1246	C118598	44.72	57.74	21.05	gb|KDP26890.1|hypotheticalproteinJCGZ_18048[Jatrophacurcas]
1247	C118608	72.83	72.82	11.6	ref|XP_010111761.1|Homeobox-leucinezipperproteinHAT5[Morus...
1248	C118632	73.61	54.62	30.05	ref|XP_010675223.1|PREDICTED:proteinDJ-1homologD[Betavulg...
1249	C118640	69.74	80.23	46.36	gb|KNA06808.1|hypotheticalproteinSOVF_177640[Spinaciaoleracea]
1250	C118642	15.43	25.3	4.71	gb|KNA12045.1|hypotheticalproteinSOVF_129420[Spinaciaoleracea]
1251	C118648	278.12	292.85	92.04	gb|AAY90125.2|ascorbateperoxidase[Rheumaustrale]
1252	C118652	19.65	13.22	13.93	gb|KNA15008.1|hypotheticalproteinSOVF_102000[Spinaciaoleracea]
1253	C118660	55.95	27.6	16.67	ref|XP_003634267.1|PREDICTED:SEC14cytosolicfactor-like[Viti...
1254	C118666	78.97	77.16	26.66	ref|XP_002321375.2|glucosamine/galactosamine-6-phosphateisomer...
1255	C118668	97.88	118.36	16.85	ref|XP_002279751.1|PREDICTED:uncharacterizedproteinLOC100245...
1256	C118698	10.32	18.25	4.3	ref|XP_002284076.2|PREDICTED:uncharacterizedproteinLOC100249...
1257	C118704	118.24	166.54	37.9	ref|XP_015074298.1|PREDICTED:annexinD5-like[Solanumpennellii]
1258	C118712	9.05	5.26	8.6	ref|XP_011076687.1|PREDICTED:GDSLesterase/lipaseCPRD49-like...
1259	C118714	26.3	31.39	4.3	ref|XP_010690960.1|PREDICTED:plastiddivisionproteinPDV2[Be...
1260	C118738	262.7	243.14	69.75	ref|XP_010102073.1|hypotheticalproteinL484_009016[Morusnota...
1261	C118744	80.36	79.11	41.69	ref|XP_011075533.1|PREDICTED:glutelintype-B5-like[Sesamumi...
1262	C118752	35.04	52.3	11.49	ref|XP_002270683.1|PREDICTED:SNF1-relatedproteinkinaseregul...
1263	C118756	49.26	43.45	20.24	ref|XP_007039474.1|RNA-bindingfamilyproteinisoform1[Theobr...
1264	C118764	42.97	46.26	20.63	ref|XP_010686544.1|PREDICTED:clathrinlightchain2[Betavulg...
1265	C118784	45.87	77.9	33.65	gb|AAH03883.1|CDNAsequenceBC003883[Musmusculus]
1266	C118804	54.73	17.73	19.98	gb|AAB39950.1|xyloglucanendotransglycosylase[Tropaeolummajus]
1267	C118828	26.27	38.94	6.9	ref|XP_010686214.1|PREDICTED:2-aminoethanethioldioxygenase-li...
1268	C118836	42.5	53.42	25.53	ref|XP_004161493.1|PREDICTED:activatorof90kDaheatshockpr...
1269	C118848	57.5	53.42	27.47	gb|KCW68229.1|hypotheticalproteinEUGRSUZ_F01883[Eucalyptusg...
1270	C118850	10.83	23.08	8.7	gb|KNA03352.1|hypotheticalproteinSOVF_210030[Spinaciaoleracea]
1271	C118874	10.61	9.29	8.5	gb|KFK25879.1|hypotheticalproteinAALP_AA8G174100[Arabisalpina]
1272	C118892	142.9	100.25	50.46	ref|XP_011101833.1|PREDICTED:28kDaribonucleoprotein	chlorop...
1273	C118898	26.73	27.59	5.58	ref|XP_007131714.1|hypotheticalproteinPHAVU_011G035700g[Phas...
1274	C118902	432.46	336.22	130.26	ref|XP_004299336.1|PREDICTED:ribulose-phosphate3-epimerase	c...
1275	C118906	12.02	33.33	3.46	ref|XP_011100039.1|PREDICTED:serine/threonine-proteinkinaseS...
1276	C118908	28.6	34.62	8.66	ref|XP_010672146.1|PREDICTED:proteinfarnesyltransferase/geran...
1277	C118958	76.19	73.61	11.31	gb|KNA08137.1|hypotheticalproteinSOVF_165350[Spinaciaoleracea]
1278	C119016	56.07	56.16	9.35	ref|XP_002269068.1|PREDICTED:uncharacterizedproteinLOC100264...
1279	C119018	35.95	43.31	8.77	gb|KNA19004.1|hypotheticalproteinSOVF_065630isoformB[Spina...
1280	C119022	273.79	184.8	83.35	ref|XP_002512963.1|cysteineprotease	putative[Ricinuscommuni...
1281	C119034	28.73	45.66	12.96	ref|XP_007042496.1|Calcium-dependentlipid-bindingfamilyprote...
1282	C119042	34.01	32.76	5.71	ref|XP_002276591.2|PREDICTED:uncharacterizedproteinLOC100248...
1283	C119044	12.91	54	17.89	ref|XP_010679093.1|PREDICTED:aldose1-epimerase[Betavulgaris...
1284	C119056	20.06	5.3	11.02	ref|XP_002530452.1|3-isopropylmalatedehydrogenase	putative[R...
1285	C119068	47.65	39.1	15.45	ref|XP_008442393.1|PREDICTED:proliferation-associatedprotein...
1286	C119088	10.01	9.68	4.93	ref|XP_006376150.1|hypotheticalproteinPOPTR_0013s10260g[Popu...
1287	C119098	13.06	22.25	5.88	ref|XP_011088180.1|PREDICTED:WDrepeat-containingprotein55h...
1288	C119112	205.97	19.86	59.09	emb|CAN65529.1|hypotheticalproteinVITISV_039628[Vitisvinife...
1289	C119118	20.17	19.48	11.73	gb|KNA26017.1|hypotheticalproteinSOVF_000060isoformA[Spina...
1290	C119124	20.17	28.95	9.27	ref|XP_008367568.1|PREDICTED:serine/threonine-proteinkinase1...
1291	C119152	288.99	123.31	80.25	ref|XP_010687280.1|PREDICTED:uncharacterizedproteinDS12from...
1292	C119158	110.68	87.98	41.11	ref|XP_010108267.1|Malatedehydrogenase1[Morusnotabilis]>gi...
1293	C119164	24.75	18.49	9.61	ref|XP_010665633.1|PREDICTED:proteinMEMO1[Betavulgarissubs...
1294	C119188	39.7	53.03	5.45	gb|KHG30006.1|GeneraltranscriptionfactorIIEsubunit2[Gossy...
1295	C119194	29.98	30.58	8.46	ref|XP_010673828.1|PREDICTED:E3ubiquitin-proteinligaseRING1...
1296	C119210	16.08	26.23	2.63	ref|XP_003589022.1|Histonedeacetylase[Medicagotruncatula]>g...
1297	C119214	2909.47	3255.84	1310	ref|XP_007220989.1|hypotheticalproteinPRUPE_ppa005158mg[Prun...
1298	C119246	12.1	5.95	3.37	ref|XP_010676627.1|PREDICTED:uncharacterizedproteinLOC104892...
1299	C119254	44.57	44.33	18.17	ref|XP_015070228.1|PREDICTED:pyridoxalreductase	chloroplasti...
1300	C119266	88.46	144.4	57.14	ref|XP_002275990.1|PREDICTED:cysteinesynthaseisoform2[Viti...
1301	C119286	45.59	131.39	21.29	ref|XP_010670155.1|PREDICTED:uncharacterizedproteinLOC104887...
1302	C119288	10.06	7.91	6.54	ref|XP_006422262.1|hypotheticalproteinCICLE_v10005458mg[Citr...
1303	C119310	17.86	23.49	2.42	ref|XP_010669603.1|PREDICTED:26Sproteasomeregulatorysubunit...
1304	C119312	133.02	99.5	39.31	ref|XP_006284302.1|hypotheticalproteinCARUB_v10005471mg[Caps...
1305	C119328	62.75	63.77	26.62	ref|XP_010673234.1|PREDICTED:BRASSINOSTEROIDINSENSITIVE1-ass...
1306	C119340	67.61	47.03	15.24	gb|KHG27538.1|Sec-independenttranslocaseproteinTatC[Gossypi...
1307	C119360	1	34.3	0.19	ref|XP_010693140.1|PREDICTED:caffeoylshikimateesterase-like[...
1308	C119374	102.49	96.75	15.77	gb|KHG16342.1|ProteinApaG[Gossypiumarboreum]
1309	C119380	14.97	22.49	8.52	ref|XP_010676067.1|PREDICTED:F-boxproteinFBW2-like[Betavul...
1310	C119384	37.93	15.16	200.36	gb|AAM22628.1|AF428181_1expansin14precursor[Rumexpalustris]
1311	C119392	9.98	22.29	3.34	ref|XP_010679718.1|PREDICTED:randomslugprotein5[Betavulga...
1312	C119394	137.73	92.9	47.08	ref|XP_010678095.1|PREDICTED:adenosinekinase2-like[Betavul...
1313	C119396	64.27	56	20.2	ref|XP_010087063.1|hypotheticalproteinL484_012308[Morusnota...
1314	C119416	87.28	82.26	18.5	ref|XP_002524410.1|Plastid-lipid-associatedprotein	chloroplas...
1315	C119420	45.59	44.32	11.46	gb|KMT14753.1|hypotheticalproteinBVRB_4g075190[Betavulgaris...
1316	C119424	88.72	23.64	12	ref|XP_003517430.1|PREDICTED:mitochondrialuncouplingprotein...
1317	C119440	9.14	7.99	9.04	ref|XP_010672723.1|PREDICTED:uncharacterizedproteinLOC104889...
1318	C119454	66.54	200.35	64.31	gb|KNA11766.1|hypotheticalproteinSOVF_131710[Spinaciaoleracea]
1319	C119462	14.27	19.13	7	ref|XP_002269621.1|PREDICTED:methyltransferase-likeprotein10...
1320	C119464	53.93	58.64	18.96	ref|XP_007035779.1|Ubiquitin-conjugatingenzyme32[Theobromac...
1321	C119474	81	109.92	16.19	ref|XP_011083718.1|PREDICTED:formin-1isoformX1[Sesamumindi...
1322	C119484	94.21	79.05	26.28	ref|XP_011084521.1|PREDICTED:proteinphosphatase2C57[Sesamu...
1323	C119526	25.44	67.98	5.86	ref|XP_009621495.1|PREDICTED:serine/threonine-proteinphosphat...
1324	C119530	10.45	10.04	2.2	ref|XP_002263213.1|PREDICTED:probablereplicationfactorCsub...
1325	C119586	19.22	36.21	5.1	ref|XP_002278325.1|PREDICTED:uncharacterizedproteinLOC100246...
1326	C119616	56.38	54.4	8.91	ref|XP_010671332.1|PREDICTED:caffeicacid3-O-methyltransferas...
1327	C119626	322.64	445.69	175.25	sp|Q9FSF0.1|MDH_TOBACRecName:Full=Malatedehydrogenase;Short=...
1328	C119664	44.13	61.25	16.86	gb|KNA10531.1|hypotheticalproteinSOVF_143510[Spinaciaoleracea]
1329	C119698	23.14	31.28	10.83	ref|XP_010695420.1|PREDICTED:staphylococcal-likenucleaseCAN2...
1330	C119716	72.8	140.17	94.65	gb|AHF21584.1|lateembryogenesisabundantprotein[Tamarixhisp...
1331	C119728	252.37	238.09	123.08	ref|XP_010667471.1|PREDICTED:thioredoxin-likeproteinCDSP32	...
1332	C119734	13.38	26.87	4.86	ref|XP_010693442.1|PREDICTED:probablefructokinase-7[Betavul...
1333	C119744	133.15	105.82	39.42	ref|XP_008467310.1|PREDICTED:probablesuccinyl-CoAligase[ADP...
1334	C119804	19.08	30.32	14.85	gb|KNA21546.1|hypotheticalproteinSOVF_042210[Spinaciaoleracea]
1335	C119810	45.8	54.2	20.56	gb|ABV60089.1|trans-2-enoyl-CoAreductase[Gossypiumhirsutum]
1336	C119836	64.99	78.28	47.78	gb|KDP25613.1|hypotheticalproteinJCGZ_20769[Jatrophacurcas]
1337	C119884	223.95	121.53	61.82	gb|KNA23573.1|hypotheticalproteinSOVF_023780[Spinaciaoleracea]
1338	C119898	18.91	25.77	10.64	ref|XP_010269851.1|PREDICTED:caseinkinaseIIsubunitbeta-lik...
1339	C119902	8.59	11.6	5.32	ref|XP_010691872.1|PREDICTED:BRCA1-AcomplexsubunitBRE[Beta...
1340	C119910	38.67	44.85	13.24	ref|XP_010092212.1|hypotheticalproteinL484_003302[Morusnota...
1341	C119916	78.17	119.77	28.68	gb|KDP45603.1|hypotheticalproteinJCGZ_17210[Jatrophacurcas]
1342	C119918	17.92	18.93	14.16	ref|XP_010251422.1|PREDICTED:uncharacterizedproteinLOC104593...
1343	C119934	23.41	30.79	6.72	ref|XP_002276752.1|PREDICTED:uncharacterizedproteinLOC100259...
1344	C11995	0	0	0	ref|XP_002271083.1|PREDICTED:peroxidase17[Vitisvinifera]
1345	C119952	0.76	4.59	0.35	ref|XP_009609798.1|PREDICTED:probablegalacturonosyltransferas...
1346	C119963	41.58	69.4	19.22	ref|XP_010266367.1|PREDICTED:pre-mRNA-splicingfactorsyf2-lik...
1347	C119977	29.43	45.48	10.76	ref|XP_007214850.1|hypotheticalproteinPRUPE_ppa006690mg[Prun...
1348	C119985	49.1	104.03	3.87	ref|XP_009611675.1|PREDICTED:uncharacterizedproteinLOC104105...
1349	C120007	471.65	303.45	36.18	ref|XP_002282532.1|PREDICTED:dualspecificityproteinphosphat...
1350	C120021	33.26	19.8	14.56	ref|XP_010691923.1|PREDICTED:xylulose5-phosphate/phosphatetr...
1351	C120025	18.31	20.42	7.19	ref|XP_009366247.1|PREDICTED:mediator-associatedprotein1-lik...
1352	C120031	27.19	41.17	11.05	ref|XP_010673643.1|PREDICTED:heterogeneousnuclearribonucleop...
1353	C120047	42.22	41.27	11.89	ref|XP_010692640.1|PREDICTED:ribosomematurationproteinSBDS-...
1354	C120055	85.63	122.91	46.97	gb|KNA17095.1|hypotheticalproteinSOVF_083340[Spinaciaoleracea]
1355	C120065	149.12	10.25	29.51	ref|XP_010278692.1|PREDICTED:peroxidase42-like[Nelumbonucif...
1356	C120073	84.67	80.2	46.83	ref|XP_011094409.1|PREDICTED:fructose-bisphosphatealdolasecy...
1357	C120095	31.49	36.35	9.75	ref|XP_002264051.1|PREDICTED:mitochondrialimportreceptorsub...
1358	C120107	471.82	717.21	193.94	gb|ABQ10199.1|cysteineproteaseCp1[Actinidiadeliciosa]
1359	C120123	8.22	18.03	17.53	gb|KDO80735.1|hypotheticalproteinCISIN_1g012045mg[Citrussin...
1360	C120135	65.85	102.42	3.46	ref|XP_003525919.1|PREDICTED:3-oxo-Delta(4	5)-steroid5-beta-r...
1361	C120141	55.59	40.34	57.34	ref|XP_010100804.1|Auxin-inducedinrootculturesprotein12[M...
1362	C120167	115.29	22.8	20.58	gb|KNA16486.1|hypotheticalproteinSOVF_088830[Spinaciaoleracea]
1363	C120187	31.43	53.84	25.04	ref|XP_007205691.1|hypotheticalproteinPRUPE_ppa009701mg[Prun...
1364	C120213	46.04	18.09	5.34	gb|KNA21609.1|hypotheticalproteinSOVF_041620[Spinaciaoleracea]
1365	C120265	35.32	50.08	11.68	ref|XP_010102070.1|hypotheticalproteinL484_009013[Morusnota...
1366	C120283	24.7	21.75	11.64	gb|KNA21133.1|hypotheticalproteinSOVF_046170[Spinaciaoleracea]
1367	C120285	94.94	100.66	25.51	gb|KDP39754.1|hypotheticalproteinJCGZ_02774[Jatrophacurcas]
1368	C120315	152.58	113.66	64.61	ref|XP_010678711.1|PREDICTED:cytochromec1-2	hemeprotein	mi...
1369	C120363	65.81	42.01	30.31	ref|XP_010683726.1|PREDICTED:uncharacterizedproteinLOC104898...
1370	C120369	20.7	21.45	21.95	gb|KJB43030.1|hypotheticalproteinB456_007G180500[Gossypiumr...
1371	C120381	83.28	79.99	18.88	ref|XP_010678312.1|PREDICTED:pyruvatedehydrogenaseE1compone...
1372	C120405	20.64	27.09	6.11	gb|EYU39267.1|hypotheticalproteinMIMGU_mgv1a011190mg[Erythra...
1373	C120415	23.36	33.92	9.49	gb|KDP28586.1|hypotheticalproteinJCGZ_14357[Jatrophacurcas]
1374	C120421	21.35	40.61	8.81	ref|XP_010671588.1|PREDICTED:proteinSGT1homologB-like[Beta...
1375	C120427	242.31	137.14	68.58	ref|XP_011098348.1|PREDICTED:mpv17-likeproteinisoformX2[Se...
1376	C120445	136.17	113.07	62.21	ref|XP_002531297.1|dtdp-glucose4-6-dehydratase	putative[Rici...
1377	C120449	70.26	15.13	23.16	gb|ACQ99190.1|flavanone-3-hydroxylase[Fagopyrumtataricum]
1378	C120507	176.32	172.2	65.02	ref|XP_010686618.1|PREDICTED:ankyrinrepeatdomain-containing...
1379	C120519	166.68	147.51	103.42	ref|XP_010257633.1|PREDICTED:mitochondrialdicarboxylate/trica...
1380	C120537	214.33	484.08	175.38	ref|XP_002281642.1|PREDICTED:31kDaribonucleoprotein	chlorop...
1381	C120539	143.11	77.86	34.17	ref|XP_010684951.1|PREDICTED:alcoholdehydrogenase3-likeisof...
1382	C120541	31.02	1.45	6.53	gb|KMT17559.1|hypotheticalproteinBVRB_2g036990[Betavulgaris...
1383	C120547	1133.96	790.45	269.77	ref|XP_011028086.1|PREDICTED:phosphoribulokinase	chloroplasti...
1384	C120553	20.35	28.49	13.04	ref|XP_010666265.1|PREDICTED:12-oxophytodienoatereductase3-l...
1385	C120591	168.44	463.11	228.07	gb|KCW50579.1|hypotheticalproteinEUGRSUZ_J00292[Eucalyptusg...
1386	C120597	15.94	14.89	5.82	ref|XP_006452980.1|hypotheticalproteinCICLE_v10008663mg[Citr...
1387	C120627	124.2	61.81	15.27	ref|XP_011011738.1|PREDICTED:pheophytinase	chloroplastic[Pop...
1388	C120629	97.21	140.05	27.88	ref|XP_015076781.1|PREDICTED:ATP-citratesynthasealphachain...
1389	C120633	29.46	15.15	6.14	ref|XP_010680572.1|PREDICTED:uncharacterizedproteinLOC104895...
1390	C120657	53.67	58.16	13.91	gb|KNA06712.1|hypotheticalproteinSOVF_178490isoformA[Spina...
1391	C120663	56.34	65.49	19.21	gb|KDP25080.1|hypotheticalproteinJCGZ_22615[Jatrophacurcas]
1392	C120681	8	15.02	3.3	ref|XP_007215463.1|hypotheticalproteinPRUPE_ppa006440mg[Prun...
1393	C120685	38.75	64.02	16.18	ref|XP_010686735.1|PREDICTED:fumarylacetoacetase[Betavulgari...
1394	C120687	52.26	106.91	17.17	ref|XP_010691642.1|PREDICTED:uncharacterizedproteinLOC104904...
1395	C120707	366.49	85.59	91.87	dbj|BAJ33659.1|unnamedproteinproduct[Thellungiellahalophila]
1396	C120763	109.12	122.1	88.4	ref|NP_001289994.1|calreticulinprecursor[Betavulgarissubsp....
1397	C120779	43.44	38.83	13.72	ref|XP_010683481.1|PREDICTED:uncharacterizedproteinLOC104898...
1398	C120781	21.46	25.97	7.51	gb|KDP27264.1|hypotheticalproteinJCGZ_19963[Jatrophacurcas]
1399	C120811	199.17	26.82	23.79	gb|ABB13608.1|chalconesynthase2[Rheumpalmatum]
1400	C120819	60.85	49.37	194.94	gb|KDP27025.1|hypotheticalproteinJCGZ_20960[Jatrophacurcas]
1401	C120825	21.78	14.11	8.14	ref|XP_006467453.1|PREDICTED:pyruvatedehydrogenaseE1compone...
1402	C120829	15.43	22.88	3.75	ref|XP_010106105.1|UDP-glycosyltransferase76F1[Morusnotabili...
1403	C120849	13.82	22.05	5.2	gb|KNA09254.1|hypotheticalproteinSOVF_155190[Spinaciaoleracea]
1404	C120851	6.82	33.46	0.81	ref|XP_011092105.1|PREDICTED:probableproteinphosphatase2C3...
1405	C120895	121.92	82.82	47.72	ref|XP_009338312.1|PREDICTED:ATPsynthasesubunitgamma	mitoc...
1406	C120909	29.74	29.38	8.24	ref|XP_010691857.1|PREDICTED:putativeERlumenprotein-retaini...
1407	C120917	24.16	22.21	14.36	gb|KJB10382.1|hypotheticalproteinB456_001G198400[Gossypiumr...
1408	C120923	59.91	67.21	35.16	gb|KDP34925.1|hypotheticalproteinJCGZ_09213[Jatrophacurcas]
1409	C120951	19.57	14.55	6.43	gb|KDP23997.1|hypotheticalproteinJCGZ_25385[Jatrophacurcas]
1410	C120953	11.95	1.55	28.46	ref|XP_007038770.1|HXXXD-typeacyl-transferasefamilyprotein[...
1411	C120955	25.26	38.51	9.48	ref|XP_006474420.1|PREDICTED:uncharacterizedproteinLOC102621...
1412	C120957	62.29	105.01	34.71	ref|XP_007049203.1|PDI-like2-2[Theobromacacao]>gi|508701464...
1413	C120989	59	59.67	27.08	ref|XP_010674624.1|PREDICTED:transmembraneemp24domain-contai...
1414	C12099	0	0	0	gb|KJB51796.1|hypotheticalproteinB456_008G232000[Gossypiumr...
1415	C121001	13.95	4.62	11.2	gb|KNA25161.1|hypotheticalproteinSOVF_008870[Spinaciaoleracea]
1416	C121011	473	231.54	138.28	gb|KHG28838.1|hypotheticalproteinF383_10336[Gossypiumarboreum]
1417	C121111	36	20.89	10.46	gb|KNA10841.1|hypotheticalproteinSOVF_140270	partial[Spinac...
1418	C121119	58.31	76.04	15.99	ref|XP_011071319.1|PREDICTED:pyruvatedehydrogenase(acetyl-tr...
1419	C121125	622.52	619.15	296.05	ref|XP_010062976.1|PREDICTED:thiaminethiazolesynthase1	chl...
1420	C121135	66.81	118.09	46.58	emb|CAN75176.1|hypotheticalproteinVITISV_016687[Vitisvinifera]
1421	C121147	30.77	65.04	18.63	ref|XP_010673076.1|PREDICTED:uncharacterizedproteinLOC104889...
1422	C121165	57.84	71.57	12.45	ref|XP_010676120.1|PREDICTED:DNAdamage-inducibleprotein1[B...
1423	C121209	68.08	71.24	23.79	ref|XP_012464314.1|PREDICTED:26Sproteaseregulatorysubunit6...
1424	C121219	13.3	17.91	11.73	ref|XP_010037365.1|PREDICTED:biotinsynthase-like[Eucalyptus...
1425	C121245	454.39	136.29	291.48	gb|ABH09493.1|RD22-likeprotein[Knorringiasibirica]
1426	C121247	20.82	32.57	7.95	ref|XP_010091506.1|Activatingsignalcointegrator1[Morusnota...
1427	C121265	205.93	229.31	65.52	ref|XP_010907756.1|PREDICTED:cathepsinB-like[Elaeisguineensis]
1428	C121277	2313.13	640.11	723.64	gb|KMT02867.1|hypotheticalproteinBVRB_8g194450[Betavulgaris...
1429	C121285	111.11	136.04	32.59	gb|AGC54441.1|26SproteasomeATPaseregulatorysubunit6[Capsi...
1430	C121295	67.07	56.08	9.92	ref|XP_007202172.1|hypotheticalproteinPRUPE_ppa006528mg[Prun...
1431	C121299	17.34	45.32	4.03	ref|XP_002284912.1|PREDICTED:uncharacterizedproteinLOC100250...
1432	C121301	101.03	52.01	25.09	ref|XP_015082789.1|PREDICTED:uncharacterizedoxidoreductaseAt...
1433	C121307	122.46	198.81	65.34	gb|KNA25230.1|hypotheticalproteinSOVF_008360[Spinaciaoleracea]
1434	C121321	26.49	26.06	9.9	gb|KNA16175.1|hypotheticalproteinSOVF_091490isoformA[Spina...
1435	C121331	16.14	15.02	4.33	ref|XP_010695313.1|PREDICTED:probableubiquitinreceptorRAD23...
1436	C121341	19.28	20.66	7.87	ref|XP_010683678.1|PREDICTED:sortingnexin1[Betavulgarissu...
1437	C121353	76.64	66.58	25.89	ref|XP_002267189.2|PREDICTED:uncharacterizedproteinLOC100245...
1438	C121355	293.63	181.95	66.25	sp|P29344.1|RR1_SPIOLRecName:Full=30SribosomalproteinS1	ch...
1439	C121461	76.7	71.9	32.39	ref|XP_002271401.1|PREDICTED:NADHdehydrogenase[ubiquinone]1...
1440	C121467	62.26	31.72	53.09	ref|XP_004249594.1|PREDICTED:tubulinbeta-1chain-like[Solanu...
1441	C121559	91.19	136.3	42.42	ref|NP_172333.1|atypicalCYSHISrichthioredoxin4[Arabidops...
1442	C121567	130.27	110.36	39.83	gb|KDP45362.1|hypotheticalproteinJCGZ_09611[Jatrophacurcas]
1443	C121611	17.61	26.28	8.1	gb|KMT02911.1|hypotheticalproteinBVRB_8g194870[Betavulgaris...
1444	C121625	27.52	35.21	12.59	ref|XP_002282804.2|PREDICTED:uncharacterizedproteinLOC100263...
1445	C121641	149.33	39.17	65.98	gb|KHG04493.1|Glutaminesynthetaseleafisozyme	chloroplastic...
1446	C121661	88.48	67.59	24.06	ref|XP_010690562.1|PREDICTED:uncharacterizedproteinLOC104904...
1447	C121675	31.49	33.89	6.12	gb|KNA08873.1|hypotheticalproteinSOVF_158790[Spinaciaoleracea]
1448	C121707	73.74	63.06	69.1	gb|AAL26877.1|AF315600_1ACP-stearoyldesaturase[Bassiascoparia]
1449	C121717	112.4	215.25	44.85	gb|KDO86712.1|hypotheticalproteinCISIN_1g018568mg[Citrussin...
1450	C121733	53.61	101.27	25.19	ref|XP_010645690.1|PREDICTED:aminoacylase-1isoformX2[Vitis...
1451	C121737	42.86	42.16	10.36	ref|XP_010248918.1|PREDICTED:probableaspartylaminopeptidase...
1452	C12183	0	0	0	gb|AAM65414.1|40SribosomalproteinS17-like[Arabidopsisthali...
1453	C121843	25.07	50.2	9.38	ref|XP_007202066.1|hypotheticalproteinPRUPE_ppa005923mg[Prun...
1454	C121845	87.54	304.42	15.09	gb|KJB43194.1|hypotheticalproteinB456_007G188300[Gossypiumr...
1455	C121865	28.94	24.75	12.13	ref|XP_002264558.1|PREDICTED:26Sproteasomenon-ATPaseregulat...
1456	C121875	17.91	20.64	5.25	ref|XP_010671511.1|PREDICTED:polypyrimidinetract-bindingprot...
1457	C121883	23.86	60.77	4.37	gb|KDP35742.1|hypotheticalproteinJCGZ_10514[Jatrophacurcas]
1458	C121885	46.31	19.93	11.81	ref|XP_010257980.1|PREDICTED:proteinCOBRA-likeisoformX1[Ne...
1459	C121903	37.29	27.17	8.44	dbj|BAU24783.1|CYP74B24[Camelliasinensis]
1460	C121905	28.2	41.88	11.35	ref|XP_010673774.1|PREDICTED:uncharacterizedproteinLOC104890...
1461	C121917	248.45	242.82	69.9	gb|ABI35909.1|monodehydroascorbatereductase[Rheumaustrale]
1462	C121921	45.81	46.97	24.83	ref|XP_012456375.1|PREDICTED:7-dehydrocholesterolreductase[G...
1463	C12193	0	0	0	ref|XP_011079961.1|PREDICTED:glycylpeptideN-tetradecanoyltran...
1464	C121931	30.62	57.97	8.27	ref|XP_007010314.1|GHMPkinasefamilyproteinisoform1[Theobr...
1465	C121945	71	66.48	26.96	ref|XP_007036962.1|Uncharacterizedproteinisoform2[Theobroma...
1466	C121977	93.87	74.61	42.15	dbj|BAD83779.1|tryptophansynthasebetasubunit[Polygonumtinc...
1467	C121979	68.23	195.37	39.7	gb|KNA03546.1|hypotheticalproteinSOVF_208140[Spinaciaoleracea]
1468	C122053	32.78	29.58	16.29	ref|XP_007209295.1|hypotheticalproteinPRUPE_ppa007764mg[Prun...
1469	C122073	17.52	26.24	8.56	gb|KNA16998.1|hypotheticalproteinSOVF_083960[Spinaciaoleracea]
1470	C122093	32.47	40.4	13.37	ref|XP_002266593.2|PREDICTED:dihydrolipoyllysine-residuesucci...
1471	C122129	26.38	58.07	10.34	gb|KDO63402.1|hypotheticalproteinCISIN_1g014750mg[Citrussin...
1472	C122151	61.82	117.49	32.67	gb|KNA15719.1|hypotheticalproteinSOVF_095580[Spinaciaoleracea]
1473	C122165	68.74	100.76	36.59	ref|NP_001051012.1|Os03g0702800[OryzasativaJaponicaGroup]>...
1474	C122183	16.87	28.79	12.14	ref|XP_010260501.1|PREDICTED:auxineffluxcarriercomponent4-...
1475	C122197	222.97	273.22	93.53	ref|XP_010683886.1|PREDICTED:enolase[Betavulgarissubsp.vul...
1476	C122213	105.23	126.1	32.72	ref|XP_010687643.1|PREDICTED:serinecarboxypeptidaseII-2[Bet...
1477	C122257	94.82	67.55	58.3	ref|XP_010686344.1|PREDICTED:magnesium-chelatasesubunitChlI	...
1478	C122261	69.94	74.37	41.91	gb|KNA20267.1|hypotheticalproteinSOVF_053990[Spinaciaoleracea]
1479	C122301	20.19	1.74	5.7	ref|XP_002283935.1|PREDICTED:3-ketoacyl-CoAsynthase11[Vitis...
1480	C122303	26.15	6.95	7.5	ref|XP_002270736.1|PREDICTED:cytochromeP45077A2[Vitisvinif...
1481	C122315	49.34	83.43	12.32	gb|KNA20890.1|hypotheticalproteinSOVF_048260[Spinaciaoleracea]
1482	C122351	31.07	53.77	11.72	ref|XP_010682632.1|PREDICTED:uncharacterizedproteinLOC104897...
1483	C122353	35.2	47.69	13.79	ref|XP_004141061.1|PREDICTED:T-complexprotein1subunitbeta-...
1484	C122371	73.23	117.98	23.64	gb|ADD10719.1|acetyl-CoAC-acetyltransferaseprotein[Camellia...
1485	C122401	16.52	16.48	4.79	emb|CBI30629.3|unnamedproteinproduct[Vitisvinifera]
1486	C122413	27.23	38.43	11.62	gb|KJB34900.1|hypotheticalproteinB456_006G089300[Gossypiumr...
1487	C122475	65.7	37.33	12.88	ref|XP_010673925.1|PREDICTED:zincfingerCCCHdomain-containin...
1488	C122501	7.28	16.67	8.12	ref|XP_004142750.1|PREDICTED:heatshockcognate70kDaprotein...
1489	C122503	119.41	106.39	25.7	ref|XP_010652187.1|PREDICTED:beta-glucosidase11-likeisoform...
1490	C122523	20.92	27.92	13.36	ref|XP_010277012.1|PREDICTED:low-temperature-inducedcysteine...
1491	C122555	16.62	9.82	6.18	gb|KNA10604.1|hypotheticalproteinSOVF_142140[Spinaciaoleracea]
1492	C12257	0	0	0	ref|XP_003634295.1|PREDICTED:uncharacterizedproteinLOC100248...
1493	C122591	65.66	51.38	5.74	ref|XP_010274992.1|PREDICTED:uncharacterizedproteinLOC104610...
1494	C122607	25.11	15.52	4	ref|XP_010674979.1|PREDICTED:gibberellinreceptorGID1C[Beta...
1495	C122615	20.91	19.33	11.71	gb|KNA19467.1|hypotheticalproteinSOVF_061380[Spinaciaoleracea]
1496	C122617	734.04	652.23	294.69	sp|P19866.2|G3PA_SPIOLRecName:Full=Glyceraldehyde-3-phosphate...
1497	C122627	25.34	35.32	68.61	gb|ALF04039.1|ATPsynthaseF1subunit1(mitochondrion)[Cannab...
1498	C122653	72.11	70.99	39.79	ref|XP_008235103.1|PREDICTED:blue-lightphotoreceptorPHR2[Pr...
1499	C122655	6.57	13.92	6.37	ref|XP_010684875.1|PREDICTED:rasGTPase-activatingprotein-bin...
1500	C122721	34.34	34.24	9.85	ref|XP_010689039.1|PREDICTED:heterogeneousnuclearribonucleop...
1501	C122723	24.86	42.69	14.96	ref|XP_010670014.1|PREDICTED:chorismatesynthase1	chloroplas...
1502	C122739	206.55	213.92	128.13	gb|KDP31022.1|hypotheticalproteinJCGZ_11398[Jatrophacurcas]
1503	C122771	353.78	125.2	70.71	gb|KNA04660.1|hypotheticalproteinSOVF_197610[Spinaciaoleracea]
1504	C122779	35.19	11.81	10.93	ref|XP_004237151.1|PREDICTED:cytochromeP45086B1-like[Solanu...
1505	C122793	20.32	30.02	12.34	ref|XP_002529199.1|nucleolysintia-1	putative[Ricinuscommuni...
1506	C122807	28.49	61.05	20.49	ref|XP_010246647.1|PREDICTED:aspartate	glycine	lysineandse...
1507	C12281	0	0	0	gb|KJB83329.1|hypotheticalproteinB456_013G241200[Gossypiumr...
1508	C122829	52.53	72.82	18.07	ref|XP_007017882.1|PAMdomain(PCI/PINTassociatedmodule)prot...
1509	C122873	24.15	118.94	9.36	ref|XP_010688509.1|PREDICTED:xyloseisomeraseisoformX2[Beta...
1510	C122877	43.99	88.85	15.12	ref|XP_010262526.1|PREDICTED:oxysterol-bindingprotein-related...
1511	C122909	42.19	29	11.62	gb|AAV64030.1|5-enolpyruvylshikimate3-phosphatesynthase[Camp...
1512	C122913	54.8	117.53	32.02	ref|XP_002280601.1|PREDICTED:RNA-bindingpost-transcriptional...
1513	C122923	16.2	3.07	7.01	gb|KNA04149.1|hypotheticalproteinSOVF_202360[Spinaciaoleracea]
1514	C122979	27.09	62.46	5.18	gb|KMT10808.1|hypotheticalproteinBVRB_5g114620isoformB[Bet...
1515	C123017	16.23	29.64	7.54	ref|XP_010691005.1|PREDICTED:farupstreamelement-bindingprot...
1516	C123023	50.7	79.18	16.07	ref|XP_010558967.1|PREDICTED:pyruvatekinase	cytosolicisozym...
1517	C123041	85.5	70.59	27.03	ref|XP_002283310.1|PREDICTED:mitochondrial-processingpeptidas...
1518	C123043	36.78	27.35	10.14	ref|XP_014518934.1|PREDICTED:U-boxdomain-containingprotein4...
1519	C123073	24.77	42.02	14.43	gb|KNA04652.1|hypotheticalproteinSOVF_197680[Spinaciaoleracea]
1520	C123085	15.09	15.41	4.96	gb|KHG24292.1|ChaperoninCPN60-2	mitochondrial[Gossypiumarbo...
1521	C123097	34.82	42.23	35.2	ref|XP_002513951.1|Phospho-2-dehydro-3-deoxyheptonatealdolase...
1522	C123115	38.45	12.85	4.82	ref|XP_012071865.1|PREDICTED:sugartransporterERD6-like6[Ja...
1523	C123131	25.5	19.6	13.57	gb|KNA15839.1|hypotheticalproteinSOVF_094710isoformB[Spina...
1524	C123141	15.49	40.6	10.08	ref|XP_006434325.1|hypotheticalproteinCICLE_v10000887mg[Citr...
1525	C123145	87.97	47.79	8.72	ref|XP_012080932.1|PREDICTED:solanesyldiphosphatesynthase2	...
1526	C123197	164.58	762.88	25.6	ref|XP_007209867.1|hypotheticalproteinPRUPE_ppa003812mg[Prun...
1527	C123219	69.99	83.34	20.5	ref|XP_002284370.1|PREDICTED:probablemitochondrial-processing...
1528	C123255	39.89	48.8	9.9	ref|XP_010678052.1|PREDICTED:probableADP-ribosylationfactor...
1529	C123299	44.05	12.43	26.43	ref|NP_001268154.1|CBL-interactingproteinkinase07[Vitisvin...
1530	C123315	19	32.03	6.68	ref|XP_003632175.1|PREDICTED:phosphoinositidephospholipaseC...
1531	C123325	56.74	113.74	21.42	ref|XP_011097445.1|PREDICTED:eukaryotictranslationinitiation...
1532	C123381	31.19	21.57	14.19	gb|KNA18951.1|hypotheticalproteinSOVF_065980[Spinaciaoleracea]
1533	C123387	18.42	4.85	7.97	ref|XP_010678709.1|PREDICTED:nucleobase-ascorbatetransporter...
1534	C123435	45.83	57.37	22.56	gb|KDP26716.1|hypotheticalproteinJCGZ_17874[Jatrophacurcas]
1535	C123479	234.86	119.32	37.47	ref|XP_006481053.1|PREDICTED:omega-3fattyaciddesaturase	ch...
1536	C123481	36.27	31.23	7.42	gb|KJB36954.1|hypotheticalproteinB456_006G184000[Gossypiumr...
1537	C123509	32.92	50.84	13.86	ref|XP_002282088.1|PREDICTED:T-complexprotein1subunittheta...
1538	C123535	17.77	15.78	11.9	ref|XP_007207129.1|hypotheticalproteinPRUPE_ppa003012mg[Prun...
1539	C123641	30.11	80.85	7.09	ref|XP_010690585.1|PREDICTED:3-hydroxy-3-methylglutaryl-coenzy...
1540	C123657	17.56	40.56	9.99	ref|XP_012453227.1|PREDICTED:endoglucanase25-like[Gossypium...
1541	C123769	18.42	11.58	1.97	gb|KNA18805.1|hypotheticalproteinSOVF_067510[Spinaciaoleracea]
1542	C123781	45.33	75.42	50.06	ref|XP_009592769.1|PREDICTED:luminal-bindingprotein5[Nicoti...
1543	C123795	23.09	30.24	13.03	ref|XP_012083764.1|PREDICTED:NAD-dependentmalicenzyme62kDa...
1544	C123887	26.27	20.46	8.95	dbj|BAT86936.1|hypotheticalproteinVIGAN_05026900[Vignaangul...
1545	C123913	91.6	289.09	68.26	ref|XP_002285750.1|PREDICTED:uncharacterizedproteinLOC100253...
1546	C12397	0	0	0	ref|XP_004229423.1|PREDICTED:peroxiredoxin-2F	mitochondrial-l...
1547	C123997	117.81	198.79	77.33	ref|XP_010688794.1|PREDICTED:polyadenylate-bindingprotein2-l...
1548	C124041	102.25	95.51	24.33	ref|XP_010676186.1|PREDICTED:elongationfactorG-2	chloroplas...
1549	C124073	151.22	120.07	77.46	gb|KNA17728.1|hypotheticalproteinSOVF_077450[Spinaciaoleracea]
1550	C124201	354.86	190.42	106.23	gb|KJB65560.1|hypotheticalproteinB456_010G101200[Gossypiumr...
1551	C12449	0	0	0	gb|KCW77642.1|hypotheticalproteinEUGRSUZ_D01944[Eucalyptusg...
1552	C12453	0	0	0	ref|XP_007205819.1|hypotheticalproteinPRUPE_ppa010839mg[Prun...
1553	C12543	0	0	0	ref|XP_008378444.1|PREDICTED:replicationfactorCsubunit3-li...
1554	C12569	0	0	0	ref|XP_010679368.1|PREDICTED:probabledimethyladenosinetransf...
1555	C12591	0	0	0	gb|AAD03394.1|ATPasebetasubunit[Nicotianasylvestris]
1556	C12629	0	0	0	ref|XP_010680869.1|PREDICTED:uncharacterizedproteinLOC104895...
1557	C12679	0	0	0	gb|AFW57891.1|hypotheticalproteinZEAMMB73_676116[Zeamays]
1558	C12711	0	0	0	gb|KMS98489.1|hypotheticalproteinBVRB_4g091820[Betavulgaris...
1559	C12713	0	0	0	ref|XP_009381969.1|PREDICTED:proteindisulfideisomerase-like...
1560	C12725	0	0	0	gb|KRG94653.1|hypotheticalproteinGLYMA_19G099600[Glycinemax]
1561	C12739	0	0	0	ref|XP_009420042.1|PREDICTED:U6snRNA-associatedSm-likeprote...
1562	C12755	0	0	0	gb|KHN14298.1|Alpha-glucosidase[Glycinesoja]
1563	C12799	0	0	0	gb|ACJ84780.1|unknown[Medicagotruncatula]
1564	C12819	0	0	0	ref|XP_006361850.1|PREDICTED:uncharacterizedproteinLOC102579...
1565	C12841	0	0	0	ref|XP_008375742.1|PREDICTED:peptidemethioninesulfoxideredu...
1566	C12879	0	0	0	ref|XP_011069825.1|PREDICTED:HDdomain-containingprotein2[S...
1567	C12881	0	0	0	ref|XP_010692993.1|PREDICTED:caffeoylshikimateesterase-likei...
1568	C12901	0	0	0	gb|KHN37081.1|Aspartate--tRNAligase	cytoplasmic[Glycinesoja]
1569	C12903	0	0	0	ref|XP_010524814.1|PREDICTED:sugartransportprotein6-like[T...
1570	C12953	0	0	0	gb|KMT12696.1|hypotheticalproteinBVRB_4g087940[Betavulgaris...
1571	C13229	0	0	0	dbj|BAS83757.1|Os03g0300000	partial[OryzasativaJaponicaGroup]
1572	C13277	0	0	0	ref|XP_008379822.1|PREDICTED:V-typeprotonATPasesubunitd2-l...
1573	C13389	0	0	0	ref|XP_013691584.1|PREDICTED:primaryamineoxidase-like[Brass...
1574	C13397	0	0	0	gb|KHN36760.1|Calcium-bindingproteinPBP1[Glycinesoja]
1575	C13407	0	0	0	ref|XP_009367904.1|PREDICTED:branched-chain-amino-acidaminotr...
1576	C13413	0	0	0	ref|XP_010686434.1|PREDICTED:uncharacterizedproteinLOC104900...
1577	C13523	0	0	0	ref|XP_002511061.1|Rhicadhesinreceptorprecursor	putative[Ri...
1578	C13563	0	0	0	ref|XP_014501552.1|PREDICTED:probablexyloglucanglycosyltrans...
1579	C13697	0	0	0	ref|XP_011102181.1|PREDICTED:ammoniumtransporter1member2-l...
1580	C13729	0	0	0	ref|XP_010062242.1|PREDICTED:E3ubiquitin-proteinligaseFANCL...
1581	C13765	0	0	0	ref|XP_002312454.2|hypotheticalproteinPOPTR_0008s13300g[Popu...
1582	C13767	0	0	0	ref|XP_010679610.1|PREDICTED:peroxidase51-like[Betavulgaris...
1583	C13809	0	0	0	gb|KHG30045.1|hypotheticalproteinF383_01577[Gossypiumarboreum]
1584	C13859	0	0	0	emb|CBI31184.3|unnamedproteinproduct[Vitisvinifera]
1585	C13873	0	0	0	ref|XP_006422503.1|hypotheticalproteinCICLE_v10030409mg	part...
1586	C13993	0	0	0	ref|XP_010275933.1|PREDICTED:putativeserine/threonine-protein...
1587	C14097	0	0	0	ref|XP_010089430.1|hypotheticalproteinL484_002731[Morusnota...
1588	C14113	0	0	0	ref|XP_010275000.1|PREDICTED:COXassemblymitochondrialprotei...
1589	C14289	0	0	0	gb|KNA16646.1|hypotheticalproteinSOVF_087160[Spinaciaoleracea]
1590	C14329	0	0	0	ref|XP_007215941.1|hypotheticalproteinPRUPE_ppa011197mg[Prun...
1591	C14333	0	0	0	ref|XP_007217726.1|hypotheticalproteinPRUPE_ppa005697mg[Prun...
1592	C14335	0	0	0	gb|ABK95254.1|unknown[Populustrichocarpa]
1593	C14425	0	0	0	ref|XP_007213689.1|hypotheticalproteinPRUPE_ppa000854mg[Prun...
1594	C14589	0	0	0	gb|EPS72140.1|hypotheticalproteinM569_02620	partial[Genlise...
1595	C14591	0	0	0	ref|XP_003611971.1|hypotheticalproteinMTR_5g019900[Medicago...
1596	C14631	0	0	0	ref|XP_008444732.1|PREDICTED:putativepentatricopeptiderepeat...
1597	C14681	0	0	0	ref|XP_011098583.1|PREDICTED:V-typeprotonATPasesubunitd2[...
1598	C14813	0	0	0	ref|XP_011470112.1|PREDICTED:uncharacterizedproteinLOC101311...
1599	C14827	0	0	0	ref|XP_010671591.1|PREDICTED:alpha-glucosidase-like[Betavulg...
1600	C14875	0	0	0	ref|XP_010686505.1|PREDICTED:pentatricopeptiderepeat-containi...
1601	C14985	0	0	0	emb|CBI25700.3|unnamedproteinproduct[Vitisvinifera]
1602	C15045	0	0	0	ref|XP_007142900.1|hypotheticalproteinPHAVU_007G026300g[Phas...
1603	C15053	0	0	0	ref|XP_010268841.1|PREDICTED:probablebeta-1	3-galactosyltrans...
1604	C15059	0	0	0	emb|CBI32680.3|unnamedproteinproduct[Vitisvinifera]
1605	C15171	0	0	0	dbj|BAH20275.1|AT1G55490[Arabidopsisthaliana]
1606	C15185	0	0	0	gb|AJD09665.1|FERONIA	partial[Cochleariaofficinalis]
1607	C15307	0	0	0	gb|EPS63971.1|hypotheticalproteinM569_10813[Genliseaaurea]
1608	C15361	0	0	0	gb|KNA14588.1|hypotheticalproteinSOVF_106180[Spinaciaoleracea]
1609	C15419	0	0	0	gb|KDO53015.1|hypotheticalproteinCISIN_1g008384mg[Citrussin...
1610	C15531	0	0	0	gb|AFK35881.1|unknown[Lotusjaponicus]
1611	C15545	0	0	0	ref|XP_006437138.1|hypotheticalproteinCICLE_v10032134mg[Citr...
1612	C15623	0	0	0	ref|XP_006577228.1|PREDICTED:F-actin-cappingproteinsubunita...
1613	C15649	0	0	0	ref|XP_004504037.1|PREDICTED:transcriptionfactorTGA4-likeis...
1614	C15685	0	0	0	ref|XP_004153393.1|PREDICTED:RNApseudourinesynthase6	chlor...
1615	C15687	0	0	0	emb|CAG27626.1|putativehistoneH2B[Populusxcanadensis]
1616	C15699	0	0	0	ref|XP_008354886.1|PREDICTED:probableinactivereceptor-likep...
1617	C15703	0	0	0	ref|XP_009590100.1|PREDICTED:uncharacterizedproteinLOC104087...
1618	C15707	0	0	0	ref|XP_006341764.1|PREDICTED:smallheatshockprotein	chlorop...
1619	C15793	0	0	0	emb|CDX86104.1|BnaC03g56190D[Brassicanapus]
1620	C15863	0	0	0	gb|ABD61730.2|26Sproteasomebetasubunit[Lupinusalbus]
1621	C15925	0	0	0	dbj|BAS98298.1|Os06g0568200	partial[OryzasativaJaponicaGroup]
1622	C15937	0	0	0	gb|KDO63588.1|hypotheticalproteinCISIN_1g0081632mg	partial[...
1623	C15979	0	0	0	ref|XP_007144280.1|hypotheticalproteinPHAVU_007G1431000g[Pha...
1624	C16001	0	0	0	ref|XP_006368703.1|glycinecleavageTfamilyprotein[Populust...
1625	C16027	0	0	0	ref|XP_007034792.1|Majorfacilitatorsuperfamilyproteinisofor...
1626	C16065	0	0	0	ref|XP_009404056.1|PREDICTED:ribosomebiogenesisproteinTSR3...
1627	C16071	0	0	0	ref|XP_010929854.1|PREDICTED:proteinSDA1homologisoformX2[...
1628	C16101	0	0	0	ref|XP_010089755.1|Sphingoidbasehydroxylase2[Morusnotabili...
1629	C16177	0	0	0	ref|XP_002281696.1|PREDICTED:auxin-inducedprotein22D[Vitis...
1630	C16279	0	0	0	ref|XP_010513109.1|PREDICTED:26Sproteasomenon-ATPaseregulat...
1631	C16281	0	0	0	ref|XP_010682993.1|PREDICTED:uncharacterizedproteinLOC104897...
1632	C16361	0	0	0	emb|CAA71495.1|peroxidase[Spinaciaoleracea]
1633	C16515	0	0	0	ref|XP_002278576.1|PREDICTED:SEC1familytransportproteinSLY...
1634	C16595	0	0	0	gb|KDO76897.1|hypotheticalproteinCISIN_1g005102mg[Citrussin...
1635	C16833	0	0	0	gb|EYU28377.1|hypotheticalproteinMIMGU_mgv1a008589mg[Erythra...
1636	C16837	0	0	0	dbj|BAD94090.1|hypotheticalprotein[Arabidopsisthaliana]
1637	C16921	0	0	0	ref|XP_006848072.1|hypotheticalproteinAMTR_s00029p00201410[A...
1638	C17019	0	0	0	ref|XP_009794548.1|PREDICTED:zinctransporter8-like[Nicotian...
1639	C17065	0	0	0	ref|XP_010559104.1|PREDICTED:RING-H2fingerproteinATL67-like...
1640	C17089	0	0	0	gb|AEW08260.1|hypotheticalprotein2_4562_01	partial[Pinusra...
1641	C17427	0	0	0	ref|XP_009796198.1|PREDICTED:rhodanese-likedomain-containing...
1642	C17431	0	0	0	gb|AIT59734.1|acetyl-CoAcarboxylase[Salviamiltiorrhiza]
1643	C17457	0	0	0	ref|XP_008363758.1|PREDICTED:decappingnucleaseDXOhomolog	c...
1644	C17521	0	0	0	ref|XP_010100280.1|Signalrecognitionparticle72kDaprotein[...
1645	C17635	0	0	0	gb|KDP34047.1|hypotheticalproteinJCGZ_07618[Jatrophacurcas]
1646	C17655	0	0	0	gb|EYU31691.1|hypotheticalproteinMIMGU_mgv1a015006mg[Erythra...
1647	C17685	0	0	0	ref|XP_004493083.1|PREDICTED:proteinMpv17-like	partial[Cice...
1648	C17715	0	0	0	gb|KDO87035.1|hypotheticalproteinCISIN_1g0080391mg	partial[...
1649	C17751	0	0	0	gb|KGN56837.1|hypotheticalproteinCsa_3G134850[Cucumissativus]
1650	C17919	0	0	0	ref|XP_010669378.1|PREDICTED:cytochromeP450711A1[Betavulga...
1651	C17927	0	0	0	gb|KJB52709.1|hypotheticalproteinB456_008G273800[Gossypiumr...
1652	C18001	0	0	0	ref|XP_007035523.1|ZincfingerC-x8-C-x5-C-x3-Htypefamilypro...
1653	C18149	0	0	0	ref|XP_010667741.1|PREDICTED:60SribosomalproteinL10a-1-like...
1654	C18177	0	0	0	gb|EPS69476.1|hypotheticalproteinM569_05286	partial[Genlise...
1655	C18203	0	0	0	ref|XP_011008030.1|PREDICTED:glucanendo-1	3-beta-glucosidase...
1656	C18235	0	0	0	ref|XP_010440196.1|PREDICTED:outerenvelopeporeprotein16-2	...
1657	C18357	0	0	0	ref|XP_010680294.1|PREDICTED:probablemannitoldehydrogenase[...
1658	C18397	0	0	0	gb|KNA25427.1|hypotheticalproteinSOVF_005420[Spinaciaoleracea]
1659	C18469	0	0	0	ref|XP_011073352.1|PREDICTED:uncharacterizedproteinAt2g39795...
1660	C18549	0	0	0	gb|AFU36090.1|calcineurinB-likeprotein1[Liliumlongiflorum]
1661	C18561	0	0	0	ref|XP_010551260.1|PREDICTED:caffeoylshikimateesterase-like[...
1662	C18585	0	0	0	ref|XP_010478332.1|PREDICTED:pyruvatekinase	cytosolicisozym...
1663	C18607	0	0	0	dbj|BAT94691.1|hypotheticalproteinVIGAN_08131400[Vignaangul...
1664	C18649	0	0	0	gb|KOM36232.1|hypotheticalproteinLR48_Vigan02g238200[Vignaa...
1665	C18657	0	0	0	ref|XP_015056451.1|PREDICTED:caffeicacid3-O-methyltransferas...
1666	C18659	0	0	0	ref|XP_012570262.1|PREDICTED:serine/threonine-proteinkinaseH...
1667	C18699	0	0	0	ref|XP_008355357.1|PREDICTED:electrontransferflavoproteinsu...
1668	C18715	0	0	0	gb|KJB48403.1|hypotheticalproteinB456_008G067200[Gossypiumr...
1669	C18847	0	0	0	ref|XP_010686256.1|PREDICTED:probableserine/threonine-protein...
1670	C18935	0	0	0	gb|KNA24674.1|hypotheticalproteinSOVF_013600[Spinaciaoleracea]
1671	C19009	0	0	0	ref|XP_006379654.1|hypotheticalproteinPOPTR_0008s082302g	par...
1672	C19033	0	0	0	ref|XP_010669371.1|PREDICTED:uncharacterizedproteinLOC104886...
1673	C19103	0	0	0	ref|XP_010479489.1|PREDICTED:phytochrome-associatedserine/thr...
1674	C19155	0	0	0	ref|XP_009368882.1|PREDICTED:topless-relatedprotein4-like[P...
1675	C19203	0	0	0	gb|KDO55844.1|hypotheticalproteinCISIN_1g0080292mg	partial[...
1676	C19215	0	0	0	gb|ABK24369.1|unknown[Piceasitchensis]
1677	C19237	0	0	0	ref|XP_010685199.1|PREDICTED:uncharacterizedproteinC23H3.12c...
1678	C19271	0	0	0	gb|KEH21834.1|nucleartransportfactor2(NTF2)familyprotein...
1679	C19299	0	0	0	ref|XP_010264844.1|PREDICTED:leucine--tRNAligase	cytoplasmic...
1680	C19359	0	0	0	gb|KJB69379.1|hypotheticalproteinB456_011G021700[Gossypiumr...
1681	C19363	0	0	0	ref|XP_007211485.1|hypotheticalproteinPRUPE_ppa007651mg[Prun...
1682	C19603	0	0	0	ref|XP_010667365.1|PREDICTED:probablemagnesiumtransporterNI...
1683	C19653	0	0	0	gb|ACQ42211.1|putativemitochondrialtypeIINAD(P)Hdehydrogen...
1684	C19737	0	0	0	ref|XP_014634370.1|PREDICTED:uncharacterizedproteinLOC100801...
1685	C19895	0	0	0	gb|ACQ42209.1|putativemitochondrialtypeIINAD(P)Hdehydrogen...
1686	C19983	0	0	0	ref|XP_009760390.1|PREDICTED:uncharacterizedproteinLOC104212...
1687	C20013	0	0	0	ref|XP_010919558.1|PREDICTED:putativeglucuronosyltransferase...
1688	C20045	0	0	0	ref|XP_004501988.1|PREDICTED:HAUSaugmin-likecomplexsubunit...
1689	C20053	0	0	0	ref|XP_006364056.1|PREDICTED:probableascorbate-specifictrans...
1690	C20083	0	0	0	gb|AFK34174.1|unknown[Lotusjaponicus]
1691	C20133	0	0	0	ref|XP_011088325.1|PREDICTED:longchainacyl-CoAsynthetase2...
1692	C20149	0	0	0	ref|XP_010552694.1|PREDICTED:putativereceptor-likeproteinki...
1693	C20237	0	0	0	ref|XP_010691421.1|PREDICTED:uncharacterizedproteinLOC104904...
1694	C20371	0	0	0	ref|XP_013710227.1|PREDICTED:histoneacetyltransferasetypeB...
1695	C20379	0	0	0	ref|XP_010656730.1|PREDICTED:RING-H2fingerproteinATL56-like...
1696	C20383	0	0	0	gb|AEQ94115.1|putativeGlu-6-Phosphatetranslocator[Elaeisgui...
1697	C20401	0	0	0	ref|XP_010539191.1|PREDICTED:leucine-richrepeatreceptorprot...
1698	C20457	0	0	0	ref|XP_009360316.1|PREDICTED:3-oxo-Delta(4	5)-steroid5-beta-r...
1699	C20463	0	0	0	ref|XP_010552817.1|PREDICTED:transcriptionrepressorOFP12-lik...
1700	C20633	0	0	0	gb|KJB54059.1|hypotheticalproteinB456_009G019000[Gossypiumr...
1701	C20637	0	0	0	gb|KRH29103.1|hypotheticalproteinGLYMA_11G097500[Glycinemax]
1702	C20709	0	0	0	ref|XP_008344489.1|PREDICTED:proteintransportproteinSec23A-...
1703	C20783	0	0	0	ref|XP_015158485.1|PREDICTED:serine/threonine-proteinkinaseN...
1704	C20905	0	0	0	ref|XP_010255074.1|PREDICTED:uncharacterizedproteinLOC104595...
1705	C21043	0	0	0	gb|KCW76162.1|hypotheticalproteinEUGRSUZ_D00546[Eucalyptusg...
1706	C21063	0	0	0	ref|XP_010689826.1|PREDICTED:uncharacterizedproteinLOC104903...
1707	C21071	0	0	0	ref|XP_008375060.1|PREDICTED:uncharacterizedmembraneprotein...
1708	C21099	0	0	0	gb|KMT11888.1|hypotheticalproteinBVRB_5g098560[Betavulgaris...
1709	C21129	0	0	0	gb|KJB74454.1|hypotheticalproteinB456_011G2959002	partial[G...
1710	C21163	0	0	0	ref|XP_010689793.1|PREDICTED:DDB1-andCUL4-associatedfactor...
1711	C21167	0	0	0	ref|XP_010914511.1|PREDICTED:3-ketoacyl-CoAsynthase11-like[...
1712	C21209	0	0	0	gb|KNA23003.1|hypotheticalproteinSOVF_028760[Spinaciaoleracea]
1713	C21221	0	0	0	gb|EPS67198.1|hypotheticalproteinM569_07576	partial[Genlise...
1714	C21259	0	0	0	emb|CBI16496.3|unnamedproteinproduct[Vitisvinifera]
1715	C21321	0	0	0	gb|ADR66102.1|glycinehydroxymethyltransferase	partial[Hierac...
1716	C21343	0	0	0	gb|KCW73889.1|hypotheticalproteinEUGRSUZ_E02481[Eucalyptusg...
1717	C21367	0	0	0	gb|KNA20228.1|hypotheticalproteinSOVF_053790[Spinaciaoleracea]
1718	C21499	0	0	0	ref|XP_009594555.1|PREDICTED:uncharacterizedproteinLOC104091...
1719	C21579	0	0	0	gb|EYU36952.1|hypotheticalproteinMIMGU_mgv1a007914mg[Erythra...
1720	C21587	0	0	0	ref|XP_005431261.1|PREDICTED:uncharacterizedproteinLOC102039...
1721	C21591	0	0	0	ref|XP_007136789.1|hypotheticalproteinPHAVU_009G074400g[Phas...
1722	C21695	0	0	0	ref|XP_010092963.1|hypotheticalproteinL484_018900[Morusnota...
1723	C21711	0	0	0	ref|XP_012857770.1|PREDICTED:wall-associatedreceptorkinase-l...
1724	C21741	0	0	0	ref|XP_006348259.1|PREDICTED:serine/argininerepetitivematrix...
1725	C21793	0	0	0	ref|XP_008371866.1|PREDICTED:zincfingerproteinZPR1homolog...
1726	C21809	0	0	0	gb|KCW71810.1|hypotheticalproteinEUGRSUZ_E00295[Eucalyptusg...
1727	C21817	0	0	0	ref|XP_004309846.1|PREDICTED:folicacidsynthesisproteinfol1...
1728	C21863	0	0	0	ref|XP_011074603.1|PREDICTED:LOWQUALITYPROTEIN:26Sproteaso...
1729	C21913	0	0	0	ref|XP_006370790.1|hypotheticalproteinPOPTR_0001s47390g[Popu...
1730	C21969	0	0	0	gb|KJB52213.1|hypotheticalproteinB456_008G251000[Gossypiumr...
1731	C22015	0	0	0	ref|XP_007018454.1|Carbohydrate-bindingprotein	putative[Theo...
1732	C22019	0	0	0	emb|CBI16011.3|unnamedproteinproduct[Vitisvinifera]
1733	C22057	0	0	0	ref|XP_009371538.1|PREDICTED:pentatricopeptiderepeat-containi...
1734	C22093	0	0	0	gb|KNA07565.1|hypotheticalproteinSOVF_170600[Spinaciaoleracea]
1735	C22099	0	0	0	ref|XP_009776959.1|PREDICTED:multipleinositolpolyphosphatep...
1736	C22129	0	0	0	gb|KNA25167.1|hypotheticalproteinSOVF_008930[Spinaciaoleracea]
1737	C22161	0	0	0	gb|AAR18696.1|auxintransporterprotein1[Populustomentosa]
1738	C22183	0	0	0	gb|KCW66898.1|hypotheticalproteinEUGRSUZ_F00647[Eucalyptusg...
1739	C22357	0	0	0	ref|XP_010669432.1|PREDICTED:proteinYLS9-like[Betavulgaris...
1740	C22439	0	0	0	ref|XP_012090590.1|PREDICTED:centromereproteinSisoformX2[...
1741	C22511	0	0	0	ref|XP_004138490.1|PREDICTED:uncharacterizedproteinLOC101219...
1742	C22569	0	0	0	ref|XP_009796390.1|PREDICTED:replicationfactorCsubunit2[N...
1743	C22605	0	0	0	gb|KJB78561.1|hypotheticalproteinB456_013G006500[Gossypiumr...
1744	C22611	0	0	0	ref|XP_007203562.1|hypotheticalproteinPRUPE_ppb014730mg	part...
1745	C22629	0	0	0	gb|KDP39515.1|hypotheticalproteinJCGZ_02535[Jatrophacurcas]
1746	C22655	0	0	0	ref|WP_003231526.1|3-hydroxybutyryl-CoAdehydratase[Bacilluss...
1747	C22667	0	0	0	ref|XP_008243149.1|PREDICTED:proteinMIZU-KUSSEI1[Prunusmume]
1748	C22749	0	0	0	ref|XP_002533158.1|Rootphototropismprotein	putative[Ricinus...
1749	C22793	0	0	0	gb|AKQ06200.1|mitogen-activatedproteinkinase[Momordicachara...
1750	C22817	0	0	0	gb|AGM31788.1|squalenemonooxygenase	partial[Linumusitatissi...
1751	C22847	0	0	0	ref|XP_011074081.1|PREDICTED:F-box/kelch-repeatproteinAt5g42...
1752	C22921	0	0	0	ref|XP_002453319.1|hypotheticalproteinSORBIDRAFT_04g003810[S...
1753	C22933	0	0	0	ref|XP_010673681.1|PREDICTED:uncharacterizedproteinLOC104890...
1754	C23063	0	0	0	ref|XP_009597768.1|PREDICTED:probableglycerol-3-phosphatedeh...
1755	C23267	0	0	0	gb|KCW64989.1|hypotheticalproteinEUGRSUZ_G02533[Eucalyptusg...
1756	C23345	0	0	0	ref|XP_011087996.1|PREDICTED:phosphoglyceratemutase-likeprot...
1757	C23371	0	0	0	gb|KRH77412.1|hypotheticalproteinGLYMA_01G212000[Glycinemax...
1758	C23407	0	0	0	ref|XP_004172521.1|PREDICTED:E3ubiquitin-proteinligaseCOP1-...
1759	C23413	0	0	0	ref|XP_010273973.1|PREDICTED:uncharacterizedproteinAt4g33100...
1760	C23445	0	0	0	gb|ACN87694.1|kinase-likeprotein[Corylusavellana]
1761	C23469	0	0	0	gb|KNA05536.1|hypotheticalproteinSOVF_189440[Spinaciaoleracea]
1762	C23583	0	0	0	gb|AAK83585.1|AT5g18170/MRG7_13[Arabidopsisthaliana]
1763	C23599	0	0	0	ref|XP_003526711.1|PREDICTED:probablepectinesterase/pectinest...
1764	C23657	0	0	0	ref|XP_009778519.1|PREDICTED:UDP-galactose/UDP-glucosetranspo...
1765	C23697	0	0	0	ref|XP_006450382.1|hypotheticalproteinCICLE_v10010358mg[Citr...
1766	C23705	0	0	0	ref|XP_010095382.1|putativecationtransporterHKT7[Morusnota...
1767	C23797	0	0	0	ref|XP_015061465.1|PREDICTED:uncharacterizedproteinLOC107007...
1768	C23807	0	0	0	gb|KRH24889.1|hypotheticalproteinGLYMA_12G069000[Glycinemax]
1769	C23835	0	0	0	gb|AAC77930.1|similartoribosomalproteinL32[Medicagosativa]
1770	C23849	0	0	0	gb|KHN37355.1|GEM-likeprotein4[Glycinesoja]
1771	C23917	0	0	0	ref|XP_006345866.1|PREDICTED:proteinYIPF5homolog[Solanumtu...
1772	C23961	0	0	0	ref|XP_010244033.1|PREDICTED:proteintrichomeberefringence-li...
1773	C23997	0	0	0	ref|XP_010090158.1|hypotheticalproteinL484_027390[Morusnota...
1774	C24037	0	0	0	ref|XP_010506331.1|PREDICTED:beta-glucosidase43-likeisoform...
1775	C24061	0	0	0	ref|XP_011013156.1|PREDICTED:actin-relatedprotein4-likeisof...
1776	C24217	0	0	0	ref|XP_007027384.1|UDP-Glycosyltransferasesuperfamilyprotein...
1777	C24253	0	0	0	ref|XP_007025350.1|Receptorkinase	putative[Theobromacacao]...
1778	C24293	0	0	0	gb|AKH49439.1|aquaporinTIP1;3[Robiniapseudoacacia]
1779	C24339	0	0	0	ref|XP_002535169.1|conservedhypotheticalprotein[Ricinuscomm...
1780	C24397	0	0	0	ref|XP_011091109.1|PREDICTED:auxin-inducedprotein22D[Sesamu...
1781	C24403	0	0	0	ref|XP_006347732.1|PREDICTED:dualspecificityphosphataseCdc2...
1782	C24431	0	0	0	gb|KNA16648.1|hypotheticalproteinSOVF_087180[Spinaciaoleracea]
1783	C24581	0	0	0	ref|XP_004174082.1|PREDICTED:LOWQUALITYPROTEIN:NACtranscri...
1784	C24613	0	0	0	ref|XP_004251646.1|PREDICTED:uncharacterizedproteinLOC101262...
1785	C24651	0	0	0	ref|XP_010527484.1|PREDICTED:dihydroxy-aciddehydratase	chlor...
1786	C24665	0	0	0	gb|AHA51126.1|granuleboundstarchsynthase[MusaacuminataAAA...
1787	C24699	0	0	0	gb|AAB19243.1|NADP-malicenzyme	partial[Flaveriatrinervia]
1788	C24803	0	0	0	ref|XP_008442632.1|PREDICTED:60SribosomalproteinL4[Cucumis...
1789	C24883	0	0	0	gb|KCW79556.1|hypotheticalproteinEUGRSUZ_C00926[Eucalyptusg...
1790	C25093	0	0	0	gb|KNA06005.1|hypotheticalproteinSOVF_185070[Spinaciaoleracea]
1791	C25135	0	0	0	gb|AFR41440.1|serinehydroxymethyltransferase	partial[Populus...
1792	C25181	0	0	0	gb|ACJ83336.1|unknown[Medicagotruncatula]
1793	C25329	0	0	0	ref|XP_010257540.1|PREDICTED:uncharacterizedproteinLOC104597...
1794	C25369	0	0	0	ref|XP_006351139.1|PREDICTED:replicationfactorCsubunit2-li...
1795	C25399	0	0	0	gb|EPS64012.1|ribonucleoside-diphosphatereductase	partial[Ge...
1796	C25493	0	0	0	gb|KNA09812.1|hypotheticalproteinSOVF_150100[Spinaciaoleracea]
1797	C25579	0	0	0	ref|XP_010685888.1|PREDICTED:SWR1complexsubunit6[Betavulg...
1798	C25607	0	0	0	ref|XP_010521937.1|PREDICTED:UDP-glycosyltransferase71D2[Tar...
1799	C25655	0	0	0	ref|XP_010927722.1|PREDICTED:probablearabinosyltransferaseAR...
1800	C25967	0	0	0	gb|KDP32050.1|hypotheticalproteinJCGZ_12511[Jatrophacurcas]
1801	C26095	0	0	0	emb|CAJ43710.1|caffeoyl-CoAO-methyltransferase[Plantagomajor]
1802	C26107	0	0	0	gb|KJB50517.1|hypotheticalproteinB456_008G175100[Gossypiumr...
1803	C26259	0	0	0	ref|XP_006428425.1|hypotheticalproteinCICLE_v10013257mg[Citr...
1804	C26359	0	0	0	ref|XP_010088009.1|hypotheticalproteinL484_004599[Morusnota...
1805	C26407	0	0	0	ref|XP_003526510.2|PREDICTED:EPIDERMALPATTERNINGFACTOR-like...
1806	C26497	0	0	0	dbj|BAS86395.1|Os03g0749300	partial[OryzasativaJaponicaGroup]
1807	C26792	0	0	0	gb|KOM43754.1|hypotheticalproteinLR48_Vigan05g135900[Vignaa...
1808	C26956	0	0	0	gb|ADG85295.1|cytochromecbiogenesisFN[Silenevulgaris]
1809	C27110	0	0	0	gb|AKQ06190.1|F-box/FBD/LRR-repeatprotein[Momordicacharantia]
1810	C27162	0	0	0	ref|XP_008355785.1|PREDICTED:celldivisioncontrolprotein2h...
1811	C27164	0	0	0	ref|XP_010247654.1|PREDICTED:peptidyl-prolylcis-transisomera...
1812	C27394	0	0	0	ref|XP_009393330.1|PREDICTED:cytochromeP45077A3-like[Musaa...
1813	C27422	0	0	0	ref|XP_011026245.1|PREDICTED:uncharacterizedproteinLOC105126...
1814	C27504	0	0	0	gb|KMT16223.1|hypotheticalproteinBVRB_3g053810isoformB[Bet...
1815	C27522	0	0	0	gb|KQK85790.1|hypotheticalproteinSETIT_020751mg[Setariaital...
1816	C27568	0	0	0	emb|CBI31362.3|unnamedproteinproduct[Vitisvinifera]
1817	C27888	0	0	0	ref|XP_010066231.1|PREDICTED:polyprenolreductase2-likeisofo...
1818	C28073	0	0	0	ref|XP_004507343.1|PREDICTED:rhomboidprotein2-like[Cicerar...
1819	C28261	0	0	0	ref|XP_013645896.1|PREDICTED:EPIDERMALPATTERNINGFACTOR-like...
1820	C28303	0	0	0	emb|CBI36479.3|unnamedproteinproduct[Vitisvinifera]
1821	C28325	0	0	0	ref|XP_010247139.1|PREDICTED:uncharacterizedproteinAt1g04910...
1822	C28367	0	0	0	gb|KHF97947.1|hypotheticalproteinF383_10892[Gossypiumarboreum]
1823	C28623	0	0	0	ref|XP_009794594.1|PREDICTED:delta(24)-sterolreductase-like	...
1824	C28731	0	0	0	ref|XP_004173585.1|PREDICTED:uncharacterizedLOC101221472	par...
1825	C28763	0	0	0	gb|KCW78102.1|hypotheticalproteinEUGRSUZ_D02315[Eucalyptusg...
1826	C28877	0	0	0	ref|XP_010479422.1|PREDICTED:mitoticcheckpointproteinBUB3.2...
1827	C28915	0	0	0	dbj|BAP75320.1|alphatubulin	partial[Colpodacucullus]
1828	C29035	0	0	0	ref|XP_003635020.1|PREDICTED:uncharacterizedproteinLOC100853...
1829	C29085	0	0	0	ref|XP_002524118.1|conservedhypotheticalprotein[Ricinuscomm...
1830	C29341	0	0	0	ref|XP_004513765.1|PREDICTED:zincfingerAN1andC2H2domain-c...
1831	C29373	0	0	0	ref|XP_003636121.1|hypotheticalproteinMTR_029s0005[Medicago...
1832	C29405	0	0	0	ref|XP_010692339.1|PREDICTED:probabledimethyladenosinetransf...
1833	C29429	0	0	0	gb|KMZ63439.1|putativeAP-2complexsubunitbeta-1[Zosteramar...
1834	C29629	0	0	0	ref|XP_006415143.1|hypotheticalproteinEUTSA_v10007671mg[Eutr...
1835	C29789	0	0	0	ref|XP_004501490.1|PREDICTED:branched-chain-amino-acidaminotr...
1836	C29893	0	0	0	ref|XP_015083306.1|PREDICTED:asparticproteinasenepenthesin-1...
1837	C29997	0	0	0	dbj|BAM15894.1|putativeglucose-1-phosphateadenylyltransferase...
1838	C30093	0	0	0	ref|XP_015059643.1|PREDICTED:uncharacterizedproteinLOC107005...
1839	C30150	0	0	0	ref|XP_009352909.1|PREDICTED:transcriptionfactorbHLH55-like...
1840	C30162	0	0	0	emb|CBI30479.3|unnamedproteinproduct[Vitisvinifera]
1841	C30368	0	0	0	ref|XP_004513829.1|PREDICTED:probablebeta-D-xylosidase7-like...
1842	C30578	0	0	0	gb|KCW76464.1|hypotheticalproteinEUGRSUZ_D00858[Eucalyptusg...
1843	C30624	0	0	0	gb|KEH35829.1|nucleobase-ascorbatetransporter-likeprotein[Me...
1844	C30858	0	0	0	ref|XP_011620495.1|PREDICTED:UDP-glycosyltransferase86A2[Amb...
1845	C30942	0	0	0	ref|XP_006379566.1|hypotheticalproteinPOPTR_0008s04810g[Popu...
1846	C31056	0	0	0	gb|KDO49080.1|hypotheticalproteinCISIN_1g0083792mg	partial[...
1847	C31090	0	0	0	gb|KNA07116.1|hypotheticalproteinSOVF_174800[Spinaciaoleracea]
1848	C31154	0	0	0	ref|XP_007035477.1|Serine/threonine-proteinkinaseisoform1[T...
1849	C31340	0	0	0	ref|XP_010665897.1|PREDICTED:histidine-containingphosphotrans...
1850	C31454	0	0	0	ref|XP_008246152.1|PREDICTED:methyltransferase-likeprotein17...
1851	C31586	0	0	0	gb|KMS96427.1|hypotheticalproteinBVRB_9g225270[Betavulgaris...
1852	C31738	0	0	0	gb|KDP32790.1|hypotheticalproteinJCGZ_12082[Jatrophacurcas]
1853	C31870	0	0	0	ref|XP_013683137.1|PREDICTED:uncharacterizedproteinLOC106387...
1854	C31880	0	0	0	emb|CAN76686.1|hypotheticalproteinVITISV_005469[Vitisvinifera]
1855	C32364	0	0	0	gb|KDO49595.1|hypotheticalproteinCISIN_1g0026962mg	partial[...
1856	C32596	0	0	0	tpg|DAA63989.1|TPA:putativeseveninabsentiadomainfamilypr...
1857	C32712	0	0	0	ref|XP_003575399.1|PREDICTED:uncharacterizedproteinLOC100840...
1858	C32808	0	0	0	gb|KMT05501.1|hypotheticalproteinBVRB_7g176250isoformB[Bet...
1859	C32912	0	0	0	gb|ADY75713.1|SPL9-likeprotein[Eucalyptusglobulus]
1860	C33032	0	0	0	gb|EPS74671.1|hypotheticalproteinM569_00084	partial[Genlise...
1861	C33040	0	0	0	ref|XP_010551732.1|PREDICTED:ubiquinoloxidase1a	mitochondri...
1862	C33136	0	0	0	gb|AFR41917.1|sucrosesynthase	partial[Populusfremontii]
1863	C33426	0	0	0	gb|AGC78976.1|hypotheticalprotein(mitochondrion)[Viciafaba]
1864	C33492	0	0	0	ref|XP_010274181.1|PREDICTED:probablecarboxylesterase2[Nelu...
1865	C33494	0	0	0	ref|XP_011036867.1|PREDICTED:F-actin-cappingproteinsubunita...
1866	C33612	0	0	0	gb|KMT00899.1|hypotheticalproteinBVRB_9g221710[Betavulgaris...
1867	C33694	0	0	0	ref|XP_011096660.1|PREDICTED:DNAdamage-bindingprotein1[Ses...
1868	C33816	0	0	0	gb|AGC78860.1|hypotheticalprotein(mitochondrion)[Viciafaba]
1869	C33834	0	0	0	ref|XP_007131844.1|hypotheticalproteinPHAVU_011G046000g[Phas...
1870	C33978	0	0	0	ref|XP_010270121.1|PREDICTED:fasciclin-likearabinogalactanpr...
1871	C34124	0	0	0	ref|XP_011460202.1|PREDICTED:kataninp60ATPase-containingsub...
1872	C34238	0	0	0	gb|KNA15039.1|hypotheticalproteinSOVF_101930[Spinaciaoleracea]
1873	C34282	0	0	0	ref|XP_002265627.1|PREDICTED:zincfingerCCHC-typeandRNA-bin...
1874	C34286	0	0	0	ref|XP_006368169.1|hypotheticalproteinPOPTR_0001s00210g[Popu...
1875	C34474	0	0	0	ref|XP_010524641.1|PREDICTED:uncharacterizedproteinLOC104802...
1876	C34518	0	0	0	gb|KHN39140.1|hypotheticalproteinglysoja_027945[Glycinesoja]
1877	C35296	0	0	0	emb|CAN77337.1|hypotheticalproteinVITISV_003407[Vitisvinifera]
1878	C35446	0	0	0	ref|XP_007051530.1|Zincknucklefamilyprotein	putativeisofor...
1879	C35520	0	0	0	ref|XP_003519302.1|PREDICTED:MAU2chromatidcohesionfactorho...
1880	C35916	0	0	0	ref|XP_011098099.1|PREDICTED:probableaminoacidpermease7[S...
1881	C36078	0	0	0	ref|XP_011625110.1|PREDICTED:cytochromeP45086B1[Amborellat...
1882	C36176	0	0	0	gb|EPS68634.1|hypotheticalproteinM569_06135	partial[Genlise...
1883	C36580	0	0	0	gb|KJB24571.1|hypotheticalproteinB456_004G151900[Gossypiumr...
1884	C36686	0	0	0	gb|KMT08658.1|hypotheticalproteinBVRB_6g139350[Betavulgaris...
1885	C36712	0	0	0	gb|EPS59247.1|hypotheticalproteinM569_15562	partial[Genlise...
1886	C36894	0	0	0	ref|XP_011089316.1|PREDICTED:beta-galactosidase8-like[Sesamu...
1887	C37250	0	0	0	ref|XP_004300587.1|PREDICTED:cold-regulated413plasmamembran...
1888	C37356	0	0	0	ref|XP_009786368.1|PREDICTED:proteintrichomebirefringence-li...
1889	C37398	0	0	0	ref|XP_007028390.1|Folicacidandderivativebiosyntheticproce...
1890	C37798	0	0	0	ref|XP_006474599.1|PREDICTED:21kDaprotein-like[Citrussinen...
1891	C38190	0	0	0	ref|XP_003524665.1|PREDICTED:nuA4complexsubunitEAF3homolog...
1892	C38384	0	0	0	ref|XP_006452736.1|hypotheticalproteinCICLE_v10008211mg[Citr...
1893	C38678	0	0	0	ref|XP_007017458.1|UncharacterizedproteinTCM_033986[Theobrom...
1894	C38688	0	0	0	gb|KNA25864.1|hypotheticalproteinSOVF_001710[Spinaciaoleracea]
1895	C38790	0	0	0	gb|AFG50953.1|hypotheticalprotein2_5707_02	partial[Pinusta...
1896	C38802	0	0	0	gb|KCW67832.1|hypotheticalproteinEUGRSUZ_F01560[Eucalyptusg...
1897	C38862	0	0	0	ref|XP_007016342.1|ConcanavalinA-likelectinproteinkinasefa...
1898	C38924	0	0	0	ref|XP_010098133.1|hypotheticalproteinL484_026267[Morusnota...
1899	C39022	0	0	0	ref|XP_004291050.1|PREDICTED:glutaredoxin-C6-like[Fragariave...
1900	C39070	0	0	0	ref|XP_010258549.1|PREDICTED:putativeglycosyltransferase5is...
1901	C39188	0	0	0	ref|XP_007021146.1|Uncharacterizedproteinisoform2[Theobroma...
1902	C39192	0	0	0	gb|KDO78795.1|hypotheticalproteinCISIN_1g022965mg[Citrussin...
1903	C39200	0	0	215.63	ref|XP_010554562.1|PREDICTED:TBC1domainfamilymember8B-like...
1904	C39438	0	0	0	ref|XP_007204303.1|hypotheticalproteinPRUPE_ppa000236mg[Prun...
1905	C39522	0	0	0	ref|XP_012476354.1|PREDICTED:oleoyl-acylcarrierproteinthioe...
1906	C39532	0	0	186.94	gb|KDO44628.1|hypotheticalproteinCISIN_1g006731mg[Citrussin...
1907	C39692	0	0	0	ref|XP_004144385.1|PREDICTED:ERlumenproteinretainingrecept...
1908	C39878	225.49	375.92	0	ref|XP_009775114.1|PREDICTED:pyruvatekinase	cytosolicisozym...
1909	C39956	0	0	0	gb|EYU45644.1|hypotheticalproteinMIMGU_mgv1a016738mg[Erythra...
1910	C40000	197.26	0	0	ref|XP_006354280.1|PREDICTED:P17/29C-likeproteinDDB_G0287399...
1911	C40032	197.26	0	0	ref|XP_007028710.1|Tetratricopeptiderepeat(TPR)-likesuperfam...
1912	C40622	0	0	0	ref|XP_008220327.1|PREDICTED:U-boxdomain-containingprotein4...
1913	C40682	0	0	0	gb|KNA17056.1|hypotheticalproteinSOVF_083530[Spinaciaoleracea]
1914	C40722	0	0	0	gb|AEW22949.1|putativeDREBprotein[Rosachinensis]
1915	C40854	0	0	0	gb|KCW60535.1|hypotheticalproteinEUGRSUZ_H03276[Eucalyptusg...
1916	C40988	0	0	0	ref|XP_010521936.1|PREDICTED:UDP-glycosyltransferase71C4-like...
1917	C40998	0	0	0	gb|KEH41851.1|Fe-Sproteinassemblyco-chaperoneHscB[Medicago...
1918	C41096	0	0	0	gb|KCW62164.1|hypotheticalproteinEUGRSUZ_H04824[Eucalyptusg...
1919	C41136	0	0	0	gb|KDP28446.1|hypotheticalproteinJCGZ_14217[Jatrophacurcas]
1920	C41220	154.61	0	0	ref|XP_008233495.1|PREDICTED:probableglycosyltransferaseAt5g...
1921	C41384	0	0	0	ref|XP_009388481.1|PREDICTED:vegetativecellwallproteingp1-...
1922	C41408	0	0	0	ref|XP_002282844.1|PREDICTED:F-boxproteinPP2-A12[Vitisvini...
1923	C41428	2164.52	10064.9	4235.84	ref|WP_021036337.1|hypotheticalprotein[Bacillusthuringiensis...
1924	C41514	0	258.08	0	emb|CBI15027.3|unnamedproteinproduct[Vitisvinifera]
1925	C41790	0	0	0	ref|XP_006467414.1|PREDICTED:U3smallnucleolarRNA-associated...
1926	C42172	0	0	0	ref|XP_004509501.1|PREDICTED:DEAD-boxATP-dependentRNAhelica...
1927	C42266	248.85	0	206.69	gb|ABB82561.1|alpha-tubulin	partial[Primulavulgaris]
1928	C42368	0	0	0	gb|KHN25437.1|Amidophosphoribosyltransferase	chloroplastic[Gl...
1929	C42482	0	0	0	ref|XP_010276572.1|PREDICTED:deoxyribodipyrimidinephoto-lyase...
1930	C42740	0	0	0	gb|KCW63332.1|hypotheticalproteinEUGRSUZ_G00960[Eucalyptusg...
1931	C43022	0	94.09	0	ref|XP_015056816.1|PREDICTED:uncharacterizedproteinLOC107003...
1932	C43038	0	0	0	gb|KHG05718.1|MultipleC2andtransmembranedomain-containing1...
1933	C43158	0	0	187.08	gb|KNA10648.1|hypotheticalproteinSOVF_142320isoformA	parti...
1934	C43324	0	0	0	dbj|BAD95234.1|coatomeralphasubunit[Arabidopsisthaliana]
1935	C43368	204.67	0	0	gb|KJB27937.1|hypotheticalproteinB456_005G017600[Gossypiumr...
1936	C43556	102.34	0	85.08	ref|XP_003526814.1|PREDICTED:uncharacterizedmembraneprotein...
1937	C43784	0	0	0	gb|EYU27603.1|hypotheticalproteinMIMGU_mgv1a004950mg[Erythra...
1938	C43840	0	0	0	ref|XP_004485774.1|PREDICTED:carnitinyl-CoAdehydratase-like[...
1939	C43860	0	0	0	ref|XP_006480915.1|PREDICTED:uncharacterizedproteinLOC102623...
1940	C43936	0	0	0	gb|KEH31866.1|microtubule-associatedTORTIFOLIA-likeprotein[M...
1941	C43940	0	0	0	gb|KNA16369.1|hypotheticalproteinSOVF_089720[Spinaciaoleracea]
1942	C44068	0	0	77.73	gb|KNA24839.1|hypotheticalproteinSOVF_011910[Spinaciaoleracea]
1943	C44106	0	0	0	ref|XP_010683856.1|PREDICTED:growth-regulatingfactor3isofor...
1944	C44182	0	0	0	gb|KNA22702.1|hypotheticalproteinSOVF_032190[Spinaciaoleracea]
1945	C44212	186.88	0	0	gb|AFO11658.1|At2g26730-likeprotein	partial[Capsellabursa-p...
1946	C44500	0	0	0	ref|XP_013698945.1|PREDICTED:uncharacterizedproteinLOC106402...
1947	C44566	0	0	0	ref|XP_011008050.1|PREDICTED:ABCtransporterCfamilymember1...
1948	C44732	85.67	0	0	ref|XP_010534612.1|PREDICTED:LOWQUALITYPROTEIN:pentatricope...
1949	C44812	0	0	131.39	ref|XP_010669756.1|PREDICTED:anthocyanidin5	3-O-glucosyltrans...
1950	C44898	0	0	0	gb|AAD49952.1|AF167356_1expansin[Rumexpalustris]
1951	C45122	0	0	0	ref|XP_010278106.1|PREDICTED:DNArepairproteinXRCC4[Nelumbo...
1952	C45188	78.84	0	0	ref|XP_002273237.1|PREDICTED:uncharacterizedproteinLOC100251...
1953	C45278	0	0	65.7	ref|XP_013713743.1|PREDICTED:CBL-interactingserine/threonine-...
1954	C45432	0	0	0	ref|XP_006438742.1|hypotheticalproteinCICLE_v10033434mg[Citr...
1955	C45454	0	0	60.74	ref|XP_002514896.1|conservedhypotheticalprotein[Ricinuscomm...
1956	C45812	72.82	0	0	ref|XP_013720466.1|PREDICTED:arogenatedehydratase3	chloropl...
1957	C45870	134.95	0	0	emb|CBI29930.3|unnamedproteinproduct[Vitisvinifera]
1958	C45944	0	56.51	0	gb|KEH29784.1|pyridinenucleotide-disulfideoxidoreductasefami...
1959	C45980	0	56.51	0	ref|XP_011458848.1|PREDICTED:BEACHdomain-containingproteinl...
1960	C46014	0	0	0	ref|XP_003634849.1|PREDICTED:BAHandcoiled-coildomain-contai...
1961	C46292	0	0	0	ref|XP_008438614.1|PREDICTED:transmembraneemp24domain-contai...
1962	C46358	0	0	0	gb|KHG15118.1|PolyphosphatidylinositolphosphataseINP53[Gossy...
1963	C46468	0	0	0	gb|EPS64386.1|hypotheticalproteinM569_10394	partial[Genlise...
1964	C46506	0	0	0	ref|XP_010661168.1|PREDICTED:solanesyldiphosphatesynthase3	...
1965	C46566	0	0	0	ref|XP_007033086.1|AAR2proteinfamilyisoform2[Theobromacac...
1966	C46620	0	0	0	ref|XP_008349242.1|PREDICTED:uncharacterizedproteinLOC103412...
1967	C46628	0	0	0	ref|XP_015086388.1|PREDICTED:poly(A)-specificribonucleasePAR...
1968	C46640	0	0	0	gb|AAQ76041.1|pyridinenucleotide-disulphideoxidoreductase[Cu...
1969	C46688	0	52.54	0	gb|KNA02670.1|hypotheticalproteinSOVF_216490[Spinaciaoleracea]
1970	C46696	0	0	0	ref|XP_010553274.1|PREDICTED:galactoseoxidase[Tarenayahassl...
1971	C46744	0	0	52.44	ref|XP_012078249.1|PREDICTED:LOWQUALITYPROTEIN:uncharacteri...
1972	C46810	0	0	0	gb|KHG06929.1|hypotheticalproteinF383_00687[Gossypiumarboreum]
1973	C46850	0	48.99	0	ref|NP_193460.1|Mo25familyprotein[Arabidopsisthaliana]>gi|...
1974	C47084	116.9	0	0	gb|KDO50392.1|hypotheticalproteinCISIN_1g0358701mg	partial[...
1975	C47150	0	0	0	gb|AGU36676.1|peroxidase1	partial[Helianthusannuus]
1976	C47780	0	0	0	gb|AGC78955.1|hypotheticalprotein(mitochondrion)[Viciafaba]
1977	C47832	51.15	0	0	ref|XP_007210345.1|hypotheticalproteinPRUPE_ppa001827mg[Prun...
1978	C48392	0	40.3	0	ref|XP_010671287.1|PREDICTED:uncharacterizedproteinLOC104888...
1979	C48460	96.03	40.3	0	ref|XP_013720526.1|PREDICTED:nucleobase-ascorbatetransporter...
1980	C48478	0	40.3	0	gb|KDP21615.1|hypotheticalproteinJCGZ_03286[Jatrophacurcas]
1981	C48664	0	0	0	ref|XP_003581160.1|PREDICTED:serinecarboxypeptidase-like45-l...
1982	C48924	0	0	0	ref|XP_007019742.1|Carboxyesterase18	putative[Theobromacaca...
1983	C48932	45.17	0	38.04	gb|KNA03212.1|hypotheticalproteinSOVF_211350	partial[Spinac...
1984	C49038	0	37.92	0	ref|XP_007218284.1|hypotheticalproteinPRUPE_ppa008391mg[Prun...
1985	C49112	45.17	37.92	0	ref|XP_010677405.1|PREDICTED:extra-largeguaninenucleotide-bi...
1986	C49534	0	0	0	ref|XP_010673068.1|PREDICTED:uncharacterizedproteinLOC104889...
1987	C49640	0	0	0	ref|XP_010670020.1|PREDICTED:asparticproteinasenepenthesin-1...
1988	C49692	0	0	0	ref|XP_015170851.1|PREDICTED:galacturonokinaseisoformX3[Sol...
1989	C49752	0	0	33.96	ref|XP_015067794.1|PREDICTED:proteinYLS9[Solanumpennellii]
1990	C49800	40.2	33.78	0	ref|XP_012466421.1|PREDICTED:ATPase11	plasmamembrane-type-l...
1991	C49834	0	0	0	gb|KDO84283.1|hypotheticalproteinCISIN_1g037458mg	partial[C...
1992	C49906	0	33.78	0	ref|XP_002302821.2|hypotheticalproteinPOPTR_0002s22670g[Popu...
1993	C49998	0	33.78	0	gb|KOM46470.1|hypotheticalproteinLR48_Vigan07g017400[Vignaa...
1994	C50078	0	0	0	ref|XP_011082152.1|PREDICTED:proteinnotumhomologisoformX2...
1995	C50344	0	31.96	0	gb|KFK42431.1|hypotheticalproteinAALP_AA2G255400[Arabisalpina]
1996	C50420	38.03	63.92	0	gb|KJB55506.1|hypotheticalproteinB456_009G079500[Gossypiumr...
1997	C50422	0	0	0	ref|XP_003546024.1|PREDICTED:GDSLesterase/lipaseAt5g45910-li...
1998	C50584	0	31.96	0	ref|XP_010110199.1|hypotheticalproteinL484_016820[Morusnota...
[truncated: 1,896 more rows]

## Sheet: Unmatched Blast hits
Table S10: List of unmatched unigenes of R. australe with R. nobile
	Contig ID	LHA	L4	L25	Description
1	C100006	13.83	7.76	1.35	ref|XP_010254097.1|PREDICTED:uncharacterizedproteinLOC104595...
2	C100046	13.81	6.45	0.67	ref|XP_010666034.1|PREDICTED:phosphatidylinositoltransferpro...
3	C100056	13.06	1.29	16.13	ref|XP_002952808.1|hypotheticalproteinVOLCADRAFT_105703[Volv...
4	C100068	39.19	8.38	11.42	ref|XP_010675313.1|PREDICTED:uncharacterizedproteinLOC104891...
5	C100076	7.98	12.25	2.69	ref|XP_010048656.1|PREDICTED:uncharacterizedproteinC6G9.01c...
6	C100144	3.61	8.33	0.67	ref|XP_004309937.1|PREDICTED:RING-H2fingerproteinATL65-like...
7	C100168	30.2	7.02	0.67	ref|XP_009768210.1|PREDICTED:polyadenylate-bindingprotein8-l...
8	C100174	6.47	5.75	1.33	ref|XP_008225081.1|PREDICTED:DNAmismatchrepairproteinmsh2...
9	C100182	10.07	8.3	2.66	gb|KGN44088.1|hypotheticalproteinCsa_7G181630[Cucumissativus]
10	C100216	2.87	14.01	0.66	ref|XP_003519436.1|PREDICTED:protein-tyrosine-phosphataseIBR5...
11	C100232	0	28.01	9.29	ref|XP_010671855.1|PREDICTED:receptor-likeprotein12[Betavu...
12	C100250	5.02	11.46	0.66	gb|KDO41218.1|hypotheticalproteinCISIN_1g0043741mg	partial[...
13	C100282	6.43	4.44	1.32	ref|XP_004510814.1|PREDICTED:uncharacterizedproteinLOC101489...
14	C100362	20.6	25.87	5.26	gb|KFK34236.1|hypotheticalproteinAALP_AA5G118800[Arabisalpina]
15	C100412	7.08	0.63	7.21	gb|KMT02182.1|hypotheticalproteinBVRB_9g206980isoformB[Bet...
16	C100434	0.71	7.53	0	ref|XP_010924693.1|PREDICTED:HVA22-likeproteinf[Elaeisguin...
17	C100436	103.08	4.39	1.96	ref|XP_002524419.1|conservedhypotheticalprotein[Ricinuscomm...
18	C100458	4.94	6.9	3.27	ref|XP_010276251.1|PREDICTED:DNApolymeraseepsilonsubunit2...
19	C100462	2.82	8.78	1.31	ref|XP_006431884.1|hypotheticalproteinCICLE_v10001432mg[Citr...
20	C100464	6.35	7.53	5.23	ref|XP_002462574.1|hypotheticalproteinSORBIDRAFT_02g028460[S...
21	C100466	52.95	70.87	26.81	gb|ABR25560.1|DNA-bindingproteinhexbp[OryzasativaIndicaGr...
22	C100472	0.71	10.03	1.31	ref|XP_010270070.1|PREDICTED:uncharacterizedproteinLOC104606...
23	C100474	4.94	15.06	1.31	ref|XP_009371785.1|PREDICTED:proteinXRI1-likeisoformX2[Pyr...
24	C100476	2.11	6.88	1.3	gb|KNA22410.1|hypotheticalproteinSOVF_034290isoformA[Spina...
25	C100506	9.15	6.25	8.47	ref|XP_002282897.1|PREDICTED:transcriptionfactorbHLH60[Viti...
26	C100516	5.61	8.1	3.9	ref|XP_002311728.2|hypotheticalproteinPOPTR_0008s17890g[Popu...
27	C100518	9.82	4.36	0.65	emb|CAN66283.1|hypotheticalproteinVITISV_003049[Vitisvinifera]
28	C100530	0.7	10.6	2.6	ref|XP_008358559.1|PREDICTED:serine/threonine-proteinkinaseU...
29	C100538	38.6	27.43	13.65	ref|XP_006434924.1|hypotheticalproteinCICLE_v10002367mg[Citr...
30	C100574	4.2	4.35	0	ref|XP_002274363.1|PREDICTED:uncharacterizedproteinLOC100247...
31	C100590	4.2	9.32	3.24	gb|KNA12561.1|hypotheticalproteinSOVF_124850[Spinaciaoleracea]
32	C100622	10.46	3.72	1.29	ref|XP_010246440.1|PREDICTED:uncharacterizedproteinLOC104589...
33	C100624	4.19	5.58	0	gb|KNA14409.1|hypotheticalproteinSOVF_107750[Spinaciaoleracea]
34	C100630	9.07	0.62	1.94	ref|XP_010685175.1|PREDICTED:probablexyloglucanglycosyltrans...
35	C100640	11.86	11.15	12.28	gb|KHN16657.1|hypotheticalproteinglysoja_002754[Glycinesoja]
36	C100650	11.86	1.86	0.65	gb|KNA20920.1|hypotheticalproteinSOVF_047860[Spinaciaoleracea]
37	C100660	4.87	3.09	5.8	emb|CBI26699.3|unnamedproteinproduct[Vitisvinifera]
38	C100674	6.26	8.03	0	ref|XP_011090751.1|PREDICTED:probablemembrane-associatedkina...
39	C100676	14.61	3.09	14.17	gb|KNA22307.1|hypotheticalproteinSOVF_035470[Spinaciaoleracea]
40	C100724	12.48	6.16	8.99	ref|XP_012093269.1|PREDICTED:BTB/POZdomain-containingprotein...
41	C100752	6.22	12.9	1.28	ref|XP_008437585.1|PREDICTED:cyclicnucleotide-gatedionchann...
42	C100762	13.14	0	73.64	ref|XP_010672957.1|PREDICTED:gibberellin-regulatedprotein13-...
43	C100770	143.12	96.44	41.62	gb|KNA19983.1|hypotheticalproteinSOVF_056450[Spinaciaoleracea]
44	C100824	2.07	10.41	0.64	ref|XP_002269946.2|PREDICTED:uncharacterizedproteinLOC100240...
45	C100862	350.54	324.84	221.54	emb|CAA10232.1|metallothionein-likeproteinclassII[Fagussyl...
46	C100878	32.89	15.83	10.16	gb|KDP38460.1|hypotheticalproteinJCGZ_04385[Jatrophacurcas]
47	C100886	7.54	28.01	0	ref|XP_010275347.1|PREDICTED:probablereceptor-likeproteinki...
48	C100892	6.85	5.48	5.08	ref|XP_010683272.1|PREDICTED:uncharacterizedproteinLOC104897...
49	C100926	4.1	4.86	3.8	ref|XP_010676354.1|PREDICTED:probableinactivereceptorkinase...
50	C100934	0.68	1.21	6.33	ref|XP_002281055.1|PREDICTED:transcriptionfactorTRY[Vitisv...
51	C100968	6.15	6.07	0	ref|XP_009378348.1|PREDICTED:uncharacterizedproteinLOC103966...
52	C100972	2.04	6.66	2.52	ref|XP_002280487.1|PREDICTED:proteinphosphataseSlingshothom...
53	C100990	10.9	19.37	5.68	ref|XP_009766509.1|PREDICTED:WWdomain-bindingprotein11-like...
54	C101022	3.4	4.23	3.15	gb|KDO75316.1|hypotheticalproteinCISIN_1g0010931mg	partial[...
55	C101034	4.08	7.24	3.78	ref|XP_006491616.1|PREDICTED:probablemethyltransferasePMT7-l...
56	C101044	3.4	7.85	1.26	gb|KDO61959.1|hypotheticalproteinCISIN_1g038650mg[Citrussin...
57	C101066	12.23	10.26	0.63	ref|XP_010692051.1|PREDICTED:serine/threonine-proteinkinaseD...
58	C101072	6.1	10.23	5.65	dbj|BAJ88156.1|predictedprotein[Hordeumvulgaresubsp.vulgare]
59	C101108	0	41.53	0	gb|ABE65462.1|hypotheticalproteinAt2g27870[Arabidopsisthali...
60	C101110	134.4	142.84	102.6	gb|KNA16188.1|hypotheticalproteinSOVF_091420	partial[Spinac...
61	C101116	14.18	6.6	0.63	ref|XP_006491244.1|PREDICTED:probableWRKYtranscriptionfacto...
62	C101120	13.51	18.01	8.13	ref|XP_015076677.1|PREDICTED:serine/threonine-proteinkinaseP...
63	C101124	3.38	7.2	1.25	ref|XP_006445392.1|hypotheticalproteinCICLE_v10021057mg[Citr...
64	C101134	8.78	6	3.75	ref|XP_004234895.1|PREDICTED:G-typelectinS-receptor-likeser...
65	C101140	5.4	6.6	0	ref|XP_010683591.1|PREDICTED:mitochondrialthiaminepyrophosph...
66	C101222	11.42	8.33	1.87	ref|XP_010678459.1|PREDICTED:putativeglycosyltransferase5[B...
67	C101252	14.06	22.64	8.68	ref|XP_009792124.1|PREDICTED:ATP-dependentDNAhelicaseDDM1i...
68	C101258	4.69	2.98	2.48	ref|XP_010669382.1|PREDICTED:proteinSUPPRESSOROFPHYA-1051...
69	C101268	17.41	0.6	11.78	gb|KNA24224.1|hypotheticalproteinSOVF_017710[Spinaciaoleracea]
70	C101296	33.38	108.59	35.25	ref|XP_015073097.1|PREDICTED:cysteineproteinaseinhibitor5-l...
71	C101310	3.34	20.17	6.8	ref|XP_010694222.1|PREDICTED:SNF1-relatedproteinkinaseregul...
72	C101312	6.01	7.12	1.86	ref|XP_010094979.1|hypotheticalproteinL484_006851[Morusnota...
73	C101316	3.34	4.75	3.09	ref|XP_002273325.1|PREDICTED:uncharacterizedproteinLOC100257...
74	C101322	138.21	99.09	51.33	ref|XP_010696273.1|PREDICTED:DNA-directedRNApolymerasesI	I...
75	C101324	4.66	2.96	1.85	ref|XP_002268936.1|PREDICTED:probableaminoacidpermease7[V...
76	C101330	15.31	15.98	15.42	gb|KHG07851.1|60SribosomalL35a-1-likeprotein[Gossypiumarb...
77	C10137	0	0	0	ref|XP_002529778.1|oligopeptidetransporter	putative[Ricinus...
78	C101372	227.72	200.13	260.56	emb|CDX71899.1|BnaC08g29750D[Brassicanapus]
79	C101374	7.3	20.06	5.53	gb|KNA17607.1|hypotheticalproteinSOVF_078650[Spinaciaoleracea]
80	C101376	0.66	13.57	0.61	gb|KDO46345.1|hypotheticalproteinCISIN_1g010050mg[Citrussin...
81	C101378	6.64	4.13	1.84	gb|KNA11385.1|hypotheticalproteinSOVF_135670[Spinaciaoleracea]
82	C101394	16.6	5.31	3.07	ref|XP_011099255.1|PREDICTED:CASP-likeprotein5C1[Sesamumin...
83	C101452	6.62	5.3	1.23	ref|XP_010690522.1|PREDICTED:lysine-specifichistonedemethyla...
84	C101454	3.97	5.3	1.84	ref|XP_007031206.1|Clathrinadaptorcomplexesmediumsubunitfa...
85	C101512	2.63	4.68	4.27	ref|XP_010113178.1|hypotheticalproteinL484_000192[Morusnota...
86	C101520	1.32	95.95	13.42	gb|KMS96523.1|hypotheticalproteinBVRB_8g202160[Betavulgaris...
87	C101524	5.92	14.42	0.61	ref|XP_007222373.1|hypotheticalproteinPRUPE_ppa004014mg[Prun...
88	C101538	3.29	3.51	1.83	ref|XP_008223058.1|PREDICTED:putativeE3ubiquitin-proteinlig...
89	C101552	13.17	5.85	4.88	ref|XP_002512592.1|flapendonuclease-1	putative[Ricinuscommu...
90	C101556	6.58	3.51	2.44	ref|XP_009591472.1|PREDICTED:uncharacterizedproteinAt3g61260...
91	C101558	11.85	7.61	1.83	gb|KNA17273.1|hypotheticalproteinSOVF_081330[Spinaciaoleracea]
92	C101578	3.94	5.25	0.61	gb|KJB73142.1|hypotheticalproteinB456_011G217200[Gossypiumr...
93	C101594	5.26	13.42	4.26	gb|KCW52711.1|hypotheticalproteinEUGRSUZ_J02073[Eucalyptusg...
94	C101612	0	811.07	1.21	gb|KMT18403.1|hypotheticalproteinBVRB_2g025530[Betavulgaris...
95	C101618	1.31	5.82	0	gb|KHN28237.1|ProteinTRANSPORTINHIBITORRESPONSE1[Glycines...
96	C101702	3.25	6.36	0.6	ref|XP_010687919.1|PREDICTED:CCR4-NOTtranscriptioncomplexsu...
97	C101708	18.23	20.9	7.24	ref|XP_010670649.1|PREDICTED:uncharacterizedproteinAt2g34160...
98	C101722	1.3	6.36	1.81	ref|XP_008230097.1|PREDICTED:zincfingerCCCHdomain-containin...
99	C101744	3.89	5.19	0.6	gb|KRH03670.1|hypotheticalproteinGLYMA_17G112500[Glycinemax]
100	C101750	4.54	5.77	4.21	ref|XP_002523686.1|snf1-kinasebetasubunit	plants	putative[...
101	C101778	38.19	25.32	147.53	ref|XP_007202886.1|hypotheticalproteinPRUPE_ppa015930mg[Prun...
102	C101790	36.8	21.81	32.89	gb|KDO57018.1|hypotheticalproteinCISIN_1g044880mg	partial[C...
103	C101806	6.46	7.46	4.78	ref|XP_010685369.1|PREDICTED:uncharacterizedproteinnew4[Bet...
104	C101824	12.27	4.02	4.19	gb|KMT06697.1|hypotheticalproteinBVRB_7g158600[Betavulgaris...
105	C101850	3.86	7.44	3.58	gb|AFL02464.1|transcriptionfactorbHLH3-delta[Fragariaxanan...
106	C101904	12.81	11.38	2.97	ref|XP_006416888.1|hypotheticalproteinEUTSA_v10007892mg[Eutr...
107	C101906	5.12	7.4	5.93	ref|XP_002285151.1|PREDICTED:uncharacterizedproteinLOC100256...
108	C101940	0	14.76	14.2	ref|XP_010683402.1|PREDICTED:acetyl-CoAcarboxylase1-likeiso...
109	C101956	17.24	21.57	4.14	ref|XP_010262701.1|PREDICTED:mitochondrialimportinnermembra...
110	C101966	3.83	6.81	1.77	ref|XP_007156403.1|hypotheticalproteinPHAVU_003G283300g[Phas...
111	C101980	15.92	13.59	1.18	ref|XP_007158580.1|hypotheticalproteinPHAVU_002G164400g[Phas...
112	C101986	3.82	13.02	2.36	ref|XP_006383021.1|hypotheticalproteinPOPTR_0005s10800g[Popu...
113	C101988	38.21	0.57	4.13	ref|XP_009333630.1|PREDICTED:14kDaproline-richproteinDC2.1...
114	C102004	4.46	13.02	0	gb|KNA13096.1|hypotheticalproteinSOVF_119890isoformB[Spina...
115	C102012	14.01	2.83	2.95	gb|KNA16378.1|hypotheticalproteinSOVF_089620[Spinaciaoleracea]
116	C102016	7	5.66	0.59	ref|XP_012089081.1|PREDICTED:mevalonatekinase-like[Jatropha...
117	C102026	5.09	8.49	1.77	gb|KNA07604.1|hypotheticalproteinSOVF_170300[Spinaciaoleracea]
118	C102058	3.81	8.47	3.53	ref|XP_010691612.1|PREDICTED:proteinDA1-related2isoformX2...
119	C102074	5.72	3.95	1.77	ref|XP_010683040.1|PREDICTED:CSC1-likeproteinAt4g35870[Beta...
120	C102088	5.7	58.5	0	ref|XP_010318229.1|PREDICTED:uncharacterizedproteinLOC104646...
121	C102154	2.53	9.55	1.19	ref|XP_010665895.1|PREDICTED:MMS19nucleotideexcisionrepair...
122	C102178	265.19	264.9	129.56	ref|XP_009354067.1|PREDICTED:cytochromeb-c1complexsubunit6...
123	C102184	11.34	5.6	3.5	ref|XP_010110481.1|hypotheticalproteinL484_003527[Morusnota...
124	C102186	1.89	9.52	0.58	ref|XP_002510435.1|Ocselement-bindingfactor	putative[Ricinu...
125	C102202	2.52	6.16	0	ref|XP_011004393.1|PREDICTED:probableaquaporinNIP5-1[Populu...
126	C102204	22.05	9.52	11.67	ref|XP_010670122.1|PREDICTED:15.7kDaheatshockprotein	pero...
127	C102208	5.67	10.08	1.75	emb|CBI32225.3|unnamedproteinproduct[Vitisvinifera]
128	C102250	11.28	0.56	4.06	ref|XP_010684625.1|PREDICTED:GATAtranscriptionfactor15-like...
129	C102256	18.17	18.94	13.93	gb|KMT14489.1|hypotheticalproteinBVRB_4g072610[Betavulgaris...
130	C102264	3.13	8.36	1.16	ref|XP_010098992.1|hypotheticalproteinL484_025652[Morusnota...
131	C102266	3.76	16.15	0	ref|XP_002529709.1|conservedhypotheticalprotein[Ricinuscomm...
132	C102282	6.27	7.24	1.74	ref|XP_008441686.1|PREDICTED:cysteineproteaseATG4-likeisofo...
133	C102310	6.25	5	2.32	ref|XP_007032835.1|CC-NBS-LRRclassdiseaseresistanceprotein	...
134	C102348	130.79	63.72	46	ref|XP_002277808.1|PREDICTED:gluS.griseusproteaseinhibitor...
135	C102356	0	92.29	0	gb|KMT18402.1|hypotheticalproteinBVRB_2g025520[Betavulgaris...
136	C102386	3.11	7.08	2.3	ref|XP_015084912.1|PREDICTED:dol-P-Man:Man(7)GlcNAc(2)-PP-Dol...
137	C102414	2.48	4.41	0.57	gb|KNA23570.1|hypotheticalproteinSOVF_023760isoformA[Spina...
138	C102420	0	18.74	2.87	ref|XP_009793584.1|PREDICTED:aminoacidpermease6-like[Nicot...
139	C102472	6.18	1.1	22.91	ref|XP_010110085.1|hypotheticalproteinL484_013260[Morusnota...
140	C102474	3.71	17.59	4.01	gb|KNA06343.1|hypotheticalproteinSOVF_181940isoformA[Spina...
141	C102480	1.85	10.99	8.02	ref|XP_010264576.1|PREDICTED:LOWQUALITYPROTEIN:omega-hydrox...
142	C102494	8.02	6.58	1.14	ref|XP_008463838.1|PREDICTED:mitoferrin-like[Cucumismelo]>g...
143	C102516	0.62	46.61	14.28	gb|KCW75173.1|hypotheticalproteinEUGRSUZ_E03924[Eucalyptusg...
144	C102570	1.84	7.64	2.84	ref|XP_009617389.1|PREDICTED:probableisoleucine--tRNAligase	...
145	C102574	4.29	6.55	1.71	ref|XP_010695904.1|PREDICTED:uncharacterizedproteinLOC104908...
146	C102616	1.83	7.05	3.39	ref|XP_008386102.1|PREDICTED:probableADP-ribosylationfactor...
147	C102620	11.59	7.6	10.74	ref|XP_010104877.1|hypotheticalproteinL484_024078[Morusnota...
148	C102646	6.71	7.05	2.83	gb|KDP29663.1|hypotheticalproteinJCGZ_18825[Jatrophacurcas]
149	C102662	38.44	27.13	6.78	ref|XP_010242270.1|PREDICTED:uncharacterizedproteinLOC104586...
150	C102664	126.69	1.63	67.23	gb|KMT10319.1|hypotheticalproteinBVRB_5g120700[Betavulgaris...
151	C102674	8.52	1.08	2.26	gb|KNA23059.1|hypotheticalproteinSOVF_028300[Spinaciaoleracea]
152	C102696	3.65	2.71	2.82	gb|AAG49038.1|AF216081_1phytochromeB	partial[Eucryphialucida]
153	C102700	9.13	2.71	1.13	gb|KNA03834.1|hypotheticalproteinSOVF_205350[Spinaciaoleracea]
154	C102746	3.64	7.02	1.69	ref|XP_003529546.1|PREDICTED:two-componentresponseregulator...
155	C102752	2.43	11.88	1.12	gb|KDO61025.1|hypotheticalproteinCISIN_1g0021411mg	partial[...
156	C102758	6.68	8.64	2.25	ref|XP_010682363.1|PREDICTED:probableE3ubiquitin-proteinlig...
157	C102816	15.1	0	4.48	gb|KHN12386.1|Glutamate-richWDrepeat-containingprotein1[Gl...
158	C102828	3.01	4.29	3.35	gb|KMT13541.1|hypotheticalproteinBVRB_4g083180isoformB[Bet...
159	C102852	2.41	26.78	8.37	gb|KOM42265.1|hypotheticalproteinLR48_Vigan04g246300[Vignaa...
160	C102888	54.67	16.56	33.96	ref|XP_010666203.1|PREDICTED:uncharacterizedproteinLOC104883...
161	C102892	3	6.95	1.11	ref|XP_007015749.1|Leucine-richrepeatfamilyprotein	putative...
162	C102902	216.33	77.48	69.03	ref|NP_001142893.1|uncharacterizedproteinLOC100275314[Zeama...
163	C102906	2.4	3.74	0.56	gb|KNA05955.1|hypotheticalproteinSOVF_185550[Spinaciaoleracea]
164	C102930	26.97	49.03	2.22	ref|XP_008359327.1|PREDICTED:MATEeffluxfamilyproteinALF5-l...
165	C102944	51.53	349.19	148.26	ref|XP_010684482.1|PREDICTED:monothiolglutaredoxin-S1-like[B...
166	C102954	14.98	0.53	46.64	ref|XP_008224330.1|PREDICTED:dCTPpyrophosphatase1-like[Prun...
167	C102964	5.39	7.99	2.22	ref|XP_010678048.1|PREDICTED:probableserine/threonine-protein...
168	C102966	5.98	6.91	0.55	gb|KNA19095.1|hypotheticalproteinSOVF_064790[Spinaciaoleracea]
169	C103004	3.59	6.91	1.11	ref|XP_010936748.1|PREDICTED:deoxynucleosidetriphosphatetrip...
170	C103024	2.38	7.42	6.63	ref|XP_011463173.1|PREDICTED:histone-lysineN-methyltransferas...
171	C103032	10.13	3.18	2.21	gb|KJB61425.1|hypotheticalproteinB456_009G358100[Gossypiumr...
172	C103034	0.6	0	10.5	ref|XP_006599192.1|PREDICTED:putativeSERF-likeprotein-like[...
173	C103054	6.54	11.11	2.76	ref|XP_008343457.1|PREDICTED:dmX-likeprotein1[Malusdomestica]
174	C103098	3.56	10.52	1.1	ref|XP_010245367.1|PREDICTED:tubby-likeF-boxprotein3[Nelum...
175	C103162	4.14	8.95	0	ref|XP_006368131.1|PREDICTED:L-ascorbateoxidase-like	partial...
176	C103196	11.21	4.72	2.73	ref|XP_007014950.1|DNAbindingprotein	putativeisoform2[The...
177	C103228	36.59	29.92	11.48	gb|ABQ96265.1|squalenesynthase[Psammosilenetunicoides]
178	C103244	172.48	134.58	63.28	ref|XP_011100577.1|PREDICTED:transmembraneprotein256homolog...
179	C103254	10.6	8.9	1.09	ref|XP_002523789.1|bileacid:sodiumsymporter	putative[Ricinu...
180	C103270	5.89	1.57	3.82	ref|XP_008221294.1|PREDICTED:filament-likeplantprotein4[Pr...
181	C103284	21.78	5.24	0	emb|CBI26155.3|unnamedproteinproduct[Vitisvinifera]
182	C103328	7.03	14.59	35.82	ref|WP_008866972.1|hydrolase[FlavobacteriabacteriumMS024-3C]...
183	C103330	1.17	10.42	1.63	ref|XP_010687503.1|PREDICTED:E3ubiquitin-proteinligaseMBR1...
184	C103372	4.67	25.99	2.17	ref|XP_002272614.1|PREDICTED:auxin-inducedprotein6B-like[Vi...
185	C103388	31.55	20.27	17.33	gb|EYU45548.1|hypotheticalproteinMIMGU_mgv1a017242mg[Erythra...
186	C103396	3.5	2.07	7.56	ref|XP_007043806.1|Uncharacterizedproteinisoform1[Theobroma...
187	C103398	94.41	41.48	30.24	ref|XP_002276082.1|PREDICTED:uncharacterizedproteinLOC100241...
188	C103400	8.16	9.85	6.48	ref|XP_010690289.1|PREDICTED:ropguaninenucleotideexchangef...
189	C103428	1.75	12.96	1.62	gb|KEH40445.1|transmembraneprotein	putative[Medicagotruncat...
190	C103484	4.06	4.64	2.69	ref|XP_004153833.1|PREDICTED:uncharacterizedproteinLOC101213...
191	C103490	5.8	8.77	2.15	ref|XP_010677253.1|PREDICTED:uncharacterizedproteinLOC104892...
192	C103500	5.22	13.41	0	ref|XP_011045350.1|PREDICTED:auxin-inducedproteinAUX22[Popu...
193	C103516	11.02	4.13	5.91	gb|KDO59965.1|hypotheticalproteinCISIN_1g0041152mg[Citrussi...
194	C103524	423.7	225.44	94.05	ref|XP_002280653.1|PREDICTED:ferredoxin-thioredoxinreductase...
195	C103532	11.57	2.06	0	ref|XP_010672924.1|PREDICTED:cytokinindehydrogenase1-like[B...
196	C10355	0	0	0	ref|XP_008353166.1|PREDICTED:calmodulin-bindingtranscription...
197	C103556	3.47	8.23	4.29	gb|KNA19971.1|hypotheticalproteinSOVF_056590[Spinaciaoleracea]
198	C103558	110.49	110.09	33.24	dbj|BAF73404.1|autophagy-relatedprotein8[Fagopyrumesculentum]
199	C103580	8.08	0	2.14	gb|AJA38639.1|hypotheticalprotein[Thermotogasp.TBYP3.1.4.1]
200	C103588	274.11	214.91	92.53	ref|XP_008448206.1|PREDICTED:uncharacterizedproteinLOC103490...
201	C103606	0.58	17.92	0.53	ref|XP_010534315.1|PREDICTED:uncharacterizedproteinLOC104809...
202	C103620	6.91	10.24	7.47	ref|XP_010677250.1|PREDICTED:uncharacterizedproteinLOC104892...
203	C103670	0	54.15	0	ref|XP_010670562.1|PREDICTED:probablecarboxylesterase17[Bet...
204	C103674	27.49	23.95	12.21	ref|XP_006352890.1|PREDICTED:uncharacterizedproteinLOC102579...
205	C103724	4	9.66	4.24	gb|KMT02729.1|hypotheticalproteinBVRB_8g193160isoformA[Bet...
206	C103730	5.14	5.08	3.71	ref|XP_010695374.1|PREDICTED:putativenucleaseHARBI1[Betavu...
207	C103754	3.99	5.07	1.06	gb|ACU24373.1|unknown[Glycinemax]
208	C103766	3.98	7.59	0.53	ref|XP_003635182.1|PREDICTED:pentatricopeptiderepeat-containi...
209	C103774	1.71	8.6	1.58	ref|XP_007029049.1|P-loopcontainingnucleosidetriphosphatehy...
210	C103806	1.13	8.58	0.53	ref|XP_010688928.1|PREDICTED:centromere/kinetochoreproteinzw...
211	C103814	5.67	4.04	6.31	ref|XP_002513457.1|DNAbindingprotein	putative[Ricinuscommu...
212	C103816	6.81	9.08	3.15	ref|XP_009603527.1|PREDICTED:nuclearporecomplexproteinNUP1...
213	C103830	9.08	5.55	4.21	ref|XP_010094225.1|ProteinVERNALIZATIONINSENSITIVE3[Morusn...
214	C103832	9.64	1.51	11.57	ref|XP_007030656.1|ARMrepeatsuperfamilyprotein[Theobromaca...
215	C103846	3.96	7.05	4.72	gb|KNA23591.1|hypotheticalproteinSOVF_023500isoformA[Spina...
216	C10385	0	0	0	ref|XP_010273366.1|PREDICTED:wall-associatedreceptorkinase-l...
217	C103856	2.83	8.56	0.52	ref|XP_007026009.1|PCF11P-similarprotein4	putativeisoform2...
218	C103882	20.32	19.09	16.22	ref|XP_015089718.1|PREDICTED:uncharacterizedproteinLOC107032...
219	C103884	37.82	4.52	3.63	ref|XP_002273470.1|PREDICTED:uncharacterizedproteinLOC100246...
220	C103900	16.37	11.55	0	ref|XP_010685523.1|PREDICTED:probableproteinphosphatase2C2...
221	C103902	28.79	10.55	17.79	gb|KHN73022.1|putativemitochondrialimportinnermembranetran...
222	C103904	24.84	1	2.62	ref|XP_010666589.1|PREDICTED:uncharacterizedproteinLOC104883...
223	C103980	0.56	12.47	2.08	gb|ACU21482.1|unknown[Glycinemax]
224	C104012	1.68	4.48	1.04	ref|XP_011079012.1|PREDICTED:glutamatereceptor3.4[Sesamumi...
225	C104034	2040.85	2756.6	679.28	gb|KHN06032.1|Universalstressprotein[Glycinesoja]
226	C104050	5.02	4.96	1.03	gb|KNA25226.1|hypotheticalproteinSOVF_008470isoformA[Spina...
227	C104052	3.9	8.93	3.62	ref|XP_006826742.1|hypotheticalproteinAMTR_s00136p00057270[A...
228	C104058	131.08	63.03	32.57	ref|XP_010929803.1|PREDICTED:smallubiquitin-relatedmodifier...
229	C104076	18.36	5.94	22.69	gb|KNA24170.1|hypotheticalproteinSOVF_018200[Spinaciaoleracea]
230	C104088	5.56	8.42	0.52	ref|XP_011048642.1|PREDICTED:proteinSTRUBBELIG-RECEPTORFAMIL...
231	C104112	130.53	113.93	71	ref|XP_006406030.1|hypotheticalproteinEUTSA_v10021815mg[Eutr...
232	C104138	7.75	5.91	2.57	gb|KNA06242.1|hypotheticalproteinSOVF_182920[Spinaciaoleracea]
233	C104140	33.23	33.51	7.19	gb|KDO63721.1|hypotheticalproteinCISIN_1g009192mg[Citrussin...
234	C104158	2.77	0	9.24	ref|XP_012068763.1|PREDICTED:uncharacterizedproteinOsI_02794...
235	C104184	7.18	9.34	13.31	ref|XP_010546071.1|PREDICTED:40SribosomalproteinS20-1[Tare...
236	C104232	6.05	17.62	1.53	ref|XP_009341786.1|PREDICTED:phytosulfokines3-like[Pyrusxb...
237	C104246	4.95	5.38	1.02	ref|XP_010673941.1|PREDICTED:uncharacterizedproteinLOC104890...
238	C104256	3.84	6.35	2.03	ref|XP_010694577.1|PREDICTED:probablesugarphosphate/phosphat...
239	C104268	3.84	6.35	2.03	ref|XP_010268598.1|PREDICTED:S-adenosylmethioninecarrier1	c...
240	C104292	9.87	29.29	0	gb|KJB56940.1|hypotheticalproteinB456_009G142700[Gossypiumr...
241	C104324	13.68	20.94	1.52	gb|KDP35174.1|hypotheticalproteinJCGZ_10708[Jatrophacurcas]
242	C104328	27.3	18.95	10.63	ref|XP_011089246.1|PREDICTED:uncharacterizedproteinLOC105170...
243	C104332	2.73	8.26	2.53	gb|KGN58426.1|hypotheticalproteinCsa_3G642670[Cucumissativus]
244	C104352	38.22	0.49	0.51	ref|XP_015084477.1|PREDICTED:glutaredoxin-C6[Solanumpennellii]
245	C104358	4.91	6.32	2.02	ref|XP_010248805.1|PREDICTED:uncharacterizedproteinLOC104591...
246	C104378	9.81	10.18	4.04	ref|XP_007020620.1|WRKYfamilytranscriptionfactorfamilyprot...
247	C104390	7.08	9.21	4.04	ref|XP_002268478.1|PREDICTED:probableribonucleaseP/MRPprote...
248	C104406	33.78	21.33	5.55	ref|XP_010691930.1|PREDICTED:uncharacterizedproteinLOC104905...
249	C104418	158.7	99.16	130.98	gb|KNA21471.1|hypotheticalproteinSOVF_042840[Spinaciaoleracea]
250	C104428	8.7	22.25	16.62	ref|XP_009613829.1|PREDICTED:uncharacterizedproteinLOC104106...
251	C104430	5.98	3.87	2.52	ref|XP_004133846.1|PREDICTED:uncharacterizedproteinLOC101218...
252	C104432	2.17	5.32	1.51	gb|KNA21886.1|hypotheticalproteinSOVF_038670isoformB[Spina...
253	C104456	13.01	4.83	2.01	ref|XP_010689494.1|PREDICTED:transmembrane9superfamilymembe...
254	C104462	3.25	9.65	1.01	gb|KMT11171.1|hypotheticalproteinBVRB_5g111000isoformC[Bet...
255	C104474	9.74	9.63	4.51	gb|KNA11455.1|hypotheticalproteinSOVF_135050isoformB[Spina...
256	C104502	5.41	4.81	0.5	gb|KNA06064.1|hypotheticalproteinSOVF_184430[Spinaciaoleracea]
257	C104504	4.33	2.89	1.5	ref|XP_011083867.1|PREDICTED:uncharacterizedproteinLOC105166...
258	C104538	5.94	3.31	32.02	ref|XP_006387233.1|hypotheticalproteinPOPTR_1455s00210g[Popu...
259	C104552	51.16	12.46	2.5	gb|ABR13312.1|putativewound-inducedprotein[Prunusdulcis]
260	C104554	2.69	6.23	2	ref|XP_006483816.1|PREDICTED:uncharacterizedproteinLOC102629...
261	C104596	3.22	7.65	1.49	ref|XP_010683321.1|PREDICTED:formin-likeprotein4[Betavulga...
262	C104598	10.21	7.65	1.49	ref|XP_009631169.1|PREDICTED:ras-relatedproteinRABB1b[Nicot...
263	C104600	4.3	3.83	1.49	ref|XP_010687639.1|PREDICTED:uncharacterizedproteinLOC104901...
264	C104634	6.63	15.5	2.48	emb|CAN84041.1|hypotheticalproteinVITISV_024171[Vitisvinifera]
265	C104636	10.18	12.88	2.48	ref|XP_007030904.1|Glycosyltransferasefamilyprotein28isofor...
266	C104656	12.3	9.04	3.47	gb|KNA09870.1|hypotheticalproteinSOVF_149580[Spinaciaoleracea]
267	C104686	5.34	10.45	1.98	ref|XP_010252338.1|PREDICTED:WD-40repeat-containingproteinM...
268	C104704	17.07	44.64	10.88	ref|XP_009608017.1|PREDICTED:cx9Cmotif-containingprotein4[...
269	C104706	1.6	1.42	76.66	ref|XP_010659532.1|PREDICTED:uncharacterizedproteinLOC104881...
270	C10471	0	0	0	ref|XP_004244232.1|PREDICTED:proteinSPA1-RELATED3-like[Sola...
271	C104746	4.26	4.74	0.99	ref|XP_007040220.1|Kinaseproteinwithtetratricopeptiderepeat...
272	C104780	21.25	18.91	13.29	ref|XP_006464696.1|PREDICTED:uncharacterizedproteinLOC102607...
273	C104802	1.59	0	25.95	ref|XP_005037252.1|PREDICTED:uncharacterizedproteinPB18E9.04...
274	C104816	3.71	7.55	0	ref|XP_012068105.1|PREDICTED:uncharacterizedproteinLOC105630...
275	C104836	6.34	7.06	1.47	ref|XP_008235127.1|PREDICTED:uncharacterizedproteinLOC103333...
276	C104878	9.47	7.5	2.44	gb|KMT09836.1|hypotheticalproteinBVRB_6g128110isoformB[Bet...
277	C104922	102.94	56.57	72.54	gb|KNA13124.1|hypotheticalproteinSOVF_119630[Spinaciaoleracea]
278	C104932	117.12	68.26	28.24	ref|XP_008378799.1|PREDICTED:cytochromeb-c1complexsubunit6...
279	C104948	25.16	30.32	45.18	ref|XP_010258739.1|PREDICTED:nucleosidediphosphatekinaseB[...
280	C10495	0	0	0	ref|XP_006407123.1|hypotheticalproteinEUTSA_v10019957mg[Eutr...
281	C104978	16.24	7	0.97	gb|KNA22874.1|hypotheticalproteinSOVF_029830[Spinaciaoleracea]
282	C104982	4.72	9.8	2.91	ref|XP_011005048.1|PREDICTED:hydroxyacyl-thioesterdehydratase...
283	C104988	0	18.19	0	gb|ABT18099.1|FERONIAreceptor-likekinase[Cardamineflexuosa]
284	C104996	6.81	4.66	1.46	ref|XP_006366617.1|PREDICTED:dirigentprotein21-like[Solanum...
285	C105018	117.12	155.45	119.71	gb|AAZ32938.1|putative60SribosomalproteinL35[Rheumaustrale]
286	C105060	17.74	10.22	4.84	ref|XP_007029447.1|N-terminal[Theobromacacao]>gi|508718052|g...
287	C105074	74.6	4.18	43.04	gb|KNA10639.1|hypotheticalproteinSOVF_142500[Spinaciaoleracea]
288	C10509	0	0	0	gb|AFN16239.1|1-deoxy-D-xylulose-5-phosphatereductoisomerase	...
289	C105092	8.85	9.73	3.38	ref|XP_011081683.1|PREDICTED:zinctransporter4	chloroplastic...
290	C105106	1.56	8.78	0.96	ref|XP_003634196.1|PREDICTED:MATEeffluxfamilyprotein6[Vit...
291	C105112	2.6	12.02	3.85	ref|XP_009789754.1|PREDICTED:UDP-arabinose4-epimerase1[Nico...
292	C105124	38.95	56.41	17.33	ref|XP_007204015.1|hypotheticalproteinPRUPE_ppa020010mg[Prun...
293	C105130	51.94	11.56	0.48	ref|XP_004245888.1|PREDICTED:uncharacterizedproteinLOC101266...
294	C105148	27.98	2.31	0	ref|XP_002512117.1|conservedhypotheticalprotein[Ricinuscomm...
295	C105174	7.25	8.46	2.4	gb|KNA13386.1|hypotheticalproteinSOVF_117420[Spinaciaoleracea]
296	C105182	60.5	24.86	19.65	ref|XP_002314045.2|hypotheticalproteinPOPTR_0009s06400g[Popu...
297	C105184	13.44	4.14	5.75	ref|NP_187687.1|mybfamilytranscriptionfactor[Arabidopsisth...
298	C105218	19.65	4.6	7.67	ref|XP_004152455.1|PREDICTED:uncharacterizedproteinLOC101218...
299	C105230	108.34	79.83	41.13	ref|XP_003536572.1|PREDICTED:uncharacterizedproteinLOC100800...
300	C105242	1.03	10.56	15.78	ref|XP_010272325.1|PREDICTED:probableN-acetyltransferaseHLS1...
301	C105296	127.38	208.07	4.76	ref|XP_010941950.1|PREDICTED:phytosulfokines-like[Elaeisguin...
302	C105310	172.07	1.83	16.19	ref|XP_003594348.1|hypotheticalproteinMTR_2g027600[Medicago...
303	C105316	28.25	36.13	39.52	gb|ABK22198.1|unknown[Piceasitchensis]>gi|224286742|gb|ACN41...
304	C105318	98.11	139.47	9.89	gb|KJB28970.1|hypotheticalproteinB456_005G077700[Gossypiumr...
305	C105334	6.15	7.76	1.9	ref|XP_003517426.1|PREDICTED:L-lactatedehydrogenaseA-like[G...
306	C105374	3.07	8.2	0.47	ref|XP_010263000.1|PREDICTED:WUSCHEL-relatedhomeobox1-like[...
307	C105380	27.62	9.11	5.22	ref|XP_010688056.1|PREDICTED:glutaredoxindomain-containingcy...
308	C105390	40.31	25.9	6.15	ref|XP_009622301.1|PREDICTED:proteinkishisoformX2[Nicotian...
309	C105392	22.45	18.63	6.15	ref|XP_011093462.1|PREDICTED:NADHdehydrogenase[ubiquinone]1...
310	C105422	6.11	6.8	1.42	emb|CAD56216.1|transportin-likeprotein[Cicerarietinum]
311	C105432	2.55	6.35	6.14	gb|KNA03712.1|hypotheticalproteinSOVF_206530[Spinaciaoleracea]
312	C105434	4.58	5.89	1.42	ref|XP_010672777.1|PREDICTED:zincfingerCCCHdomain-containin...
313	C105448	12.7	10.4	11.3	gb|KNA21404.1|hypotheticalproteinSOVF_043140[Spinaciaoleracea]
314	C105464	0	1.36	3.77	gb|KHG06812.1|Lipase3[Gossypiumarboreum]
315	C105475	12.67	15.35	3.76	ref|XP_010667788.1|PREDICTED:uncharacterizedproteinLOC104884...
316	C105483	16.22	12.9	2.82	ref|XP_014620983.1|PREDICTED:uncharacterizedproteinLOC100810...
317	C105487	302.66	174.23	86.95	gb|AFK46933.1|unknown[Lotusjaponicus]
318	C105489	6.59	2.26	4.23	ref|XP_006443605.1|hypotheticalproteinCICLE_v10019330mg[Citr...
319	C105521	9.61	8.11	4.22	ref|XP_004298066.1|PREDICTED:pentatricopeptiderepeat-containi...
320	C105543	428.08	341.57	265.34	ref|XP_010695078.1|PREDICTED:40SribosomalproteinS17[Betav...
321	C105591	589.07	637.68	291.2	ref|XP_009761049.1|PREDICTED:thioredoxinH-type1[Nicotianas...
322	C105603	28.15	21.03	14.91	gb|KNA13816.1|hypotheticalproteinSOVF_113190[Spinaciaoleracea]
323	C105605	38.2	38.04	21.9	ref|XP_009362558.1|PREDICTED:60SribosomalproteinL26-1[Pyru...
324	C105633	4.52	15.22	4.66	ref|XP_007045737.1|Phosphoinositide4-kinasegamma7	gamma7	u...
325	C105639	1.5	0.45	5.11	gb|KCW46322.1|hypotheticalproteinEUGRSUZ_K00184[Eucalyptusg...
326	C105665	18.74	16.49	6.96	ref|XP_010692412.1|PREDICTED:uncharacterizedproteinAt4g08330...
327	C105671	1.5	8.47	0.46	ref|XP_010689018.1|PREDICTED:probableserine/threonine-protein...
328	C105673	156.1	247.76	62.17	gb|KNA22405.1|hypotheticalproteinSOVF_034250[Spinaciaoleracea]
329	C105731	7.49	1.33	1.85	ref|XP_007011687.1|Majorfacilitatorsuperfamilyproteinisofor...
330	C105743	11.96	3.55	8.78	gb|KCW90027.1|hypotheticalproteinEUGRSUZ_A02230[Eucalyptusg...
331	C105751	18.44	20.41	15.71	ref|XP_010916441.1|PREDICTED:16.9kDaclassIheatshockprote...
332	C105793	7.46	10.18	2.31	ref|XP_010089935.1|putativediseaseresistanceprotein[Morusn...
333	C105799	8.45	10.63	3.69	ref|XP_004139318.1|PREDICTED:NHP2-likeprotein1-like[Cucumis...
334	C105803	0	9.74	0	gb|KNA04659.1|hypotheticalproteinSOVF_197600[Spinaciaoleracea]
335	C105817	122.07	63.18	111.79	gb|KNA16312.1|hypotheticalproteinSOVF_090210[Spinaciaoleracea]
336	C105823	7.44	10.16	1.38	ref|XP_004140269.1|PREDICTED:uncharacterizedproteinLOC101204...
337	C105831	11.91	0.44	34.5	ref|XP_011097465.1|PREDICTED:RNA-bindingproteinpno1[Sesamum...
338	C105839	7.94	8.39	2.76	ref|XP_002875024.1|beta-amylase9[Arabidopsislyratasubsp.ly...
339	C105845	22.25	0.88	94.79	ref|XP_002271427.1|PREDICTED:auxin-inducedprotein15A[Vitis...
340	C10585	0	0	0	ref|XP_009357560.1|PREDICTED:cysteine-richreceptor-likeprote...
341	C105865	5.45	6.61	1.38	emb|CBI20275.3|unnamedproteinproduct[Vitisvinifera]
342	C105885	2.97	3.09	4.13	gb|KDO84589.1|hypotheticalproteinCISIN_1g007695mg[Citrussin...
343	C10589	0	0	0	gb|KUJ06137.1|hypotheticalproteinLY89DRAFT_603793	partial[P...
344	C105903	5.93	7.04	2.29	ref|XP_010057047.1|PREDICTED:uncharacterizedproteinLOC104444...
345	C105921	14.33	6.16	4.58	ref|XP_008340775.1|PREDICTED:uncharacterizedproteinLOC103403...
346	C105935	7.4	10.1	0.46	gb|KDP26673.1|hypotheticalproteinJCGZ_17831[Jatrophacurcas]
347	C105953	7.89	3.95	10.51	ref|XP_009602498.1|PREDICTED:uncharacterizedproteinLOC104097...
348	C105971	14.76	81.06	7.76	ref|XP_006445733.1|hypotheticalproteinCICLE_v10017081mg[Citr...
349	C105995	7.87	10.09	1.37	ref|XP_004156634.1|PREDICTED:uncharacterizedLOC101206121[Cuc...
350	C106009	2.45	27.11	61.91	ref|XP_010098332.1|Monothiolglutaredoxin-S2[Morusnotabilis]...
351	C106087	6.36	2.61	1.36	gb|KJB70387.1|hypotheticalproteinB456_011G071200[Gossypiumr...
352	C106095	7.82	6.1	1.81	gb|KJB17796.1|hypotheticalproteinB456_003G015800[Gossypiumr...
353	C106103	4.39	6.08	3.62	ref|XP_011460941.1|PREDICTED:pentatricopeptiderepeat-containi...
354	C106125	3.42	3.48	1.81	gb|ACD64147.1|aminoacidpermease-likeprotein	partial[Helian...
355	C106153	15.09	12.14	5.42	ref|XP_006430620.1|hypotheticalproteinCICLE_v10012950mg[Citr...
356	C106173	3.4	10.39	0.9	gb|KHN10889.1|Pentatricopeptiderepeat-containingprotein[Glyc...
357	C106183	8.26	7.36	0	ref|XP_008393786.1|PREDICTED:uncharacterizedacetyltransferase...
358	C106187	99.89	83.77	60.24	ref|XP_010676539.1|PREDICTED:uncharacterizedproteinLOC104892...
359	C106191	7.27	12.95	0.45	ref|XP_004299001.1|PREDICTED:cysteine-richreceptor-likeprote...
360	C106215	202.19	161.07	48.55	gb|KCW46057.1|hypotheticalproteinEUGRSUZ_L00030[Eucalyptusg...
361	C106279	31.32	47.63	29.04	ref|XP_006372549.1|hypotheticalproteinPOPTR_0017s02700g[Popu...
362	C106295	2.89	10.14	1.78	ref|XP_002322482.1|hypotheticalproteinPOPTR_0015s12870g[Popu...
363	C106323	10.58	16.28	4.46	ref|XP_002534012.1|conservedhypotheticalprotein[Ricinuscomm...
364	C106333	32.22	29.12	0.89	ref|XP_002323865.1|hypotheticalproteinPOPTR_0017s12100g[Popu...
365	C106345	15.87	5.57	12.48	gb|KHF98844.1|Myb-relatedprotein[Gossypiumarboreum]
366	C106369	23.52	7.27	20.91	ref|XP_010674839.1|PREDICTED:uncharacterizedproteinLOC104890...
367	C106373	99.62	124.98	34.19	ref|XP_007018863.1|Uncharacterizedproteinisoform1[Theobroma...
368	C106377	7.18	2.99	3.11	gb|KHG03387.1|Homeobox-leucinezipperHAT4-likeprotein[Gossy...
369	C106403	27.24	2.98	9.31	ref|XP_002313159.1|hypotheticalproteinPOPTR_0009s09630g[Popu...
370	C106419	6.69	21.28	2.65	ref|XP_007815875.1|hypotheticalproteinMAC_09535[Metarhizium...
371	C106421	4.78	9.36	1.77	gb|KNA16684.1|hypotheticalproteinSOVF_086860[Spinaciaoleracea]
372	C106425	3.82	4.26	2.66	gb|KDO59026.1|hypotheticalproteinCISIN_1g0207411mg	partial[...
373	C106443	4.29	6.8	1.77	gb|KNA18452.1|hypotheticalproteinSOVF_070630[Spinaciaoleracea]
374	C106455	3.82	14.44	3.54	ref|XP_010256800.1|PREDICTED:UDP-galactose/UDP-glucosetranspo...
375	C106465	9.52	1.27	5.3	ref|XP_010674290.1|PREDICTED:peroxidase47[Betavulgarissubs...
376	C106479	10.47	2.54	32.22	ref|XP_010067578.1|PREDICTED:transcriptionfactorSCREAM2isof...
377	C106495	5.23	7.62	1.76	ref|XP_008355210.1|PREDICTED:coiled-coildomain-containingpro...
378	C106511	95.29	77.27	40.44	ref|XP_010914424.1|PREDICTED:40SribosomalproteinS21[Elaeis...
379	C106515	6.16	13.09	1.32	ref|XP_009615426.1|PREDICTED:RING-H2fingerproteinATL52-like...
380	C106535	49.3	26.6	19.78	ref|XP_012083240.1|PREDICTED:transcriptionfactorTRY-like[Ja...
381	C106553	91.31	52.25	102.21	ref|XP_010090421.1|40SribosomalproteinS18[Morusnotabilis]...
382	C106559	30.75	18.54	4.39	ref|XP_015087945.1|PREDICTED:mavicyanin[Solanumpennellii]
383	C106565	6.14	2.52	3.94	gb|KNA14277.1|hypotheticalproteinSOVF_108930[Spinaciaoleracea]
384	C106599	7.54	7.13	0.87	ref|XP_010676642.1|PREDICTED:uncharacterizedproteinLOC104892...
385	C106603	16.49	4.62	7.43	ref|XP_010527146.1|PREDICTED:subtilisin-likeprotease[Tarenay...
386	C106609	17.43	43.65	17.04	ref|XP_012834608.1|PREDICTED:uncharacterizedproteinLOC105955...
387	C106667	29.57	7.11	0.44	gb|KNA15979.1|hypotheticalproteinSOVF_093330[Spinaciaoleracea]
388	C106677	2.34	20.44	0.87	ref|XP_010671750.1|PREDICTED:zincfingerprotein830[Betavul...
389	C106697	10.77	5.01	6.51	ref|XP_010529469.1|PREDICTED:mitochondrialpyruvatecarrier2-...
390	C106703	4.22	4.59	5.65	gb|KNA24239.1|hypotheticalproteinSOVF_017810[Spinaciaoleracea]
391	C106725	12.15	10.83	3.03	ref|XP_002278579.1|PREDICTED:uncharacterizedproteinLOC100262...
392	C106735	8.88	14.16	0	ref|XP_010662484.1|PREDICTED:uncharacterizedproteinLOC104882...
393	C106759	7	7.9	0.43	ref|XP_015080615.1|PREDICTED:transcriptionfactorbHLH30-like...
394	C106761	1.87	0.42	13.41	ref|XP_010685629.1|PREDICTED:serine/arginine-richsplicingfac...
395	C106775	0	11.61	0.86	emb|CBI14925.3|unnamedproteinproduct[Vitisvinifera]
396	C106777	23.73	17.42	3.45	gb|KMT12486.1|hypotheticalproteinBVRB_5g104140isoformA[Bet...
397	C106797	6.05	2.9	5.61	ref|XP_002518788.1|zincmetalloprotease	putative[Ricinuscomm...
398	C106819	61.8	11.59	15.94	gb|KNA06236.1|hypotheticalproteinSOVF_182740[Spinaciaoleracea]
399	C106857	15.3	1.65	0.86	ref|XP_010254892.1|PREDICTED:uncharacterizedproteinLOC104595...
400	C106887	3.7	14.43	0.86	gb|AKO82461.1|calcium-dependentproteinkinase3[Vitispseudor...
401	C106913	116.86	59.66	33.84	gb|KCW57039.1|hypotheticalproteinEUGRSUZ_I02701[Eucalyptusg...
402	C106919	12.47	2.47	0.86	ref|XP_004240441.1|PREDICTED:adrenodoxin-likeprotein	mitocho...
403	C106945	32.27	24.64	8.55	ref|XP_014511023.1|PREDICTED:guaninenucleotide-bindingprotei...
404	C106955	11.06	5.75	9.83	ref|XP_002277067.3|PREDICTED:uncharacterizedproteinLOC100261...
405	C106967	9.22	5.75	0	ref|XP_012091453.1|PREDICTED:G-typelectinS-receptor-likeser...
406	C106981	65.33	31.97	0.43	ref|XP_002515724.1|DNAbindingprotein	putative[Ricinuscommu...
407	C106985	65.79	184.02	81.49	gb|KNA21534.1|hypotheticalproteinSOVF_042280[Spinaciaoleracea]
408	C107023	0.92	108.26	2.97	gb|KNA24886.1|hypotheticalproteinSOVF_011580[Spinaciaoleracea]
409	C107027	24.75	0	0	gb|KNA15929.1|hypotheticalproteinSOVF_093930[Spinaciaoleracea]
410	C107035	2.75	11.84	0	gb|KJB58634.1|hypotheticalproteinB456_009G219800[Gossypiumr...
411	C107069	19.67	19.15	11.88	ref|XP_002524002.1|conservedhypotheticalprotein[Ricinuscomm...
412	C107107	19.17	16.27	9.74	gb|AGT02260.1|geranylgeranylpyrophosphatesynthase[Ipomoeaba...
413	C107121	29.62	232.16	32.95	gb|KEH43013.1|Chitinase/Hevein/PR-4/Wheatwin2[Medicagot...
414	C10713	0	0	0	gb|AFK37337.1|unknown[Lotusjaponicus]
415	C107141	5.92	4.87	3.38	ref|XP_004302004.1|PREDICTED:uncharacterizedproteinLOC101314...
416	C107213	47.2	45.28	10.94	ref|XP_003519604.1|PREDICTED:V-typeprotonATPasesubunite[G...
417	C107219	24.51	6.5	2.95	gb|KJB29501.1|hypotheticalproteinB456_005G103700[Gossypiumr...
418	C107241	7.7	23.4	5.88	gb|AFK13840.1|putativeacyl-CoAthioesterase[Betavulgarissub...
419	C107261	4.52	11.68	0.84	ref|XP_002265730.2|PREDICTED:nuclear-poreanchor-like[Vitisv...
420	C107271	0.9	11.26	0	gb|KNA06455.1|hypotheticalproteinSOVF_180860	partial[Spinac...
421	C107289	21.66	8.04	10.04	ref|XP_010243094.1|PREDICTED:oligosaccharyltransferasecomplex...
422	C107321	30.17	4.81	0.84	ref|XP_010691389.1|PREDICTED:uncharacterizedproteinLOC104904...
423	C107337	90.79	48.05	17.09	gb|KMS97009.1|hypotheticalproteinBVRB_7g179570[Betavulgaris...
424	C107341	31.04	2.4	1.67	ref|XP_002300804.2|auxin-inducedprotein22B[Populustrichocar...
425	C107371	15.28	13.21	5.84	ref|XP_002526846.1|conservedhypotheticalprotein[Ricinuscomm...
426	C107407	5.82	8.38	0.83	ref|XP_010688343.1|PREDICTED:pentatricopeptiderepeat-containi...
427	C107427	12.54	5.19	3.32	ref|XP_002280641.1|PREDICTED:L-typelectin-domaincontainingr...
428	C107445	682.97	1059.49	332.78	emb|CAD21441.1|putativecysteineproteinaseinhibitor[Rumexob...
429	C107447	16.53	18.71	5.39	ref|XP_010671595.1|PREDICTED:ketiminereductasemu-crystallin...
430	C107483	0	46.5	0.83	ref|XP_002320054.1|hypotheticalproteinPOPTR_0014s06350g[Popu...
431	C107513	8.01	1.98	4.54	gb|KNA19937.1|hypotheticalproteinSOVF_056900[Spinaciaoleracea]
432	C107529	20.88	19.01	1.65	ref|XP_007223933.1|hypotheticalproteinPRUPE_ppa014266mg[Prun...
433	C107533	6.66	11.48	3.71	ref|XP_002273171.1|PREDICTED:cyclin-dependentkinaseE-1[Viti...
434	C107541	11.11	5.54	5.77	ref|XP_010646965.1|PREDICTED:subtilisin-likeprotease[Vitisv...
435	C107543	11.55	12.67	7.83	gb|KCW70819.1|hypotheticalproteinEUGRSUZ_F039671	partial[Eu...
436	C107575	7.1	133.56	1.65	gb|KMS97543.1|hypotheticalproteinBVRB_5g126040[Betavulgaris...
437	C107639	18.08	29.08	2.86	ref|XP_003635065.1|PREDICTED:uncharacterizedproteinLOC100233...
438	C107655	3.96	13.73	4.08	emb|CDY59921.1|BnaC09g51790D[Brassicanapus]
439	C107659	7.92	5.49	2.86	gb|KMT19850.1|hypotheticalproteinBVRB_1g008990[Betavulgaris...
440	C107685	13.62	15.66	1.63	ref|XP_003635287.1|PREDICTED:U-boxdomain-containingprotein8...
441	C107699	8.33	16.02	4.47	gb|KDP29953.1|hypotheticalproteinJCGZ_18522[Jatrophacurcas]
442	C107703	13.99	4.3	5.69	ref|XP_010690918.1|PREDICTED:thioredoxinM3	chloroplastic[Be...
443	C107717	4.82	9.77	2.03	ref|XP_010692717.1|PREDICTED:uncharacterizedproteinLOC104905...
444	C107719	74.98	31.65	21.96	ref|XP_007150302.1|hypotheticalproteinPHAVU_005G142000g[Phas...
445	C107735	50.33	54.21	23.54	gb|KNA20445.1|hypotheticalproteinSOVF_052230[Spinaciaoleracea]
446	C107737	109.42	45.24	61.7	ref|XP_010277559.1|PREDICTED:hemiasterlinresistantprotein1-...
447	C107783	10.05	17.13	4.86	ref|XP_011045206.1|PREDICTED:uncharacterizedproteinLOC105140...
448	C107805	11.34	21.37	9.3	ref|XP_010687981.1|PREDICTED:uncharacterizedproteinLOC104902...
449	C107817	25.73	35.76	16.18	ref|XP_010558722.1|PREDICTED:putativeH/ACAribonucleoprotein...
450	C107819	4.8	4.27	1.62	gb|KNA21177.1|hypotheticalproteinSOVF_045650[Spinaciaoleracea]
451	C107823	26.98	27.15	24.22	emb|CAN64856.1|hypotheticalproteinVITISV_030491[Vitisvinifera]
452	C107843	26.98	2.71	0	ref|XP_010672983.1|PREDICTED:proteinPHLOEMPROTEIN2-LIKEA1-...
453	C107863	2.61	5.81	2.01	gb|KEH32549.1|proteinvernalizationinsensitive-likeprotein[M...
454	C107877	46.05	28.26	35.45	gb|KDP20990.1|hypotheticalproteinJCGZ_21461[Jatrophacurcas]
455	C107879	16.94	1.55	6.85	ref|XP_010908267.1|PREDICTED:dCTPpyrophosphatase1-like[Elae...
456	C107899	3.47	0.39	0	ref|XP_012838419.1|PREDICTED:LRRreceptor-likeserine/threonin...
457	C107941	340.42	1080.6	307.98	ref|XP_015069422.1|PREDICTED:proteintranslationfactorSUI1h...
458	C107943	16.85	43.12	14.02	ref|XP_006453155.1|hypotheticalproteinCICLE_v10009986mg[Citr...
459	C107955	7.78	4.62	4.81	ref|XP_006383182.1|anaphasepromotingcomplexsubunit10family...
460	C108005	7.32	40.3	1.15	ref|XP_007211211.1|hypotheticalproteinPRUPE_ppa011496mg[Prun...
461	C108025	21.91	26.03	9.96	emb|CBI17482.3|unnamedproteinproduct[Vitisvinifera]
462	C108045	11.6	6.13	7.97	ref|XP_004145741.1|PREDICTED:uncharacterizedproteinLOC101215...
463	C108059	5.15	7.26	1.59	ref|XP_010675243.1|PREDICTED:universalstressproteinA-likep...
464	C108089	7.28	22.51	4.76	ref|XP_010650915.1|PREDICTED:zincfingerCCCHdomain-containin...
465	C108099	4.28	5.34	1.99	ref|XP_008441647.1|PREDICTED:uncharacterizedproteinLOC103485...
466	C108101	32.05	15.23	1.98	gb|ACU17659.1|unknown[Glycinemax]
467	C108105	17.09	7.23	3.17	ref|XP_002523591.1|DNAbindingprotein	putative[Ricinuscommu...
468	C108183	13.17	7.2	3.94	ref|XP_006373561.1|hypotheticalproteinPOPTR_0016s00400g[Popu...
469	C108247	5.93	3.02	3.14	ref|XP_010669704.1|PREDICTED:U11/U12smallnuclearribonucleop...
470	C108271	165.98	239.56	41.83	ref|XP_010099310.1|hypotheticalproteinL484_018172[Morusnota...
471	C108285	392.76	48.59	29.01	ref|XP_002991691.1|hypotheticalproteinSELMODRAFT_429946[Sela...
472	C108321	28.21	2.25	0.39	gb|KDP28427.1|hypotheticalproteinJCGZ_14198[Jatrophacurcas]
473	C108331	43.3	31.47	23.78	ref|XP_009589320.1|PREDICTED:ubiquitin-conjugatingenzymeE27...
474	C108337	41.62	16.48	3.9	ref|XP_010683646.1|PREDICTED:probableF-boxproteinAt1g60180...
475	C108355	12.19	103.03	4.68	ref|XP_002311422.1|bZIPfamilyprotein[Populustrichocarpa]>g...
476	C108401	10.89	11.57	4.66	ref|XP_010675729.1|PREDICTED:CASP-likeprotein2D1[Betavulga...
477	C108409	30.16	45.54	20.98	gb|KHG13735.1|hypotheticalproteinF383_04678[Gossypiumarbore...
478	C108411	5.86	5.97	3.11	gb|KNA22855.1|hypotheticalproteinSOVF_030070[Spinaciaoleracea]
479	C108415	7.11	1.49	0.39	gb|AKV71950.1|R2R3-MYBprotein[Rehmanniaglutinosa]
480	C108431	214.1	141.72	102.2	gb|KJB34129.1|hypotheticalproteinB456_006G051300	partial[Go...
481	C108433	27.13	3.35	2.32	gb|KRH77406.1|hypotheticalproteinGLYMA_01G211700[Glycinemax]
482	C108443	7.93	17.11	1.55	ref|XP_003635067.1|PREDICTED:uncharacterizedproteinLOC100246...
483	C108465	15.44	11.53	0.77	ref|XP_002320520.1|hypotheticalproteinPOPTR_0014s16490g[Popu...
484	C108483	6.67	7.06	3.86	gb|KNA15894.1|hypotheticalproteinSOVF_093780[Spinaciaoleracea]
485	C108485	7.08	11.88	1.55	ref|XP_002284321.1|PREDICTED:pentatricopeptiderepeat-containi...
486	C108527	9.97	1.48	0.77	gb|ACF84425.1|unknown[Zeamays]>gi|414588098|tpg|DAA38669.1|...
487	C108533	8.72	15.91	1.54	ref|XP_002534109.1|receptorproteinkinase	putative[Ricinusc...
488	C108545	37.78	37	12.32	ref|XP_002529307.1|conservedhypotheticalprotein[Ricinuscomm...
489	C108551	9.95	8.93	0.38	ref|XP_010695387.1|PREDICTED:probableWRKYtranscriptionfacto...
490	C108629	7.43	10.31	3.06	gb|KNA10917.1|hypotheticalproteinSOVF_139900[Spinaciaoleracea]
491	C108643	51.94	76.45	64.62	ref|XP_003635462.1|PREDICTED:15.4kDaclassVheatshockprote...
492	C108657	47.82	174.25	34.41	ref|XP_010681734.1|PREDICTED:chaperoneproteindnaJ8	chlorop...
493	C108661	0.82	13.59	2.68	ref|XP_012851060.1|PREDICTED:proteinFAR1-RELATEDSEQUENCE5-l...
494	C108677	9.07	24.98	5.35	ref|XP_008453547.1|PREDICTED:transmembraneprotein230-like[C...
495	C108683	3.7	12.84	0.76	emb|CBI38711.3|unnamedproteinproduct[Vitisvinifera]
496	C108693	677.29	584.99	377.09	dbj|BAA12982.1|PNDKN1[Pisumsativum]
497	C108697	6.17	11.37	5.34	gb|KNA04444.1|hypotheticalproteinSOVF_199660[Spinaciaoleracea]
498	C108699	17.69	23.11	12.98	ref|XP_010254101.1|PREDICTED:proteindisulfideisomerase-like...
499	C108701	15.64	12.1	10.69	gb|ABW06960.1|geranylgeranyldiphosphatesynthase[Corylusavel...
500	C108707	8.63	13.55	0	ref|XP_009364628.1|PREDICTED:pirin-likeprotein[Pyrusxbrets...
501	C108719	4.11	11.35	0.76	gb|KNA21035.1|hypotheticalproteinSOVF_046880[Spinaciaoleracea]
502	C108735	6.15	8.77	4.18	ref|XP_011087555.1|PREDICTED:uncharacterizedproteinLOC105169...
503	C108777	16.34	21.5	4.17	ref|XP_008235444.1|PREDICTED:uncharacterizedproteinLOC103334...
504	C108789	5.72	18.21	18.95	ref|XP_010685378.1|PREDICTED:cellwall/vacuolarinhibitorof...
505	C108815	11.01	14.54	11.35	ref|XP_010257571.1|PREDICTED:proteinYLS3[Nelumbonucifera]
506	C108817	13.87	6.91	3.41	gb|KCW72634.1|hypotheticalproteinEUGRSUZ_E01094[Eucalyptusg...
507	C108845	77.64	79.71	56.55	gb|KNA12967.1|hypotheticalproteinSOVF_120530[Spinaciaoleracea]
508	C108907	239.39	272.61	117.98	gb|KCW71368.1|hypotheticalproteinEUGRSUZ_F04448[Eucalyptusg...
509	C108909	2737.37	1708.97	1425.52	ref|XP_006443912.1|hypotheticalproteinCICLE_v10024455mg[Citr...
510	C108913	27.9	14.06	6.38	gb|KJB61144.1|hypotheticalproteinB456_009G343100[Gossypiumr...
511	C108935	7.68	3.96	3.38	emb|CDY35829.1|BnaC09g37610D[Brassicanapus]
512	C108939	6.21	9.72	0	gb|KNA06984.1|hypotheticalproteinSOVF_176070[Spinaciaoleracea]
513	C108953	18.57	31.67	5.99	ref|XP_004303804.1|PREDICTED:reticulon-likeproteinB22-like[...
514	C108963	7.25	5.03	5.23	ref|XP_009768012.1|PREDICTED:F-boxproteinAt1g61340-like[Nic...
515	C109019	284.72	1197.11	13.41	gb|KJB63953.1|hypotheticalproteinB456_010G026700[Gossypiumr...
516	C109043	4.41	11.08	1.12	ref|XP_009339718.1|PREDICTED:uncharacterizedproteinLOC103931...
517	C109051	4.81	1.07	15.62	ref|XP_006377354.1|hypotheticalproteinPOPTR_0011s05190g[Popu...
518	C109089	3.2	4.99	1.48	ref|XP_006279585.1|hypotheticalproteinCARUB_v10025999mg[Caps...
519	C109101	4.39	9.97	1.85	ref|XP_002516152.1|GTP-bindingprotein(p)alphasubunit	gpa1	...
520	C109131	22.77	0	233.48	ref|XP_011091596.1|PREDICTED:non-specificlipid-transferprote...
521	C109141	66.72	47.01	2.22	ref|XP_010681014.1|PREDICTED:uncharacterizedproteinLOC104896...
522	C109149	5.18	5.33	1.11	ref|XP_010676669.1|PREDICTED:zincfingerCCCHdomain-containin...
523	C109161	5.98	8.89	0.74	gb|KNA25578.1|hypotheticalproteinSOVF_005680[Spinaciaoleracea]
524	C109203	11.92	10.63	5.53	ref|XP_011000144.1|PREDICTED:C2domain-containingproteinAt1g...
525	C109205	7.95	15.24	5.53	ref|XP_010683116.1|PREDICTED:transmembraneemp24domain-contai...
526	C109211	87.45	1.06	0	ref|XP_011464987.1|PREDICTED:putativecalcium-bindingprotein...
527	C109227	8.74	7.8	4.42	gb|KMT14197.1|hypotheticalproteinBVRB_4g080140[Betavulgaris...
528	C10925	0	0	0	ref|XP_010108639.1|Tubby-likeF-boxprotein8[Morusnotabilis]...
529	C109251	10.7	22.6	1.47	ref|XP_011081105.1|PREDICTED:proteincornichonhomolog4[Sesa...
530	C109257	0.79	32.84	0	gb|AFU25705.1|gag-polprecursor[Castaneamollissima]
531	C109281	7.51	2.12	5.5	ref|XP_010912259.1|PREDICTED:zincfingerA20andAN1domain-co...
532	C109297	180.34	10.58	0	gb|KNA26033.1|hypotheticalproteinSOVF_001020[Spinaciaoleracea]
533	C109301	5.53	10.21	2.93	gb|KNA21747.1|hypotheticalproteinSOVF_040440[Spinaciaoleracea]
534	C109313	2.76	4.22	0.73	ref|XP_010242378.1|PREDICTED:uncharacterizedproteinLOC104586...
535	C109359	5.51	5.26	1.1	ref|XP_010673413.1|PREDICTED:methyltransferase-likeprotein13...
536	C109375	64.92	48.41	36.87	ref|XP_010250069.1|PREDICTED:uncharacterizedproteinLOC104592...
537	C109381	2.36	8.42	2.19	emb|CBI31002.3|unnamedproteinproduct[Vitisvinifera]
538	C109425	12.16	12.59	0.73	gb|KJB47993.1|hypotheticalproteinB456_008G049600[Gossypiumr...
539	C109427	4.71	5.24	1.46	gb|KNA11765.1|hypotheticalproteinSOVF_131700[Spinaciaoleracea]
540	C109449	7.83	7.33	1.82	ref|XP_010681082.1|PREDICTED:F-box/kelch-repeatproteinSKIP6...
541	C109467	158.29	246.01	88.47	ref|XP_004142984.1|PREDICTED:uncharacterizedproteinAt4g28440...
542	C109487	8.99	11.5	2.17	ref|XP_010681611.1|PREDICTED:caffeoylshikimateesteraseisofor...
543	C109501	1.17	746.63	1.09	gb|ADP23916.1|lateembryogenesisabundantprotein[Sesuviumpor...
544	C109505	8.58	8	4.71	gb|KDP31000.1|hypotheticalproteinJCGZ_11376[Jatrophacurcas]
545	C109521	71.67	91.34	38.67	gb|EYU22033.1|hypotheticalproteinMIMGU_mgv1a015529mg[Erythra...
546	C109529	4.67	17.71	1.08	ref|XP_010684703.1|PREDICTED:probableLRRreceptor-likeserine...
547	C109545	3.9	12.5	1.45	ref|XP_010090894.1|GTPase-activatingproteinGYP7[Morusnotabi...
548	C109565	16.33	9.75	7.22	ref|XP_010695204.1|PREDICTED:cancer-relatednucleoside-triphos...
549	C10957	0	0	0	ref|XP_010692513.1|PREDICTED:CO(2)-responsesecretedprotease...
550	C109607	277.52	293.4	212.14	ref|XP_007146517.1|hypotheticalproteinPHAVU_006G047600g[Phas...
551	C109609	15.12	6.22	2.52	ref|XP_006349459.1|PREDICTED:proteinyippee-likeisoformX2[S...
552	C109619	11.63	6.57	5.39	gb|KMS94874.1|hypotheticalproteinBVRB_014490[Betavulgariss...
553	C109623	8.14	5.53	3.24	emb|CBI20320.3|unnamedproteinproduct[Vitisvinifera]
554	C109633	3.87	19.32	1.79	ref|XP_012089555.1|PREDICTED:autophagy-relatedprotein13isof...
555	C109645	127.31	38.64	12.2	ref|XP_004303312.1|PREDICTED:uncharacterizedproteinLOC101299...
556	C109667	11.58	10.68	6.81	ref|XP_010687300.1|PREDICTED:uncharacterizedproteinLOC104901...
557	C109699	39.73	27.17	12.16	ref|XP_010242259.1|PREDICTED:uncharacterizedproteinLOC104586...
558	C109701	6.94	7.22	1.79	ref|XP_006481195.1|PREDICTED:uncharacterizedproteinLOC102628...
559	C109717	10.78	2.06	71.8	ref|XP_010666837.1|PREDICTED:MLP-likeprotein43[Betavulgari...
560	C109735	3.47	15.11	1.43	ref|XP_010255859.1|PREDICTED:BTB/POZandMATHdomain-containin...
561	C109761	6.92	0	2.5	gb|AEK26568.1|floweringlocus1[Populustremula]>gi|340007727...
562	C109780	5.38	11.98	1.78	ref|XP_008460913.1|PREDICTED:trihelixtranscriptionfactorGT-...
563	C109792	6.9	9.22	3.2	ref|XP_008220824.1|PREDICTED:uncharacterizedproteinLOC103320...
564	C109796	2.68	7.52	26.66	ref|WP_003413908.1|hypotheticalprotein[Clostridiumbutyricum]...
565	C109802	53.94	5.8	13.13	ref|XP_009781864.1|PREDICTED:rapidalkalinizationfactor-like...
566	C109878	11.8	11.54	3.18	ref|XP_004142550.1|PREDICTED:probableplastid-lipid-associated...
567	C109888	274.06	180.62	21.54	gb|KJB34134.1|hypotheticalproteinB456_006G049200[Gossypiumr...
568	C109892	7.99	10.18	0.71	ref|XP_010678729.1|PREDICTED:ubiquitin-conjugatingenzymeE2-2...
569	C109902	8.36	107.42	1.06	gb|KNA19790.1|hypotheticalproteinSOVF_058160[Spinaciaoleracea]
570	C109956	3.79	8.78	1.76	ref|XP_012067708.1|PREDICTED:CSC1-likeproteinAt1g69450isofo...
571	C109968	42.43	195.91	47.44	ref|NP_001237068.1|uncharacterizedproteinLOC100305558[Glycin...
572	C109980	55.59	70.48	20.35	ref|XP_002512639.1|conservedhypotheticalprotein[Ricinuscomm...
573	C109982	30.26	9.11	2.11	ref|XP_009367203.1|PREDICTED:transcriptionfactorUPBEAT1-like...
574	C110012	7.93	3.03	4.55	gb|KCW88810.1|hypotheticalproteinEUGRSUZ_A01146[Eucalyptusg...
575	C110038	22.65	18.52	7.01	ref|XP_006422444.1|hypotheticalproteinCICLE_v10029401mg[Citr...
576	C110050	3.39	7.73	0	gb|KNA14034.1|hypotheticalproteinSOVF_111220[Spinaciaoleracea]
577	C110052	576.39	105.89	1032.04	ref|XP_010694428.1|PREDICTED:chlorophylla-bbindingprotein1...
578	C110056	17.34	37.65	4.55	ref|XP_004495877.1|PREDICTED:uncharacterizedproteinLOC101493...
579	C110066	12.42	4.03	3.84	gb|AIZ97491.1|R2R3-MYBtranscriptionfactorsubgroup7[Fagopyr...
580	C110082	1995.49	2072.38	109.14	ref|XP_010692733.1|PREDICTED:proteinPLANTCADMIUMRESISTANCE...
581	C110116	15.03	6.03	3.14	ref|XP_010103398.1|putativegalacturonosyltransferase-like7[M...
582	C110120	9.38	3.68	1.39	gb|AEC32973.1|transcriptionfactorMYB1[Fagopyrumtataricum]>...
583	C110132	4.5	9.03	1.39	ref|XP_010673502.1|PREDICTED:uncharacterizedproteinLOC104889...
584	C110144	2.63	5.69	1.39	gb|KCW44145.1|hypotheticalproteinEUGRSUZ_L024451	partial[Eu...
585	C110146	16.11	22.37	8.69	ref|XP_010691059.1|PREDICTED:uncharacterizedproteinLOC104904...
586	C110148	12.73	17.03	3.82	gb|KHG18666.1|hypotheticalproteinF383_08458[Gossypiumarboreum]
587	C110160	42.7	0	0.35	ref|XP_009796816.1|PREDICTED:uncharacterizedproteinLOC104243...
588	C110176	50.85	31.01	12.84	ref|XP_002276516.1|PREDICTED:probableFKBP-typepeptidyl-proly...
589	C110214	77.29	44.64	69.28	gb|KMZ75071.1|60SribosomalproteinL11-1[Zosteramarina]
590	C110222	0	15.96	6.57	ref|XP_010658562.1|PREDICTED:uncharacterizedproteinLOC100246...
591	C11023	0	0	0	gb|AIU51036.1|arginine-richcyclin1	partial[Schrenkiellapar...
592	C110232	26.47	3.99	2.08	ref|XP_007042481.1|UDP-glycosyltransferase73B4	putative[Theo...
593	C110234	38.77	0	0	ref|XP_004287662.1|PREDICTED:ethylene-responsivetranscription...
594	C110308	403.28	1765.96	117.86	gb|ACH63225.1|pathogenesis-relatedprotein10a[Rheumaustrale]
595	C110312	5.94	15.22	12.73	ref|XP_002522191.1|RING-H2fingerproteinATL1L	putative[Rici...
596	C110316	11.87	15.55	1.72	ref|XP_011079787.1|PREDICTED:tubulin-foldingcofactorBisofor...
597	C110350	7.4	21.78	1.03	ref|XP_010269200.1|PREDICTED:pollen-specificproteinC13-like...
598	C110358	24.41	26.39	4.8	emb|CAN77920.1|hypotheticalproteinVITISV_027646[Vitisvinifera]
599	C110364	4.81	8.57	13.04	ref|XP_007046627.1|Sphasekinase-associatedprotein1[Theobro...
600	C110380	42.46	7.24	14.73	ref|XP_006386902.1|hypotheticalproteinPOPTR_0002s25540g[Popu...
601	C110382	25.48	40.5	5.14	emb|CAN69977.1|hypotheticalproteinVITISV_011279[Vitisvinifera]
602	C110416	13.27	6.58	0.34	ref|XP_002517606.1|lactoylglutathionelyase	putative[Ricinus...
603	C110424	1.84	11.84	1.71	ref|XP_007011259.1|P-loopcontainingnucleosidetriphosphatehy...
604	C110440	8.47	18.71	4.44	gb|KJB25073.1|hypotheticalproteinB456_004G175700[Gossypiumr...
605	C110442	4.78	3.61	5.12	ref|XP_006351259.1|PREDICTED:l-2-hydroxyglutaratedehydrogenas...
606	C110450	82.82	81.73	41.32	gb|KHG03127.1|hypotheticalproteinF383_27157[Gossypiumarboreum]
607	C110474	570.71	463.41	539.72	gb|KDP26436.1|hypotheticalproteinJCGZ_17594[Jatrophacurcas]
608	C110480	27.89	28.79	6.13	ref|XP_006465973.1|PREDICTED:60SribosomalproteinL18a-likep...
609	C110482	7.34	12.43	2.38	ref|XP_010685510.1|PREDICTED:F-box/WD-40repeat-containingpro...
610	C110484	49.53	37.63	16	ref|XP_002275924.1|PREDICTED:chaperoneproteindnaJ11	chloro...
611	C110494	5.5	29.12	0.68	gb|KHN17662.1|SignalpeptidasecomplexcatalyticsubunitSEC11C...
612	C110522	0	16.31	0.34	emb|CBI36063.3|unnamedproteinproduct[Vitisvinifera]
613	C110524	212.14	355.23	63.46	gb|KMT17034.1|hypotheticalproteinBVRB_2g042350[Betavulgaris...
614	C110534	55.6	25.12	38.01	ref|XP_006847231.1|hypotheticalproteinAMTR_s00017p00257730[A...
615	C110540	2.93	11.42	4.07	ref|XP_012574613.1|PREDICTED:LOWQUALITYPROTEIN:uncharacteri...
616	C110560	150.83	142	101.65	ref|XP_010940308.1|PREDICTED:60SribosomalproteinL23A-likei...
617	C110598	24.43	64.06	6.43	ref|XP_009606560.1|PREDICTED:uncharacterizedproteininLEU23...
618	C110610	9.48	14.31	1.69	ref|XP_011014378.1|PREDICTED:probableserine/threonine-protein...
619	C110624	2.91	15.91	1.35	gb|KNA24192.1|hypotheticalproteinSOVF_017860[Spinaciaoleracea]
620	C110632	34.17	34.69	11.47	gb|KMT04521.1|hypotheticalproteinBVRB_8g181830[Betavulgaris...
621	C110636	87.6	51.22	17.87	gb|KNA13196.1|hypotheticalproteinSOVF_118910[Spinaciaoleracea]
622	C110638	6.54	11.02	1.69	gb|ACU24048.1|unknown[Glycinemax]
623	C110640	8.72	9.08	5.06	ref|XP_007209916.1|hypotheticalproteinPRUPE_ppa004407mg[Prun...
624	C110654	10.52	7.44	4.71	ref|XP_010691380.1|PREDICTED:uncharacterizedproteinLOC104904...
625	C110692	6.16	11.63	2.35	gb|KEH40939.1|helicase	IBRandzincfingerprotein[Medicagot...
626	C110714	32.92	46.79	28.87	ref|XP_010037015.1|PREDICTED:transcriptionfactorBTF3homolog...
627	C110738	130.05	100.52	45.25	ref|XP_007034810.1|20SproteasomebetasubunitD1[Theobromaca...
628	C110744	36.85	48.32	9.77	ref|XP_003595394.1|hypotheticalproteinMTR_2g044940[Medicago...
629	C110752	24.2	16.43	7.71	ref|XP_010685215.1|PREDICTED:uncharacterizedproteinLOC104899...
630	C110760	5.41	6.43	2.01	gb|KNA09186.1|hypotheticalproteinSOVF_155690[Spinaciaoleracea]
631	C110768	36.07	27.99	9.7	ref|XP_002283966.1|PREDICTED:fruitproteinpKIWI502[Vitisvin...
632	C110782	7.92	5.46	1.67	ref|XP_002267882.1|PREDICTED:uncharacterizedproteinLOC100246...
633	C110792	358.5	133.73	209.85	ref|XP_002532855.1|conservedhypotheticalprotein[Ricinuscomm...
634	C11081	0	0	0	ref|XP_010243196.1|PREDICTED:NACdomain-containingprotein78-...
635	C110810	3.24	9.3	2.34	ref|XP_011099697.1|PREDICTED:cyclin-dependentkinaseE-1[Sesa...
636	C110842	13.28	12.81	4	ref|XP_007039444.1|ORMDLfamilyprotein[Theobromacacao]>gi|5...
637	C110854	16.85	9.59	4.32	ref|XP_002281434.1|PREDICTED:uncharacterizedproteinLOC100265...
638	C110892	38.3	14.37	23.91	ref|XP_007050926.1|Plantinvertase/pectinmethylesteraseinhibi...
639	C110918	95.63	61.42	31.45	ref|XP_010691554.1|PREDICTED:U6snRNA-associatedSm-likeprote...
640	C110924	98.99	54.1	2.65	ref|XP_010687820.1|PREDICTED:uncharacterizedproteinLOC104901...
641	C110958	138.95	115.04	141.16	ref|XP_011094477.1|PREDICTED:uncharacterizedproteinLOC105174...
642	C110974	6.06	17.16	110.08	gb|AAC14179.1|majorlatexproteinhomolog[Mesembryanthemumcry...
643	C110998	24.55	127.9	18.15	gb|KNA18937.1|hypotheticalproteinSOVF_066110[Spinaciaoleracea]
644	C111050	23.76	75.92	25.01	ref|XP_011083572.1|PREDICTED:chaperoneproteindnaJ11	chloro...
645	C111062	3.54	7.9	2.3	emb|CBI16650.3|unnamedproteinproduct[Vitisvinifera]
646	C111084	3.18	10.09	2.95	ref|XP_010681984.1|PREDICTED:uncharacterizedproteinLOC104896...
647	C111096	8.13	8.2	0.98	gb|KNA25197.1|hypotheticalproteinSOVF_008650[Spinaciaoleracea]
648	C111102	71.21	61.21	3.94	ref|XP_002266527.1|PREDICTED:glucose-6-phosphate1-dehydrogena...
649	C111104	8.13	13.87	7.55	ref|XP_004300295.1|PREDICTED:uncharacterizedproteinLOC101301...
650	C111116	12.36	13.23	6.22	ref|XP_002285490.1|PREDICTED:uncharacterizedproteinLOC100259...
651	C111120	14.12	13.54	6.22	ref|XP_002273308.1|PREDICTED:uncharacterizedproteinLOC100241...
652	C111130	1.76	13.21	6.54	ref|XP_010681667.1|PREDICTED:AP2/ERFandB3domain-containing...
653	C111144	7.05	11.01	2.62	gb|KDP31044.1|hypotheticalproteinJCGZ_11420[Jatrophacurcas]
654	C111180	4.92	8.46	3.26	gb|KNA17137.1|hypotheticalproteinSOVF_082910[Spinaciaoleracea]
655	C111184	17.22	9.4	6.2	ref|XP_002279770.1|PREDICTED:uncharacterizedproteinLOC100241...
656	C111190	0.7	23.83	0	ref|XP_002530683.1|conservedhypotheticalprotein[Ricinuscomm...
657	C111216	0.35	21.27	18.23	ref|NP_001118940.1|DNAdamage-bindingprotein1a[Arabidopsist...
658	C111228	69.84	73.88	21.82	ref|XP_009792768.1|PREDICTED:ERmembraneproteincomplexsubun...
659	C111248	43.74	12.48	2.61	ref|XP_014514265.1|PREDICTED:ras-relatedproteinRab7[Vignar...
660	C111258	69.69	33.39	21.75	ref|XP_006305640.1|hypotheticalproteinCARUB_v10010344mg	part...
661	C111260	30.44	72.09	12.99	ref|XP_008442311.1|PREDICTED:calcium-bindingallergenBetv3...
662	C111268	9.08	8.1	1.3	ref|XP_012085326.1|PREDICTED:chromatinmodification-relatedpr...
663	C111284	6.29	6.23	1.62	gb|AFK44336.1|unknown[Lotusjaponicus]
664	C111322	92.52	91.21	19.36	ref|XP_002284759.1|PREDICTED:uncharacterizedproteinLOC100249...
665	C111340	26.78	69.8	17.1	gb|AFJ92671.1|ERDprotein[Vitisamurensis]
666	C111346	80.69	71.05	65.51	gb|KDP40590.1|hypotheticalproteinJCGZ_24589[Jatrophacurcas]
667	C111348	8.68	10.53	1.29	ref|XP_006473819.1|PREDICTED:U-boxdomain-containingprotein4...
668	C111360	20.84	23.54	9.99	ref|XP_004288646.1|PREDICTED:vesicletransportproteinSFT2B-l...
669	C111432	29.04	3.5	6.1	gb|KNA12696.1|hypotheticalproteinSOVF_123580[Spinaciaoleracea]
670	C111436	60.76	35.11	20.82	ref|XP_015161168.1|PREDICTED:thiosulfatesulfurtransferase18...
671	C111440	11.05	13.24	4.81	ref|XP_006434492.1|hypotheticalproteinCICLE_v10001148mg[Citr...
672	C111444	129.12	49.27	14.42	ref|XP_010253266.1|PREDICTED:actin-depolymerizingfactor2[Ne...
673	C111454	5.52	12.93	0.32	ref|XP_002284629.1|PREDICTED:uncharacterizedproteinLOC100250...
674	C111458	14.15	4.62	0.96	ref|XP_002512270.1|nucleotidebindingprotein	putative[Ricinu...
675	C111470	8.62	6.15	1.6	gb|KNA18137.1|hypotheticalproteinSOVF_073600[Spinaciaoleracea]
676	C111472	2.07	8.92	1.28	ref|XP_004497202.1|PREDICTED:DDB1-andCUL4-associatedfactor...
677	C111474	4.83	16.61	3.2	gb|KCW50006.1|hypotheticalproteinEUGRSUZ_K03458[Eucalyptusg...
678	C111480	27.19	12.59	4.47	ref|XP_002284992.1|PREDICTED:sodiumchannelmodifier1[Vitis...
679	C11149	0	0	0	ref|XP_014622178.1|PREDICTED:cullin-1-like[Glycinemax]
680	C111490	30.29	34.39	6.39	emb|CAN82659.1|hypotheticalproteinVITISV_011978[Vitisvinife...
681	C111494	9.29	18.12	5.11	ref|XP_010109915.1|hypotheticalproteinL484_013253[Morusnota...
682	C111506	6.19	17.48	9.29	gb|KNA21124.1|hypotheticalproteinSOVF_046090[Spinaciaoleracea]
683	C111514	1.72	4.91	2.55	ref|XP_010669847.1|PREDICTED:pentatricopeptiderepeat-containi...
684	C111528	21.28	12.25	6.37	gb|KJB79274.1|hypotheticalproteinB456_013G041100[Gossypiumr...
685	C111538	22.65	17.15	17.2	ref|XP_009586618.1|PREDICTED:proteinyippee-likeAt5g53940[Ni...
686	C111550	0.34	16.23	0.64	ref|XP_006495223.1|PREDICTED:tyrosine-sulfatedglycopeptidere...
687	C111556	9.95	4.59	0.32	ref|XP_007017864.1|SBPfamilyprotein	putative[Theobromacaca...
688	C111564	99.04	123.81	20.35	ref|XP_011028607.1|PREDICTED:uncharacterizedproteinLOC105128...
689	C111568	3.77	10.7	6.68	ref|XP_010696507.1|PREDICTED:chloroplasticgroupIIAintronsp...
690	C111610	56.38	31.7	18.71	ref|XP_006284579.1|hypotheticalproteinCARUB_v10005804mg	part...
691	C111616	14.04	5.49	4.12	gb|KNA03351.1|hypotheticalproteinSOVF_210050[Spinaciaoleracea]
692	C111624	4.78	9.45	2.54	gb|KNA11978.1|hypotheticalproteinSOVF_130060[Spinaciaoleracea]
693	C111626	27.68	24.58	30.13	ref|XP_008228140.1|PREDICTED:dnaJhomologsubfamilyBmember8...
694	C111640	30.41	22.56	6.66	ref|XP_002274318.1|PREDICTED:pentatricopeptiderepeat-containi...
695	C111654	5.11	9.42	1.9	ref|XP_010685387.1|PREDICTED:beta-galactosidase17isoformX1...
696	C111658	17.04	8.81	5.06	emb|CAN81085.1|hypotheticalproteinVITISV_028128[Vitisvinifera]
697	C111666	1.7	8.21	1.9	ref|XP_010678276.1|PREDICTED:proteinDEK-like[Betavulgariss...
698	C111686	34.75	34.04	36.04	gb|KHG22797.1|60SribosomalL15-1-likeprotein[Gossypiumarbo...
699	C111708	3.4	8.8	2.53	ref|XP_010111770.1|hypotheticalproteinL484_008773[Morusnota...
700	C111714	18.71	5.46	10.73	ref|XP_010113042.1|hypotheticalproteinL484_022768[Morusnota...
701	C111716	4.76	7.89	1.89	ref|XP_006842146.1|hypotheticalproteinAMTR_s00078p00125860[A...
702	C111730	3.74	13.03	1.26	gb|KNA09116.1|hypotheticalproteinSOVF_156450isoformC[Spina...
703	C111734	8.15	6.06	2.52	ref|XP_010687538.1|PREDICTED:squalenemonooxygenase[Betavulg...
704	C111736	55.29	39.04	39.35	ref|XP_010259660.1|PREDICTED:glutathioneS-transferase-like[N...
705	C111744	17.64	29.05	3.15	ref|XP_010679544.1|PREDICTED:putativeoxidoreductaseTDA3[Bet...
706	C111754	7.85	16.95	3.78	ref|XP_010677567.1|PREDICTED:uncharacterizedproteinLOC104893...
707	C111762	6.44	13.3	4.71	ref|XP_010694122.1|PREDICTED:mediatorofRNApolymeraseIItra...
708	C111774	8.81	22.66	1.57	ref|XP_010250654.1|PREDICTED:probableWRKYtranscriptionfacto...
709	C111780	60.24	63.67	30.76	ref|XP_010243975.1|PREDICTED:thioredoxin-likeprotein4B[Nelu...
710	C111804	214.81	265.76	73.65	ref|XP_007044293.1|Adeninenucleotidealphahydrolases-likesup...
711	C111808	9.46	15.67	2.19	ref|XP_010677773.1|PREDICTED:cationicaminoacidtransporter2...
712	C111832	14.17	9.63	45.38	gb|ADR66511.1|heatshockproteinHsp18.3[Tamarixhispida]
713	C111844	32.67	1.2	1.56	ref|XP_010526962.1|PREDICTED:caffeoyl-CoAO-methyltransferase...
714	C111846	4.38	12.62	1.25	gb|KNA02693.1|hypotheticalproteinSOVF_216260	partial[Spinac...
715	C111854	79.14	91.94	20.31	ref|XP_010242492.1|PREDICTED:DNA-directedRNApolymeraseIIsu...
716	C111862	49.1	1.2	3.74	ref|XP_010695602.1|PREDICTED:bidirectionalsugartransporterS...
717	C111870	6.05	9.6	1.87	gb|KDO61452.1|hypotheticalproteinCISIN_1g024186mg[Citrussin...
718	C111872	25.56	9.9	14.67	gb|KNA25233.1|hypotheticalproteinSOVF_008390[Spinaciaoleracea]
719	C111878	13.43	5.09	12.46	ref|XP_009792805.1|PREDICTED:ornithinecarbamoyltransferase	c...
720	C111884	50.71	25.17	1.56	ref|XP_010693811.1|PREDICTED:RING-H2fingerproteinATL33-like...
721	C111888	30.89	24.27	3.74	gb|KMS95026.1|hypotheticalproteinBVRB_013150[Betavulgariss...
722	C111894	18.47	11.38	8.1	ref|XP_008230202.1|PREDICTED:aluminum-activatedmalatetranspo...
723	C111896	47.69	53.33	23.06	ref|XP_010279535.1|PREDICTED:RNA-bindingprotein8A-like[Nelu...
724	C111912	90.81	57.04	90.66	ref|XP_011000942.1|PREDICTED:profilin-3[Populuseuphratica]
725	C111914	8.72	6.88	1.56	ref|XP_010671535.1|PREDICTED:probableinactivereceptorkinase...
726	C111938	23.44	42.42	17.4	ref|XP_011084445.1|PREDICTED:mediatorofRNApolymeraseIItra...
727	C111980	35.06	11.62	8.06	ref|XP_011070553.1|PREDICTED:vacuolarirontransporter1[Sesa...
728	C111986	48.75	38.13	51.07	ref|XP_003547687.2|PREDICTED:BAGfamilymolecularchaperonere...
729	C112014	3.66	6.24	1.85	gb|KDP36068.1|hypotheticalproteinJCGZ_08712[Jatrophacurcas]
730	C112040	6.99	8.32	3.71	gb|KJB71739.1|hypotheticalproteinB456_011G139400[Gossypiumr...
731	C112094	8.29	8.28	3.48	ref|XP_012085407.1|PREDICTED:UDP-N-acetylglucosaminetransfera...
732	C112118	24.79	33.62	10.43	gb|KDO51766.1|hypotheticalproteinCISIN_1g039175mg[Citrussin...
733	C112140	0	24.45	0.31	emb|CBI30584.3|unnamedproteinproduct[Vitisvinifera]
734	C112154	5.28	11.49	2.45	ref|XP_002515511.1|L-ascorbateperoxidase1	cytosolic	putativ...
735	C112156	32.35	30.04	15.93	ref|XP_007206140.1|hypotheticalproteinPRUPE_ppa013263mg[Prun...
736	C112178	36.87	34.36	7.94	ref|XP_010256686.1|PREDICTED:uncharacterizedproteinLOC104597...
737	C112186	29.96	7.34	0.31	ref|XP_006481999.1|PREDICTED:uncharacterizedproteinLOC102616...
738	C112206	18.74	22	7.02	gb|KDP44049.1|hypotheticalproteinJCGZ_05516[Jatrophacurcas]
739	C112226	9.18	5.56	0.61	emb|CBI25190.3|unnamedproteinproduct[Vitisvinifera]
740	C112232	53.43	56.45	8.82	ref|XP_010677771.1|PREDICTED:uncharacterizedproteinLOC104893...
741	C112234	14.1	10.24	3.04	ref|XP_010535296.1|PREDICTED:uncharacterizedproteinLOC104810...
742	C112238	5.24	17.55	4.56	ref|XP_002275789.2|PREDICTED:probablethiolmethyltransferase...
743	C112266	4.25	6.12	0.91	ref|XP_010645085.1|PREDICTED:generaltranscriptionfactor3Cp...
744	C112284	1.96	6.12	1.21	gb|KDO68758.1|hypotheticalproteinCISIN_1g007921mg[Citrussin...
745	C112292	16.65	53.88	9.39	ref|XP_015056185.1|PREDICTED:dnaJhomologsubfamilyCmember2...
746	C11231	0	0	0	ref|WP_014413258.1|hypotheticalprotein	partial[Rhodospirillu...
747	C112336	5.53	10.17	0.91	gb|KHG17184.1|Auxinresponsefactor19[Gossypiumarboreum]
748	C112346	16.28	20.91	7.55	gb|KNA15357.1|hypotheticalproteinSOVF_099070[Spinaciaoleracea]
749	C112360	8.78	4.93	0.9	ref|XP_002310256.1|hypotheticalproteinPOPTR_0007s13180g[Popu...
750	C112370	37.38	30.74	20.81	ref|XP_002883380.1|hypotheticalproteinARALYDRAFT_479795[Arab...
751	C112376	207.11	169.44	195.81	ref|XP_014515726.1|PREDICTED:60SribosomalproteinL10[Vigna...
752	C112382	72.72	121.36	13.86	ref|XP_002279368.2|PREDICTED:BI1-likeprotein-like[Vitisvini...
753	C112390	12.34	12.74	6.02	emb|CAN69364.1|hypotheticalproteinVITISV_006045[Vitisvinifera]
754	C112402	3.57	32.4	0	ref|XP_006349261.1|PREDICTED:putativegermin-likeprotein2-1-...
755	C112410	6.48	5.5	2.41	gb|KNA17085.1|hypotheticalproteinSOVF_083240[Spinaciaoleracea]
756	C112414	12.32	13.88	2.11	ref|XP_002301111.1|hypotheticalproteinPOPTR_0002s11050g[Popu...
757	C112444	15.82	11.23	2.4	ref|XP_013649298.1|PREDICTED:proteinGPR107-like[Brassicanapus]
758	C112456	54.56	48.39	23.07	ref|XP_011024217.1|PREDICTED:uncharacterizedproteinLOC105125...
759	C112476	18.05	13.52	5.39	ref|XP_007036710.1|Steroidbindingprotein	putative[Theobroma...
760	C112486	7.09	6.04	1.8	gb|KHN18077.1|ImidazoleglycerolphosphatesynthasehisHF	chlo...
761	C112496	14.81	13.79	16.13	ref|XP_006438427.1|hypotheticalproteinCICLE_v10032693mg[Citr...
762	C112518	5.79	7.17	1.49	ref|XP_010687625.1|PREDICTED:QWRFmotif-containingprotein8-l...
763	C112526	3.86	5.74	1.49	gb|KDO78060.1|hypotheticalproteinCISIN_1g012084mg[Citrussin...
764	C112536	3.21	8.02	0	ref|XP_006469180.1|PREDICTED:uncharacterizedproteinLOC102609...
765	C112548	16.99	18.88	4.17	ref|XP_011076446.1|PREDICTED:peptidemethioninesulfoxideredu...
766	C112558	51.87	65.42	15.45	gb|KNA11647.1|hypotheticalproteinSOVF_132810[Spinaciaoleracea]
767	C112566	3.84	10	0.59	ref|XP_002304714.2|hypotheticalproteinPOPTR_0003s16280g[Popu...
768	C112572	6.4	7.14	3.57	ref|XP_010092067.1|DPH4-likeprotein[Morusnotabilis]>gi|5878...
769	C112576	10.57	14.57	2.38	gb|KNA12661.1|hypotheticalproteinSOVF_123560[Spinaciaoleracea]
770	C112580	12.79	39.09	3.56	ref|XP_007036415.1|Adeninenucleotidealphahydrolases-likesup...
771	C112584	15.68	23.11	2.67	gb|KCW86029.1|hypotheticalproteinEUGRSUZ_B02733[Eucalyptusg...
772	C112622	5.42	9.67	2.66	ref|XP_006369613.1|hypotheticalproteinPOPTR_0001s269802g[Pop...
773	C112646	10.51	17.9	3.55	ref|XP_002272933.1|PREDICTED:uncharacterizedproteinAt5g43822...
774	C112656	27.35	1.14	1.18	sp|Q43095.1|CAMT_POPTMRecName:Full=Caffeoyl-CoAO-methyltransf...
775	C112668	6.36	12.77	2.36	ref|XP_002275558.1|PREDICTED:uncharacterizedproteinLOC100252...
776	C112674	67.32	38.82	34.19	ref|XP_009781657.1|PREDICTED:zincfingerCCCHdomain-containin...
777	C112684	54.94	56.11	26.52	ref|XP_009357750.1|PREDICTED:peptidyl-prolylcis-transisomera...
778	C112688	13.97	7.08	5.89	ref|XP_010686346.1|PREDICTED:nudixhydrolase15	mitochondrial...
779	C112700	62.07	101.23	20.87	ref|XP_010685620.1|PREDICTED:acyl-coenzymeAthioesterase13-l...
780	C112720	10.44	12.7	4.7	ref|XP_011089497.1|PREDICTED:uncharacterizedproteinLOC105170...
781	C112722	2.53	13.26	2.05	ref|XP_012481252.1|PREDICTED:probableindole-3-aceticacid-ami...
782	C112726	31.94	36.36	21.13	ref|XP_010686781.1|PREDICTED:uncharacterizedproteinLOC104900...
783	C112746	5.05	10.99	0.88	gb|EYU45691.1|hypotheticalproteinMIMGU_mgv1a002973mg[Erythra...
784	C112808	14.77	22.99	1.46	ref|XP_002317024.1|SNARE-associatedfamilyprotein[Populustri...
785	C112824	9.41	35.55	33.77	ref|XP_009344452.1|PREDICTED:polyadenylate-bindingprotein2i...
786	C112832	5.65	11.48	2.33	emb|CAB82852.1|proteinkinaseMK6[Mesembryanthemumcrystallinum]
787	C112840	13.47	5.87	15.7	gb|KDP25049.1|hypotheticalproteinJCGZ_22584[Jatrophacurcas]
788	C112842	7.21	6.15	1.74	ref|XP_007037550.1|Transmembraneproteinadipocyte-associated1...
789	C112848	140.05	346.61	57.86	ref|XP_010683153.1|PREDICTED:pathogen-relatedprotein-like[Be...
790	C112856	15.35	13.42	6.69	ref|XP_006381461.1|hypotheticalproteinPOPTR_0006s13060g[Popu...
791	C112870	25.38	11.18	3.2	gb|KNA20435.1|hypotheticalproteinSOVF_051600[Spinaciaoleracea]
792	C112880	40.36	37.97	12.78	ref|XP_010691538.1|PREDICTED:uncharacterizedproteinLOC104904...
793	C112884	128.14	137.37	21.2	ref|XP_010683607.1|PREDICTED:uncharacterizedproteinLOC104898...
794	C112886	15.64	22.34	3.19	ref|XP_006440426.1|hypotheticalproteinCICLE_v10022790mg[Citr...
795	C112892	9.68	13.38	8.7	gb|KNA25555.1|hypotheticalproteinSOVF_005500[Spinaciaoleracea]
796	C112908	40.62	26.49	19.72	ref|XP_010684953.1|PREDICTED:uncharacterizedproteinLOC104899...
797	C112922	11.23	33.69	0.58	gb|KCW57552.1|hypotheticalproteinEUGRSUZ_H00321[Eucalyptusg...
798	C112924	24.03	302.49	11.29	gb|ACH63230.1|thaumatin-likeprotein[Rheumaustrale]
799	C112936	103.64	85.89	38.23	ref|XP_009769178.1|PREDICTED:1	2-dihydroxy-3-keto-5-methylthio...
800	C112938	15.91	7.8	2.61	ref|XP_008446081.1|PREDICTED:uncharacterizedproteinLOC103488...
801	C112942	20.57	58.68	10.99	ref|XP_006448259.1|hypotheticalproteinCICLE_v10016942mg[Citr...
802	C112962	150.52	220.53	81.27	ref|XP_010556584.1|PREDICTED:ubiquitin-conjugatingenzymeE2-1...
803	C112966	77.49	60.82	24.84	ref|XP_004141048.1|PREDICTED:uncharacterizedproteinLOC101203...
804	C112968	14.01	8.33	7.51	ref|XP_007027080.1|ARF-GAPdomain7isoform1[Theobromacacao]...
805	C112980	5.59	5.82	2.02	gb|KNA15085.1|hypotheticalproteinSOVF_101550[Spinaciaoleracea]
806	C112984	16.47	26.63	7.79	gb|KDP33819.1|hypotheticalproteinJCGZ_07390[Jatrophacurcas]
807	C113030	30.38	21.1	4.89	ref|XP_014499817.1|PREDICTED:methylesterase17-like[Vignarad...
808	C113062	12.69	12.98	4.6	ref|XP_006448162.1|hypotheticalproteinCICLE_v10015731mg[Citr...
809	C11307	0	0	0	ref|XP_010677885.1|PREDICTED:SNF1-relatedproteinkinaseregul...
810	C113088	2.47	56.28	0	gb|KDP25874.1|hypotheticalproteinJCGZ_22904[Jatrophacurcas]
811	C113108	38.59	24.52	8.6	ref|XP_010692132.1|PREDICTED:probableplastid-lipid-associated...
812	C113124	5.86	11.56	2	gb|KJB11338.1|hypotheticalproteinB456_001G254100[Gossypiumr...
813	C113128	3.08	15.13	1.14	dbj|BAK00749.1|predictedprotein[Hordeumvulgaresubsp.vulgare]
814	C11313	0	0	0	ref|XP_009773751.1|PREDICTED:wall-associatedreceptorkinase-l...
815	C113142	4	8.24	2	gb|KDP44740.1|hypotheticalproteinJCGZ_01240[Jatrophacurcas]
816	C113144	32.64	42.32	8	ref|XP_010693529.1|PREDICTED:proteinphosphataseinhibitor2i...
817	C113150	36.88	33.8	13.43	gb|KHN46897.1|Transmembraneemp24domain-containingprotein2[...
818	C113164	7.69	18.11	0.86	gb|KNA14632.1|hypotheticalproteinSOVF_105590isoformB[Spina...
819	C113182	19.96	7.67	7.41	gb|KDP43446.1|hypotheticalproteinJCGZ_16733[Jatrophacurcas]
820	C113188	13.21	8.5	0.57	ref|XP_009336188.1|PREDICTED:VIN3-likeprotein2isoformX2[P...
821	C113218	5.51	42.37	1.99	ref|XP_012087978.1|PREDICTED:uncharacterizedproteinLOC105646...
822	C113220	22.67	14.76	8.81	ref|XP_010690800.1|PREDICTED:rRNAmethyltransferase2	mitocho...
823	C113272	33.3	13.09	12.48	ref|XP_004290094.1|PREDICTED:uncharacterizedproteinLOC101310...
824	C113276	4.89	26.18	3.97	gb|ABS84825.1|thioredoxin[Limoniumbicolor]
825	C113278	5.81	18.27	2.84	ref|XP_010682529.1|PREDICTED:RNA-bindingprotein48[Betavulg...
826	C113282	4.58	7.36	0.28	ref|XP_007218296.1|hypotheticalproteinPRUPE_ppa010739mg[Prun...
827	C113284	92.88	71.15	30.62	ref|XP_007223870.1|hypotheticalproteinPRUPE_ppa010837mg[Prun...
828	C113328	19.17	11.14	8.47	gb|KCW49353.1|hypotheticalproteinEUGRSUZ_K02898[Eucalyptusg...
829	C113336	4.87	5.98	1.41	emb|CAN75984.1|hypotheticalproteinVITISV_012188[Vitisvinifera]
830	C113344	14.91	7.33	8.76	ref|XP_009801484.1|PREDICTED:reticulon-likeproteinB11[Nicot...
831	C113364	5.18	8.14	0.56	ref|XP_006426133.1|hypotheticalproteinCICLE_v10027584mg[Citr...
832	C113366	13.37	15.19	5.08	ref|XP_011036841.1|PREDICTED:psbPdomain-containingprotein7	...
833	C113374	24.59	5.96	2.82	ref|XP_007017907.1|LYRfamilyofFe/Sclusterbiogenesisprotei...
834	C113376	111.99	488.75	9.86	ref|XP_002267135.1|PREDICTED:uncharacterizedproteinLOC100243...
835	C113400	1.52	12.99	2.25	ref|XP_009804189.1|PREDICTED:subtilisin-likeproteaseSBT5.3[...
836	C113414	23.04	25.97	10.43	ref|XP_010267477.1|PREDICTED:mitochondrialimportinnermembra...
837	C113416	12.73	9.47	0.84	ref|XP_010681584.1|PREDICTED:homologous-pairingprotein2homo...
838	C113418	21.83	17.86	5.06	ref|XP_012845014.1|PREDICTED:proteinFDisoformX2[Erythranth...
839	C113420	40.32	40.04	27.57	gb|KNA20081.1|hypotheticalproteinSOVF_055620[Spinaciaoleracea]
840	C113430	3.33	10	1.69	gb|KMT08413.1|hypotheticalproteinBVRB_6g140900[Betavulgaris...
841	C113482	153.51	64.87	72.77	ref|XP_010695587.1|PREDICTED:30SribosomalproteinS6alpha	c...
842	C113516	3.92	19.62	0.84	gb|AIA57511.1|NACdomain-containingprotein[Boehmerianivea]
843	C113536	37.35	8.87	10.06	ref|XP_014497066.1|PREDICTED:ras-relatedproteinRABA5e-like[...
844	C113542	22.86	33.02	8.1	ref|XP_010687764.1|PREDICTED:peptidyl-prolylcis-transisomera...
845	C113546	38.2	58.26	19.26	gb|KNA19213.1|hypotheticalproteinSOVF_063320[Spinaciaoleracea]
846	C113550	9.63	10.47	1.4	ref|XP_008372388.1|PREDICTED:glutathioneS-transferaseomega-l...
847	C113568	12.32	9.38	1.12	ref|XP_006360241.1|PREDICTED:salicylicacid-bindingprotein2-...
848	C113572	103.05	1405.66	8.92	ref|XP_010676518.1|PREDICTED:proteinP21-like[Betavulgariss...
849	C113574	8.41	16.89	1.95	ref|XP_010275520.1|PREDICTED:proteinSPT2homologisoformX1[...
850	C113578	7.51	0.54	14.22	ref|XP_006425177.1|hypotheticalproteinCICLE_v10030148mg[Citr...
851	C113608	9.59	9.63	6.67	gb|KNA23332.1|hypotheticalproteinSOVF_025720[Spinaciaoleracea]
852	C113616	14.08	16.85	5.28	ref|XP_010690199.1|PREDICTED:proteinSAWADEEHOMEODOMAINHOMOL...
853	C113648	3.89	77.36	4.99	ref|XP_002284411.1|PREDICTED:aquaporinTIP1-1[Vitisvinifera]...
854	C113658	14.03	19.45	0.55	gb|KNA13246.1|hypotheticalproteinSOVF_118540[Spinaciaoleracea]
855	C113662	16.72	3.46	1.11	gb|KJB10568.1|hypotheticalproteinB456_001G207900[Gossypiumr...
856	C113664	23.58	46.36	14.96	gb|KNA15136.1|hypotheticalproteinSOVF_100960[Spinaciaoleracea]
857	C113686	2.09	17.56	1.66	ref|XP_002263648.1|PREDICTED:DNA-directedRNApolymeraseIIIs...
858	C113694	16.38	3.99	3.59	gb|KNA24539.1|hypotheticalproteinSOVF_014770[Spinaciaoleracea]
859	C113704	16.97	32.95	17.69	ref|XP_006368436.1|tobamovirusmultiplicationprotein2B[Popul...
860	C11375	0	0	0	gb|KDP35280.1|hypotheticalproteinJCGZ_09439[Jatrophacurcas]
861	C113760	15.42	52.42	3.58	ref|XP_007143304.1|hypotheticalproteinPHAVU_007G061100g[Phas...
862	C113792	10.36	15.05	5.49	emb|CBI20892.3|unnamedproteinproduct[Vitisvinifera]
863	C113802	10.65	6.87	4.67	gb|KNA11891.1|hypotheticalproteinSOVF_130740[Spinaciaoleracea]
864	C113812	23.93	5.54	8.23	ref|XP_007045120.1|ChaperoneDnaJ-domainsuperfamilyprotein	p...
865	C113814	12.41	8.97	10.7	gb|KDP23552.1|hypotheticalproteinJCGZ_23385[Jatrophacurcas]
866	C113818	26	32.8	12.34	ref|XP_002317329.1|hypotheticalproteinPOPTR_0011s08930g[Popu...
867	C113822	1.18	27.96	4.66	ref|XP_010674147.1|PREDICTED:dnaJhomologsubfamilyBmember3...
868	C11383	0	0	0	gb|KDP20163.1|hypotheticalproteinJCGZ_00024[Jatrophacurcas]
869	C113830	52.53	7.9	7.67	gb|KHN11303.1|Inorganicpyrophosphatase2[Glycinesoja]
870	C113840	22.99	21.05	9.85	gb|KNA04061.1|hypotheticalproteinSOVF_203160[Spinaciaoleracea]
871	C113844	24.17	17.36	15.87	ref|XP_002285328.1|PREDICTED:axialregulatorYABBY5[Vitisvi...
872	C113878	6.48	12.87	3.55	gb|KDP30984.1|hypotheticalproteinJCGZ_11360[Jatrophacurcas]
873	C113884	75.56	75.58	48.3	ref|XP_006368781.1|hypotheticalproteinPOPTR_0001s10810g[Popu...
874	C113896	300.76	125.7	71.22	ref|XP_010678485.1|PREDICTED:uncharacterizedproteinLOC104894...
875	C113898	4.7	8.92	1.64	ref|XP_002511975.1|conservedhypotheticalprotein[Ricinuscomm...
876	C113904	69.97	6.56	19.92	ref|XP_010677582.1|PREDICTED:proteinWVD2-like1[Betavulgari...
877	C113914	12.04	18.61	6	gb|KJB20111.1|hypotheticalproteinB456_003G133500[Gossypiumr...
878	C113916	4.7	9.17	2.45	ref|XP_010683079.1|PREDICTED:transducinbeta-likeprotein3[B...
879	C113940	45.98	7.32	1.09	ref|XP_010683861.1|PREDICTED:uncharacterizedproteinLOC104898...
880	C113962	8.19	2.35	3.53	gb|KDO70388.1|hypotheticalproteinCISIN_1g024548mg[Citrussin...
881	C113968	4.68	14.36	4.07	gb|KCW84968.1|hypotheticalproteinEUGRSUZ_B01793[Eucalyptusg...
882	C113974	2.63	12.79	0.27	emb|CAN75046.1|hypotheticalproteinVITISV_023142[Vitisvinifera]
883	C113976	23.96	11.74	4.07	gb|KMT13857.1|hypotheticalproteinBVRB_4g077000[Betavulgaris...
884	C113982	45.87	111.09	8.43	gb|KHN41062.1|Nudixhydrolase17	mitochondrial[Glycinesoja]
885	C113992	333.65	106.66	127.99	ref|XP_010267462.1|PREDICTED:uncharacterizedproteinLOC104604...
886	C114004	30.35	32.56	9.48	ref|XP_011006486.1|PREDICTED:EKC/KEOPScomplexsubunitTprkb-l...
887	C114012	6.71	28.13	0	ref|XP_010696305.1|PREDICTED:alphacarbonicanhydrase7-like[...
888	C114022	18.68	24.48	3.25	gb|ACH63239.1|harpin-inducedprotein[Rheumaustrale]
889	C114036	190.89	92.09	28.13	ref|XP_009599218.1|PREDICTED:proteinLURP-one-related10-like...
890	C114064	95.06	1.04	0.54	gb|KNA09497.1|hypotheticalproteinSOVF_152720[Spinaciaoleracea]
891	C114068	2.91	15.57	0.81	ref|XP_003632681.1|PREDICTED:uncharacterizedproteinLOC100257...
892	C114070	21.22	10.88	26.41	ref|XP_010687107.1|PREDICTED:uncharacterizedproteinLOC104901...
893	C114082	8.42	27.73	5.66	ref|XP_010685834.1|PREDICTED:transcriptionfactorMYB59[Beta...
894	C114084	11.9	10.63	1.89	ref|XP_010676698.1|PREDICTED:uncharacterizedproteinLOC104892...
895	C114128	12.15	19.37	17.18	gb|KDP41245.1|hypotheticalproteinJCGZ_15652[Jatrophacurcas]
896	C114136	6.07	13.94	0	ref|XP_007029830.1|LRRreceptor-likeserine/threonine-proteink...
897	C114140	15.04	7.75	3.22	ref|XP_010678209.1|PREDICTED:chaperoneproteindnaJ72isoform...
898	C114158	8.95	12.62	1.87	ref|XP_006436479.1|hypotheticalproteinCICLE_v10030962mg[Citr...
899	C114174	4.91	9.79	4.29	ref|XP_010682984.1|PREDICTED:pheromone-processingcarboxypepti...
900	C114184	1051.7	836.86	578.33	gb|KHN08032.1|ProteinPHLOEMPROTEIN2-LIKEA1[Glycinesoja]
901	C114190	67.73	18.01	8.02	gb|KNA08466.1|hypotheticalproteinSOVF_162300[Spinaciaoleracea]
902	C114224	7.47	1.79	1.33	ref|XP_002516494.1|Serine/threonine-proteinkinase	putative[R...
903	C11423	0	0	0	gb|KJB37144.1|hypotheticalproteinB456_006G191400[Gossypiumr...
904	C114236	4.02	115.45	0	ref|XP_011016387.1|PREDICTED:thaumatin-likeprotein1isoform...
905	C114242	21.51	1.02	454.65	gb|KDP33908.1|hypotheticalproteinJCGZ_07479[Jatrophacurcas]
906	C114256	9.45	6.14	2.39	ref|XP_010677125.1|PREDICTED:vesicle-associatedprotein2-1is...
907	C114270	28.04	24.01	6.9	ref|XP_006584586.1|PREDICTED:uncharacterizedproteinLOC100801...
908	C114272	4.58	9.7	2.39	ref|XP_011017102.1|PREDICTED:U3smallnucleolarRNA-associated...
909	C114276	3.72	7.92	0.53	ref|XP_007221947.1|hypotheticalproteinPRUPE_ppa001636mg[Prun...
910	C114282	2.86	9.19	0.53	gb|KDP20082.1|hypotheticalproteinJCGZ_05851[Jatrophacurcas]
911	C114284	8.3	5.88	3.72	ref|XP_002273536.1|PREDICTED:uncharacterizedproteinLOC100241...
912	C114300	7.43	5.1	3.18	ref|XP_012074049.1|PREDICTED:afadin-andalpha-actinin-binding...
913	C114314	12.57	10.97	5.3	ref|XP_006429758.1|hypotheticalproteinCICLE_v10012675mg[Citr...
914	C114318	20.26	18.6	6.89	ref|XP_010270058.1|PREDICTED:uncharacterizedproteinLOC104606...
915	C114334	10.84	12.23	2.12	ref|XP_002282626.1|PREDICTED:iron-sulfurassemblyproteinIscA...
916	C114336	50.74	22.14	18.52	ref|XP_009757789.1|PREDICTED:uncharacterizedproteinDDB_G0283...
917	C114340	179.86	85.75	50	gb|ABK96574.1|unknown[PopulustrichocarpaxPopulusdeltoides]
918	C114342	17.96	18.32	7.94	emb|CBI16270.3|unnamedproteinproduct[Vitisvinifera]
919	C114344	2	8.91	2.65	ref|XP_010666866.1|PREDICTED:tetratricopeptiderepeatprotein...
920	C114348	2.85	7.58	6.61	gb|KDP22654.1|hypotheticalproteinJCGZ_02496[Jatrophacurcas]
921	C114360	145.48	20.84	53.11	gb|KCW55551.1|hypotheticalproteinEUGRSUZ_I01429[Eucalyptusg...
922	C114394	127.23	159.97	63.53	ref|XP_004294863.1|PREDICTED:CBSdomain-containingproteinCBS...
923	C114402	3.4	6.58	1.05	ref|XP_007016835.1|ABC-2typetransporterfamilyproteinisofor...
924	C114404	4.82	8.1	1.84	gb|KDO50607.1|hypotheticalproteinCISIN_1g0367702mg	partial[...
925	C114406	14.18	20.26	9.22	ref|XP_007021287.1|U3smallnucleolarRNA-associatedprotein14...
926	C114418	29.18	44.26	20.25	gb|KDP31971.1|hypotheticalproteinJCGZ_12432[Jatrophacurcas]
927	C114426	1.98	8.09	1.58	gb|KNA13980.1|hypotheticalproteinSOVF_111630[Spinaciaoleracea]
928	C114430	7.37	30.1	2.37	ref|XP_008221401.1|PREDICTED:receptorproteinkinaseCLAVATA1...
929	C114442	12.17	5.3	2.63	ref|XP_010684125.1|PREDICTED:proteinBRASSINAZOLE-RESISTANT1-...
930	C114446	34.52	44.21	9.72	ref|XP_007034503.1|GATAtranscriptionfactor1	putative[Theob...
931	C11445	0	0	0	gb|KOM31322.1|hypotheticalproteinLR48_Vigan01g087700[Vignaa...
932	C114452	2.83	48.5	1.05	ref|XP_011000057.1|PREDICTED:probableglutathioneS-transferas...
933	C114464	5.09	12.61	2.62	emb|CAN69138.1|hypotheticalproteinVITISV_022038[Vitisvinifera]
934	C114482	23.71	14.87	4.72	gb|KNA08327.1|hypotheticalproteinSOVF_163590isoformA[Spina...
935	C114502	43.09	13.3	4.18	ref|XP_010267200.1|PREDICTED:uncharacterizedproteinLOC104604...
936	C114510	2.25	11.56	3.66	gb|KNA22649.1|hypotheticalproteinSOVF_032280[Spinaciaoleracea]
937	C114520	16.59	13.81	5.22	ref|XP_002270898.2|PREDICTED:uncharacterizedproteinAt4g22758...
938	C114526	3.38	5.27	3.66	ref|XP_010685512.1|PREDICTED:homoserinedehydrogenase[Betavu...
939	C114548	29.18	12.02	6.25	ref|XP_011008409.1|PREDICTED:uncharacterizedproteinLOC105113...
940	C114560	24.69	17.28	5.21	ref|XP_009367582.1|PREDICTED:BI1-likeprotein[Pyrusxbretsch...
941	C114564	43.21	65.38	9.12	gb|KNA18822.1|hypotheticalproteinSOVF_067250[Spinaciaoleracea]
942	C114578	8.13	16.51	3.64	ref|XP_010675851.1|PREDICTED:wiskott-Aldrichsyndromeprotein...
943	C114600	6.44	12.99	3.12	ref|XP_010027036.1|PREDICTED:peroxisomalmembraneprotein11A...
944	C114616	9.79	7.24	1.82	gb|KNA21298.1|hypotheticalproteinSOVF_044630[Spinaciaoleracea]
945	C114634	40.77	27.17	12.96	ref|XP_002284586.1|PREDICTED:psbPdomain-containingprotein5	...
946	C114648	32.08	242.05	31.85	gb|KDO66687.1|hypotheticalproteinCISIN_1g041211mg[Citrussin...
947	C114654	33.15	27.61	9.57	emb|CBI36982.3|unnamedproteinproduct[Vitisvinifera]
948	C114664	30.92	23.13	8.79	ref|XP_012569982.1|PREDICTED:beta-caroteneisomeraseD27	chlo...
949	C114672	13.36	6.96	3.87	ref|XP_008361916.1|PREDICTED:ATP-dependentClpproteaseproteo...
950	C114694	66.15	36.68	1.81	ref|XP_010683895.1|PREDICTED:ubiquitin-likedomain-containing...
951	C114708	26.37	20.82	5.41	ref|XP_006483831.1|PREDICTED:equilibrativenucleotidetranspor...
952	C114716	16.93	10.41	21.39	gb|KDP26403.1|hypotheticalproteinJCGZ_17561[Jatrophacurcas]
953	C114722	9.44	15.61	1.8	ref|XP_011073521.1|PREDICTED:activatingsignalcointegrator1...
954	C11473	0	0	0	ref|XP_004295149.1|PREDICTED:E3ubiquitin-proteinligaseRHF2A...
955	C114740	8.31	5.69	3.86	ref|XP_010257048.1|PREDICTED:proteinFLX-like1[Nelumbonucif...
956	C114748	13.02	9.89	6.94	ref|XP_006379661.1|hypotheticalproteinPOPTR_0008s08440g[Popu...
957	C114754	35.68	38.28	13.86	gb|KNA12698.1|hypotheticalproteinSOVF_123600[Spinaciaoleracea]
958	C114758	19.92	36.05	9.5	ref|XP_010688408.1|PREDICTED:uncharacterizedproteinLOC104902...
959	C114762	4.43	7.41	3.08	gb|KNA21062.1|hypotheticalproteinSOVF_046730[Spinaciaoleracea]
960	C114766	48.96	34.08	15.92	ref|XP_011030739.1|PREDICTED:proteinIojap	chloroplasticisof...
961	C114786	39.19	42.87	9.22	ref|XP_007052143.1|PlantVAP[Theobromacacao]>gi|508704404|gb...
962	C114810	24.81	17.47	19.7	ref|XP_003540416.1|PREDICTED:uncharacterizedproteinLOC100811...
963	C114812	19.85	15.5	8.44	ref|XP_006441487.1|hypotheticalproteinCICLE_v10024563mg[Citr...
964	C114820	12.13	14.03	4.86	ref|XP_010666129.1|PREDICTED:probableATP-dependenthelicaseP...
965	C114830	9.91	6.39	2.81	ref|XP_010250850.1|PREDICTED:uncharacterizedproteinLOC104592...
966	C114920	12.86	74.96	8.13	ref|XP_006466482.1|PREDICTED:LOBdomain-containingprotein38-...
967	C114922	8.47	9.03	2.28	emb|CBI31837.3|unnamedproteinproduct[Vitisvinifera]
968	C11493	0	0	0	gb|KNA09088.1|hypotheticalproteinSOVF_156790[Spinaciaoleracea]
969	C114930	6.29	10.74	1.02	gb|KNA12846.1|hypotheticalproteinSOVF_121980[Spinaciaoleracea]
970	C114934	38.82	11.23	2.79	ref|XP_010666223.1|PREDICTED:uncharacterizedproteinLOC104883...
971	C114938	2.19	9.27	1.02	ref|XP_002530663.1|retinoblastoma-bindingprotein	putative[Ri...
972	C114950	18.57	15.11	12.9	gb|KMT05473.1|hypotheticalproteinBVRB_7g175980[Betavulgaris...
973	C114960	5.73	14.87	2.03	ref|XP_010103154.1|ZincfingerCCCHdomain-containingprotein1...
974	C114974	161.54	5.59	35.91	ref|XP_004516218.1|PREDICTED:steroid5-alpha-reductaseDET2-li...
975	C114992	29.11	31.58	9.09	ref|XP_010665867.1|PREDICTED:probableribosome-bindingfactor...
976	C114996	6.53	31.82	2.78	gb|KDP26163.1|hypotheticalproteinJCGZ_22853[Jatrophacurcas]
977	C115008	13.32	13.35	8.33	gb|KNA10219.1|hypotheticalproteinSOVF_146470[Spinaciaoleracea]
978	C115010	10.33	10.68	4.29	ref|XP_010693102.1|PREDICTED:elongatorcomplexprotein6[Beta...
979	C115012	26.63	10.43	4.29	gb|ABD83274.1|Fgeneshprotein2[Betavulgaris]
980	C115022	10.86	20.6	2.27	ref|XP_002264306.1|PREDICTED:gamma-secretasesubunitAPH1-like...
981	C115028	9.77	9.94	7.31	ref|XP_015082644.1|PREDICTED:ethylene-responsivetranscription...
982	C115038	37.69	21.3	20.14	gb|KJB19783.1|hypotheticalproteinB456_003G118800[Gossypiumr...
983	C115046	22.23	78.44	12.33	ref|XP_009375951.1|PREDICTED:tropinonereductasehomologAt1g0...
984	C115076	4.87	7.73	0.75	gb|KCW86496.1|hypotheticalproteinEUGRSUZ_B03154[Eucalyptusg...
985	C115080	15.18	2.17	2.01	ref|XP_004154697.1|PREDICTED:fasciclin-likearabinogalactanpr...
986	C115084	94.03	95.78	14.3	gb|KNA25253.1|hypotheticalproteinSOVF_008190[Spinaciaoleracea]
987	C115088	6.76	9.17	3.51	gb|KNA23649.1|hypotheticalproteinSOVF_023090isoformB[Spina...
988	C115092	1.35	21.71	0.75	ref|XP_010105784.1|putativemitochondrialchaperonebcs1[Morus...
989	C115094	18.08	11.08	2.76	ref|XP_002271354.1|PREDICTED:uncharacterizedproteinLOC100248...
990	C115096	12.15	23.37	8.85	ref|XP_010671681.1|PREDICTED:uncharacterizedproteinLOC104888...
991	C115102	6.21	10.36	2	ref|XP_012452018.1|PREDICTED:26Sproteasomenon-ATPaseregulat...
992	C115108	11.61	7.47	8.52	gb|KNA21700.1|hypotheticalproteinSOVF_040290isoformA[Spina...
993	C115110	6.75	7.47	3.26	ref|XP_011081511.1|PREDICTED:calciumuptakeprotein1	mitocho...
994	C115122	13.48	20.94	6.01	ref|XP_002276964.1|PREDICTED:peptidedeformylase1B	chloropla...
995	C115136	7	9.38	0.75	ref|XP_010684877.1|PREDICTED:cysteine-richrepeatsecretorypr...
996	C115142	15.35	8.66	2.5	ref|XP_011035482.1|PREDICTED:ureaseaccessoryproteinD[Popul...
997	C115144	8.89	10.58	6.5	ref|XP_004170350.1|PREDICTED:uncharacterizedproteinLOC101228...
998	C115154	5.92	10.33	4.49	emb|CBI17340.3|unnamedproteinproduct[Vitisvinifera]
999	C115156	9.95	13.45	7.24	ref|XP_010690611.1|PREDICTED:DNAreplicationcomplexGINSprot...
1000	C115158	8.07	27.86	1.5	ref|XP_008338465.1|PREDICTED:uncharacterizedproteinLOC103401...
1001	C115162	420.45	585.47	194.77	gb|KDO74772.1|hypotheticalproteinCISIN_1g026270mg[Citrussin...
1002	C115178	20.96	12.71	5.74	ref|XP_007040052.1|Nudixhydrolase[Theobromacacao]>gi|508777...
1003	C115186	10.47	11.74	3.74	gb|KNA13790.1|hypotheticalproteinSOVF_113600[Spinaciaoleracea]
1004	C115200	11.54	25.4	4.23	ref|XP_003528781.1|PREDICTED:uncharacterizedproteinC119.09c-...
1005	C115206	111.51	34.46	17.17	ref|XP_009597420.1|PREDICTED:psbQ-likeprotein2	chloroplasti...
1006	C115216	24.39	18.67	12.69	gb|KHG15263.1|hypotheticalproteinF383_05014[Gossypiumarboreum]
1007	C115228	5.35	17.21	16.4	ref|XP_008221964.1|PREDICTED:very-long-chain3-oxoacyl-CoAred...
1008	C115230	10.17	8.84	5.22	gb|KNA06299.1|hypotheticalproteinSOVF_182350	partial[Spinac...
1009	C115244	13.12	23.67	6.46	gb|KNA14888.1|hypotheticalproteinSOVF_103230[Spinaciaoleracea]
1010	C115248	13.91	23.4	3.48	ref|XP_011653060.1|PREDICTED:mis18-bindingprotein1-likeisof...
1011	C115256	8.56	9.55	2.48	ref|XP_010687876.1|PREDICTED:probablehistonechaperoneASF1A...
1012	C115260	5.08	60.89	16.14	gb|KNA03979.1|hypotheticalproteinSOVF_203950[Spinaciaoleracea]
1013	C115270	5.34	11.45	2.73	ref|XP_010674504.1|PREDICTED:coiled-coildomain-containingpro...
1014	C115284	122.74	98.83	82.48	ref|XP_010694378.1|PREDICTED:20kDachaperonin	chloroplastic...
1015	C115286	24.28	6.67	8.17	ref|XP_007223794.1|hypotheticalproteinPRUPE_ppa013171mg[Prun...
1016	C115290	20.81	55.03	10.15	ref|XP_012085708.1|PREDICTED:uncharacterizedproteinLOC105644...
1017	C115292	212.66	339.48	78.27	ref|XP_010911919.1|PREDICTED:ras-relatedproteinRIC1[Elaeis...
1018	C115304	5.87	131.98	0.5	ref|XP_004979346.1|PREDICTED:somaticembryogenesisreceptorki...
1019	C115308	8.8	1.43	4.45	ref|XP_007047097.1|Phototropic-responsiveNPH3familyproteini...
1020	C115354	16.26	36.58	8.14	ref|XP_002308757.1|hypotheticalproteinPOPTR_0006s00650g[Popu...
1021	C115358	20.72	29.16	4.44	ref|XP_010680458.1|PREDICTED:uncharacterizedproteinLOC104895...
1022	C115364	51.26	26.56	24.41	ref|XP_006290279.1|hypotheticalproteinCARUB_v10017963mg[Caps...
1023	C115386	88.61	34.82	37.93	ref|XP_006466426.1|PREDICTED:thioredoxin-likeproteinAAED1	c...
1024	C115390	52.21	64.16	23.89	ref|XP_007205981.1|hypotheticalproteinPRUPE_ppa012138mg[Prun...
1025	C115418	37.98	30.53	20.79	emb|CBI28995.3|unnamedproteinproduct[Vitisvinifera]
1026	C115432	53.41	17.94	13.25	ref|XP_010669327.1|PREDICTED:uncharacterizedproteinLOC104886...
1027	C115458	4.23	8.73	0.25	ref|XP_010685004.1|PREDICTED:BTB/POZdomain-containingprotein...
1028	C115466	27.17	21.43	17.88	ref|XP_010277420.1|PREDICTED:uncharacterizedproteinLOC104611...
1029	C115468	10.82	32.27	8.57	ref|XP_010277470.1|PREDICTED:WDrepeat-containingprotein5[N...
1030	C115474	6.6	14.37	1.96	emb|CBI16585.3|unnamedproteinproduct[Vitisvinifera]
1031	C115514	8.95	5.88	5.86	ref|XP_008459153.1|PREDICTED:vacuolarproteinsorting-associat...
1032	C115524	4.73	30.99	23.41	gb|KMT11249.1|hypotheticalproteinBVRB_5g110180[Betavulgaris...
1033	C115532	34.71	51.88	13.18	ref|XP_010667922.1|PREDICTED:probableserine/threonine-protein...
1034	C115540	9.47	7.51	4.88	ref|XP_011079862.1|PREDICTED:fatty-acid-bindingprotein1[Ses...
1035	C115552	10.77	3.68	3.17	gb|KDP40214.1|hypotheticalproteinJCGZ_02212[Jatrophacurcas]
1036	C115554	17.07	0.47	6.34	ref|XP_008243222.1|PREDICTED:tetraketidealpha-pyronereductas...
1037	C115564	17.86	10.08	9.26	ref|XP_012073565.1|PREDICTED:cinnamoyl-CoAreductase1-like[J...
1038	C115576	11.79	5.86	0	ref|XP_010680507.1|PREDICTED:uncharacterizedproteinLOC104895...
1039	C115602	34.55	7.48	10.69	gb|KNA04018.1|hypotheticalproteinSOVF_203600[Spinaciaoleracea]
1040	C115616	13.6	15.64	4.37	ref|XP_002272505.1|PREDICTED:CASP-likeproteinAt3g53850[Viti...
1041	C115620	15.69	28.25	15.53	ref|XP_007046619.1|UncharacterizedproteinTCM_000147[Theobrom...
1042	C115624	35.33	53.17	6.06	ref|XP_009622317.1|PREDICTED:vesicle-associatedmembraneprote...
1043	C115648	16.96	26.79	7.02	emb|CAN71449.1|hypotheticalproteinVITISV_027853[Vitisvinifera]
1044	C115662	14.09	18.63	7.51	gb|ACL81167.1|auxin-responsiveproteinIAA1	partial[Mirabilis...
1045	C115664	6.52	8.85	3.63	gb|KNA24492.1|hypotheticalproteinSOVF_014890[Spinaciaoleracea]
1046	C115690	25.54	21.17	3.87	ref|XP_002265336.2|PREDICTED:RPM1-interactingprotein4-like[...
1047	C115696	18.48	18.2	3.62	ref|XP_010690897.1|PREDICTED:uncharacterizedproteinLOC104904...
1048	C115722	24.18	34.36	9.17	gb|KNA24494.1|hypotheticalproteinSOVF_014910[Spinaciaoleracea]
1049	C115730	6.5	16.25	1.45	ref|XP_007046532.1|Golgi-localizedGRIPdomain-containingprote...
1050	C115732	17.94	18.11	13.52	ref|XP_010696453.1|PREDICTED:adeninephosphoribosyltransferase...
1051	C115748	18.96	5.57	2.41	gb|KNA05635.1|hypotheticalproteinSOVF_188570	partial[Spinac...
1052	C115760	17.66	28.99	31.34	gb|EPS71147.1|hypotheticalproteinM569_03613	partial[Genlise...
1053	C115786	34.72	21.52	16.84	ref|XP_010086829.1|hypotheticalproteinL484_006058[Morusnota...
1054	C115790	4.92	6.48	0.72	ref|XP_003632149.1|PREDICTED:U-boxdomain-containingprotein3...
1055	C115802	6.47	8.78	2.4	ref|XP_002269622.2|PREDICTED:uncharacterizedproteinLOC100247...
1056	C115818	4.92	12.94	8.89	ref|XP_010685426.1|PREDICTED:proteinYLS9-like[Betavulgaris...
1057	C115824	6.46	13.16	2.64	gb|KNA18055.1|hypotheticalproteinSOVF_073950[Spinaciaoleracea]
1058	C115828	7.24	11.08	6.48	ref|XP_008339125.1|PREDICTED:uncharacterizedproteinLOC103402...
1059	C115832	7.76	9.7	2.64	ref|XP_010657492.1|PREDICTED:uncharacterizedproteinLOC100245...
1060	C115870	29.93	49.3	15.57	ref|XP_010687671.1|PREDICTED:tetratricopeptiderepeatprotein...
1061	C115900	19.82	17.24	5.5	gb|KNA07114.1|hypotheticalproteinSOVF_174780[Spinaciaoleracea]
1062	C115910	24.17	42.71	6.21	ref|XP_010677361.1|PREDICTED:uncharacterizedproteinLOC104893...
1063	C115936	4.88	7.34	4.05	gb|KDP21931.1|hypotheticalproteinJCGZ_03069[Jatrophacurcas]
1064	C115938	14.88	47.63	0.48	gb|KHN12948.1|hypotheticalproteinglysoja_042216[Glycinesoja]
1065	C115942	3.85	15.58	3.1	gb|EYU25628.1|hypotheticalproteinMIMGU_mgv1a024444mg[Erythra...
1066	C115970	87.3	48.92	39.93	ref|XP_006342036.1|PREDICTED:proteindisulfide-isomeraseLQY1-...
1067	C115990	18.16	15.3	4.75	ref|XP_010679319.1|PREDICTED:uncharacterizedproteinAt1g03900...
1068	C116000	8.43	2.28	6.64	ref|XP_010686517.1|PREDICTED:sphingolipiddelta(4)-desaturase...
1069	C116004	13.54	22.35	2.37	ref|XP_003633924.1|PREDICTED:uncharacterizedproteinLOC100854...
1070	C116022	104.62	74.28	32.93	gb|KNA17274.1|hypotheticalproteinSOVF_081340isoformA[Spina...
1071	C116026	23.73	14.36	3.08	ref|XP_002285431.1|PREDICTED:uncharacterizedproteinLOC100252...
1072	C116048	9.68	9.32	1.89	ref|XP_010696523.1|PREDICTED:uncharacterizedproteinLOC104909...
1073	C116052	11.45	14.99	11.57	ref|XP_010674061.1|PREDICTED:serine/arginine-richsplicingfac...
1074	C116076	4.83	7.03	2.59	ref|XP_002265279.1|PREDICTED:U3smallnucleolarribonucleoprot...
1075	C116078	55.39	29.04	13.92	ref|XP_008220617.1|PREDICTED:uncharacterizedproteinAt1g32220...
1076	C116090	6.09	14.5	2.12	ref|XP_010259555.1|PREDICTED:peterPan-likeproteinisoformX2...
1077	C116098	86.96	147.15	34.12	ref|XP_002280596.1|PREDICTED:cyclin-U1-1[Vitisvinifera]
1078	C116100	14.45	4.98	7.06	gb|KCW83128.1|hypotheticalproteinEUGRSUZ_B00089[Eucalyptusg...
1079	C116104	8.87	14.71	2.12	gb|KNA06638.1|hypotheticalproteinSOVF_179200[Spinaciaoleracea]
1080	C116116	9.12	9.27	4.47	ref|XP_012066462.1|PREDICTED:uncharacterizedproteinLOC105629...
1081	C116132	10.62	13.1	5.87	ref|XP_002276165.1|PREDICTED:probabledimethyladenosinetransf...
1082	C116142	7.83	5.87	5.16	ref|XP_002273377.1|PREDICTED:rhomboidproteasegluP[Vitisvin...
1083	C116144	7.08	0.23	7.27	ref|XP_011098628.1|PREDICTED:aquaporinNIP2-1-like[Sesamumin...
1084	C116150	23.47	36.97	10.78	ref|XP_010686677.1|PREDICTED:uncharacterizedproteinLOC104900...
1085	C116152	431.88	348.03	586.52	dbj|BAI52949.1|light-harvestingcomplexIIprotein[Citrullusl...
1086	C116158	12.62	30.2	1.17	ref|XP_010259971.1|PREDICTED:chitinase2-like[Nelumbonucifera]
1087	C116160	58.31	14.88	15.23	gb|AKC32652.1|LOL1[Fagopyrumtataricum]
1088	C116164	24.74	15.1	18.34	gb|AAM22622.1|AF428175_1expansin8precursor[Rumexpalustris]
1089	C116178	2.77	80.83	5.38	ref|XP_010675631.1|PREDICTED:stem-specificproteinTSJT1[Beta...
1090	C116182	8.56	6.75	5.14	gb|KNA09552.1|hypotheticalproteinSOVF_152580[Spinaciaoleracea]
1091	C11619	0	0	0	gb|KCW72516.1|hypotheticalproteinEUGRSUZ_E00980	partial[Euc...
1092	C116194	8.06	9.42	1.4	ref|XP_010659865.1|PREDICTED:sucrosenonfermenting4-likeprot...
1093	C116210	3.02	10.1	0.93	ref|XP_006369894.1|hypotheticalproteinPOPTR_0001s34580g[Popu...
1094	C116240	85.93	74.72	13.26	ref|XP_006437719.1|hypotheticalproteinCICLE_v10032658mg[Citr...
1095	C116246	11.77	11.41	9.54	emb|CBI29928.3|unnamedproteinproduct[Vitisvinifera]
1096	C116272	34.28	32.18	11.85	ref|XP_008229231.1|PREDICTED:myb-relatedprotein308-like[Pru...
1097	C116274	118.87	114.87	32.53	ref|XP_002266077.1|PREDICTED:proteinLURP-one-related8[Vitis...
1098	C116282	15.75	9.6	0.93	ref|XP_007046113.1|Sphingoidbasehydroxylase2[Theobromacaca...
1099	C116290	11	20.18	4.18	ref|XP_010105477.1|ArginineN-methyltransferase2[Morusnotabi...
1100	C116308	21.44	8.7	7.88	ref|XP_006450639.1|hypotheticalproteinCICLE_v10010490mg[Citr...
1101	C116322	7.98	9.36	5.09	ref|XP_010672213.1|PREDICTED:proteinFAR1-RELATEDSEQUENCE5-l...
1102	C116328	7.98	13.81	3.47	ref|XP_011089074.1|PREDICTED:E3ubiquitin-proteinligaseRNF4...
1103	C116352	17.44	19.14	6.48	ref|XP_010671104.1|PREDICTED:syntaxin-22[Betavulgarissubsp....
1104	C116354	8.72	11.57	3.24	gb|KNA10473.1|hypotheticalproteinSOVF_144140isoformA[Spina...
1105	C116358	66.71	29.79	16.87	gb|KMT05380.1|hypotheticalproteinBVRB_7g175120[Betavulgaris...
1106	C116372	39.08	18.9	6.47	gb|KNA21912.1|hypotheticalproteinSOVF_038990[Spinaciaoleracea]
1107	C116390	4.72	16.21	0.69	ref|XP_010256954.1|PREDICTED:cationicperoxidase1-like[Nelum...
1108	C116394	16.41	4	5.31	ref|XP_010684626.1|PREDICTED:GATAtranscriptionfactor16-like...
1109	C116396	39.25	34.38	14.07	ref|XP_011088208.1|PREDICTED:proteinTIC21	chloroplastic[Se...
1110	C116434	33.21	9.3	2.53	ref|XP_003524068.1|PREDICTED:ethylene-responsivetranscription...
1111	C116440	5.21	7.53	2.3	ref|XP_010057428.1|PREDICTED:uncharacterizedproteinLOC104445...
1112	C116446	41.84	32.5	5.06	ref|XP_010087361.1|hypotheticalproteinL484_018387[Morusnota...
1113	C116452	12.61	36	10.1	gb|KNA13133.1|hypotheticalproteinSOVF_119530[Spinaciaoleracea]
1114	C116456	11.62	223.54	2.07	ref|XP_003592154.1|Chitinase[Medicagotruncatula]>gi|35548120...
1115	C116460	42.54	47.71	14.93	gb|KJB70818.1|hypotheticalproteinB456_011G093000[Gossypiumr...
1116	C116462	4.2	24.08	7.54	ref|XP_002320972.1|hypotheticalproteinPOPTR_0014s11490g[Popu...
1117	C116474	7.41	10.37	3.67	ref|XP_008239698.1|PREDICTED:pentatricopeptiderepeat-containi...
1118	C116486	34.84	38.17	9.4	ref|XP_002277937.1|PREDICTED:putativeaxialregulatorYABBY2...
1119	C116526	50.49	69.69	16.69	gb|KDP26180.1|hypotheticalproteinJCGZ_22274[Jatrophacurcas]
1120	C116528	18.96	1.76	5.72	ref|NP_001290016.1|ras-relatedproteinRab2BV[Betavulgarissu...
1121	C116544	5.17	14.72	0	ref|XP_003536639.1|PREDICTED:uncharacterizedproteinLOC100792...
1122	C116556	61.02	48.78	45	ref|XP_010262780.1|PREDICTED:50SribosomalproteinL4	chlorop...
1123	C116568	3.69	9.22	0.91	ref|XP_010673723.1|PREDICTED:proteinCHROMATINREMODELING5[B...
1124	C116574	15.73	19.75	6.85	gb|EYU45386.1|hypotheticalproteinMIMGU_mgv1a012288mg[Erythra...
1125	C116578	24.06	14.91	10.71	gb|ACD03214.1|xyloglucanendotransglucosylase/hydrolase4[Acti...
1126	C116600	9.32	14.02	12.75	ref|XP_011047826.1|PREDICTED:bifunctionalphosphataseIMPL2	c...
1127	C116604	29.4	19.47	7.51	ref|XP_002279307.1|PREDICTED:transcriptionfactorbHLH147[Vit...
1128	C116608	16.42	17.5	5.91	gb|AGL44364.1|Rop1[Heveabrasiliensis]
1129	C116612	0	13.57	7.96	dbj|BAJ91215.1|predictedprotein[Hordeumvulgaresubsp.vulgare]
1130	C116616	29.89	19.26	12.74	ref|XP_010688222.1|PREDICTED:chloroplastprocessingpeptidase...
1131	C116630	10.03	10.71	6.13	gb|KNA24018.1|hypotheticalproteinSOVF_019950[Spinaciaoleracea]
1132	C116646	4.65	12.23	2.5	ref|NP_001235388.1|NAK-likeser/thrproteinkinase[Glycinemax...
1133	C116650	35.21	35.59	12.26	ref|XP_010675821.1|PREDICTED:syntaxin-52-like[Betavulgariss...
1134	C116658	8.3	9.38	2.72	ref|XP_002302344.2|hypotheticalproteinPOPTR_0002s10610g[Popu...
1135	C116660	13.43	9.38	5.22	ref|XP_008461557.1|PREDICTED:chloroplasticgroupIIBintronsp...
1136	C116664	11.72	8.07	2.95	ref|XP_002273058.1|PREDICTED:nuclearribonucleaseZisoform1...
1137	C116668	19.76	46.63	8.38	ref|XP_010675974.1|PREDICTED:calcineurinB-likeprotein2[Bet...
1138	C116678	68	55.94	28.96	ref|XP_010100839.1|hypotheticalproteinL484_003855[Morusnota...
1139	C116682	6.82	6.97	2.94	ref|XP_007039743.1|PPPDEthiolpeptidasefamilyprotein	putati...
1140	C116696	11.93	11.31	3.84	ref|XP_010245060.1|PREDICTED:grpEproteinhomolog	mitochondri...
1141	C116706	86.52	53.65	10.84	ref|XP_006464656.1|PREDICTED:zincfingerproteinhangover-like...
1142	C116726	4.86	4.56	3.38	gb|KNA08562.1|hypotheticalproteinSOVF_161600[Spinaciaoleracea]
1143	C116728	3.16	9.99	0.45	ref|XP_010661881.1|PREDICTED:mitochondrialcarrierproteinMTM...
1144	C116734	6.55	12.14	3.83	ref|XP_002534399.1|FloralhomeoticproteinAPETALA2	putative[...
1145	C116742	7.52	10.4	4.73	emb|CBI18184.3|unnamedproteinproduct[Vitisvinifera]
1146	C116752	41.7	54.35	16.88	ref|XP_009774664.1|PREDICTED:ribulose-phosphate3-epimerase	c...
1147	C116762	9.45	24.66	3.37	ref|XP_010648356.1|PREDICTED:zinctransporter4	chloroplastic...
1148	C116764	13.81	24.44	4.72	gb|KGN66215.1|hypotheticalproteinCsa_1G586770[Cucumissativus]
1149	C116768	5.81	9.29	2.7	ref|XP_007021148.1|MRNAcappingenzymefamilyproteinisoform1...
1150	C116774	7.02	18.8	2.47	ref|XP_011087814.1|PREDICTED:G-box-bindingfactor4-like[Sesa...
1151	C116796	29.73	14.68	6.06	ref|XP_011045516.1|PREDICTED:formimidoyltransferase-cyclodeami...
1152	C116800	50.28	64.76	17.28	ref|XP_011084853.1|PREDICTED:alpha-solubleNSFattachmentprot...
1153	C116804	26.08	11.86	0.67	ref|XP_003632718.1|PREDICTED:uncharacterizedproteinLOC100855...
1154	C116814	33.08	28.9	21.52	gb|KDP33369.1|hypotheticalproteinJCGZ_12918[Jatrophacurcas]
1155	C116822	26.29	34.25	7.17	ref|XP_009347813.1|PREDICTED:GDSLesterase/lipaseAt5g45920[P...
1156	C116836	13.25	10.33	8.5	ref|XP_009347346.1|PREDICTED:PGR5-likeprotein1B	chloroplast...
1157	C116848	28.4	287.01	2.91	ref|XP_010692057.1|PREDICTED:thaumatin-likeprotein1b[Betav...
1158	C116864	9.38	10.74	7.37	gb|KDP41182.1|hypotheticalproteinJCGZ_15589[Jatrophacurcas]
1159	C116872	5.77	15.02	4.01	ref|XP_002271597.1|PREDICTED:proteinSENSITIVITYTOREDLIGHT...
1160	C116878	5.28	10.08	0.89	ref|XP_007213638.1|hypotheticalproteinPRUPE_ppa001709mg[Prun...
1161	C116880	40.84	43.34	17.4	gb|AEF79998.1|PHDfingerfamilyprotein[Corylusheterophylla]
1162	C116888	8.89	14.8	3.57	ref|XP_010695130.1|PREDICTED:leukocytereceptorclustermember...
1163	C116892	19.2	35.15	4.01	ref|XP_004147331.1|PREDICTED:cyclin-C1-1-like[Cucumissativus]
1164	C116894	66.48	50.58	0	ref|XP_004303825.1|PREDICTED:uncharacterizedproteinLOC101291...
1165	C116898	30	44.37	14.48	gb|KNA13689.1|hypotheticalproteinSOVF_114420isoformA[Spina...
1166	C116912	3.36	13.06	1.34	gb|KDP36263.1|hypotheticalproteinJCGZ_09828[Jatrophacurcas]
1167	C116914	15.58	4.71	8.68	gb|KNA17893.1|hypotheticalproteinSOVF_075860[Spinaciaoleracea]
1168	C116918	0.96	23.12	1.56	ref|XP_010270077.1|PREDICTED:uncharacterizedproteinLOC104606...
1169	C116922	11.27	11.78	1.34	gb|KNA10568.1|hypotheticalproteinSOVF_143180[Spinaciaoleracea]
1170	C116928	34.52	2.14	6.45	ref|XP_007043894.1|UncharacterizedproteinTCM_008586[Theobrom...
1171	C116934	31.13	6.84	0.89	ref|XP_002274403.1|PREDICTED:uncharacterizedproteinLOC100246...
1172	C116938	9.34	12.62	3.56	ref|XP_010065463.1|PREDICTED:uncharacterizedproteinLOC104452...
1173	C116952	83.1	42.99	45.58	ref|XP_011096825.1|PREDICTED:uncharacterizedproteinLOC105175...
1174	C116960	7.42	13.03	2	ref|XP_010690773.1|PREDICTED:endophilin-A1[Betavulgarissubs...
1175	C116968	17.23	98.24	5.11	ref|XP_006444109.1|hypotheticalproteinCICLE_v10021404mg[Citr...
1176	C116972	6.93	11.53	6.21	ref|XP_010659761.1|PREDICTED:Gpatchdomain-containingprotein...
1177	C116974	8.36	13.66	5.33	ref|XP_010695074.1|PREDICTED:transcriptionfactorDIVARICATA[...
1178	C116976	10.28	10.03	1.55	ref|XP_010675444.1|PREDICTED:probableE3ubiquitin-proteinlig...
1179	C116988	18.15	15.35	1.98	ref|XP_006467807.1|PREDICTED:E3ubiquitin-proteinligaseRMA1H...
1180	C116992	109.11	15.78	9.31	ref|XP_006426384.1|hypotheticalproteinCICLE_v10026049mg[Citr...
1181	C116994	11.7	19.4	6.43	gb|KDO57746.1|hypotheticalproteinCISIN_1g046091mg	partial[C...
1182	C116996	20.27	18.75	5.54	gb|KDO62514.1|hypotheticalproteinCISIN_1g020729mg[Citrussin...
1183	C117000	21.5	128.02	9.74	ref|XP_006484602.1|PREDICTED:uncharacterizedproteinLOC102629...
1184	C117006	6.2	80.95	0.66	gb|AKA44587.1|UGTPg35[Panaxginseng]
1185	C117024	4.53	9.79	2.88	ref|XP_006483663.1|PREDICTED:proteinarginineN-methyltransfer...
1186	C117030	139.85	92	43.58	gb|KNA24283.1|hypotheticalproteinSOVF_016910[Spinaciaoleracea]
1187	C117058	20.69	27.82	8.61	ref|XP_007017641.1|Ubiquitin-conjugatingenzymefamilyprotein...
1188	C117072	8.31	10.39	1.32	ref|XP_014753422.1|PREDICTED:calmodulin-bindingprotein60D-l...
1189	C117076	4.27	14.62	2.86	ref|XP_002281672.1|PREDICTED:probableproteinphosphatase2C5...
1190	C117092	11.38	5.72	1.76	ref|XP_010694505.1|PREDICTED:probablearabinose5-phosphateis...
1191	C117094	7.35	12.28	1.32	gb|KNA13889.1|hypotheticalproteinSOVF_112560[Spinaciaoleracea]
1192	C117106	97.09	48.86	4.62	ref|XP_004145782.1|PREDICTED:uncharacterizedproteinLOC101204...
1193	C117110	13.72	22.19	19.77	ref|XP_007017298.1|Alpha/beta-Hydrolasessuperfamilyprotein[T...
1194	C117116	14.67	16.9	5.49	ref|XP_012087075.1|PREDICTED:MATEeffluxfamilyproteinDTX1[...
1195	C117122	24.84	37.82	10.76	gb|KNA09977.1|hypotheticalproteinSOVF_148670[Spinaciaoleracea]
1196	C117132	4.25	21.74	1.54	gb|KRG99055.1|hypotheticalproteinGLYMA_18G117400	partial[Gl...
1197	C117136	11.34	22.16	6.14	ref|XP_010531499.1|PREDICTED:proteinXAP5CIRCADIANTIMEKEEPER...
1198	C117144	17.47	34.58	9.86	ref|XP_011040289.1|PREDICTED:uncharacterizedproteinAt4g14100...
1199	C117150	8.26	15.18	2.85	ref|XP_010683590.1|PREDICTED:proteinMOS2[Betavulgarissubsp...
1200	C117152	15.58	4.22	2.19	ref|XP_002280977.1|PREDICTED:auxin-inducedprotein5NG4[Vitis...
1201	C117172	4.48	8.64	0.44	gb|KNA21911.1|hypotheticalproteinSOVF_038980[Spinaciaoleracea]
1202	C117174	11.09	3.58	3.72	ref|XP_010671441.1|PREDICTED:E3ubiquitin-proteinligaseSINAT...
1203	C117194	5.42	13.68	4.59	ref|XP_002265397.2|PREDICTED:pentatricopeptiderepeat-containi...
1204	C117198	10.6	10.52	3.72	ref|XP_010680614.1|PREDICTED:uncharacterizedproteinLOC104895...
1205	C117200	38.37	132.45	0.22	gb|ALC79025.1|NACtranscriptionfactors48[Manihotesculenta]
1206	C117206	20.01	8.41	6.99	ref|XP_010088577.1|Uracilphosphoribosyltransferase[Morusnota...
1207	C117216	4.94	14.91	6.77	gb|KNA16284.1|hypotheticalproteinSOVF_090340[Spinaciaoleracea]
1208	C117226	7.76	10.29	2.4	ref|XP_010682107.1|PREDICTED:squamouscellcarcinomaantigenr...
1209	C117234	11.51	18.67	8.29	ref|XP_007017146.1|Mannose-P-dolicholutilizationdefect1prot...
1210	C117240	5.4	11.33	2.18	ref|XP_010678660.1|PREDICTED:lipase-likePAD4[Betavulgariss...
1211	C117254	15.47	14.67	5.22	ref|XP_010679847.1|PREDICTED:uncharacterizedproteinLOC104895...
1212	C117256	49	66.8	22.42	ref|XP_006447256.1|hypotheticalproteinCICLE_v10016165mg[Citr...
1213	C117258	32.82	42.72	18.28	ref|XP_006281236.1|hypotheticalproteinCARUB_v10027279mg[Caps...
1214	C117262	55.8	28.06	25.68	ref|XP_010657078.1|PREDICTED:uncharacterizedproteinLOC100267...
1215	C117266	27.66	33.5	9.14	ref|XP_010671866.1|PREDICTED:xanthoxindehydrogenase-like[Bet...
1216	C117278	10.54	28.66	8.7	ref|XP_010649740.1|PREDICTED:uncharacterizedproteinLOC104879...
1217	C117290	36.27	10.87	6.3	ref|XP_010686244.1|PREDICTED:probablecyclin-dependentserine/...
1218	C117296	5.85	6.9	4.34	ref|XP_007204722.1|hypotheticalproteinPRUPE_ppa010327mg[Prun...
1219	C117298	47.26	34.9	19.77	ref|XP_002277278.1|PREDICTED:uncharacterizedproteinLOC100253...
1220	C117304	13.1	14.84	5.65	ref|XP_006438326.1|hypotheticalproteinCICLE_v10032463mg[Citr...
1221	C117306	6.32	13.17	3.26	ref|XP_012570021.1|PREDICTED:uncharacterizedproteinLOC105851...
1222	C11731	0	0	0	ref|XP_011099029.1|PREDICTED:receptor-likeproteinkinaseFERO...
1223	C117310	10.76	19.23	4.56	ref|XP_012077047.1|PREDICTED:uncharacterizedproteinLOC105637...
1224	C117322	14.48	23.96	5.42	ref|XP_008454168.1|PREDICTED:GolgiSNAPreceptorcomplexmembe...
1225	C117328	18.21	44.21	5.2	ref|XP_006476936.1|PREDICTED:BTB/POZandTAZdomain-containing...
1226	C11733	0	0	0	gb|KNA16661.1|hypotheticalproteinSOVF_086990[Spinaciaoleracea]
1227	C117330	26.39	5.01	0.22	gb|KCW87358.1|hypotheticalproteinEUGRSUZ_B03840[Eucalyptusg...
1228	C117340	71.61	1.04	6.28	ref|XP_002510342.1|conservedhypotheticalprotein[Ricinuscomm...
1229	C117342	1.17	80.01	14.73	gb|ADO51068.1|vacuolarmalatetransmembranetransporter[Malus...
1230	C117354	46.19	27.5	5.41	ref|XP_004293343.1|PREDICTED:dehydrogenase/reductaseSDRfamil...
1231	C117368	10.95	31.64	5.19	emb|CBI24428.3|unnamedproteinproduct[Vitisvinifera]
1232	C117388	7.45	12.48	3.03	ref|XP_007209346.1|hypotheticalproteinPRUPE_ppa008528mg[Prun...
1233	C117400	14.67	10.4	3.46	ref|XP_010679629.1|PREDICTED:OTUdomain-containingproteinDDB...
1234	C117402	4.66	21.03	5.62	gb|KNA22806.1|hypotheticalproteinSOVF_030750[Spinaciaoleracea]
1235	C117424	13.93	16.39	5.61	ref|XP_010667801.1|PREDICTED:endophilin-A1[Betavulgarissubs...
1236	C117434	9.52	16.17	6.68	ref|XP_002274321.2|PREDICTED:pentatricopeptiderepeat-containi...
1237	C117466	20.87	32.52	12.49	ref|XP_002279381.1|PREDICTED:GDSLesterase/lipaseEXL3[Vitis...
1238	C117478	17.82	26.67	10.1	ref|XP_010112392.1|ABCtransporterIfamilymember11[Morusno...
1239	C117486	18.28	11.58	2.15	ref|XP_010670153.1|PREDICTED:ABCtransporterIfamilymember1...
1240	C117492	110.39	93.23	46.41	ref|XP_010692937.1|PREDICTED:ferritin-3	chloroplastic[Betav...
1241	C117498	404.59	204.03	100.46	gb|KNA23082.1|hypotheticalproteinSOVF_028050[Spinaciaoleracea]
1242	C117500	44.86	28.5	14.6	ref|XP_011023193.1|PREDICTED:nicotinate-nucleotidepyrophospho...
1243	C117510	9.01	7.63	5.79	emb|CBI32468.3|unnamedproteinproduct[Vitisvinifera]
1244	C117516	8.08	12.38	2.36	ref|XP_007040713.1|Phospholipid/glycerolacyltransferasefamily...
1245	C117526	11.08	17.52	3.64	gb|KNA09071.1|hypotheticalproteinSOVF_156970[Spinaciaoleracea]
1246	C117530	15.23	12.57	3.86	ref|XP_011029090.1|PREDICTED:myeloidleukemiafactor1-likeis...
1247	C117538	13.61	15.46	5.57	ref|XP_010260983.1|PREDICTED:WDrepeatdomain-containingprote...
1248	C117548	70.52	61.97	13.06	ref|XP_009612647.1|PREDICTED:26Sproteasomenon-ATPaseregulat...
1249	C117570	15.64	14.69	5.55	ref|XP_008446390.1|PREDICTED:uncharacterizedproteinLOC103489...
1250	C117574	7.82	18.49	5.98	ref|XP_002285595.1|PREDICTED:transcriptionfactorbHLH93[Viti...
1251	C117578	8.74	109.53	3.42	ref|XP_008460786.1|PREDICTED:polygalacturonaseinhibitor-like...
1252	C117592	22.52	7.8	14.72	ref|XP_010681985.1|PREDICTED:homeobox-leucinezipperproteinA...
1253	C117594	10.57	20.94	8.11	gb|KNA12605.1|hypotheticalproteinSOVF_124400isoformA[Spina...
1254	C117608	11.01	6.35	3.62	gb|KNA06436.1|hypotheticalproteinSOVF_181150[Spinaciaoleracea]
1255	C117616	5.73	15.97	2.34	gb|KMT09739.1|hypotheticalproteinBVRB_6g127220[Betavulgaris...
1256	C117620	8.25	16.38	11.28	gb|KMT18123.1|hypotheticalproteinBVRB_2g031520[Betavulgaris...
1257	C117626	23.6	35.21	8.72	ref|XP_010695843.1|PREDICTED:THOcomplexsubunit4D-like[Beta...
1258	C117632	18.1	35.4	13.62	ref|XP_010554439.1|PREDICTED:probableH/ACAribonucleoprotein...
1259	C117634	20.39	0.41	17.87	ref|XP_009343942.1|PREDICTED:LOWQUALITYPROTEIN:chlorophylla...
1260	C117636	19	18	9.56	ref|XP_006588408.1|PREDICTED:uncharacterizedproteinLOC100527...
1261	C117650	9.62	25.97	3.83	ref|XP_002277187.1|PREDICTED:vacuolarproteinsorting-associat...
1262	C117658	853.58	713.54	515.72	ref|XP_010680144.1|PREDICTED:oxygen-evolvingenhancerprotein...
1263	C117660	3.88	27.35	6.36	emb|CBI21254.3|unnamedproteinproduct[Vitisvinifera]
1264	C117662	40.67	7.55	6.15	ref|XP_011047580.1|PREDICTED:anthranilateN-benzoyltransferase...
1265	C117664	9.14	7.76	2.55	ref|XP_002280434.1|PREDICTED:uncharacterizedproteinLOC100259...
1266	C117670	26.5	24.36	12.09	gb|KHG10437.1|dna-directedrnapolymeraseisubunitrpa2[Gossy...
1267	C117672	25.34	28.34	8.48	ref|XP_004241907.1|PREDICTED:25.3kDavesicletransportprotei...
1268	C117674	5.93	7.54	1.48	ref|XP_010646466.1|PREDICTED:probableserine/threonine-protein...
1269	C117680	9.12	13.44	2.33	ref|XP_008345345.1|PREDICTED:homeobox-leucinezipperproteinH...
1270	C117684	25.54	27.7	12.28	ref|XP_007033919.1|IntegralmembraneHRF1familyprotein[Theob...
1271	C117692	20.96	11.6	2.75	ref|XP_010240889.1|PREDICTED:uncharacterizedmembraneprotein...
1272	C117696	13.21	55.35	13.96	gb|KNA14586.1|hypotheticalproteinSOVF_106160[Spinaciaoleracea]
1273	C117698	13.66	14.23	4.65	gb|KDP25726.1|hypotheticalproteinJCGZ_23947[Jatrophacurcas]
1274	C117706	14.78	15.39	3.8	ref|XP_010677551.1|PREDICTED:putativedeoxyribonucleaseTATDN1...
1275	C117710	5	4.67	0.63	emb|CAN63258.1|hypotheticalproteinVITISV_028492[Vitisvinifera]
1276	C117712	19.1	42.25	9.71	ref|XP_010667342.1|PREDICTED:uncharacterizedproteinDS12from...
1277	C117714	29.1	41.84	50.03	ref|XP_009773258.1|PREDICTED:magnesiumprotoporphyrinIXmethy...
1278	C117734	11.12	24.53	5.48	ref|XP_010691620.1|PREDICTED:DCN1-likeprotein4[Betavulgari...
1279	C117744	18.61	47.03	28.44	ref|XP_002275195.1|PREDICTED:dihydroflavonol-4-reductase[Viti...
1280	C117748	8.16	23.9	10.31	ref|XP_003634709.1|PREDICTED:uncharacterizedproteinLOC100854...
1281	C117752	13.15	19.85	2.74	ref|XP_007042038.1|UncharacterizedproteinTCM_006792[Theobrom...
1282	C117756	5.67	6.28	2.95	ref|XP_011012791.1|PREDICTED:uncharacterizedproteinLOC105116...
1283	C117776	3.62	8.7	1.26	ref|XP_009368715.1|PREDICTED:crthomolog1-likeisoformX1[Py...
1284	C117798	13.34	6.87	3.99	ref|XP_002276889.1|PREDICTED:homeobox-leucinezipperproteinA...
1285	C117802	56.51	94.55	16.37	ref|XP_010266823.1|PREDICTED:rac-likeGTP-bindingprotein5[N...
1286	C117812	16.28	17.37	6.3	ref|XP_002308386.2|hypotheticalproteinPOPTR_0006s20250g[Popu...
1287	C117814	16.28	18.98	1.47	ref|XP_002285015.1|PREDICTED:transcriptionfactorMYB44-like[...
1288	C117828	57.14	138.39	16.36	emb|CBI15026.3|unnamedproteinproduct[Vitisvinifera]
1289	C117832	37.49	37.32	14.47	ref|XP_007030727.1|ChaperoneDnaJ-domainsuperfamilyprotein	p...
1290	C117840	23.92	27.88	6.13	ref|XP_002266979.1|PREDICTED:chlorophyll(ide)breductaseNOL	...
1291	C117844	83.7	97.95	33.94	ref|XP_010090342.1|hypotheticalproteinL484_025007[Morusnota...
1292	C117850	7.24	7.27	1.46	gb|KNA11403.1|hypotheticalproteinSOVF_135440[Spinaciaoleracea]
1293	C117852	4.51	13.69	1.67	ref|XP_010912124.1|PREDICTED:U11/U12smallnuclearribonucleop...
1294	C117858	47.51	55.12	16.52	ref|XP_008226480.1|PREDICTED:probable3-hydroxyacyl-CoAdehydr...
1295	C117896	0.9	25.67	0.63	gb|KJB18906.1|hypotheticalproteinB456_003G074400[Gossypiumr...
1296	C117910	30.96	46.29	13.54	ref|XP_002521425.1|NucleasePA3	putative[Ricinuscommunis]>g...
1297	C117914	20.41	7.41	2.29	ref|XP_009622490.1|PREDICTED:dnaJhomologsubfamilyAmember1...
1298	C117916	5.16	11.22	0.83	ref|XP_002275587.1|PREDICTED:vacuolarproteinsorting-associat...
1299	C117920	7.18	8.82	1.25	ref|XP_011082596.1|PREDICTED:histoneacetyltransferaseGCN5is...
1300	C117924	7.84	5.41	2.08	ref|XP_010688092.1|PREDICTED:uncharacterizedproteinLOC104902...
1301	C117944	7.16	14.99	2.7	ref|XP_010680605.1|PREDICTED:WUSCHEL-relatedhomeobox8[Beta...
1302	C117946	59.05	125.88	78.27	ref|XP_010684674.1|PREDICTED:mitochondrialamidoximereducing...
1303	C117948	2.91	17.18	5.61	ref|XP_002273465.1|PREDICTED:uncharacterizedproteinLOC100263...
1304	C117956	9.84	21.38	2.7	ref|XP_008379280.1|PREDICTED:uncharacterizedproteinLOC103442...
1305	C117964	15.64	40.92	9.96	ref|XP_010681135.1|PREDICTED:translin-associatedproteinX[Be...
1306	C117968	22.12	23.75	9.13	ref|XP_002271492.1|PREDICTED:ell-associatedfactorEafisoform...
1307	C117974	14.43	14.77	6.22	ref|XP_011076753.1|PREDICTED:uncharacterizedproteinLOC105160...
1308	C117980	32.82	59.63	2.07	ref|XP_007046745.1|B-boxtypezincfingerfamilyprotein[Theob...
1309	C117984	6.7	9.77	2.07	ref|XP_010277197.1|PREDICTED:uncharacterizedproteinLOC104611...
1310	C117988	34.44	109.82	12.64	gb|KDP29611.1|hypotheticalproteinJCGZ_19138[Jatrophacurcas]
1311	C117996	15.84	20.12	1.45	gb|KNA04208.1|hypotheticalproteinSOVF_201800	partial[Spinac...
1312	C118006	15.82	19.9	4.34	ref|XP_010680150.1|PREDICTED:tobamovirusmultiplicationprotei...
1313	C118010	11.14	13.93	6.83	ref|XP_003635126.1|PREDICTED:formyltetrahydrofolatedeformylas...
1314	C118018	11.35	9.35	2.69	ref|XP_002516790.1|ribonucleoside-diphosphatereductasesmallc...
1315	C118020	8.46	18.89	4.34	gb|KCW90735.1|hypotheticalproteinEUGRSUZ_A02811[Eucalyptusg...
1316	C118028	28.72	45.94	14.05	ref|XP_010693781.1|PREDICTED:probableprolyl4-hydroxylase4[...
1317	C118036	104.97	125.16	20.86	ref|XP_010672230.1|PREDICTED:B-boxzincfingerprotein24[Bet...
1318	C118038	24.69	24.83	6.81	ref|XP_010667863.1|PREDICTED:proteinsym-1[Betavulgarissubs...
1319	C118056	3.33	15.88	2.48	ref|XP_002533337.1|serine/threonine-proteinkinaserio2	putati...
1320	C118064	4.88	48.78	3.09	ref|XP_008353027.1|PREDICTED:proteinSDA1homolog[Malusdomes...
1321	C118070	7.98	10.1	2.47	gb|KNA06573.1|hypotheticalproteinSOVF_179740[Spinaciaoleracea]
1322	C118074	42.8	55.07	30.68	ref|XP_009627603.1|PREDICTED:uncharacterizedproteinAt2g37660...
1323	C118076	28.16	11.49	19.56	ref|XP_002274702.1|PREDICTED:putativedihydrodipicolinateredu...
1324	C118082	5.1	10.49	1.65	ref|XP_010694777.1|PREDICTED:uncharacterizedproteinLOC104907...
1325	C118094	14.39	19.77	2.67	ref|XP_010647673.1|PREDICTED:proteinFLX-like3[Vitisvinifera]
1326	C118104	28.97	42.27	19.09	ref|XP_006438720.1|hypotheticalproteinCICLE_v10032245mg[Citr...
1327	C118106	14.82	28.05	4.93	ref|XP_010696258.1|PREDICTED:uncharacterizedproteinLOC104908...
1328	C118112	20.57	28.25	14.78	ref|XP_011092951.1|PREDICTED:heterodimericgeranylgeranylpyro...
1329	C118114	21.87	26.84	4.72	ref|XP_010679404.1|PREDICTED:peptidyl-prolylcis-transisomera...
1330	C118134	3.53	17.73	1.64	ref|XP_007024711.1|2-oxoglutarate-dependentdioxygenasefamily...
1331	C118136	35.14	18.12	3.89	gb|KNA18838.1|hypotheticalproteinSOVF_067130[Spinaciaoleracea]
1332	C118146	29.99	46.69	11.88	ref|XP_007209384.1|hypotheticalproteinPRUPE_ppa009079mg[Prun...
1333	C118162	52.43	161.38	1.23	gb|KOM36171.1|hypotheticalproteinLR48_Vigan02g232100[Vignaa...
1334	C118174	10.56	13.57	2.66	gb|KNA23774.1|hypotheticalproteinSOVF_022070[Spinaciaoleracea]
1335	C118182	18.47	22.39	3.88	ref|XP_010655604.1|PREDICTED:pentatricopeptiderepeat-containi...
1336	C118186	23.07	5.49	2.24	ref|XP_010260816.1|PREDICTED:uncharacterizedproteinLOC104599...
1337	C118212	7.02	21.37	6.11	gb|KMT04402.1|hypotheticalproteinBVRB_8g184730[Betavulgaris...
1338	C118216	19.73	46.24	9.37	gb|KNA17192.1|hypotheticalproteinSOVF_082380[Spinaciaoleracea]
1339	C118218	7.46	9.79	4.48	ref|XP_010252356.1|PREDICTED:probablemediatorofRNApolymera...
1340	C118230	22.12	4.5	4.07	ref|XP_010104785.1|hypotheticalproteinL484_018839[Morusnota...
1341	C118232	32.64	29.55	11.19	gb|KMT13543.1|hypotheticalproteinBVRB_4g083200[Betavulgaris...
1342	C118246	31.92	39.65	14.41	ref|XP_010688360.1|PREDICTED:derlin-1[Betavulgarissubsp.vu...
1343	C118254	16.4	21.88	8.12	ref|XP_002274302.2|PREDICTED:2-aminoethanethioldioxygenase-li...
1344	C118256	48.54	71.88	16.04	ref|XP_010683346.1|PREDICTED:proteinAIG1-like[Betavulgaris...
1345	C118258	48.32	26.17	14.41	ref|XP_010692498.1|PREDICTED:rac-likeGTP-bindingprotein5[B...
1346	C118272	58.27	28.66	11.35	ref|XP_010693639.1|PREDICTED:carboxylesterase1-like[Betavul...
1347	C118274	2.84	14.23	2.63	gb|KDO58410.1|hypotheticalproteinCISIN_1g007997mg[Citrussin...
1348	C118276	52.16	4.48	7.9	ref|XP_010676552.1|PREDICTED:BAGfamilymolecularchaperonere...
1349	C118280	11.56	32.72	0	ref|XP_006445221.1|hypotheticalproteinCICLE_v10024569mg[Citr...
1350	C118288	6.1	11.48	1.01	emb|CBI28983.3|unnamedproteinproduct[Vitisvinifera]
1351	C118324	13.7	21.56	1.82	ref|XP_010657106.1|PREDICTED:transmembraneprotein56-Bisofor...
1352	C118326	3.91	18.05	3.23	ref|XP_010676619.1|PREDICTED:geraniol8-hydroxylase-like[Beta...
1353	C118330	10.86	10.29	3.43	ref|XP_007031395.1|NodulinMtN21/EamA-liketransporterfamily...
1354	C118344	42.32	11.44	16.52	ref|XP_004249126.1|PREDICTED:uncharacterizedproteinLOC101265...
1355	C118346	43.19	30.63	16.73	ref|XP_010276767.1|PREDICTED:secretorycarrier-associatedmemb...
1356	C118350	3.91	19.39	3.83	gb|EYU43089.1|hypotheticalproteinMIMGU_mgv1a002648mg[Erythra...
1357	C118354	5.43	8.53	4.43	ref|XP_010683956.1|PREDICTED:carbonylreductase[NADPH]1-like...
1358	C118356	54.64	59.66	25.86	ref|XP_010691598.1|PREDICTED:proteintransportproteinSec61s...
1359	C118366	10.18	12.77	3.62	gb|KCW75635.1|hypotheticalproteinEUGRSUZ_D00004[Eucalyptusg...
1360	C118370	93.15	134.71	27.36	ref|XP_007009415.1|Ras-relatedsmallGTP-bindingfamilyprotein...
1361	C118372	15.15	13.73	5.02	gb|KNA13911.1|hypotheticalproteinSOVF_112390[Spinaciaoleracea]
1362	C118384	7.78	17.39	3.41	ref|XP_010675585.1|PREDICTED:uncharacterizedproteinLOC104891...
1363	C118390	11.88	9.26	3.41	ref|XP_010688028.1|PREDICTED:uncharacterizedproteinLOC104902...
1364	C118400	7.13	12.93	4.01	emb|CBI32633.3|unnamedproteinproduct[Vitisvinifera]
1365	C118404	4.96	16.58	11.22	ref|XP_010686518.1|PREDICTED:uncharacterizedproteinLOC104900...
1366	C118412	11.01	12.15	4.21	gb|AHB08881.1|RINGfingerprotein1[Suaedaglauca]
1367	C118422	27.13	0.58	3.2	ref|XP_002280380.1|PREDICTED:mitochondrialcarnitine/acylcarni...
1368	C118424	25.89	38.68	19	ref|XP_002280987.2|PREDICTED:transcriptionfactorbHLH104-like...
1369	C118428	8.19	13.66	5.8	ref|XP_010672203.1|PREDICTED:proteinACCUMULATIONANDREPLICAT...
1370	C118430	13.14	9.05	6.8	ref|XP_002285629.1|PREDICTED:zincfingerCCCHdomain-containin...
1371	C118436	12.06	16.55	5.6	ref|XP_009591822.1|PREDICTED:zincfingerprotein-like1homolo...
1372	C118440	85.74	93.34	23.4	ref|XP_010691338.1|PREDICTED:hydroxyphenylpyruvatereductasei...
1373	C118448	34.87	16.74	9.19	gb|KNA21135.1|hypotheticalproteinSOVF_046010isoformA[Spina...
1374	C118456	8.6	13.26	2.99	ref|XP_010677151.1|PREDICTED:calcineurinB-likeprotein1[Bet...
1375	C118460	3.66	11.33	1.8	gb|KJB42668.1|hypotheticalproteinB456_007G163300[Gossypiumr...
1376	C118470	10.54	13.64	2	gb|KJB55100.1|hypotheticalproteinB456_009G063300[Gossypiumr...
1377	C118478	17.19	17.08	2.59	ref|XP_002283882.1|PREDICTED:uncharacterizedproteinLOC100251...
1378	C118480	6.45	8.64	2.59	gb|KDP34378.1|hypotheticalproteinJCGZ_11261[Jatrophacurcas]
1379	C118486	14.38	11.48	5.58	ref|XP_010679408.1|PREDICTED:uncharacterizedproteinLOC104894...
1380	C118494	7.29	15.71	2.99	ref|XP_002277137.1|PREDICTED:uncharacterizedproteinLOC100249...
1381	C118496	5.36	6.32	2.59	gb|KJB54803.1|hypotheticalproteinB456_009G049700[Gossypiumr...
1382	C118498	10.94	17.43	4.78	ref|XP_010682875.1|PREDICTED:trihelixtranscriptionfactorGT-...
1383	C118506	16.93	29.28	6.56	ref|XP_010667215.1|PREDICTED:uncharacterizedproteinLOC104884...
1384	C118530	5.77	12.8	1.39	ref|XP_006361433.1|PREDICTED:ABCtransporterBfamilymember2...
1385	C118562	19.16	28.91	1.98	ref|XP_010667895.1|PREDICTED:putativeUDP-sugartransporterDD...
1386	C118570	3.4	7.79	1.38	ref|XP_010673109.1|PREDICTED:putativelipoate-proteinligaseA...
1387	C118578	5.52	14.6	1.77	gb|KNA13265.1|hypotheticalproteinSOVF_118390[Spinaciaoleracea]
1388	C118586	9.54	14.21	3.15	ref|XP_002277404.1|PREDICTED:polyphosphoinositidephosphatase...
1389	C118606	102.57	37.11	29.71	ref|XP_015088090.1|PREDICTED:uncharacterizedproteinAt5g02240...
1390	C118620	231.84	503.62	40.46	ref|XP_004304427.1|PREDICTED:aquaporinPIP2-1-like[Fragariav...
1391	C118622	38.71	27.21	20.62	ref|XP_011082983.1|PREDICTED:uncharacterizedproteinLOC105165...
1392	C118624	8.46	17.58	3.54	gb|KCW64033.1|hypotheticalproteinEUGRSUZ_G017082	partial[Eu...
1393	C118630	17.98	29.29	13.16	ref|XP_010688580.1|PREDICTED:proteinDCL	chloroplastic-like[...
1394	C118638	4.65	7.94	1.77	gb|KNA17232.1|hypotheticalproteinSOVF_081990[Spinaciaoleracea]
1395	C118680	27.82	21.09	6.07	ref|XP_002513470.1|integralmembraneprotein	putative[Ricinus...
1396	C118682	35.17	36.69	7.23	gb|KCW60328.1|hypotheticalproteinEUGRSUZ_H03041[Eucalyptusg...
1397	C118684	18.53	9.56	3.13	ref|XP_010674419.1|PREDICTED:farnesylcysteinelyase[Betavulg...
1398	C118690	7.58	11.1	2.15	gb|KNA22873.1|hypotheticalproteinSOVF_029820[Spinaciaoleracea]
1399	C118694	0	31.96	0.39	gb|KMT13243.1|hypotheticalproteinBVRB_4g085070[Betavulgaris...
1400	C118700	9.69	7.71	8.99	gb|KNA22658.1|hypotheticalproteinSOVF_031360[Spinaciaoleracea]
1401	C118710	49.65	57.52	26.97	gb|KJB06959.1|hypotheticalproteinB456_001G050100[Gossypiumr...
1402	C118720	14.29	29.3	6.83	ref|XP_010247570.1|PREDICTED:50SribosomalproteinL3-2	chlor...
1403	C118722	40.36	52.02	8.39	ref|XP_011100400.1|PREDICTED:choline-phosphatecytidylyltransf...
1404	C118732	10.5	15.01	3.32	ref|XP_010678414.1|PREDICTED:plantintracellularRas-group-rel...
1405	C118736	16.38	26.83	5.27	ref|XP_010689248.1|PREDICTED:pheophorbideaoxygenase	chlorop...
1406	C118740	5.67	18.37	5.65	ref|XP_008223254.1|PREDICTED:uncharacterizedproteinLOC103323...
1407	C118758	27.25	15.55	13.43	ref|XP_011032618.1|PREDICTED:2-methyl-6-phytyl-1	4-hydroquinon...
1408	C118770	5.24	10.49	2.34	ref|XP_011462435.1|PREDICTED:uncharacterizedproteinLOC101295...
1409	C118786	29.93	27.48	7.58	ref|XP_007048513.1|BTB/POZdomain-containingproteinTNFAIP1is...
1410	C118800	6.68	14.18	3.49	ref|XP_011079499.1|PREDICTED:uncharacterizedproteinLOC105163...
1411	C118808	12.74	10.45	4.07	ref|XP_010671435.1|PREDICTED:probableVAMP-likeproteinAt1g33...
1412	C118810	23.58	10.63	20.74	ref|XP_010667660.1|PREDICTED:zincfingerproteinCONSTANS-LIKE...
1413	C118820	17.72	15.28	11.62	gb|KMS98714.1|hypotheticalproteinBVRB_3g069620[Betavulgaris...
1414	C118822	23.77	0.75	1.55	ref|XP_010687861.1|PREDICTED:proteinSRG1-like[Betavulgaris...
1415	C118824	56.09	23.85	10.84	ref|XP_009390230.1|PREDICTED:lipidphosphatephosphatase2-lik...
1416	C118826	18.14	19.37	9.68	gb|KJB50752.1|hypotheticalproteinB456_008G186000[Gossypiumr...
1417	C118834	36.87	25.87	13.73	ref|XP_002263142.1|PREDICTED:probableadenylatekinase1	chlo...
1418	C118838	6.7	15.08	0.77	ref|XP_011659033.1|PREDICTED:probableBOI-relatedE3ubiquitin...
1419	C118840	12.29	10.61	5.61	ref|XP_009764322.1|PREDICTED:uncharacterizedproteinLOC104216...
1420	C118842	166.03	128.06	53.39	gb|KNA19573.1|hypotheticalproteinSOVF_060310[Spinaciaoleracea]
1421	C118852	11.04	17.12	3.87	ref|XP_010540205.1|PREDICTED:metacaspase-1[Tarenayahassleriana]
1422	C118854	44.96	33.64	13.72	ref|XP_002274826.1|PREDICTED:uncharacterizedproteinLOC100266...
1423	C118862	9.77	7.8	2.32	ref|XP_007024177.1|PDI-like1-6isoform1[Theobromacacao]>gi...
1424	C118866	16.84	14.12	5.79	ref|XP_010694748.1|PREDICTED:ribokinase[Betavulgarissubsp....
1425	C118890	38.58	38.91	10.21	gb|KJB16427.1|hypotheticalproteinB456_002G229900[Gossypiumr...
1426	C118904	30.67	104.05	26.94	ref|XP_011082133.1|PREDICTED:ankyrinrepeatandproteinkinase...
1427	C118910	24.66	22.22	17.51	gb|KNA15301.1|hypotheticalproteinSOVF_099430[Spinaciaoleracea]
1428	C118912	27.54	24.42	15.19	ref|XP_010241292.1|PREDICTED:ureaseaccessoryproteinGisofor...
1429	C118918	20.08	17.57	5.58	ref|XP_002317152.1|phosphatase-likeproteinPsc923[Populustri...
1430	C118924	8.56	9.62	2.88	ref|XP_007039030.1|CCTmotiffamilyprotein[Theobromacacao]>...
1431	C118926	8.49	17.57	3.46	ref|XP_011093240.1|PREDICTED:uncharacterizedproteinLOC105173...
1432	C118932	9.72	17	5.57	ref|XP_015077708.1|PREDICTED:histonedeacetylase8[Solanumpe...
1433	C118934	63.86	28.81	10.94	gb|KNA05110.1|hypotheticalproteinSOVF_193400	partial[Spinac...
1434	C118936	7.44	15.33	2.88	gb|KNA12004.1|hypotheticalproteinSOVF_129850[Spinaciaoleracea]
1435	C118938	7.85	7.39	3.26	emb|CBI32146.3|unnamedproteinproduct[Vitisvinifera]
1436	C118940	13.02	20.31	2.88	emb|CBI26184.3|unnamedproteinproduct[Vitisvinifera]
1437	C118952	21.89	13.82	0.77	ref|XP_006451813.1|hypotheticalproteinCICLE_v10008146mg[Citr...
1438	C118956	13.22	11.81	11.89	ref|XP_008218791.1|PREDICTED:uncharacterizedproteinLOC103319...
1439	C118960	5.16	8.66	5.17	ref|XP_006374988.1|RNA-bindingprotein47[Populustrichocarpa]...
1440	C118966	7.63	15.48	2.11	ref|XP_010666937.1|PREDICTED:E3ubiquitin-proteinligaseCHIP...
1441	C118970	78.97	71.29	25.84	ref|XP_002282326.1|PREDICTED:thioredoxin-like2	chloroplastic...
1442	C118974	11.53	11.59	8.03	gb|KNA09647.1|hypotheticalproteinSOVF_151660[Spinaciaoleracea]
1443	C118976	33.57	34.78	18.74	ref|XP_010670537.1|PREDICTED:porphobilinogendeaminase	chloro...
1444	C118978	4.32	11.78	2.1	ref|XP_007225426.1|hypotheticalproteinPRUPE_ppa000480mg[Prun...
1445	C118986	95.35	42.14	13.77	ref|XP_010696334.1|PREDICTED:uncharacterizedproteinLOC104908...
1446	C118988	5.77	10.49	3.82	ref|XP_010683084.1|PREDICTED:mitoticcheckpointproteinBUB3.3...
1447	C118990	12.96	8.82	4.97	ref|XP_010667501.1|PREDICTED:manganese-dependentADP-ribose/CD...
1448	C118992	7.2	6.62	2.48	ref|XP_006445177.1|hypotheticalproteinCICLE_v10019481mg[Citr...
1449	C118998	26.54	3.86	5.54	gb|KDP28584.1|hypotheticalproteinJCGZ_14355[Jatrophacurcas]
1450	C119000	7.61	19.3	1.91	ref|XP_010089620.1|hypotheticalproteinL484_021013[Morusnota...
1451	C119002	18.5	19.29	7.06	gb|KNA12385.1|hypotheticalproteinSOVF_126400[Spinaciaoleracea]
1452	C119004	81.2	136.29	9.74	ref|XP_006427615.1|hypotheticalproteinCICLE_v10026007mg[Citr...
1453	C119010	33.48	52.49	9.15	ref|XP_003554120.1|PREDICTED:DSCE3ubiquitinligasecomplexs...
1454	C119024	4.74	15.03	3.05	gb|KDP45328.1|hypotheticalproteinJCGZ_09577[Jatrophacurcas]
1455	C119028	11.49	7.52	1.33	gb|KNA09288.1|hypotheticalproteinSOVF_155000[Spinaciaoleracea]
1456	C119040	8.41	31.86	5.33	ref|XP_010674072.1|PREDICTED:serine/threonine-proteinphosphat...
1457	C119052	16.58	16.82	1.9	ref|XP_007211755.1|hypotheticalproteinPRUPE_ppa009482mg[Prun...
1458	C119060	34.36	36.54	40.26	ref|XP_010053569.1|PREDICTED:tobamovirusmultiplicationprotei...
1459	C119062	7.16	96.66	8.17	gb|KJB26309.1|hypotheticalproteinB456_004G236500[Gossypiumr...
1460	C119066	28.43	42.21	4.94	gb|KNA19874.1|hypotheticalproteinSOVF_057400[Spinaciaoleracea]
1461	C119070	6.54	16.08	3.99	ref|XP_010673409.1|PREDICTED:beta-galactosidase9isoformX2[...
1462	C119074	47.24	13.89	1.33	gb|ADJ67442.1|ethyleneresponsefactor13[Actinidiadeliciosa]
1463	C119076	16.56	18.09	6.27	ref|XP_010254010.1|PREDICTED:F-box/LRR-repeatprotein20-like...
1464	C119078	16.96	16.07	14.61	ref|XP_006470635.1|PREDICTED:cinnamoyl-CoAreductase1-like[C...
1465	C119080	10.01	19.9	5.31	emb|CBI31611.3|unnamedproteinproduct[Vitisvinifera]
1466	C119082	4.9	9.86	2.47	ref|XP_006470723.1|PREDICTED:pseudouridine-metabolizingbifunc...
1467	C119086	6.33	14.6	3.23	gb|KDO72271.1|hypotheticalproteinCISIN_1g043666mg[Citrussin...
1468	C119094	10.41	20.61	2.46	gb|KHG11822.1|putativetartratedehydrogenase/decarboxylasettu...
1469	C119102	15.11	59.64	4.93	ref|XP_011082123.1|PREDICTED:uncharacterizedproteinAt4g15970...
1470	C119110	222.9	32.44	67.98	ref|XP_010670142.1|PREDICTED:bifunctionalL-3-cyanoalaninesyn...
1471	C119120	11.31	16.75	2.65	ref|XP_002531244.1|conservedhypotheticalprotein[Ricinuscomm...
1472	C119122	78.25	160.43	17.41	ref|XP_002284047.1|PREDICTED:transcriptionfactorUNE12[Vitis...
1473	C119130	134.79	109.7	14.18	ref|XP_010671842.1|PREDICTED:short-chaindehydrogenaseTIC32	...
1474	C119138	26.45	36.35	10.58	ref|XP_010662669.1|PREDICTED:proteinSGT1homologisoformX1[...
1475	C119140	20.55	18.18	5.67	ref|XP_010692172.1|PREDICTED:uncharacterizedproteinLOC104905...
1476	C119148	4.27	29.26	2.08	gb|KJB74223.1|hypotheticalproteinB456_011G280400[Gossypiumr...
1477	C119150	40.65	26.7	13.21	gb|KMT16659.1|hypotheticalproteinBVRB_3g049450[Betavulgaris...
1478	C119154	34.15	40.5	13.59	ref|XP_009382721.1|PREDICTED:putativeERlumenprotein-retaini...
1479	C119160	24.35	27.04	10.55	ref|XP_010678203.1|PREDICTED:nifU-likeprotein4	mitochondria...
1480	C119162	16.64	14.68	6.97	ref|XP_002264815.2|PREDICTED:uncharacterizedproteinLOC100256...
1481	C119174	26.37	9.47	7.54	ref|XP_010690806.1|PREDICTED:uncharacterizedproteinLOC104904...
1482	C119182	4.66	9.06	2.82	emb|CBI16640.3|unnamedproteinproduct[Vitisvinifera]
1483	C119190	14.18	16.65	9.22	ref|XP_010688297.1|PREDICTED:ankyrinrepeatdomain-containing...
1484	C119196	8.09	4.7	1.13	ref|XP_002264918.1|PREDICTED:U-boxdomain-containingprotein6...
1485	C119216	24.87	31.91	4.88	ref|XP_008387930.1|PREDICTED:E3ubiquitin-proteinligaseCIP8...
1486	C119218	10.72	13.55	2.25	ref|XP_010679986.1|PREDICTED:actin-relatedprotein2[Betavul...
1487	C119222	17.39	12.1	0.94	ref|XP_009791654.1|PREDICTED:pirin-likeprotein[Nicotianasyl...
1488	C119228	55.56	81.41	23.45	ref|XP_007222311.1|hypotheticalproteinPRUPE_ppa008028mg[Prun...
1489	C119230	6.46	29.06	2.25	ref|XP_007204255.1|hypotheticalproteinPRUPE_ppa002052mg[Prun...
1490	C119238	34.92	16.41	6.19	ref|XP_009763584.1|PREDICTED:uncharacterizedproteinLOC104215...
1491	C119242	29.04	22.71	9.55	ref|XP_012080024.1|PREDICTED:uncharacterizedproteinLOC105640...
1492	C119244	7.06	7.93	0.75	ref|XP_011097586.1|PREDICTED:uncharacterizedproteinPB18E9.04...
1493	C119248	23.39	0.36	0	ref|XP_010689599.1|PREDICTED:flavonolsynthase/flavanone3-hyd...
1494	C119268	15.31	14.58	6.74	gb|KNA14844.1|hypotheticalproteinSOVF_103660[Spinaciaoleracea]
1495	C119276	19.13	17.99	7.1	gb|KNA04713.1|hypotheticalproteinSOVF_197110[Spinaciaoleracea]
1496	C119284	16.7	35.59	6.54	ref|XP_010092480.1|MybfamilytranscriptionfactorAPL[Morusn...
1497	C119290	110.63	51.4	48.75	ref|XP_002284860.1|PREDICTED:proteinTIFY6Bisoform2[Vitis...
1498	C119292	7.64	19.93	1.31	ref|XP_002528702.1|ribosomalproteinS6kinase	putative[Ricin...
1499	C119298	5.82	9.51	3.36	ref|XP_010676296.1|PREDICTED:mitochondrialinnermembraneprot...
1500	C119306	6.82	29.04	1.68	gb|KNA22661.1|hypotheticalproteinSOVF_031390[Spinaciaoleracea]
1501	C119322	21.25	45.5	21.41	ref|XP_002268150.1|PREDICTED:GDSLesterase/lipase1-like[Viti...
1502	C119326	1.62	53.74	0.19	ref|XP_011020277.1|PREDICTED:polygalacturonaseinhibitor-like...
1503	C119346	8.4	14.83	0.74	ref|XP_010682098.1|PREDICTED:methionineS-methyltransferase[B...
1504	C119350	6.2	13.4	1.86	ref|XP_010684594.1|PREDICTED:syntaxin-41-likeisoformX1[Beta...
1505	C119358	30.39	36.27	7.24	ref|XP_010694294.1|PREDICTED:uncharacterizedproteinLOC104907...
1506	C119362	15	6.97	5.2	gb|KDP29162.1|hypotheticalproteinJCGZ_16551[Jatrophacurcas]
1507	C119378	37.53	82.22	9.08	ref|XP_009628181.1|PREDICTED:cullin-1-likeisoformX1[Nicotia...
1508	C119386	29.54	37.45	7.41	ref|XP_009370437.1|PREDICTED:probableisoaspartylpeptidase/L-...
1509	C119400	35.73	11.95	0.93	gb|KNA23214.1|hypotheticalproteinSOVF_026900[Spinaciaoleracea]
1510	C119404	13.94	7.13	10	gb|ADT63064.1|flavones3-hydroxylase[Fagopyrumesculentum]
1511	C119406	11.57	4.99	1.11	ref|XP_010107920.1|U-boxdomain-containingprotein26[Morusno...
1512	C11941	0	0	0	ref|XP_010272819.1|PREDICTED:threonine--tRNAligase	mitochond...
1513	C119412	14.75	22.79	3.52	ref|XP_010685024.1|PREDICTED:E3ubiquitin-proteinligaseRNF34...
1514	C119426	3.38	17.42	2.96	ref|XP_010098566.1|ADP-ribosylationfactorGTPase-activatingpr...
1515	C119428	4.97	10.67	2.03	emb|CBI35981.3|unnamedproteinproduct[Vitisvinifera]
1516	C119432	22.46	2.13	5.72	ref|XP_002263193.1|PREDICTED:homeobox-leucinezipperproteinH...
1517	C119442	20.65	28.57	6.45	ref|XP_011014824.1|PREDICTED:post-GPIattachmenttoproteinsf...
1518	C119448	7.75	7.99	3.69	ref|XP_010662275.1|PREDICTED:uncharacterizedproteinLOC100257...
1519	C119460	8.33	12.59	3.69	emb|CBI37486.3|unnamedproteinproduct[Vitisvinifera]
1520	C119470	3.37	18.78	2.39	gb|AKJ50742.1|XYh8X	partial[Caricapapaya]>gi|826566212|gb|A...
1521	C119478	30.7	31.14	6.62	ref|XP_010670355.1|PREDICTED:probableprolyl4-hydroxylase6[...
1522	C119482	52.49	28.14	11.59	ref|XP_008225806.1|PREDICTED:phosphataseIMPL1	chloroplastic...
1523	C119486	8.59	18.39	3.12	ref|XP_002280917.1|PREDICTED:uncharacterizedproteinLOC100266...
1524	C119492	11.08	70.43	7.62	gb|KNA23618.1|hypotheticalproteinSOVF_023340[Spinaciaoleracea]
1525	C119494	6.53	17.14	1.47	emb|CBI18744.3|unnamedproteinproduct[Vitisvinifera]
1526	C119504	20.15	31.78	6.79	ref|XP_002277051.1|PREDICTED:uncharacterizedproteinC167.05-l...
1527	C119522	72.13	74.49	69.73	ref|XP_010667102.1|PREDICTED:28kDaribonucleoprotein	chlorop...
1528	C119532	18.53	30.29	6.77	gb|KNA12405.1|hypotheticalproteinSOVF_126340[Spinaciaoleracea]
1529	C119538	107.72	178.88	39.13	ref|XP_002267149.1|PREDICTED:uncharacterizedproteinLOC100249...
1530	C119540	9.65	20.76	5.49	gb|KNA13735.1|hypotheticalproteinSOVF_114120[Spinaciaoleracea]
1531	C119542	9.45	13.04	5.12	gb|KDP33809.1|hypotheticalproteinJCGZ_07380[Jatrophacurcas]
1532	C119550	2.95	9.66	3.29	ref|XP_006583579.1|PREDICTED:methyl-CpG-bindingdomain-contain...
1533	C119552	40.3	33.2	15.7	gb|KNA14238.1|hypotheticalproteinSOVF_109330[Spinaciaoleracea]
1534	C119554	4.52	12.12	0.91	ref|XP_010695439.1|PREDICTED:sucrosetransportproteinSUC4[B...
1535	C119556	23	1.41	0.73	gb|AAU87582.1|MADS9protein[Gossypiumhirsutum]
1536	C119560	5.9	13.35	8.76	ref|XP_002522271.1|BRASSINAZOLE-RESISTANT2protein	putative[...
1537	C119564	5.89	20.36	1.82	ref|XP_007010887.1|Cyclicnucleotide-bindingtransporter1isof...
1538	C119576	14.13	17.01	8.02	gb|KNA07726.1|hypotheticalproteinSOVF_169200[Spinaciaoleracea]
1539	C119584	10.79	16.66	3.28	ref|XP_008388228.1|PREDICTED:UDP-galactosetransporter1[Malu...
1540	C119592	6.67	16.82	2	ref|XP_002311109.2|DNA-bindingbromodomain-containingfamilypr...
1541	C119594	14.51	26.28	8.92	ref|XP_009598425.1|PREDICTED:mRNA-decappingenzymesubunit2[...
1542	C119600	22.75	30.02	15.84	ref|XP_010260105.1|PREDICTED:THOcomplexsubunit4A[Nelumbon...
1543	C119602	5.88	8.41	2	ref|XP_007018170.1|WDandtetratricopeptiderepeatprotein	put...
1544	C119610	26.45	74.23	11.83	ref|XP_008367702.1|PREDICTED:basicleucinezipper9-like[Malu...
1545	C119612	4.51	9.28	4.73	ref|XP_002271645.1|PREDICTED:rae1-likeproteinAt1g80670[Viti...
1546	C119620	2.74	7	1.09	ref|XP_010689786.1|PREDICTED:uncharacterizedproteinLOC104903...
1547	C119622	3.33	15.04	0.73	ref|XP_010671270.1|PREDICTED:mitogen-activatedproteinkinase...
1548	C119624	4.89	7.52	1.09	ref|XP_010689534.1|PREDICTED:protein-tyrosinesulfotransferase...
1549	C119628	7.43	114.66	1.45	ref|XP_010519394.1|PREDICTED:alcoholdehydrogenaseclass-P-lik...
1550	C119634	0.59	13.81	2.18	gb|KDP40824.1|hypotheticalproteinJCGZ_24823[Jatrophacurcas]
1551	C119648	6.44	13.44	2.54	ref|XP_010674196.1|PREDICTED:putativeF-boxproteinPP2-B12[B...
1552	C119652	9.18	16.58	4.17	gb|KDP42407.1|hypotheticalproteinJCGZ_00204[Jatrophacurcas]
1553	C119656	20.5	27.22	5.62	gb|KJB31432.1|hypotheticalproteinB456_005G191700[Gossypiumr...
1554	C119658	16.4	9.07	1.81	ref|XP_004294514.1|PREDICTED:PAP-specificphosphataseHAL2-lik...
1555	C119660	7.42	17.27	1.63	ref|XP_010672283.1|PREDICTED:TBC1domainfamilymember22B[Be...
1556	C119670	82.14	101.99	17.39	ref|XP_010673646.1|PREDICTED:translocationproteinSEC62[Beta...
1557	C119672	45.07	13.08	33.7	gb|KHG27290.1|Auxin-induced5NG4[Gossypiumarboreum]
1558	C119674	25.75	34.52	9.42	ref|XP_011095618.1|PREDICTED:proteinphosphatasemethylesteras...
1559	C119676	12.1	12.2	6.88	ref|XP_009784315.1|PREDICTED:proteinbem46[Nicotianasylvestris]
1560	C119682	6.44	16.56	2.17	gb|AAB63199.2|acetyl-CoAcarboxylase[Phaseolusvulgaris]
1561	C119690	21.41	25.22	4.7	ref|XP_002277934.1|PREDICTED:GDSLesterase/lipaseAt5g55050[V...
1562	C119692	13.04	13.04	4.52	ref|XP_007052358.1|Tetratricopeptiderepeat(TPR)-likesuperfam...
1563	C119696	38.34	28.7	20.06	ref|XP_006468950.1|PREDICTED:WDrepeat-containingproteinLWD1...
1564	C119706	11.27	25.52	7.58	ref|XP_010677416.1|PREDICTED:proteinBASICPENTACYSTEINE7[Bet...
1565	C119708	19.43	23.79	8.84	ref|XP_010671087.1|PREDICTED:uncharacterizedproteinLOC104887...
1566	C119714	15.73	7.11	14.96	ref|XP_009398344.1|PREDICTED:dnaJproteinhomolog2-like[Musa...
1567	C119724	365.93	277.69	63.41	gb|ACH63229.1|14-3-3protein[Rheumaustrale]
1568	C119726	19.12	8.15	3.06	ref|XP_011001546.1|PREDICTED:asparticproteinasePCS1-like[Po...
1569	C119740	73.65	46.24	19.44	ref|XP_009344538.1|PREDICTED:WAT1-relatedproteinAt5g40230-li...
1570	C119752	4.07	13.5	1.8	ref|XP_009347844.1|PREDICTED:SUMO-activatingenzymesubunit2-...
1571	C119754	45.32	19.38	17.26	ref|XP_006426537.1|hypotheticalproteinCICLE_v10025937mg[Citr...
1572	C119758	5.04	17.65	5.22	ref|XP_010678488.1|PREDICTED:thioredoxin-like1-2	chloroplast...
1573	C119760	16.85	22.5	6.47	ref|XP_004289732.1|PREDICTED:probableproteinphosphatase2C6...
1574	C119766	312.12	129.16	93.8	ref|XP_006842420.1|hypotheticalproteinAMTR_s00077p00014810[A...
1575	C119770	3.68	174.5	15.98	ref|XP_012067148.1|PREDICTED:lysMdomain-containingGPI-anchor...
1576	C119776	42.76	77.88	7.18	ref|XP_010556427.1|PREDICTED:transcriptionfactorMYB44-like[...
1577	C119780	40.76	41.26	22.24	ref|XP_010672516.1|PREDICTED:outerenvelopeporeprotein37	c...
1578	C119782	77.46	149.5	37.84	gb|KNA18355.1|hypotheticalproteinSOVF_071680[Spinaciaoleracea]
1579	C119784	9.47	19.85	4.13	gb|KDP28329.1|hypotheticalproteinJCGZ_14100[Jatrophacurcas]
1580	C119792	8.49	18.11	8.96	gb|KJB27873.1|hypotheticalproteinB456_005G016800[Gossypiumr...
1581	C119796	12.54	10	6.27	gb|KNA15178.1|hypotheticalproteinSOVF_100330[Spinaciaoleracea]
1582	C119798	137.63	325.43	34.74	ref|XP_002325841.1|hypotheticalproteinPOPTR_0019s05120g[Popu...
1583	C119806	32.37	44.94	14.85	ref|XP_003624615.1|Inhibitorofgrowthprotein[Medicagotrunca...
1584	C119812	35.62	38.55	14.84	gb|ADK13088.1|hydroxyacylglutathionehydrolase[Knorringiasibi...
1585	C119814	9.43	8.6	1.07	ref|XP_010695132.1|PREDICTED:tRNA-dihydrouridine(47)synthase...
1586	C119818	19.83	9.46	4.83	ref|XP_010670214.1|PREDICTED:uncharacterizedproteinLOC104887...
1587	C119820	17.52	27.53	6.08	ref|XP_004291669.1|PREDICTED:uncharacterizedproteinLOC101306...
1588	C119822	5	16.5	1.79	ref|XP_007049247.1|Lipid-bindingserumglycoproteinfamilyprot...
1589	C119828	8.65	9.96	0.75	ref|XP_010677149.1|PREDICTED:serine/threonine-proteinkinaseS...
1590	C119832	48.02	146.05	27.65	ref|XP_008236378.1|PREDICTED:probablecinnamylalcoholdehydro...
1591	C119834	11.91	12.36	6.6	ref|XP_010651902.1|PREDICTED:uncharacterizedproteinLOC100245...
1592	C11985	0	0	0	gb|KDP35112.1|hypotheticalproteinJCGZ_10954[Jatrophacurcas]
1593	C119860	19.93	13.01	7.47	ref|XP_011075876.1|PREDICTED:IAA-aminoacidhydrolaseILR1-lik...
1594	C119862	49.43	51.02	7.83	gb|KCW53261.1|hypotheticalproteinEUGRSUZ_J02521[Eucalyptusg...
1595	C119866	9.2	11.13	5.34	ref|XP_010683205.1|PREDICTED:proteinHGH1homolog[Betavulgar...
1596	C119868	11.3	9.07	2.49	ref|XP_002285669.1|PREDICTED:uncharacterizedproteinLOC100259...
1597	C119872	47.67	24.29	32.53	gb|ABV02071.1|Isoflavonereductase[Fagopyrumcymosum]
1598	C119880	33.42	45.33	14.04	gb|KDP41411.1|hypotheticalproteinJCGZ_15818[Jatrophacurcas]
1599	C119882	9.37	18.12	3.73	ref|XP_002280269.1|PREDICTED:UPF0613proteinPB24D3.06c[Vitis...
1600	C119904	11.27	22.18	3.01	ref|XP_010249187.1|PREDICTED:uncharacterizedproteinLOC104591...
1601	C119908	55.08	311.36	6.95	ref|XP_010261010.1|PREDICTED:peroxidase12-like[Nelumbonucif...
1602	C119912	29.17	29.48	7.79	ref|XP_002265275.1|PREDICTED:indole-3-glycerolphosphatesynth...
1603	C119920	15.25	10.39	8.68	ref|XP_010679175.1|PREDICTED:magnesiumtransporterMRS2-I-like...
1604	C119922	32.58	30.98	9.55	ref|XP_007040722.1|UncharacterizedproteinTCM_016604[Theobrom...
1605	C119924	7.05	8	1.95	ref|XP_010693087.1|PREDICTED:sporulationproteinRMD1[Betavu...
1606	C119926	18.67	64.69	18.4	gb|AEB98601.1|alpha-galactosidase[Nicotianatabacum]
1607	C119930	7.04	12.76	1.41	ref|XP_010492439.1|PREDICTED:isoprenylcysteinealpha-carbonyl...
1608	C119936	7.8	8.85	4.24	ref|XP_002284610.1|PREDICTED:uncharacterizedproteinLOC100248...
1609	C119940	9.7	10.88	8.83	ref|XP_010695012.1|PREDICTED:cholinetransporter-likeprotein...
1610	C119942	7.04	9.18	2.47	gb|KNA09306.1|hypotheticalproteinSOVF_154890[Spinaciaoleracea]
1611	C119946	9.89	17.51	2.83	ref|XP_008228593.1|PREDICTED:DNArepairproteinXRCC1isoform...
1612	C119950	17.48	12.91	7.06	ref|XP_009762530.1|PREDICTED:GDP-mannosetransporterGONST4[N...
1613	C119955	11.02	17.15	4.06	ref|XP_007200612.1|hypotheticalproteinPRUPE_ppa010338mg[Prun...
1614	C119959	16.17	97.99	8.65	gb|AGS79174.1|actin[Fagopyrumtataricum]
1615	C119961	17.1	16.47	5.29	gb|KNA22041.1|hypotheticalproteinSOVF_037700[Spinaciaoleracea]
1616	C119965	17.47	23.25	6	ref|XP_002886287.1|DNAJheatshockfamilyprotein[Arabidopsis...
1617	C119971	28.1	36.65	6.17	gb|KNA04014.1|hypotheticalproteinSOVF_203640[Spinaciaoleracea]
1618	C119973	8.92	13.75	2.47	gb|KCW88629.1|hypotheticalproteinEUGRSUZ_A00997[Eucalyptusg...
1619	C119975	10.25	12.56	6.52	ref|XP_010675281.1|PREDICTED:uncharacterizedproteinLOC104891...
1620	C119979	15.56	27.64	8.63	ref|XP_010687250.1|PREDICTED:E3ubiquitin-proteinligaseRING1...
1621	C119989	13.46	3.39	1.41	gb|EPS73674.1|cellulosesynthasecatalyticsubunit	partial[Ge...
1622	C119991	45.3	50.47	28.34	gb|KNA25142.1|hypotheticalproteinSOVF_009500isoformA[Spina...
1623	C119995	9.66	12.36	2.46	ref|XP_010672610.1|PREDICTED:novelplantSNARE13-like[Betav...
1624	C120001	18.18	14.9	11.26	emb|CBI20280.3|unnamedproteinproduct[Vitisvinifera]
1625	C120003	9.27	20.13	3.69	ref|XP_009757753.1|PREDICTED:importin-5-like[Nicotianasylves...
1626	C120005	15.6	22.5	8.96	ref|XP_010264155.1|PREDICTED:glycosyltransferasefamily64pro...
1627	C120009	9.46	8.96	3.16	gb|KNA10536.1|hypotheticalproteinSOVF_143470[Spinaciaoleracea]
1628	C120019	19.46	17.56	8.77	ref|XP_010687863.1|PREDICTED:codeineO-demethylase-like[Beta...
1629	C120023	13.03	17.72	6.49	gb|KNA09847.1|hypotheticalproteinSOVF_149740[Spinaciaoleracea]
1630	C12003	0	0	0	ref|XP_009767391.1|PREDICTED:pheophytinase	chloroplasticisof...
1631	C120037	46.41	54.79	3.15	ref|XP_007017933.1|Highmobilitygroupfamilyisoform1[Theobr...
1632	C120043	8.48	5.9	4.2	ref|XP_002270146.2|PREDICTED:SNF1-relatedproteinkinaseregul...
1633	C120061	5.08	10.6	3.67	ref|XP_010647738.1|PREDICTED:ubiquitinreceptorRAD23cisoform...
1634	C120063	17.69	31.11	4.72	ref|XP_007199927.1|hypotheticalproteinPRUPE_ppa006311mg[Prun...
1635	C120069	22.17	26.53	8.2	ref|XP_010099559.1|GATAtranscriptionfactor25[Morusnotabili...
1636	C120071	13.34	225.34	30.87	ref|XP_011081642.1|PREDICTED:(S)-coclaurineN-methyltransferas...
1637	C120081	20.44	30.68	7.84	ref|XP_004139813.1|PREDICTED:eukaryotictranslationinitiation...
1638	C120083	14.25	21.78	3.31	gb|KNA21832.1|hypotheticalproteinSOVF_039730[Spinaciaoleracea]
1639	C120089	13.68	21.27	6.79	ref|XP_009796567.1|PREDICTED:probableuridinenucleosidase1[...
1640	C120091	12.93	26.47	4.53	ref|XP_002274016.1|PREDICTED:mitochondrialubiquitinligaseac...
1641	C120093	9.75	11.73	0.52	gb|KNA11447.1|hypotheticalproteinSOVF_134930[Spinaciaoleracea]
1642	C120103	22.29	30.46	6.26	ref|XP_007039357.1|CTC-interactingdomain11isoform1[Theobro...
1643	C120105	31.84	55.74	16.52	ref|XP_006433955.1|hypotheticalproteinCICLE_v10001487mg[Citr...
1644	C120111	17.42	12.55	5.74	ref|XP_002278274.1|PREDICTED:GolgitoERtrafficprotein4hom...
1645	C120113	6.36	9.2	2.09	ref|XP_006444921.1|hypotheticalproteinCICLE_v10021371mg[Citr...
1646	C120115	6.54	17.21	0.69	gb|KHG28837.1|Syntaxin-81-likeprotein[Gossypiumarboreum]
1647	C120117	76.63	67	25.18	ref|XP_010277031.1|PREDICTED:uncharacterizedproteinLOC104611...
1648	C120121	5.42	9.35	4.68	ref|XP_006441088.1|hypotheticalproteinCICLE_v10020998mg[Citr...
1649	C120125	10.28	15.53	6.07	ref|XP_010681151.1|PREDICTED:transcriptionfactorBIM2[Betav...
1650	C120129	52.32	107.2	12.32	ref|XP_004156682.1|PREDICTED:proteaseDo-like1	chloroplastic...
1651	C120133	15.68	24.8	1.39	ref|XP_010689875.1|PREDICTED:uncharacterizedproteinLOC104903...
1652	C120137	78.35	115.41	59.59	ref|XP_010691825.1|PREDICTED:uncharacterizedproteinLOC104905...
1653	C120139	4.85	10.34	5.54	ref|XP_007028600.1|Peptidechainreleasefactor2isoform1[Th...
1654	C120143	9.51	18.19	4.16	ref|XP_002532453.1|acyl-CoAthioesterase	putative[Ricinuscom...
1655	C12015	0	0	0	ref|XP_010497106.1|PREDICTED:probableacyl-activatingenzyme1...
1656	C120151	39.33	31.32	4.5	ref|XP_010278515.1|PREDICTED:post-GPIattachmenttoproteinsf...
1657	C120155	53.61	43.14	10.21	ref|XP_010648844.1|PREDICTED:probablesarcosineoxidase[Vitis...
1658	C120157	16.4	34.98	6.58	ref|XP_014512334.1|PREDICTED:coiled-coildomain-containingpro...
1659	C120159	8.38	5.83	2.59	ref|XP_010675629.1|PREDICTED:lanC-likeproteinGCR2[Betavulg...
1660	C120163	8.75	22.14	3.81	gb|EMS47149.1|DNA-directedRNApolymeraseIIsubunitRPB1[Trit...
1661	C120165	23.47	19.31	12.28	ref|XP_010689490.1|PREDICTED:uncharacterizedproteinLOC104903...
1662	C120169	106.72	106.86	29.92	gb|KMT20052.1|hypotheticalproteinBVRB_1g000710[Betavulgaris...
1663	C120171	4.66	10.49	0.86	ref|XP_010694507.1|PREDICTED:NACdomain-containingprotein2[...
1664	C120175	14.89	11.31	2.94	emb|CBI18957.3|unnamedproteinproduct[Vitisvinifera]
1665	C120177	18.41	20.44	8.29	gb|KNA16470.1|hypotheticalproteinSOVF_088770[Spinaciaoleracea]
1666	C120181	11.53	24.85	5.7	ref|XP_007020689.1|PhosphataseX2isoform1[Theobromacacao]...
1667	C120199	9.66	13.28	6.04	ref|XP_011075899.1|PREDICTED:polyadenylate-bindingprotein-int...
1668	C120203	13.75	19.59	5.35	gb|KNA09857.1|hypotheticalproteinSOVF_149710[Spinaciaoleracea]
1669	C120219	2.41	10.44	0.69	ref|XP_010661804.1|PREDICTED:uncharacterizedproteinLOC100248...
1670	C120231	10.38	10.6	4.13	ref|XP_010686396.1|PREDICTED:receptor-likeproteinkinaseHSL1...
1671	C120237	8.33	11.09	3.1	ref|XP_010652544.1|PREDICTED:ultraviolet-BreceptorUVR8isofo...
1672	C120241	4.45	10.26	1.38	ref|XP_010684799.1|PREDICTED:histoneacetyltransferasetypeB...
1673	C120247	16.47	16.87	7.39	ref|XP_010670336.1|PREDICTED:uncharacterizedproteinLOC104887...
1674	C120249	22.02	32.58	7.73	gb|KNA08101.1|hypotheticalproteinSOVF_165670[Spinaciaoleracea]
1675	C120253	11.84	32.58	9.28	gb|KJB45771.1|hypotheticalproteinB456_007G327000[Gossypiumr...
1676	C120263	12.02	8.76	5.67	ref|XP_008242822.1|PREDICTED:uncharacterizedproteinLOC103341...
1677	C120267	5.18	10.74	1.03	gb|KNA05327.1|hypotheticalproteinSOVF_191420[Spinaciaoleracea]
1678	C120269	63.19	30.16	2.4	ref|XP_010262942.1|PREDICTED:AP2/ERFandB3domain-containing...
1679	C120271	24.76	31.71	17.67	ref|XP_002284953.1|PREDICTED:probableN-acetyl-gamma-glutamyl-...
1680	C120273	17.72	15.84	10.12	gb|KNA21788.1|hypotheticalproteinSOVF_039650[Spinaciaoleracea]
1681	C120287	29.68	1.32	5.99	gb|KCW61508.1|hypotheticalproteinEUGRSUZ_H04236[Eucalyptusg...
1682	C120293	18.79	14.16	3.08	ref|XP_002283216.2|PREDICTED:uncharacterizedproteinLOC100248...
1683	C120299	55.99	24.32	20.36	ref|NP_001241067.1|uncharacterizedproteinLOC100786585[Glycin...
1684	C120301	13.81	21.24	5.13	ref|XP_003631434.1|PREDICTED:transaldolaseisoform1[Vitisvi...
1685	C120307	10.67	14.47	3.76	gb|KNA07753.1|hypotheticalproteinSOVF_169060[Spinaciaoleracea]
1686	C120313	19.51	17.6	2.56	gb|KNA24446.1|hypotheticalproteinSOVF_015730[Spinaciaoleracea]
1687	C120319	15.63	22.85	8.2	ref|XP_010670653.1|PREDICTED:uncharacterizedproteinLOC104887...
1688	C120323	6.07	18.9	0	gb|KJB37388.1|hypotheticalproteinB456_006G203200[Gossypiumr...
1689	C120337	19.29	27.59	3.58	ref|XP_010685052.1|PREDICTED:RPM1-interactingprotein4-like[...
1690	C120343	19.28	20.02	3.07	gb|KNA11255.1|hypotheticalproteinSOVF_136890[Spinaciaoleracea]
1691	C120347	13.95	6.24	2.73	ref|XP_010685759.1|PREDICTED:bifunctionalproteinFolD2-like...
1692	C120353	24.97	22.32	16.37	gb|KNA18138.1|hypotheticalproteinSOVF_073610[Spinaciaoleracea]
1693	C120361	11.18	9.34	5.11	ref|XP_010689413.1|PREDICTED:mitogen-activatedproteinkinase...
1694	C120371	5.86	18.21	6.8	gb|ACY30431.1|hypotheticalprotein[Nicotianatabacum]
1695	C120373	6.41	21.61	3.74	emb|CAN62935.1|hypotheticalproteinVITISV_008845[Vitisvinifera]
1696	C120377	20.13	18.98	1.53	gb|KDP44230.1|hypotheticalproteinJCGZ_05697[Jatrophacurcas]
1697	C120383	22.7	14.72	7.14	gb|KNA19932.1|hypotheticalproteinSOVF_056930[Spinaciaoleracea]
1698	C120391	37.88	90.27	10.87	ref|XP_004509082.1|PREDICTED:caseinkinaseIIsubunitalpha-2-...
1699	C120393	61.41	83.03	22.23	ref|XP_015062440.1|PREDICTED:proteindisulfide-isomeraselike...
1700	C120423	16.06	11.09	1.86	gb|KNA22446.1|hypotheticalproteinSOVF_033270[Spinaciaoleracea]
1701	C120429	17.32	38.95	5.76	ref|XP_002869499.1|DNAJheatshockfamilyprotein[Arabidopsis...
1702	C120435	18.58	4.4	5.92	dbj|BAT92354.1|hypotheticalproteinVIGAN_07105200[Vignaangul...
1703	C120439	15.84	14.81	4.9	ref|XP_002270296.1|PREDICTED:uncharacterizedproteinLOC100258...
1704	C120451	20.57	35.51	6.6	gb|KNA21681.1|hypotheticalproteinSOVF_041060[Spinaciaoleracea]
1705	C120465	24.9	35.09	9.45	ref|XP_010088748.1|hypotheticalproteinL484_001367[Morusnota...
1706	C120467	17.27	42.89	7.43	ref|XP_010087765.1|MagnesiumtransporterMRS2-2[Morusnotabili...
1707	C120469	6.18	8.12	2.36	ref|XP_010275965.1|PREDICTED:uncharacterizedproteinLOC104610...
1708	C120475	12.17	13.15	2.02	ref|XP_006445462.1|hypotheticalproteinCICLE_v10021491mg[Citr...
1709	C120477	279.63	89.92	29.18	gb|KDP21011.1|hypotheticalproteinJCGZ_21482[Jatrophacurcas]
1710	C120481	19.8	31.49	16.36	ref|XP_011101316.1|PREDICTED:triosephosphate/phosphatetransl...
1711	C120493	10.7	10.53	1.85	ref|XP_009787473.1|PREDICTED:F-boxproteinSKIP16[Nicotianas...
1712	C120495	15.78	15.23	6.23	gb|KNA16990.1|hypotheticalproteinSOVF_084080[Spinaciaoleracea]
1713	C120501	10.5	13.92	5.21	ref|XP_010264628.1|PREDICTED:dnaJhomologsubfamilyBmember1...
1714	C120503	93.53	82.99	23.86	ref|XP_002268954.2|PREDICTED:transmembraneprotein184C-like[...
1715	C120511	13.93	22.8	4.03	ref|XP_009338463.1|PREDICTED:peroxisomaladeninenucleotideca...
1716	C120515	16.27	22.46	8.39	ref|XP_010689631.1|PREDICTED:CTDnuclearenvelopephosphatase...
1717	C120521	19.52	18.26	8.22	ref|XP_006474124.1|PREDICTED:uncharacterizedproteinLOC102617...
1718	C120525	18.79	20.99	14.09	emb|CBI40014.3|unnamedproteinproduct[Vitisvinifera]
1719	C120527	42.99	39.55	13.25	ref|XP_009137282.1|PREDICTED:zincfingerA20andAN1domain-co...
1720	C120529	20.96	20.02	13.59	gb|KDP45366.1|hypotheticalproteinJCGZ_09615[Jatrophacurcas]
1721	C120533	14.8	21.13	6.54	ref|XP_010672613.1|PREDICTED:pto-interactingprotein1[Betav...
1722	C120543	27.39	6.28	1	ref|XP_002310648.2|hypotheticalproteinPOPTR_0007s07670g[Popu...
1723	C120545	3.6	8.54	2.18	ref|XP_010684666.1|PREDICTED:phosphatidylinositol:ceramideino...
1724	C120559	29.31	50.94	15.86	gb|KNA11038.1|hypotheticalproteinSOVF_138810[Spinaciaoleracea]
1725	C120567	12.94	13.01	5.67	gb|KNA25629.1|hypotheticalproteinSOVF_004950	partial[Spinac...
1726	C120571	10.78	24.89	8.84	gb|KNA15077.1|hypotheticalproteinSOVF_101490[Spinaciaoleracea]
1727	C120573	5.93	14.93	2.84	gb|KRH71511.1|hypotheticalproteinGLYMA_02G151400[Glycinemax]
1728	C120575	16.89	30.99	5.84	ref|XP_002281458.1|PREDICTED:glycerol-3-phosphateacyltransfer...
1729	C120577	7.01	20.39	2	ref|XP_010104031.1|SNF1-relatedproteinkinaseregulatorysubun...
1730	C120579	19.57	21.98	5.34	gb|KNA11121.1|hypotheticalproteinSOVF_138120[Spinaciaoleracea]
1731	C120595	9.5	13.14	6.33	ref|XP_002285026.1|PREDICTED:probableproteinarginineN-methy...
1732	C120601	5.91	8.64	0.67	gb|KDP32733.1|hypotheticalproteinJCGZ_12025[Jatrophacurcas]
1733	C120607	3.22	11.36	1.33	gb|KDO56931.1|hypotheticalproteinCISIN_1g0020951mg	partial[...
1734	C120611	12.35	33.59	4.32	ref|XP_011008364.1|PREDICTED:xylosyltransferase1[Populuseup...
1735	C120617	15.02	13.59	7.81	ref|XP_010113410.1|SalicylateO-methyltransferase[Morusnotabi...
1736	C120635	8.39	8.62	5.14	ref|XP_012068048.1|PREDICTED:GATAtranscriptionfactor24-like...
1737	C120647	57.28	65.87	10.77	ref|XP_010674165.1|PREDICTED:proteindisulfide-isomeraselike...
1738	C120649	30.69	49.44	9.94	ref|XP_010683030.1|PREDICTED:ankyrinrepeatdomain-containing...
1739	C120651	14.11	27.57	8.78	ref|XP_010685934.1|PREDICTED:probabletrans-2-enoyl-CoAreduct...
1740	C120665	12.29	52.87	6.62	gb|KDP45326.1|hypotheticalproteinJCGZ_09575[Jatrophacurcas]
1741	C120667	5.52	21.02	3.47	ref|XP_010666078.1|PREDICTED:tyrosineaminotransferase-like[B...
1742	C120669	9.26	10.03	4.14	ref|XP_010668228.1|PREDICTED:uncharacterizedproteinLOC104885...
1743	C120671	15.32	4.94	6.44	ref|XP_011078821.1|PREDICTED:actin[Sesamumindicum]>gi|74706...
1744	C120675	16.02	10.66	0.83	gb|KNA20258.1|hypotheticalproteinSOVF_054200[Spinaciaoleracea]
1745	C120677	45.4	61.74	13.72	ref|XP_009339501.1|PREDICTED:uncharacterizedproteinLOC103931...
1746	C120679	10.85	13.36	4.45	ref|XP_010690535.1|PREDICTED:1	4-dihydroxy-2-naphthoatepolypr...
1747	C120683	13.52	13.83	9.42	ref|XP_009588073.1|PREDICTED:hydroxymethylglutaryl-CoAlyase	...
1748	C120691	6.22	13.19	3.47	ref|XP_010678638.1|PREDICTED:uncharacterizedproteinLOC104894...
1749	C120695	13.13	33.68	7.1	emb|CBI35824.3|unnamedproteinproduct[Vitisvinifera]
1750	C120697	6.22	5.56	1.32	ref|XP_010248500.1|PREDICTED:uncharacterizedproteinLOC104591...
1751	C120711	16.15	28.39	13.35	ref|XP_010693908.1|PREDICTED:transmembraneprotein64[Betavu...
1752	C120715	0.35	18.72	1.48	gb|KDP29251.1|hypotheticalproteinJCGZ_16640[Jatrophacurcas]
1753	C120719	5.14	13.79	1.48	ref|XP_010275714.1|PREDICTED:nuclearporecomplexproteinNup8...
1754	C120725	16.84	19.8	9.05	ref|XP_002532766.1|fructose-1	6-bisphosphatase	putative[Ricin...
1755	C120727	7.97	13.46	3.29	ref|XP_010111953.1|RNA-bindingproteinwithserine-richdomain...
1756	C120731	14.54	29.75	6.74	ref|XP_010260968.1|PREDICTED:G-box-bindingfactor4-likeisofo...
1757	C120733	36.98	33.21	13.96	ref|XP_010673061.1|PREDICTED:bifunctionalnuclease1[Betavul...
1758	C120739	11.49	21.81	8.37	ref|XP_010667921.1|PREDICTED:proteinDGCR14[Betavulgarissub...
1759	C120741	7.24	49.9	10.34	ref|XP_010685095.1|PREDICTED:uncharacterizedproteinLOC104899...
1760	C120749	9.89	25.72	2.3	ref|XP_004306755.1|PREDICTED:calmodulin-bindingreceptor-like...
1761	C120753	8.47	9.93	4.1	gb|KNA08326.1|hypotheticalproteinSOVF_163580[Spinaciaoleracea]
1762	C120755	11.29	15.29	2.79	ref|XP_002306041.1|circadianclockcouplingfactorfamilyprote...
1763	C120757	8.82	17.02	3.6	ref|XP_002274056.1|PREDICTED:pentatricopeptiderepeat-containi...
1764	C120761	6.87	13.39	2.62	ref|XP_009375338.1|PREDICTED:heatshock70kDaprotein17-like...
1765	C120765	0.35	43.29	2.29	ref|XP_003631224.1|PREDICTED:uncharacterizedproteinLOC100257...
1766	C120769	28.71	18.73	8.83	gb|KDO55573.1|hypotheticalproteinCISIN_1g017180mg[Citrussin...
1767	C120771	19.73	17.95	16.36	ref|XP_010679340.1|PREDICTED:rho-Ndomain-containingprotein1...
1768	C120777	10.38	26.11	6.54	ref|XP_014518971.1|PREDICTED:dofzincfingerproteinDOF5.4-li...
1769	C120789	23.55	37.86	7.67	ref|XP_011070623.1|PREDICTED:SEC12-likeprotein2[Sesamumind...
1770	C120797	6.32	13.34	6.85	ref|XP_002300822.1|hypotheticalproteinPOPTR_0002s05040g[Popu...
1771	C120799	17.56	16.8	14.68	ref|XP_010687770.1|PREDICTED:lecithin-cholesterolacyltransfer...
1772	C120801	15.44	22.43	9.62	ref|XP_009359956.1|PREDICTED:suppressorproteinSRP40-like[Py...
1773	C120805	3.16	24.62	11.41	ref|XP_009784195.1|PREDICTED:zincfingerCCCHdomain-containin...
1774	C120815	22.11	15.68	0.33	ref|XP_010678483.1|PREDICTED:NACdomain-containingprotein100...
1775	C120823	4.21	15.36	1.79	ref|XP_010688293.1|PREDICTED:uncharacterizedproteinLOC104902...
1776	C120831	18.57	4.23	1.95	ref|XP_010683928.1|PREDICTED:uncharacterizedproteinLOC104898...
1777	C120833	11.73	14.4	0.98	ref|XP_007036199.1|Serine/threonine-proteinkinaseHT1[Theobro...
1778	C120839	17.29	8.29	8.13	ref|XP_010679525.1|PREDICTED:tRNA-dihydrouridine(16/17)syntha...
1779	C120843	5.78	7.2	3.09	gb|KNA22397.1|hypotheticalproteinSOVF_034440[Spinaciaoleracea]
1780	C120857	9.97	10.94	2.43	gb|KNA20694.1|hypotheticalproteinSOVF_049680[Spinaciaoleracea]
1781	C120875	5.41	14.2	3.73	ref|XP_010688444.1|PREDICTED:ribosomalRNAprocessingprotein...
1782	C120877	14.49	8.11	3.4	ref|XP_010254353.1|PREDICTED:uncharacterizedproteinLOC104595...
1783	C120879	12.21	29.16	3.08	ref|XP_002516337.1|conservedhypotheticalprotein[Ricinuscomm...
1784	C120881	10.64	11.23	1.94	gb|KNA18643.1|hypotheticalproteinSOVF_068820[Spinaciaoleracea]
1785	C120883	42.91	41	35.32	gb|KNA20662.1|hypotheticalproteinSOVF_050370	partial[Spinac...
1786	C120897	11.49	15.56	6.95	ref|XP_010251457.1|PREDICTED:F-box/kelch-repeatproteinSKIP20...
1787	C120899	15.67	13.53	10.5	ref|XP_004229405.1|PREDICTED:dnaJhomologsubfamilyBmember1...
1788	C120919	59.04	47.34	23.39	ref|XP_006476273.1|PREDICTED:uncharacterizedproteinLOC102629...
1789	C120921	38.38	27.8	17.9	gb|AKM76570.1|AT3G11945-likeprotein[Monsoniamarlothii]
1790	C120929	6.42	21.71	1.77	ref|XP_009629528.1|PREDICTED:crocetinglucosideglucosyltransf...
1791	C120933	14.22	13.64	2.58	ref|XP_002267492.1|PREDICTED:solutecarrierfamily35memberF...
1792	C120939	6.94	8.21	1.29	ref|XP_004164664.1|PREDICTED:transmembraneandcoiled-coildom...
1793	C120941	17.34	44.17	1.13	ref|XP_010270361.1|PREDICTED:F-boxproteinSKP2A-like[Nelumbo...
1794	C120943	14.21	24.47	7.24	gb|AJB28501.1|WD40[Prunusavium]
1795	C120947	6.77	13.78	7.72	ref|XP_010664782.1|PREDICTED:proteinIQ-DOMAIN32isoformX2[...
1796	C120949	4.45	14.39	3.54	ref|XP_010684224.1|PREDICTED:uncharacterizedproteinLOC104898...
1797	C120961	7.96	11.75	2.73	gb|KNA08304.1|hypotheticalproteinSOVF_163750isoformA[Spina...
1798	C120963	13.83	4.33	0.96	ref|XP_010674424.1|PREDICTED:probablereceptor-likeserine/thr...
1799	C120971	17.79	30.11	3.69	ref|XP_011082149.1|PREDICTED:proteinnotumhomologisoformX1...
1800	C120975	6.05	14.05	3.21	ref|XP_002273425.1|PREDICTED:mRNA-decappingenzyme-likeprotei...
1801	C120979	18.63	14.49	10.57	gb|KCW72570.1|hypotheticalproteinEUGRSUZ_E01038[Eucalyptusg...
1802	C120981	10.7	26.98	3.52	ref|XP_010684999.1|PREDICTED:E3ubiquitin-proteinligasePRT1...
1803	C120983	13.63	7.86	5.61	gb|KNA25433.1|hypotheticalproteinSOVF_005470[Spinaciaoleracea]
1804	C120985	8.97	22.51	3.85	gb|EPS65866.1|hypotheticalproteinM569_08915	partial[Genlise...
1805	C120987	27.45	51.96	3.68	ref|XP_010655638.1|PREDICTED:probablepurinepermease10isofo...
1806	C120993	6.9	11.09	2.72	ref|XP_003632252.1|PREDICTED:nuclearcap-bindingproteinsubun...
1807	C120995	7.06	9.85	4.8	ref|XP_010690407.1|PREDICTED:uncharacterizedproteinLOC104903...
1808	C121005	17.74	5.39	11.2	gb|KHN38446.1|UDP-glycosyltransferase92A1[Glycinesoja]
1809	C121007	10.5	18	4.16	ref|XP_009771009.1|PREDICTED:endoplasmicreticulum-Golgiinter...
1810	C121019	3.44	23.08	2.08	ref|XP_010248525.1|PREDICTED:U3smallnucleolarribonucleoprot...
1811	C121021	28.06	26.77	6.71	ref|XP_010255797.1|PREDICTED:mitochondrialubiquitinligaseac...
1812	C121031	18.33	16.54	7.19	ref|XP_010676303.1|PREDICTED:uncharacterizedproteinLOC104892...
1813	C121033	10.48	13.67	1.6	gb|KNA17118.1|hypotheticalproteinSOVF_083140[Spinaciaoleracea]
1814	C121039	110.19	52.33	17.55	gb|EPS69960.1|actin-97[Genliseaaurea]
1815	C121043	12.19	17.35	2.71	gb|KNA16243.1|hypotheticalproteinSOVF_090980[Spinaciaoleracea]
1816	C121049	6.86	16.11	0.64	ref|XP_010271837.1|PREDICTED:probableproteinphosphatase2C6...
1817	C12105	0	0	0	gb|AAB71960.1|Highlysimilartoauxin-inducedprotein(aldo/ket...
1818	C121061	20.22	46.11	6.68	ref|XP_002277256.1|PREDICTED:proteinkinase2B	chloroplastic...
1819	C121063	9.77	9.5	4.62	ref|XP_003631965.1|PREDICTED:uncharacterizedproteinLOC100853...
1820	C121065	9.6	15.78	5.73	ref|XP_011029461.1|PREDICTED:splicingregulatoryglutamine/lys...
1821	C121069	14.73	13.93	6.36	ref|XP_014502171.1|PREDICTED:putativeALA-interactingsubunit...
1822	C121075	13.52	19.58	3.5	ref|XP_010693726.1|PREDICTED:uncharacterizedRhoGTPase-activa...
1823	C121081	2.39	10.85	1.11	gb|KNA14829.1|hypotheticalproteinSOVF_103880[Spinaciaoleracea]
1824	C121085	53.86	42.03	15.88	ref|XP_007215551.1|hypotheticalproteinPRUPE_ppa007256mg[Prun...
1825	C121091	8.2	9.32	5.71	ref|XP_010692380.1|PREDICTED:probablemethyltransferasePMT15...
1826	C121097	6.32	18.02	2.7	ref|XP_007027760.1|F-box/kelch-repeatproteinisoform1[Theobr...
1827	C121099	4.1	15.27	1.75	ref|XP_007034213.1|Winged-helixDNA-bindingtranscriptionfacto...
1828	C121101	3.42	14.05	1.59	ref|XP_010670919.1|PREDICTED:heatshockproteinDDB_G0288861-l...
1829	C121103	5.81	9	2.06	gb|KJB51663.1|hypotheticalproteinB456_008G227600[Gossypiumr...
1830	C121105	16.05	21.37	14.91	ref|XP_002279840.1|PREDICTED:dihydrodipicolinatesynthase2	c...
1831	C121109	11.61	17.25	3.01	ref|XP_010675113.1|PREDICTED:proteinWVD2-like1isoformX1[B...
1832	C121115	12.46	33.25	7.29	ref|XP_002277668.1|PREDICTED:42kDapeptidyl-prolylisomerase...
1833	C121117	13.98	33.53	4.75	ref|XP_010687287.1|PREDICTED:ribulosebisphosphatecarboxylase...
1834	C121127	6.64	15.08	2.53	ref|XP_002278494.1|PREDICTED:uncharacterizedproteinLOC100259...
1835	C121131	9.7	10.04	4.43	gb|KNA19725.1|hypotheticalproteinSOVF_059070[Spinaciaoleracea]
1836	C121133	10.55	14.29	3.79	ref|XP_010686625.1|PREDICTED:SWI/SNFcomplexsubunitSWI3B[Be...
1837	C121137	41.82	66.86	18	gb|KNA07608.1|hypotheticalproteinSOVF_170330isoformB[Spina...
1838	C121141	20.4	32.87	15.47	ref|XP_010679306.1|PREDICTED:TOM1-likeprotein2[Betavulgari...
1839	C121145	107.44	243.88	69.15	ref|XP_003551690.3|PREDICTED:calreticulin-3-like	partial[Gly...
1840	C121151	2.89	9.87	0.79	gb|KNA09685.1|hypotheticalproteinSOVF_151230[Spinaciaoleracea]
1841	C121161	11.53	6.67	2.68	ref|XP_010690103.1|PREDICTED:tRNA(uracil(54)-C(5))-methyltran...
1842	C121163	0.17	35.48	0	dbj|BAP90369.1|UDP-glycose:glycosyltransferaseUGT71U1[Fagopy...
1843	C121171	59.28	41.48	6.14	ref|XP_010674148.1|PREDICTED:probableribose-5-phosphateisome...
1844	C121177	12.36	11.95	4.09	ref|XP_010248965.1|PREDICTED:uncharacterizedproteinLOC104591...
1845	C121181	26.55	28.57	4.71	ref|XP_002268346.1|PREDICTED:signalpeptidepeptidase-like3[...
1846	C121193	37.16	45.59	11.92	gb|ABB51133.1|mitogen-activatedproteinkinase2[Rheumaustrale]
1847	C121199	17.89	4.53	5.64	ref|XP_010101001.1|PatatingroupA-3[Morusnotabilis]>gi|5878...
1848	C121205	12.99	4.67	4.54	ref|XP_010647773.1|PREDICTED:polyadenylate-bindingproteinRBP...
1849	C121215	10.61	17.31	4.69	ref|XP_010680222.1|PREDICTED:2-oxoisovaleratedehydrogenasesu...
1850	C121221	20.53	9.78	10.47	ref|XP_009610437.1|PREDICTED:tyrosineaminotransferase-like[N...
1851	C121223	17.33	9.63	2.66	ref|XP_002309277.1|rhomboidfamilyprotein[Populustrichocarpa...
1852	C121225	30.96	41.67	12.03	ref|XP_009802711.1|PREDICTED:tyrosine--tRNAligase	cytoplasmi...
1853	C121227	40.39	36.85	7.35	ref|XP_008238268.1|PREDICTED:acetylornithinedeacetylase[Prun...
1854	C121231	15.3	25.4	7.5	ref|XP_007008717.1|Phosphoribosyltransferasefamilyproteiniso...
1855	C121233	14.62	19.08	10.92	ref|XP_010520143.1|PREDICTED:zincfingerCCCHdomain-containin...
1856	C121235	9.91	16.37	4.68	ref|XP_002278631.1|PREDICTED:uncharacterizedproteinLOC100251...
1857	C121237	5.21	13.37	2.81	ref|XP_010266256.1|PREDICTED:uncharacterizedproteinLOC104603...
1858	C121243	17.46	24.62	5.93	ref|XP_002265352.1|PREDICTED:uncharacterizedproteinLOC100241...
1859	C121253	9.56	5.55	2.65	ref|XP_007222700.1|hypotheticalproteinPRUPE_ppa006391mg[Prun...
1860	C121255	19.13	15.45	5.14	emb|CBI34643.3|unnamedproteinproduct[Vitisvinifera]
1861	C121257	49.74	105.14	32.26	ref|XP_002277953.1|PREDICTED:zincfingerproteinCONSTANS-LIKE...
1862	C121267	5.86	20.67	6.85	ref|XP_010275951.1|PREDICTED:CTPsynthase-likeisoformX2[Nel...
1863	C121269	79.49	61.66	15.71	gb|KNA11834.1|hypotheticalproteinSOVF_131480[Spinaciaoleracea]
1864	C121271	15.24	17.06	4.67	gb|AAY90121.1|mitogen-activatedproteinkinase[Rheumaustrale]
1865	C121275	6.53	15.4	0.93	ref|XP_007046367.1|Proline-richreceptorproteinkinasePERK10...
1866	C121279	34.94	52.76	9.78	ref|XP_010673313.1|PREDICTED:uncharacterizedproteinLOC104889...
1867	C121287	34.92	61.23	11.8	ref|XP_010687041.1|PREDICTED:putativeD-cysteinedesulfhydrase...
1868	C121293	9.84	12.08	5.42	ref|XP_007017491.1|Proteasomecomponent(PCI)domainprotein[T...
1869	C121309	19.99	35.3	8.67	ref|XP_009625698.1|PREDICTED:serine--tRNAligase[Nicotianato...
1870	C121317	11.83	15.19	5.11	ref|XP_010689756.1|PREDICTED:translationfactorGUF1homolog	...
1871	C121319	5.66	16.68	2.94	ref|XP_002274420.2|PREDICTED:UDP-glycosyltransferase87A2-like...
1872	C121323	11.99	12.95	14.07	ref|XP_006413860.1|hypotheticalproteinEUTSA_v10025851mg[Eutr...
1873	C121327	32.3	40.03	4.64	ref|XP_002283676.1|PREDICTED:monoglyceridelipase[Vitisvinif...
1874	C121329	49.58	2.53	3.09	ref|XP_002278495.1|PREDICTED:ammoniumtransporter1member3[...
1875	C12133	0	0	0	gb|AKV57243.1|2-oxoglutaratedehydrogenase	partial(mitochondr...
1876	C121337	8.15	21.1	4.48	emb|CBI35251.3|unnamedproteinproduct[Vitisvinifera]
1877	C121349	8.8	8.01	2.16	ref|XP_010687143.1|PREDICTED:serine/threonine-proteinkinaseM...
1878	C121365	6.63	28.45	4.31	ref|XP_002283785.1|PREDICTED:uncharacterizedproteinLOC100241...
1879	C121367	7.29	13.93	4.77	ref|XP_010093501.1|Lysinehistidinetransporter1[Morusnotabi...
1880	C121371	12.59	12.14	8.15	ref|XP_002273547.1|PREDICTED:BES1/BZR1homologprotein2-like...
1881	C121373	15.07	38.81	13.23	ref|XP_009589721.1|PREDICTED:WD-40repeat-containingproteinM...
1882	C121377	6.29	10.51	1.69	gb|KDO49025.1|hypotheticalproteinCISIN_1g007165mg[Citrussin...
1883	C121381	6.95	12.28	0.92	ref|XP_002268531.1|PREDICTED:auxin-inducedprotein5NG4[Vitis...
1884	C121383	75.16	42.32	19.07	ref|XP_010090486.1|DnaJ-likeprotein[Morusnotabilis]>gi|5878...
1885	C121387	10.1	20.4	5.38	gb|KNA04585.1|hypotheticalproteinSOVF_198310[Spinaciaoleracea]
1886	C121393	52.77	102.49	59	ref|XP_007037470.1|DNAbindingprotein	putativeisoform1[The...
1887	C121399	93.3	123.9	29.35	gb|ABH09326.1|putativeaquaporin[Vitisvinifera]
1888	C121407	15.04	19.65	3.84	ref|XP_002281307.1|PREDICTED:AP-4complexsubunitmu-1[Vitis...
1889	C121411	22.81	47.71	18.58	ref|XP_004248249.1|PREDICTED:uncharacterizedproteinAt3g15000...
1890	C121417	90.19	82.25	25.01	ref|XP_002273414.1|PREDICTED:mitochondrialsubstratecarrierf...
1891	C121421	13.37	21.99	13.19	gb|KNA21265.1|hypotheticalproteinSOVF_044380[Spinaciaoleracea]
1892	C121423	9.9	8.12	4.45	gb|KDP26851.1|hypotheticalproteinJCGZ_18009[Jatrophacurcas]
1893	C121429	5.61	17.25	2.45	ref|XP_010654714.1|PREDICTED:zincfingerCCCHdomain-containin...
1894	C121431	20.29	27.57	8.89	ref|XP_009794329.1|PREDICTED:uncharacterizedproteinLOC104241...
1895	C121433	74.23	50.87	24.36	ref|XP_011006190.1|PREDICTED:uncharacterizedproteinLOC105112...
1896	C121437	11.7	12.07	3.83	gb|KCW53315.1|hypotheticalproteinEUGRSUZ_J02568[Eucalyptusg...
1897	C121439	20.44	5.16	1.38	ref|XP_010666529.1|PREDICTED:pollen-specificproteinSF21-like...
1898	C121445	12.02	13.84	2.6	ref|XP_010696086.1|PREDICTED:GATAtranscriptionfactor28[Bet...
1899	C121469	7.88	3.96	2.22	ref|XP_003631287.1|PREDICTED:uncharacterizedproteinLOC100260...
1900	C121471	8.7	18.05	6.56	ref|XP_010674688.1|PREDICTED:proteinPELOTA1[Betavulgariss...
1901	C121473	17.56	5.43	3.2	gb|KDP38327.1|hypotheticalproteinJCGZ_04252[Jatrophacurcas]
1902	C121475	23.64	32.72	9.76	ref|XP_002263334.1|PREDICTED:26Sproteasomeregulatorysubunit...
1903	C121477	41.5	73.76	16.3	gb|KNA20643.1|hypotheticalproteinSOVF_049100[Spinaciaoleracea]
1904	C121481	26.06	14.95	5.03	ref|XP_007011910.1|APOprotein2	chloroplast	putative[Theobr...
1905	C121485	19.66	17.28	7.15	ref|XP_010676904.1|PREDICTED:endoplasmicreticulum-Golgiinter...
1906	C121487	41.28	65.31	8.82	gb|KJB41731.1|hypotheticalproteinB456_007G117300[Gossypiumr...
1907	C121491	4.89	23.85	4.41	ref|XP_007036384.1|PlantintracellularRas-group-relatedLRRpr...
1908	C121505	19.78	13	8.35	ref|XP_010263609.1|PREDICTED:GTPaseEra	mitochondrial[Nelumb...
1909	C121507	115.07	80.51	11.84	gb|ACH63235.1|alcoholdehydrogenase[Rheumaustrale]
1910	C121511	7.84	10.36	2.43	ref|XP_010652092.1|PREDICTED:LEC14BproteinisoformX2[Vitis...
1911	C121513	17.22	23.2	5.61	ref|XP_006479962.1|PREDICTED:UDP-glucuronicaciddecarboxylase...
1912	C121515	0.33	102.1	10.45	ref|XP_004300590.1|PREDICTED:uncharacterizedproteinLOC101293...
1913	C121525	13.86	15.74	2.42	ref|XP_010692919.1|PREDICTED:dehydration-responsiveelement-bi...
1914	C121529	18.58	28.12	5.15	ref|XP_007202179.1|hypotheticalproteinPRUPE_ppa006636mg[Prun...
1915	C121531	35.05	51.44	9.99	ref|XP_002277525.1|PREDICTED:CAAXprenylprotease1homolog[V...
1916	C121533	19.06	7.57	3.48	ref|XP_002268701.1|PREDICTED:arogenatedehydratase/prephenate...
1917	C121535	6.52	13.4	3.03	ref|XP_010680388.1|PREDICTED:dynamin-relatedprotein3B-like[...
1918	C121537	39.55	39.58	18.14	ref|XP_010087417.1|ATPphosphoribosyltransferase[Morusnotabil...
1919	C121539	22.79	23.57	10.13	ref|XP_010673626.1|PREDICTED:polyadenylate-bindingproteinRBP...
1920	C121543	13.01	10.91	4.99	ref|XP_002272428.2|PREDICTED:proteinTRIGALACTOSYLDIACYLGLYCER...
1921	C121553	25.85	32.26	13.74	ref|XP_010273902.1|PREDICTED:uncharacterizedproteinLOC104609...
1922	C121561	6.98	8.86	3.47	ref|XP_009603295.1|PREDICTED:uncharacterizedproteinLOC104098...
1923	C121571	6.49	15.53	3.32	gb|KMT05144.1|hypotheticalproteinBVRB_7g172920[Betavulgaris...
1924	C121573	51.94	74.87	19	gb|KNA11018.1|hypotheticalproteinSOVF_139050[Spinaciaoleracea]
1925	C121577	31.79	19.58	10.24	ref|NP_001268096.1|3-deoxy-D-arabino-heptulosonate7-phosphate...
1926	C121595	9.38	13.01	5.11	ref|XP_011029888.1|PREDICTED:magnesiumtransporterMRS2-2[Pop...
1927	C121599	28.96	28.59	5.11	ref|XP_010676583.1|PREDICTED:pto-interactingprotein1-like[B...
1928	C121601	20.03	16.48	7.21	ref|XP_012075211.1|PREDICTED:uncharacterizedproteinLOC105636...
1929	C121605	11.15	22.11	4.35	gb|KNA07997.1|hypotheticalproteinSOVF_166500[Spinaciaoleracea]
1930	C121613	23.1	5.63	3.6	dbj|BAB20972.1|asparticproteinase4[Nepenthesalata]
1931	C121617	10.82	13.91	5.1	gb|KMT13655.1|hypotheticalproteinBVRB_4g080380isoformD[Bet...
1932	C121621	19.69	23.38	9.45	ref|XP_002275626.1|PREDICTED:tryptophanyl-tRNAsynthetase	cyt...
1933	C121631	8.23	16.3	1.65	gb|KNA17935.1|hypotheticalproteinSOVF_075430[Spinaciaoleracea]
1934	C121635	36.14	50.62	26.37	gb|KMT08809.1|hypotheticalproteinBVRB_6g135330[Betavulgaris...
1935	C121639	4.99	23.04	0.15	emb|CBI25711.3|unnamedproteinproduct[Vitisvinifera]
1936	C121649	24.95	37.56	8.07	ref|XP_011099132.1|PREDICTED:heterogeneousnuclearribonucleop...
1937	C121663	12.39	20.28	4.93	ref|XP_003631347.1|PREDICTED:UBXdomain-containingprotein2-l...
1938	C121665	16.56	23.57	3.28	ref|XP_010662931.1|PREDICTED:uncharacterizedproteinLOC104877...
1939	C121667	6.91	7.47	1.49	ref|XP_010651350.1|PREDICTED:E3ubiquitin-proteinligaseBRE1-...
1940	C121669	13.83	16.38	2.84	ref|XP_010264062.1|PREDICTED:F-box/kelch-repeatproteinAt3g24...
1941	C121683	21.51	194.46	8.95	ref|XP_002284737.3|PREDICTED:zeaxanthinepoxidase	chloroplast...
1942	C121685	11.23	12.19	4.02	gb|KDP20591.1|hypotheticalproteinJCGZ_04204[Jatrophacurcas]
1943	C121687	4.97	12.48	3.13	ref|XP_010648761.1|PREDICTED:U2snRNP-associatedSURPmotif-co...
1944	C121689	26.13	26.94	4.76	ref|XP_002273844.1|PREDICTED:UPF0187proteinAt3g61320	chloro...
1945	C121691	28.68	40.96	10.56	gb|KNA09431.1|hypotheticalproteinSOVF_153610[Spinaciaoleracea]
1946	C121697	10.41	16.9	6.7	ref|XP_008221684.1|PREDICTED:proteinTWINLOV1[Prunusmume]...
1947	C121699	17.62	6.87	5.21	ref|XP_010036742.1|PREDICTED:probablesodium/metabolitecotran...
1948	C121705	21.29	19.89	6.84	ref|XP_010107262.1|Beta-amylase1[Morusnotabilis]>gi|5879272...
1949	C121721	5.12	12.91	1.78	ref|XP_010278817.1|PREDICTED:BTB/POZandMATHdomain-containin...
1950	C121727	8.63	11.71	3.12	ref|XP_007201086.1|hypotheticalproteinPRUPE_ppa007014mg[Prun...
1951	C121735	9.09	15.25	1.63	ref|XP_002520174.1|conservedhypotheticalprotein[Ricinuscomm...
1952	C121753	6.52	5.55	4.88	gb|KNA10670.1|hypotheticalproteinSOVF_142200[Spinaciaoleracea]
1953	C121757	7.16	18.2	2.95	ref|XP_008235591.1|PREDICTED:auxin-responsiveproteinIAA11is...
1954	C121763	39.41	42.76	16.97	emb|CBI17600.3|unnamedproteinproduct[Vitisvinifera]
1955	C121767	8.73	11.64	5.75	ref|XP_010692482.1|PREDICTED:probabletranslationinitiationf...
1956	C121769	15.56	23.42	13.86	gb|KHG01551.1|Cyclin-D3-1-likeprotein[Gossypiumarboreum]
1957	C121775	3.97	12.63	2.06	ref|XP_011042369.1|PREDICTED:E3ubiquitin-proteinligaseRGLG2...
1958	C121777	7.78	19.45	7.96	gb|KNA07802.1|hypotheticalproteinSOVF_168480	partial[Spinac...
1959	C121781	28.72	39.3	12.97	ref|XP_007157829.1|hypotheticalproteinPHAVU_002G101600g[Phas...
1960	C121785	52.21	35.75	27.71	ref|XP_012064657.1|PREDICTED:lysosomalPro-Xcarboxypeptidase-...
1961	C121791	17.44	24.67	12.67	ref|XP_010681101.1|PREDICTED:polypyrimidinetract-bindingprot...
1962	C121793	39.93	25.08	6.91	ref|XP_010682528.1|PREDICTED:E3ubiquitin-proteinligaseBOI-l...
1963	C121795	131.56	188.25	30.76	ref|XP_011070536.1|PREDICTED:probablexyloglucanendotransgluc...
1964	C121805	7.6	9.06	4.12	ref|XP_010048512.1|PREDICTED:chloroplastenvelopemembranepro...
1965	C121807	9.5	16.41	4.26	ref|XP_006445294.1|hypotheticalproteinCICLE_v10020473mg[Citr...
1966	C121809	66.47	172.33	51.89	ref|XP_015163655.1|PREDICTED:serineacetyltransferase1	chlor...
1967	C121817	15.34	44.4	7.49	ref|XP_012573083.1|PREDICTED:methyl-CpG-bindingdomain-contain...
1968	C121819	12.97	30.37	6.9	ref|XP_002322169.2|hypotheticalproteinPOPTR_0015s08900g[Popu...
1969	C121821	46.97	48.35	22.77	ref|XP_011089722.1|PREDICTED:tubulinalpha-3chain[Sesamumin...
1970	C121823	13.28	31.82	6.9	gb|KDP41691.1|hypotheticalproteinJCGZ_16098[Jatrophacurcas]
1971	C121827	18.48	21.46	9.68	ref|XP_006449652.1|hypotheticalproteinCICLE_v10016464mg[Citr...
1972	C121833	46.55	19.61	8.06	ref|XP_011081352.1|PREDICTED:metaltoleranceprotein1-likeis...
1973	C121841	22.55	30.46	6.74	gb|KNA18234.1|hypotheticalproteinSOVF_072750[Spinaciaoleracea]
1974	C121847	12.29	18.04	6.44	gb|KJB35389.1|hypotheticalproteinB456_006G112800[Gossypiumr...
1975	C121849	19.39	39.88	9.37	ref|XP_010692381.1|PREDICTED:COP9signalosomecomplexsubunit...
1976	C121851	13.87	7.75	3.51	ref|XP_008440904.1|PREDICTED:isocitratedehydrogenase[NAD]re...
1977	C121853	50.12	41.57	10.25	ref|XP_006431272.1|hypotheticalproteinCICLE_v10011622mg[Citr...
1978	C121859	11.18	109.18	10.83	ref|XP_002521739.1|auxin:hydrogensymporter	putative[Ricinus...
1979	C121863	45.02	128.75	12.87	gb|KDP46862.1|hypotheticalproteinJCGZ_24071[Jatrophacurcas]
1980	C121867	6.45	27.56	1.46	gb|AHA14500.1|hydroxycinnamoyl-coenzymeAquinatetransperase[...
1981	C121869	12.98	22.78	10.52	ref|XP_011042021.1|PREDICTED:probablepeptide/nitratetranspor...
1982	C121873	8.02	10.55	5.7	ref|XP_007035585.1|Argininemethyltransferase4Aisoform1[The...
1983	C121893	48.95	54.28	34.39	ref|XP_010674058.1|PREDICTED:uncharacterizedproteinLOC104890...
1984	C121897	11.44	10.51	3.64	ref|XP_010678100.1|PREDICTED:uncharacterizedrhomboidprotein...
1985	C121899	18.81	10.15	2.62	gb|KJB35678.1|hypotheticalproteinB456_006G123700[Gossypiumr...
1986	C121909	9.08	15.82	3.64	ref|XP_002528348.1|o-linkedn-acetylglucosaminetransferase	og...
1987	C121915	84.33	517.1	36.59	ref|XP_006449749.1|hypotheticalproteinCICLE_v10015162mg[Citr...
1988	C121919	9.7	19.86	4.65	ref|XP_002270630.2|PREDICTED:alpha-L-fucosidase1-like[Vitis...
1989	C121923	16.57	24.74	6.83	gb|KDP46245.1|hypotheticalproteinJCGZ_10085[Jatrophacurcas]
1990	C121925	14.38	16.63	6.97	ref|XP_007046204.1|Cystathioninebeta-synthaseproteinisoform...
1991	C121933	26.41	45.82	11.9	ref|XP_010667163.1|PREDICTED:WD-40repeat-containingproteinM...
1992	C121935	12.19	18.3	7.55	ref|XP_010547508.1|PREDICTED:serine/threonine-proteinkinaseS...
1993	C121937	32.01	21.78	6.24	emb|CBI27487.3|unnamedproteinproduct[Vitisvinifera]
1994	C121939	9.84	17.31	3.05	gb|KNA22343.1|hypotheticalproteinSOVF_034980[Spinaciaoleracea]
1995	C121949	15.98	26.06	7.68	ref|XP_007034982.1|P-loopcontainingnucleosidetriphosphatehy...
1996	C121951	26.51	14.78	16.95	ref|XP_006445585.1|hypotheticalproteinCICLE_v10015338mg[Citr...
1997	C121957	139.22	280.96	55.69	ref|XP_002311458.2|zincfingerfamilyprotein[Populustrichoca...
1998	C121961	26.61	12.52	2.17	ref|XP_010695999.1|PREDICTED:cytochromeP45071A1-like[Betav...
[truncated: 15,411 more rows]

## Sheet: Top 50 matched hits
Table S10: Top 50 matched unigenes of R. australe with R. nobile under biological process category of GO
1	RNAmethylation	68
2	responsetocadmiumion	52
3	macropinocytosis	43
4	responsetosaltstress	37
5	vesicle-mediatedtransport	27
6	responsetoabscisicacidstimulus	26
7	responsetocold	26
8	rRNAprocessing	22
9	ubiquitin-dependentproteincatabolicprocess	22
10	positiveregulationoftranscription,DNA-dependent	20
11	photorespiration	19
12	responsetowaterdeprivation	19
13	responsetowounding	19
14	sterolbiosyntheticprocess	19
15	defenseresponsetofungus	18
16	nuclearmRNAsplicing,viaspliceosome	18
17	responsetocytokininstimulus	18
18	glycolysis	17
19	responsetochitin	17
20	responsetosucrosestimulus	17
21	regulationofmeristemgrowth	16
22	cellproliferation	15
23	defenseresponsetobacterium	15
24	proteasomecorecomplexassembly	15
25	proteinfolding	15
26	regulationoftranscription,DNA-dependent	15
27	RNAsplicing	15
28	translation	15
29	geneexpression	14
30	metabolicprocess	14
31	methylglyoxalcatabolicprocesstoD-lactate	14
32	plant-typecellwallorganization	14
33	responsetokarrikin	14
34	responsetooxidativestress	14
35	isopentenyldiphosphatebiosyntheticprocess,mevalonate-independentpathway	13
36	phosphatidylinositolbiosyntheticprocess	13
37	pyrimidineribonucleotidebiosyntheticprocess	13
38	chloroplastorganization	11
39	Golgivesicletransport	11
40	mitochondrialtranslation	11
41	N-terminalproteinmyristoylation	11
42	pentose-phosphateshunt	11
43	proteinphosphorylation	11
44	responsetoauxinstimulus	11
45	signaltransduction	11
46	systemicacquiredresistance	11
47	toxincatabolicprocess	11
48	acetyl-CoAmetabolicprocess	10
49	aminoacidtransport	10
50	embryodevelopmentendinginseeddormancy	10

## Sheet: Top 50 unmatched hits
Table S10: Top 50 unmatched unigenes of R. australe with R. nobile under biological process category of GO
1	regulationoftranscription,DNA-dependent	230
2	macropinocytosis	137
3	embryodevelopmentendinginseeddormancy	102
4	proteinubiquitination	86
5	responsetoabscisicacidstimulus	85
6	responsetocadmiumion	84
7	responsetochitin	84
8	responsetosaltstress	81
9	proteinautophosphorylation	77
10	signaltransduction	75
11	metabolicprocess	73
12	systemicacquiredresistance	71
13	proteinphosphorylation	69
14	responsetowaterdeprivation	68
15	positiveregulationoftranscription,DNA-dependent	67
16	responsetocold	64
17	regulationofmeristemgrowth	61
18	negativeregulationoftranscription,DNA-dependent	60
19	nuclearmRNAsplicing,viaspliceosome	60
20	membranefusion	59
21	RNAmethylation	54
22	vegetativetoreproductivephasetransitionofmeristem	54
23	responsetofungus	52
24	defenseresponsetofungus	50
25	defenseresponsetobacterium	49
26	responsetoauxinstimulus	49
27	RNAsplicing	49
28	endoplasmicreticulumunfoldedproteinresponse	48
29	gravitropism	48
30	DNArepair	47
31	responsetowounding	47
32	abscisicacidmediatedsignalingpathway	45
33	proteintargetingtomembrane	45
34	rRNAprocessing	45
35	responsetosucrosestimulus	44
36	toxincatabolicprocess	44
37	pollentubegrowth	43
38	vesicle-mediatedtransport	43
39	dephosphorylation	42
40	pyrimidineribonucleotidebiosyntheticprocess	42
41	rootdevelopment	42
42	geneexpression	41
43	responsetoheat	41
44	responsetooxidativestress	40
45	chloroplastorganization	39
46	ERtoGolgivesicle-mediatedtransport	39
47	growth	39
48	N-terminalproteinmyristoylation	39
49	regulationofflowerdevelopment	38
50	Golgivesicletransport	37

## Sheet: Matched biological process
Table S10: Matched unigenes of R. australe with R. nobile under biological process category of GO
	Contig/scafold id	GO term	P= Biological process	Description	GOSlim		Score	E-value
1	C100040	GO:0042542	P	responsetohydrogenperoxide	GO:0050896	P34893	157	1e-48
2	C100052	GO:0010951	P	negativeregulationofendopeptidaseactivity	GO:0050789	Q6TPK4	95.5	2e-24
3	C100080	GO:0016558	P	proteinimportintoperoxisomematrix	GO:0006810	Q9SRR0	73.2	4e-15
4	C100264	GO:0001510	P	RNAmethylation	GO:0006139	Q8LEM8	175	1e-55
5	C100270	GO:0042542	P	responsetohydrogenperoxide	GO:0050896	Q9C942	94.4	2e-22
6	C10029	GO:0009640	P	photomorphogenesis	GO:0007275	Q41969	70.1	5e-16
7	C100344	GO:0009611	P	responsetowounding	GO:0050896	Q8GYB8	203	4e-63
8	C100378	GO:0001510	P	RNAmethylation	GO:0006139	Q8LEM8	151	4e-46
9	C100414	GO:0061025	P	membranefusion	NA	P41568	186	1e-59
10	C100488	GO:0006506	P	GPIanchorbiosyntheticprocess	GO:0008152	Q9D1C3	65.5	3e-13
11	C100690	GO:0010020	P	chloroplastfission	GO:0009987	Q9MBA2	111	2e-28
12	C100904	GO:0009060	P	aerobicrespiration	GO:0008152	Q949R9	198	2e-64
13	C100944	GO:0010224	P	responsetoUV-B	GO:0050896	Q5XF20	129	2e-34
14	C101068	GO:0043687	P	post-translationalproteinmodification	GO:0008152	Q9LJG8	78.6	2e-16
15	C101090	GO:0048638	P	regulationofdevelopmentalgrowth	GO:0050789	Q9M682	58.2	1e-09
16	C101126	GO:0009932	P	celltipgrowth	GO:0009987	P46689	127	1e-36
17	C101128	GO:0006633	P	fattyacidbiosyntheticprocess	GO:0008152	F4I171	89.4	1e-19
18	C101226	GO:0009641	P	shadeavoidance	GO:0050896	Q9LXR7	48.1	5e-07
19	C101384	GO:0002181	P	cytoplasmictranslation	NA	Q3E764	37	0.003
20	C101396	GO:0001510	P	RNAmethylation	GO:0006139	Q8LEM8	175	2e-55
21	C101404	GO:0030968	P	endoplasmicreticulumunfoldedproteinresponse	GO:0050789	Q9Z1W5	49.3	8e-08
22	C101410	GO:0008380	P	RNAsplicing	GO:0006139	A2RVS6	114	2e-29
23	C10143	GO:0000041	P	transitionmetaliontransport	GO:0006810	O49506	59.7	8e-12
24	C101430	GO:0008283	P	cellproliferation	NA	P59226	260	4e-88
25	C101442	GO:0008283	P	cellproliferation	NA	Q9M2Y0	38.5	0.001
26	C101526	GO:0010467	P	geneexpression	GO:0008152	P62857	75.1	4e-17
27	C101528	GO:0007018	P	microtubule-basedmovement	GO:0009987	O96860	93.2	1e-23
28	C101598	GO:0071918	P	ureatransmembranetransport	GO:0006810	F4KD71	170	1e-48
29	C101686	GO:0002181	P	cytoplasmictranslation	NA	P0CX28	145	2e-43
30	C101716	GO:0009409	P	responsetocold	GO:0050896	Q9FED2	177	9e-56
31	C101724	GO:0010374	P	stomatalcomplexdevelopment	GO:0007275	Q9SV72	101	2e-26
32	C101818	GO:0048653	P	antherdevelopment	GO:0007275	Q9SA68	130	1e-37
33	C101862	GO:0045039	P	proteinimportintomitochondrialinnermembrane	GO:0006810	P87108	67.4	5e-14
34	C10189	GO:0009553	P	embryosacdevelopment	GO:0007275	Q9FI94	71.6	4e-16
35	C102054	GO:0009267	P	cellularresponsetostarvation	GO:0007154	Q8S926	205	9e-67
36	C102094	GO:0070059	P	intrinsicapoptoticsignalingpathwayinresponsetoendoplasmicreticulumstress	GO:0008219	Q9Y6D0	34.7	0.026
37	C102128	GO:0009853	P	photorespiration	GO:0008152	Q96253	127	6e-37
38	C102130	GO:0045454	P	cellredoxhomeostasis	GO:0050789	Q9FMN4	161	2e-49
39	C102172	GO:0045893	P	positiveregulationoftranscription	DNA-dependent	GO:0050789	A1L209	55.8	7e-09
40	C102218	GO:0001510	P	RNAmethylation	GO:0006139	Q9XGY4	125	6e-36
41	C102298	GO:0097190	P	apoptoticsignalingpathway	NA	Q9NZ42	54.7	2e-09
42	C102326	GO:0006816	P	calciumiontransport	GO:0006810	O82089	128	1e-36
43	C102328	GO:0007005	P	mitochondrionorganization	GO:0009987	Q9XGX9	134	4e-39
44	C102346	GO:0010951	P	negativeregulationofendopeptidaseactivity	GO:0050789	Q6TPK4	99.4	1e-25
45	C102380	GO:2000693	P	positiveregulationofseedmaturation	NA	Q9M1G6	67.8	9e-13
46	C10249	GO:0006461	P	proteincomplexassembly	NA	Q99216	45.1	8e-07
47	C102508	GO:0006511	P	ubiquitin-dependentproteincatabolicprocess	GO:0008152	P35133	286	3e-98
48	C102550	GO:0042787	P	proteinubiquitinationinvolvedinubiquitin-dependentproteincatabolicprocess	GO:0008152	P06779	38.9	0.005
49	C102564	GO:0009753	P	responsetojasmonicacidstimulus	GO:0050896	Q07488	69.3	4e-14
50	C102590	GO:0034976	P	responsetoendoplasmicreticulumstress	GO:0050896	Q9C891	136	5e-39
51	C102610	GO:0043085	P	positiveregulationofcatalyticactivity	GO:0050789	P29448	182	1e-57
52	C102632	GO:0042545	P	cellwallmodification	NA	Q8LCW9	92.4	5e-23
53	C102722	GO:0009717	P	isoflavonoidbiosyntheticprocess	GO:0008152	Q5NUF4	104	6e-26
54	C102736	GO:0071897	P	DNAbiosyntheticprocess	GO:0006139	Q3T0X9	60.5	2e-11
55	C102774	GO:2000269	P	regulationoffibroblastapoptoticprocess	GO:0050789	P85007	42.7	3e-05
56	C102790	GO:0080129	P	proteasomecorecomplexassembly	GO:0009987	Q9M9R9	96.7	5e-25
57	C102836	GO:0043161	P	proteasomalubiquitin-dependentproteincatabolicprocess	GO:0008152	Q8QG64	202	2e-65
58	C102914	GO:0006120	P	mitochondrialelectrontransport	NADHtoubiquinone	GO:0008152	G2TRT6	33.1	0.062
59	C102932	GO:0006355	P	regulationoftranscription	DNA-dependent	GO:0050789	Q5R7A8	70.5	5e-15
60	C102980	GO:0048262	P	determinationofdorsal/ventralasymmetry	GO:0007275	Q58FS3	99	1e-25
61	C103036	GO:0046686	P	responsetocadmiumion	GO:0050896	O82089	52.8	1e-08
62	C103088	GO:0045492	P	xylanbiosyntheticprocess	GO:0008152	P92982	306	1e-100
63	C103090	GO:0006888	P	ERtoGolgivesicle-mediatedtransport	GO:0006810	Q9XFM6	119	5e-32
64	C103176	GO:0002237	P	responsetomoleculeofbacterialorigin	GO:0050896	Q8GYN5	83.6	7e-19
65	C103222	GO:0044351	P	macropinocytosis	NA	Q54FN9	35.8	0.009
66	C103240	GO:0009620	P	responsetofungus	GO:0050896	Q9LSA3	182	7e-58
67	C103276	GO:0000271	P	polysaccharidebiosyntheticprocess	GO:0008152	P46689	108	4e-29
68	C103292	GO:0009414	P	responsetowaterdeprivation	GO:0050896	P59259	162	5e-50
69	C103338	GO:0042744	P	hydrogenperoxidecatabolicprocess	GO:0008152	Q9ZPX9	169	4e-52
70	C103420	GO:0006487	P	proteinN-linkedglycosylation	GO:0008152	B4QH87	41.6	6e-05
71	C103422	GO:0001510	P	RNAmethylation	GO:0006139	Q9XH48	80.5	9e-19
72	C103492	GO:0019243	P	methylglyoxalcatabolicprocesstoD-lactate	GO:0008152	Q8L8Z8	113	6e-31
73	C103504	GO:0016226	P	iron-sulfurclusterassembly	GO:0008152	Q9US02	60.5	1e-11
74	C103534	GO:0042273	P	ribosomallargesubunitbiogenesis	GO:0009987	P53846	38.1	0.006
75	C103574	GO:0009416	P	responsetolightstimulus	GO:0050896	Q8GW32	84	6e-20
76	C103598	GO:0044351	P	macropinocytosis	NA	Q55DY8	75.9	7e-16
77	C103618	GO:0009853	P	photorespiration	GO:0008152	Q96253	124	1e-35
78	C103648	GO:0007010	P	cytoskeletonorganization	GO:0009987	P55852	150	2e-45
79	C103696	GO:0019722	P	calcium-mediatedsignaling	GO:0050789	Q945T0	134	9e-39
80	C103704	GO:0006627	P	proteinprocessinginvolvedinproteintargetingtomitochondrion	GO:0006810	Q96T52	115	6e-31
81	C103746	GO:0000055	P	ribosomallargesubunitexportfromnucleus	GO:0006810	Q08004	78.6	2e-17
82	C103760	GO:0010304	P	PSIIassociatedlight-harvestingcomplexIIcatabolicprocess	GO:0008152	Q9SF23	157	2e-47
83	C103782	GO:0006865	P	aminoacidtransport	GO:0006810	Q9SU35	109	9e-29
84	C103784	GO:0006508	P	proteolysis	GO:0008152	Q9M099	137	3e-37
85	C103790	GO:0045010	P	actinnucleation	GO:0050789	Q9SE97	131	8e-34
86	C103794	GO:0006468	P	proteinphosphorylation	GO:0008152	Q39016	248	1e-78
87	C103804	GO:0009860	P	pollentubegrowth	GO:0030154	Q9M0D7	56.6	1e-09
88	C103812	GO:0009737	P	responsetoabscisicacidstimulus	GO:0050896	Q8LG89	131	2e-37
89	C103824	GO:0001510	P	RNAmethylation	GO:0006139	Q9S9K7	207	5e-67
90	C103836	GO:0006325	P	chromatinorganization	GO:0009987	P51531	37	0.027
91	C103868	GO:0050832	P	defenseresponsetofungus	GO:0050896	Q8W1D5	217	9e-67
92	C103876	GO:0010467	P	geneexpression	GO:0008152	P62304	126	5e-36
93	C103880	GO:0009814	P	defenseresponse	incompatibleinteraction	GO:0050896	Q9LDH1	48.1	1e-06
94	C104092	GO:0019933	P	cAMP-mediatedsignaling	GO:0050789	Q54RQ8	50.1	1e-06
95	C104202	GO:0010207	P	photosystemIIassembly	GO:0008152	Q9LR64	192	2e-60
96	C104238	GO:0008380	P	RNAsplicing	GO:0006139	O95218	51.6	3e-07
97	C104252	GO:0006366	P	transcriptionfromRNApolymeraseIIpromoter	GO:0006139	Q39236	193	5e-62
98	C104284	GO:0043161	P	proteasomalubiquitin-dependentproteincatabolicprocess	GO:0008152	P35131	289	6e-99
99	C104296	GO:0006474	P	N-terminalproteinaminoacidacetylation	GO:0008152	Q9BSU3	47.4	6e-06
100	C104394	GO:0009902	P	chloroplastrelocation	GO:0009987	Q9FWS4	152	3e-45
101	C104414	GO:0080129	P	proteasomecorecomplexassembly	GO:0009987	Q9ZUX4	110	2e-29
102	C104436	GO:0031048	P	chromatinsilencingbysmallRNA	GO:0050789	Q8VZF6	152	1e-41
103	C104442	GO:0034227	P	tRNAthio-modification	GO:0006139	A9YUB5	122	3e-34
104	C104466	GO:0044267	P	cellularproteinmetabolicprocess	GO:0008152	Q9Y3U8	117	3e-32
105	C104576	GO:0048653	P	antherdevelopment	GO:0007275	O04341	140	3e-41
106	C104652	GO:0009828	P	plant-typecellwallloosening	GO:0009987	Q9SHY6	113	4e-29
107	C10473	GO:0009911	P	positiveregulationofflowerdevelopment	GO:0050789	Q9SXZ2	55.8	4e-11
108	C104748	GO:0006511	P	ubiquitin-dependentproteincatabolicprocess	GO:0008152	Q9SKC9	149	1e-44
109	C104762	GO:0002238	P	responsetomoleculeoffungalorigin	GO:0050896	Q8LGG8	59.3	1e-10
110	C104766	GO:0016556	P	mRNAmodification	GO:0006139	Q9SVU5	224	2e-70
111	C104790	GO:0009651	P	responsetosaltstress	GO:0050896	Q9FZ84	79.7	9e-18
112	C104820	GO:0019243	P	methylglyoxalcatabolicprocesstoD-lactate	GO:0008152	Q8L8T2	155	1e-46
113	C104876	GO:0001510	P	RNAmethylation	GO:0006139	Q42351	211	8e-69
114	C104906	GO:0010075	P	regulationofmeristemgrowth	GO:0007275	Q8LDW9	305	1e-103
115	C104940	GO:0001510	P	RNAmethylation	GO:0006139	Q9T043	223	5e-73
116	C104942	GO:0010467	P	geneexpression	GO:0008152	Q15369	90.9	3e-22
117	C104944	GO:0010501	P	RNAsecondarystructureunwinding	GO:0006139	O65639	101	1e-24
118	C104960	GO:0044267	P	cellularproteinmetabolicprocess	GO:0008152	Q9NQP4	89.7	1e-21
119	C104966	GO:0015824	P	prolinetransport	GO:0006810	Q9SMP2	94	8e-24
120	C104994	GO:0010345	P	suberinbiosyntheticprocess	GO:0008152	Q94CD1	106	4e-26
121	C105000	GO:0000122	P	negativeregulationoftranscriptionfromRNApolymeraseIIpromoter	GO:0050789	O75506	61.6	5e-12
122	C105056	GO:0016126	P	sterolbiosyntheticprocess	GO:0008152	O22704	131	2e-37
123	C105086	GO:0010260	P	organsenescence	GO:0007275	Q9XI29	51.6	7e-08
124	C105116	GO:0048527	P	lateralrootdevelopment	GO:0007275	P31265	244	6e-81
125	C105152	GO:0045087	P	innateimmuneresponse	GO:0050896	Q8BTE0	55.5	1e-09
126	C105158	GO:0006354	P	transcriptionelongation	DNA-dependent	GO:0006139	P39697	111	8e-29
127	C105170	GO:0030148	P	sphingolipidbiosyntheticprocess	GO:0008152	O42843	37.4	0.004
128	C105274	GO:0010075	P	regulationofmeristemgrowth	GO:0007275	Q9SGZ5	264	4e-82
129	C105290	GO:0032781	P	positiveregulationofATPaseactivity	GO:0050789	P53940	44.3	0.0001
130	C105302	GO:0009409	P	responsetocold	GO:0050896	Q9SVM8	68.9	5e-14
131	C105314	GO:0006914	P	autophagy	GO:0008152	Q9LVK3	151	2e-45
132	C10533	GO:0000055	P	ribosomallargesubunitexportfromnucleus	GO:0006810	Q55BF2	55.8	3e-10
133	C105330	GO:0008152	P	metabolicprocess	GO:0008152	Q9CA40	181	2e-56
134	C105344	GO:0006996	P	organelleorganization	GO:0009987	Q9Y3D3	94	4e-23
135	C105352	GO:0008283	P	cellproliferation	NA	Q9S9K7	207	8e-67
136	C105400	GO:0009617	P	responsetobacterium	GO:0050896	Q54X53	176	2e-54
137	C105430	GO:0006949	P	syncytiumformation	GO:0009987	Q9SZM1	265	8e-88
138	C105436	GO:0009853	P	photorespiration	GO:0008152	Q9FGK0	217	6e-71
139	C105456	GO:2000269	P	regulationoffibroblastapoptoticprocess	GO:0050789	P85007	58.9	5e-11
140	C105473	GO:0010090	P	trichomemorphogenesis	GO:0030154	P59224	288	2e-98
141	C105491	GO:0006268	P	DNAunwindinginvolvedinreplication	GO:0006139	P53091	35.4	0.097
142	C105505	GO:0032435	P	negativeregulationofproteasomalubiquitin-dependentproteincatabolicprocess	GO:0050789	Q1KZG4	163	1e-49
143	C105531	GO:0042398	P	cellularmodifiedaminoacidbiosyntheticprocess	GO:0008152	Q9LID5	141	1e-40
144	C105537	GO:0046482	P	para-aminobenzoicacidmetabolicprocess	GO:0008152	Q9XEB5	206	1e-66
145	C105551	GO:0016556	P	mRNAmodification	GO:0006139	Q9FLI7	125	3e-35
146	C105563	GO:0009657	P	plastidorganization	GO:0009987	Q9S831	104	7e-27
147	C105631	GO:0009627	P	systemicacquiredresistance	GO:0050896	Q9SW21	99.4	5e-25
148	C105637	GO:0001510	P	RNAmethylation	GO:0006139	P51414	182	8e-57
149	C105657	GO:0001510	P	RNAmethylation	GO:0006139	Q42351	185	2e-58
150	C105659	GO:0006354	P	transcriptionelongation	DNA-dependent	GO:0006139	P42797	145	1e-41
151	C105681	GO:0009791	P	post-embryonicdevelopment	GO:0007275	Q9LR33	272	4e-92
152	C105719	GO:0001510	P	RNAmethylation	GO:0006139	Q42351	186	6e-59
153	C105763	GO:0046688	P	responsetocopperion	GO:0050896	Q84J37	198	1e-58
154	C105851	GO:0002237	P	responsetomoleculeofbacterialorigin	GO:0050896	Q9LRJ9	158	2e-46
155	C105863	GO:0071277	P	cellularresponsetocalciumion	GO:0050896	O43374	47	2e-05
156	C105879	GO:0043085	P	positiveregulationofcatalyticactivity	GO:0050789	P29448	171	4e-53
157	C105925	GO:0010207	P	photosystemIIassembly	GO:0008152	Q9ZVZ9	167	2e-50
158	C105955	GO:0017183	P	peptidyl-diphthamidebiosyntheticprocessfrompeptidyl-histidine	GO:0008152	Q9VGQ9	88.2	2e-21
159	C106013	GO:0040002	P	collagenandcuticulin-basedcuticledevelopment	GO:0007275	Q09457	36.6	0.042
160	C106019	GO:0010155	P	regulationofprotontransport	GO:0050789	O81208	121	9e-34
161	C106025	GO:0007411	P	axonguidance	GO:0030154	A7MB70	35.4	0.097
162	C106029	GO:0070979	P	proteinK11-linkedubiquitination	GO:0008152	Q8R034	37.4	0.003
163	C106039	GO:0006354	P	transcriptionelongation	DNA-dependent	GO:0006139	O23049	75.9	5e-16
164	C106053	GO:0034396	P	negativeregulationoftranscriptionfromRNApolymeraseIIpromoterinresponsetoiron	GO:0050789	P53082	61.6	1e-11
165	C106067	GO:0007033	P	vacuoleorganization	GO:0009987	Q8LBN7	129	4e-37
166	C106071	GO:0006366	P	transcriptionfromRNApolymeraseIIpromoter	GO:0006139	Q39236	190	1e-60
167	C106131	GO:0001510	P	RNAmethylation	GO:0006139	P49690	278	1e-94
168	C106239	GO:0051289	P	proteinhomotetramerization	NA	Q9NPJ3	63.2	5e-12
169	C106251	GO:0006413	P	translationalinitiation	GO:0008152	P34788	269	7e-91
170	C106291	GO:0032543	P	mitochondrialtranslation	GO:0008152	Q9UTK2	107	4e-28
171	C106375	GO:0050829	P	defenseresponsetoGram-negativebacterium	GO:0050896	Q9LVQ0	324	1e-110
172	C106387	GO:0000398	P	nuclearmRNAsplicing	viaspliceosome	GO:0006139	Q9Y3B4	153	7e-46
173	C106415	GO:0006661	P	phosphatidylinositolbiosyntheticprocess	GO:0008152	Q9CA23	170	7e-53
174	C106473	GO:0009853	P	photorespiration	GO:0008152	Q8LGE7	161	3e-49
175	C106487	GO:0021591	P	ventricularsystemdevelopment	GO:0007275	Q99MH5	121	2e-32
176	C106493	GO:0006325	P	chromatinorganization	GO:0009987	Q08747	55.1	1e-08
177	C106497	GO:0009816	P	defenseresponsetobacterium	incompatibleinteraction	GO:0050896	Q8GYN5	53.1	6e-08
178	C106505	GO:0044351	P	macropinocytosis	NA	Q86A92	126	1e-35
179	C106519	GO:0010583	P	responsetocyclopentenone	GO:0050896	P33077	187	3e-58
180	C106529	GO:0016126	P	sterolbiosyntheticprocess	GO:0008152	Q39085	304	4e-99
181	C106617	GO:0016192	P	vesicle-mediatedtransport	GO:0006810	P53039	77.8	1e-16
182	C106629	GO:0051086	P	chaperonemediatedproteinfoldingindependentofcofactor	GO:0008152	Q8HYI9	101	2e-25
183	C106643	GO:0009738	P	abscisicacidmediatedsignalingpathway	GO:0050789	Q9FLB1	35	0.082
184	C106653	GO:0042787	P	proteinubiquitinationinvolvedinubiquitin-dependentproteincatabolicprocess	GO:0008152	Q8TC41	62.8	9e-11
185	C106685	GO:0009627	P	systemicacquiredresistance	GO:0050896	Q9LS40	40	0.003
186	C106699	GO:0001510	P	RNAmethylation	GO:0006139	Q42351	181	1e-56
187	C106707	GO:0045292	P	nuclearmRNAcissplicing	viaspliceosome	GO:0006139	Q9UU80	42	0.0002
188	C106719	GO:0034976	P	responsetoendoplasmicreticulumstress	GO:0050896	P38389	65.5	3e-13
189	C10673	GO:0006612	P	proteintargetingtomembrane	GO:0006810	Q42524	58.5	3e-11
190	C106733	GO:0045047	P	proteintargetingtoER	GO:0006810	P37108	70.1	2e-14
191	C106753	GO:0009830	P	cellwallmodificationinvolvedinabscission	GO:0007275	Q9LY56	142	1e-41
192	C106787	GO:0009853	P	photorespiration	GO:0008152	Q94C12	157	2e-47
193	C106799	GO:0016192	P	vesicle-mediatedtransport	GO:0006810	Q94CG2	139	2e-40
194	C106877	GO:0042254	P	ribosomebiogenesis	GO:0009987	O14464	57.8	2e-10
195	C10693	GO:0000394	P	RNAsplicing	viaendonucleolyticcleavageandligation	GO:0006139	Q9SA34	72	5e-16
196	C106965	GO:0006301	P	postreplicationrepair	GO:0006139	Q9FWT2	252	6e-84
197	C107031	GO:0060395	P	SMADproteinsignaltransduction	GO:0050789	P11031	74.3	5e-16
198	C107033	GO:0019674	P	NADmetabolicprocess	GO:0006139	Q9FMX7	254	5e-84
199	C107039	GO:0010206	P	photosystemIIrepair	GO:0008152	Q8GSJ6	46.6	6e-06
200	C107075	GO:0016246	P	RNAinterference	GO:0050789	Q9SG02	216	4e-63
201	C10711	GO:0008361	P	regulationofcellsize	NA	Q93WF1	87.4	9e-22
202	C107133	GO:0009735	P	responsetocytokininstimulus	GO:0050896	Q9FLN4	241	7e-79
203	C107135	GO:0035372	P	proteinlocalizationtomicrotubule	GO:0009987	Q792Q4	144	2e-42
204	C107151	GO:0050832	P	defenseresponsetofungus	GO:0050896	C0LU16	181	2e-56
205	C107171	GO:0019243	P	methylglyoxalcatabolicprocesstoD-lactate	GO:0008152	O22795	148	2e-43
206	C107175	GO:0009615	P	responsetovirus	GO:0050896	P43082	247	5e-81
207	C107205	GO:0007390	P	germ-bandshortening	GO:0007275	P34021	37.7	0.02
208	C107251	GO:0080022	P	primaryrootdevelopment	GO:0007275	Q39041	228	4e-69
209	C107255	GO:0016311	P	dephosphorylation	GO:0008152	P40081	57	2e-09
210	C107301	GO:0006364	P	rRNAprocessing	GO:0006139	Q38867	276	5e-93
211	C107309	GO:0030150	P	proteinimportintomitochondrialmatrix	GO:0006810	Q9C1W5	66.2	4e-13
212	C107311	GO:0009969	P	xyloglucanbiosyntheticprocess	GO:0008152	Q7XJ98	117	5e-29
213	C107331	GO:0009443	P	pyridoxal5{prime}-phosphatesalvage	GO:0008152	Q9ZPY1	246	6e-81
214	C107349	GO:0001510	P	RNAmethylation	GO:0006139	P59224	281	2e-95
215	C107377	GO:0009853	P	photorespiration	GO:0008152	O82238	124	1e-34
216	C107401	GO:0046686	P	responsetocadmiumion	GO:0050896	O49636	200	4e-64
217	C107425	GO:0016192	P	vesicle-mediatedtransport	GO:0006810	P93829	78.6	4e-17
218	C107435	GO:0007605	P	sensoryperceptionofsound	NA	C8YR32	51.2	1e-06
219	C107453	GO:0010200	P	responsetochitin	GO:0050896	Q9SUS5	84.3	3e-19
220	C107551	GO:0001510	P	RNAmethylation	GO:0006139	Q9LF30	241	1e-79
221	C107561	GO:0051983	P	regulationofchromosomesegregation	GO:0050789	P32617	61.2	4e-11
222	C107597	GO:0031347	P	regulationofdefenseresponse	GO:0050789	Q93XY5	68.6	4e-13
223	C107601	GO:0006891	P	intra-Golgivesicle-mediatedtransport	GO:0006810	Q54CA7	42.7	0.0002
224	C107605	GO:0080188	P	RNA-directedDNAmethylation	NA	Q8L5V0	223	7e-73
225	C107615	GO:0048765	P	roothaircelldifferentiation	GO:0030154	Q8S8F8	122	8e-32
226	C107627	GO:0060325	P	facemorphogenesis	NA	Q6UB99	35.8	0.094
227	C107635	GO:0009688	P	abscisicacidbiosyntheticprocess	GO:0008152	Q9ZQG8	177	1e-54
228	C107645	GO:0010228	P	vegetativetoreproductivephasetransitionofmeristem	GO:0007275	Q84W65	122	1e-31
229	C107663	GO:0030003	P	cellularcationhomeostasis	GO:0009987	Q9LZX1	82.4	3e-18
230	C107671	GO:0008154	P	actinpolymerizationordepolymerization	GO:0009987	Q42449	221	5e-72
231	C107675	GO:0006378	P	mRNApolyadenylation	GO:0006139	Q0WPF2	89	4e-19
232	C107715	GO:0006301	P	postreplicationrepair	GO:0006139	Q9FWT2	298	1e-102
233	C107747	GO:0070072	P	vacuolarproton-transportingV-typeATPasecomplexassembly	GO:0009987	P41806	33.9	0.057
234	C107781	GO:0006412	P	translation	GO:0008152	Q9KP00	47.8	2e-06
235	C107785	GO:0006457	P	proteinfolding	GO:0008152	Q8LDI5	165	2e-50
236	C107787	GO:0006412	P	translation	GO:0008152	Q9KP02	37.4	0.003
237	C107801	GO:0045190	P	isotypeswitching	GO:0006139	Q7TQK4	150	1e-42
238	C107811	GO:0006952	P	defenseresponse	GO:0050896	Q8BV57	40	0.004
239	C107821	GO:0009735	P	responsetocytokininstimulus	GO:0050896	O82204	212	3e-68
240	C107839	GO:0006364	P	rRNAprocessing	GO:0006139	P59231	320	1e-109
241	C107891	GO:0006412	P	translation	GO:0008152	Q9KVY1	40.4	0.0003
242	C107915	GO:0031669	P	cellularresponsetonutrientlevels	GO:0007154	P37662	42.4	0.0006
243	C107921	GO:0001510	P	RNAmethylation	GO:0006139	B9DHA6	254	4e-85
244	C107925	GO:0002238	P	responsetomoleculeoffungalorigin	GO:0050896	Q8LGG8	271	8e-91
245	C107927	GO:0032544	P	plastidtranslation	GO:0008152	P16180	120	1e-32
246	C107935	GO:0009860	P	pollentubegrowth	GO:0030154	P53497	459	1e-162
247	C107975	GO:0010048	P	vernalizationresponse	GO:0050896	F4K657	125	8e-35
248	C107985	GO:0009737	P	responsetoabscisicacidstimulus	GO:0050896	Q93VM8	151	2e-44
249	C107989	GO:0015937	P	coenzymeAbiosyntheticprocess	GO:0006139	Q9SWE5	319	1e-109
250	C107999	GO:0007067	P	mitosis	GO:0009987	Q9C500	96.3	3e-23
251	C108023	GO:0046686	P	responsetocadmiumion	GO:0050896	O49636	143	8e-42
252	C108047	GO:0007004	P	telomeremaintenanceviatelomerase	GO:0006139	Q9CZX5	46.2	3e-05
253	C108073	GO:0045037	P	proteinimportintochloroplaststroma	GO:0006810	Q41050	145	2e-42
254	C108075	GO:0048527	P	lateralrootdevelopment	GO:0007275	Q9C500	107	2e-27
255	C108095	GO:0010413	P	glucuronoxylanmetabolicprocess	GO:0008152	Q8LED3	252	4e-80
256	C108125	GO:2000122	P	negativeregulationofstomatalcomplexdevelopment	GO:0050789	Q9LNU1	46.2	4e-05
257	C108159	GO:0080129	P	proteasomecorecomplexassembly	GO:0009987	Q945M1	186	3e-58
258	C108165	GO:0019684	P	photosynthesis	lightreaction	GO:0008152	P54121	131	1e-36
259	C108167	GO:0009736	P	cytokininmediatedsignalingpathway	GO:0050789	Q9ZNV9	114	2e-30
260	C108173	GO:0016126	P	sterolbiosyntheticprocess	GO:0008152	Q42342	220	2e-71
261	C108211	GO:0030154	P	celldifferentiation	GO:0030154	P28493	115	6e-30
262	C108325	GO:0015979	P	photosynthesis	GO:0008152	P12331	266	1e-87
263	C108349	GO:0009651	P	responsetosaltstress	GO:0050896	P0DH94	217	6e-70
264	C108353	GO:0006301	P	postreplicationrepair	GO:0006139	Q8LEZ8	286	7e-97
265	C108365	GO:0006464	P	cellularproteinmodificationprocess	GO:0008152	P0A948	45.1	4e-05
266	C108367	GO:0002238	P	responsetomoleculeoffungalorigin	GO:0050896	Q8LGG8	51.6	2e-07
267	C108377	GO:0010089	P	xylemdevelopment	NA	Q9XI91	281	4e-95
268	C108397	GO:0010196	P	nonphotochemicalquenching	GO:0050896	O80813	39.7	0.003
269	C108407	GO:0010114	P	responsetoredlight	GO:0050896	P16972	136	9e-39
270	C108421	GO:0010388	P	cullindeneddylation	GO:0008152	P45951	36.2	0.063
271	C108487	GO:0006661	P	phosphatidylinositolbiosyntheticprocess	GO:0008152	Q2HIM5	136	4e-39
272	C108489	GO:0042742	P	defenseresponsetobacterium	GO:0050896	Q9SU35	89.4	6e-21
273	C108491	GO:0010200	P	responsetochitin	GO:0050896	Q9LI84	205	3e-65
274	C108571	GO:0006364	P	rRNAprocessing	GO:0006139	Q9M812	133	2e-37
275	C108589	GO:0045892	P	negativeregulationoftranscription	DNA-dependent	GO:0050789	Q5SPL2	35.8	0.095
276	C108627	GO:0043066	P	negativeregulationofapoptoticprocess	GO:0050789	Q9BW72	61.2	2e-11
277	C108649	GO:0043086	P	negativeregulationofcatalyticactivity	GO:0050789	Q6MFY6	50.1	3e-07
278	C108673	GO:0019243	P	methylglyoxalcatabolicprocesstoD-lactate	GO:0008152	Q9FVX1	142	2e-41
279	C108709	GO:0010467	P	geneexpression	GO:0008152	P55769	170	5e-52
280	C108751	GO:0061025	P	membranefusion	NA	P41568	179	2e-55
281	C108757	GO:0043928	P	exonucleolyticnuclear-transcribedmRNAcatabolicprocessinvolvedindeadenylation-dependentdecay	GO:0006139	P62310	151	4e-45
282	C108767	GO:0007420	P	braindevelopment	GO:0007275	Q6NWI4	133	7e-38
283	C10881	GO:0009408	P	responsetoheat	GO:0050896	P51818	73.6	2e-16
284	C108843	GO:0060702	P	negativeregulationofendoribonucleaseactivity	GO:0050789	P0A8R0	99.8	1e-24
285	C108847	GO:0006814	P	sodiumiontransport	GO:0006810	A5F5Y4	38.5	0.011
286	C108857	GO:0080167	P	responsetokarrikin	GO:0050896	Q8W191	142	7e-41
287	C108893	GO:0009741	P	responsetobrassinosteroidstimulus	GO:0050896	Q6DR24	66.6	1e-12
288	C108915	GO:0044351	P	macropinocytosis	NA	Q55AH5	140	2e-40
289	C108961	GO:0001510	P	RNAmethylation	GO:0006139	Q9LF30	244	2e-80
290	C108975	GO:0019745	P	pentacyclictriterpenoidbiosyntheticprocess	GO:0008152	Q42342	149	9e-44
291	C108991	GO:0006661	P	phosphatidylinositolbiosyntheticprocess	GO:0008152	Q9M9M6	153	2e-45
292	C109023	GO:0002238	P	responsetomoleculeoffungalorigin	GO:0050896	Q8LGG8	50.1	6e-07
293	C109029	GO:0043473	P	pigmentation	NA	Q53UH4	146	1e-39
294	C109033	GO:0031032	P	actomyosinstructureorganization	GO:0009987	P35580	38.5	0.015
295	C109079	GO:0045893	P	positiveregulationoftranscription	DNA-dependent	GO:0050789	Q9FJP3	176	1e-53
296	C109115	GO:0071493	P	cellularresponsetoUV-B	GO:0050896	Q9FK60	248	8e-82
297	C109151	GO:0001510	P	RNAmethylation	GO:0006139	P42794	310	1e-106
298	C109153	GO:0042542	P	responsetohydrogenperoxide	GO:0050896	Q9FIT9	183	3e-56
299	C109157	GO:0006084	P	acetyl-CoAmetabolicprocess	GO:0008152	Q9ZQI8	87	5e-20
300	C109159	GO:0042144	P	vacuolefusion	non-autophagic	GO:0006944	P22803	55.1	4e-09
301	C109165	GO:0009555	P	pollendevelopment	GO:0007275	Q8LFN9	138	2e-37
302	C109167	GO:0010039	P	responsetoironion	GO:0050896	Q94A97	295	1e-100
303	C109181	GO:0006260	P	DNAreplication	GO:0006139	Q9NRF9	74.7	7e-16
304	C109201	GO:0040007	P	growth	NA	P9WHE1	95.1	4e-23
305	C109207	GO:0016567	P	proteinubiquitination	GO:0008152	Q4TU14	60.8	5e-10
306	C109209	GO:0009744	P	responsetosucrosestimulus	GO:0050896	Q9M7I9	101	2e-25
307	C109219	GO:0019288	P	isopentenyldiphosphatebiosyntheticprocess	mevalonate-independentpathway	GO:0008152	O65282	53.5	1e-07
308	C109249	GO:0019288	P	isopentenyldiphosphatebiosyntheticprocess	mevalonate-independentpathway	GO:0008152	Q9SX22	166	5e-50
309	C109255	GO:0002035	P	brainrenin-angiotensinsystem	NA	P30904	67.8	1e-13
310	C109265	GO:0006511	P	ubiquitin-dependentproteincatabolicprocess	GO:0008152	Q9LHI0	177	1e-54
311	C109267	GO:0016126	P	sterolbiosyntheticprocess	GO:0008152	O80594	210	2e-67
312	C109277	GO:0042545	P	cellwallmodification	NA	Q9LRX8	371	1e-129
313	C109305	GO:0030497	P	fattyacidelongation	GO:0008152	Q7SY06	72.4	6e-14
314	C109309	GO:0045727	P	positiveregulationoftranslation	GO:0050789	P53849	116	5e-31
315	C109311	GO:0006635	P	fattyacidbeta-oxidation	GO:0008152	Q9LY56	168	4e-51
316	C109325	GO:0001676	P	long-chainfattyacidmetabolicprocess	GO:0008152	O80438	269	1e-89
317	C109327	GO:0009617	P	responsetobacterium	GO:0050896	Q9LD28	162	8e-49
318	C109339	GO:0046839	P	phospholipiddephosphorylation	GO:0008152	Q6Q2C2	96.7	9e-22
319	C109343	GO:0015979	P	photosynthesis	GO:0008152	Q9SA56	279	2e-93
320	C109371	GO:0009269	P	responsetodesiccation	GO:0050896	Q9S7V4	268	3e-89
321	C109377	GO:0009737	P	responsetoabscisicacidstimulus	GO:0050896	Q42551	295	1e-100
322	C109397	GO:0000398	P	nuclearmRNAsplicing	viaspliceosome	GO:0006139	Q15427	77	2e-15
323	C109405	GO:0006626	P	proteintargetingtomitochondrion	GO:0006810	P55789	104	5e-26
324	C109417	GO:0043709	P	celladhesioninvolvedinsingle-speciesbiofilmformation	GO:0009987	P08640	36.2	0.08
325	C109441	GO:0009407	P	toxincatabolicprocess	GO:0008152	P42743	294	1e-100
326	C109469	GO:0008380	P	RNAsplicing	GO:0006139	A2RVS6	159	1e-45
327	C109477	GO:0000738	P	DNAcatabolicprocess	exonucleolytic	GO:0006139	P61798	57.8	5e-09
328	C109481	GO:0009965	P	leafmorphogenesis	GO:0007275	Q8LC03	264	3e-86
329	C109485	GO:0009611	P	responsetowounding	GO:0050896	P25070	142	2e-40
330	C109495	GO:0009909	P	regulationofflowerdevelopment	GO:0050789	Q9C8Y1	127	4e-35
331	C109509	GO:0006457	P	proteinfolding	GO:0008152	P61758	151	9e-44
332	C109513	GO:0032543	P	mitochondrialtranslation	GO:0008152	P36532	42.7	8e-05
333	C109517	GO:0002238	P	responsetomoleculeoffungalorigin	GO:0050896	Q8LGG8	81.3	6e-18
334	C109533	GO:0016226	P	iron-sulfurclusterassembly	GO:0008152	Q8GWS0	162	3e-48
335	C109577	GO:0009845	P	seedgermination	GO:0007275	Q9SVM8	148	5e-43
336	C109605	GO:0006412	P	translation	GO:0008152	P36212	136	4e-38
337	C109613	GO:0009620	P	responsetofungus	GO:0050896	Q9LSA3	185	8e-58
338	C109621	GO:0000398	P	nuclearmRNAsplicing	viaspliceosome	GO:0006139	Q9VHI4	122	9e-34
339	C109643	GO:0031110	P	regulationofmicrotubulepolymerizationordepolymerization	GO:0050789	B5X5N3	35.8	0.062
340	C109649	GO:0001942	P	hairfollicledevelopment	GO:0007275	P30904	72.4	3e-15
341	C109685	GO:0009102	P	biotinbiosyntheticprocess	GO:0008152	Q07821	113	1e-28
342	C10969	GO:0031347	P	regulationofdefenseresponse	GO:0050789	Q9C7S5	48.9	9e-08
343	C109695	GO:0051603	P	proteolysisinvolvedincellularproteincatabolicprocess	GO:0008152	P0A8Q6	35.8	0.019
344	C109725	GO:0044351	P	macropinocytosis	NA	Q54YD2	58.9	3e-10
345	C109737	GO:0042631	P	cellularresponsetowaterdeprivation	GO:0007154	Q9SR70	295	3e-99
346	C109739	GO:0008544	P	epidermisdevelopment	GO:0007275	Q9NZT1	41.6	0.0003
347	C109741	GO:0044070	P	regulationofaniontransport	GO:0050789	Q9SM57	207	1e-65
348	C109745	GO:0009932	P	celltipgrowth	GO:0009987	Q9SJW3	76.6	9e-17
349	C109753	GO:0009744	P	responsetosucrosestimulus	GO:0050896	O82179	233	6e-76
350	C109782	GO:0048193	P	Golgivesicletransport	GO:0006810	Q9SXC8	337	1e-116
351	C10981	GO:0051604	P	proteinmaturation	GO:0008152	Q8RWF0	73.9	6e-17
352	C109810	GO:0001701	P	inuteroembryonicdevelopment	GO:0007275	Q64152	146	1e-41
353	C109812	GO:0090162	P	establishmentofepithelialcellpolarity	GO:0009987	O08967	60.5	8e-10
354	C109816	GO:0010286	P	heatacclimation	GO:0050896	O03983	202	4e-64
355	C109832	GO:0001510	P	RNAmethylation	GO:0006139	P42798	257	8e-86
356	C109836	GO:0010583	P	responsetocyclopentenone	GO:0050896	Q9FUT0	195	4e-60
357	C109838	GO:0042023	P	DNAendoreduplication	GO:0006139	Q39255	234	2e-76
358	C109842	GO:0006810	P	transport	GO:0006810	Q9C8T1	338	1e-116
359	C109854	GO:0009640	P	photomorphogenesis	GO:0007275	Q9LJX0	285	3e-87
360	C109882	GO:0048653	P	antherdevelopment	GO:0007275	Q8LBK6	214	2e-68
361	C109912	GO:0006366	P	transcriptionfromRNApolymeraseIIpromoter	GO:0006139	Q8LCQ3	201	7e-64
362	C109916	GO:0006606	P	proteinimportintonucleus	GO:0006810	P33331	120	1e-32
363	C109984	GO:0008380	P	RNAsplicing	GO:0006139	Q5R8W6	102	4e-24
364	C109998	GO:0006661	P	phosphatidylinositolbiosyntheticprocess	GO:0008152	Q9SD88	142	3e-41
365	C110032	GO:0045190	P	isotypeswitching	GO:0006139	Q8BTW3	106	5e-26
366	C110058	GO:0030241	P	skeletalmusclemyosinthickfilamentassembly	GO:0030154	P35748	51.6	1e-06
367	C110068	GO:0009664	P	plant-typecellwallorganization	GO:0009987	P42798	246	2e-81
368	C11007	GO:0010359	P	regulationofanionchannelactivity	GO:0050789	Q9SK87	59.7	9e-12
369	C110078	GO:0010218	P	responsetofarredlight	GO:0050896	P54150	249	8e-81
370	C110080	GO:0006879	P	cellularironionhomeostasis	GO:0009987	Q12288	85.1	8e-19
371	C110098	GO:0002238	P	responsetomoleculeoffungalorigin	GO:0050896	Q8LGG8	54.3	2e-08
372	C110102	GO:0048364	P	rootdevelopment	GO:0007275	Q39065	104	3e-26
373	C110142	GO:0072592	P	oxygenmetabolicprocess	GO:0008152	Q9AL94	45.4	6e-06
374	C110178	GO:0043085	P	positiveregulationofcatalyticactivity	GO:0050789	Q6NPF9	185	6e-57
375	C110226	GO:0006325	P	chromatinorganization	GO:0009987	Q9NPA8	95.5	1e-23
376	C110228	GO:0000394	P	RNAsplicing	viaendonucleolyticcleavageandligation	GO:0006139	O04173	207	4e-66
377	C110240	GO:0010027	P	thylakoidmembraneorganization	GO:0009987	Q8VY91	218	3e-69
378	C110254	GO:0000398	P	nuclearmRNAsplicing	viaspliceosome	GO:0006139	Q9H2H8	203	3e-64
379	C110258	GO:0000103	P	sulfateassimilation	GO:0008152	Q38879	174	3e-53
380	C110262	GO:0010190	P	cytochromeb6fcomplexassembly	GO:0009987	O23166	52.4	3e-07
381	C110274	GO:0051788	P	responsetomisfoldedprotein	GO:0050896	Q9FLX7	276	2e-92
382	C110278	GO:0043085	P	positiveregulationofcatalyticactivity	GO:0050789	Q6NPF9	177	6e-54
383	C110348	GO:0009790	P	embryodevelopment	GO:0007275	Q8GUU2	244	2e-77
384	C110412	GO:0032543	P	mitochondrialtranslation	GO:0008152	P32611	145	2e-39
385	C110444	GO:0071044	P	histonemRNAcatabolicprocess	GO:0006139	Q921I9	229	3e-73
386	C110468	GO:0006212	P	uracilcatabolicprocess	GO:0006139	P75897	78.2	2e-16
387	C110472	GO:0006627	P	proteinprocessinginvolvedinproteintargetingtomitochondrion	GO:0006810	O74800	101	3e-25
388	C110478	GO:0000956	P	nuclear-transcribedmRNAcatabolicprocess	GO:0006139	F4I7L1	38.1	0.014
389	C110510	GO:0010043	P	responsetozincion	GO:0050896	O80852	190	3e-58
390	C110526	GO:0070453	P	regulationofhemebiosyntheticprocess	GO:0050789	Q9CQN6	37.7	0.005
391	C110554	GO:0009853	P	photorespiration	GO:0008152	Q9S7L9	159	2e-46
392	C110566	GO:0006412	P	translation	GO:0008152	P42794	323	1e-111
393	C110568	GO:0007030	P	Golgiorganization	GO:0009987	O04834	375	1e-131
394	C110614	GO:0006805	P	xenobioticmetabolicprocess	GO:0008152	Q6P4F2	46.6	1e-05
395	C110666	GO:0034976	P	responsetoendoplasmicreticulumstress	GO:0050896	Q9CAF9	160	5e-47
396	C110762	GO:0006401	P	RNAcatabolicprocess	GO:0006139	P0A8R0	129	1e-35
397	C110784	GO:0015031	P	proteintransport	GO:0006810	Q0VC16	36.2	0.091
398	C110814	GO:0048011	P	nervegrowthfactorreceptorsignalingpathway	GO:0050789	P53680	191	1e-59
399	C110836	GO:0000394	P	RNAsplicing	viaendonucleolyticcleavageandligation	GO:0006139	Q8LGG0	199	4e-63
400	C110848	GO:0006725	P	cellulararomaticcompoundmetabolicprocess	GO:0008152	P76469	61.6	2e-10
401	C110852	GO:0006338	P	chromatinremodeling	GO:0009987	Q9C944	238	7e-78
[truncated: 2,662 more rows]

## Sheet: Matched Molecular functions
Table S10: Matched unigenes of R. australe with R. nobile under molecular function category of GO
[truncated: 2,826 more rows]

[truncated: 4 more sheets: Matched Cellular component, Unmatched Biological process, Unmatched Molecular functions, Unmatched Cellular components]
